# Supplementary material for: Privacy-Preserving Process Mining in Healthcare
Source: Int J Environ Res Public Health. 2020 Mar 2;17(5):1612. doi: 10.3390/ijerph17051612 (PMC7084661; doi:10.3390/ijerph17051612)
Supplement: Supplementary file 1 [file ijerph-17-01612-s001.zip]

Archive with 197 entries (149 files):
- Anonymisation_code_and_data/
- Anonymisation_code_and_data/Anonymised logs/
- Anonymisation_code_and_data/Anonymised logs/Billing/
- Anonymisation_code_and_data/Anonymised logs/Billing/Billing - Activity suppression - k10.xes
- Anonymisation_code_and_data/Anonymised logs/Billing/Billing - Activity suppression - k100.xes
- Anonymisation_code_and_data/Anonymised logs/Billing/Billing - Activity suppression - k2.xes
- Anonymisation_code_and_data/Anonymised logs/Billing/Billing - Time generalisation - MONTH.xes
- Anonymisation_code_and_data/Anonymised logs/Billing/Billing - Time generalisation - YEAR.xes
- Anonymisation_code_and_data/Anonymised logs/BPIC11/
- Anonymisation_code_and_data/Anonymised logs/BPIC11/BPIC11_1.01.06_30_06_06_started - Activity suppression - k10.xes
- Anonymisation_code_and_data/Anonymised logs/BPIC11/BPIC11_1.01.06_30_06_06_started - Activity suppression - k100.xes
- Anonymisation_code_and_data/Anonymised logs/BPIC11/BPIC11_1.01.06_30_06_06_started - Activity suppression - k2.xes
- Anonymisation_code_and_data/Anonymised logs/BPIC11/BPIC11_1.01.06_30_06_06_started - Resource suppression - k10 - event.xes
- Anonymisation_code_and_data/Anonymised logs/BPIC11/BPIC11_1.01.06_30_06_06_started - Resource suppression - k10 - value.xes
- Anonymisation_code_and_data/Anonymised logs/BPIC11/BPIC11_1.01.06_30_06_06_started - Resource suppression - k100 - event.xes
- Anonymisation_code_and_data/Anonymised logs/BPIC11/BPIC11_1.01.06_30_06_06_started - Resource suppression - k100 - value.xes
- Anonymisation_code_and_data/Anonymised logs/BPIC11/BPIC11_1.01.06_30_06_06_started - Resource suppression - k2 - event.xes
- Anonymisation_code_and_data/Anonymised logs/BPIC11/BPIC11_1.01.06_30_06_06_started - Resource suppression - k2 - value.xes
- Anonymisation_code_and_data/Anonymised logs/BPIC11/BPIC11_1.01.06_30_06_06_started - Time generalisation - MONTH.xes
- Anonymisation_code_and_data/Anonymised logs/BPIC11/BPIC11_1.01.06_30_06_06_started - Time generalisation - YEAR.xes
- Anonymisation_code_and_data/Anonymised logs/Sepsis/
- Anonymisation_code_and_data/Anonymised logs/Sepsis/Sepsis - Activity suppression - k10.xes
- Anonymisation_code_and_data/Anonymised logs/Sepsis/Sepsis - Activity suppression - k100.xes
- Anonymisation_code_and_data/Anonymised logs/Sepsis/Sepsis - Activity suppression - k2.xes
- Anonymisation_code_and_data/Anonymised logs/Sepsis/Sepsis - Data suppression - k10 - process variant 1.xes
- Anonymisation_code_and_data/Anonymised logs/Sepsis/Sepsis - Data suppression - k10 - process variant 2.xes
- Anonymisation_code_and_data/Anonymised logs/Sepsis/Sepsis - Data suppression - k100 - process variant 1.xes
- Anonymisation_code_and_data/Anonymised logs/Sepsis/Sepsis - Data suppression - k100 - process variant 2.xes
- Anonymisation_code_and_data/Anonymised logs/Sepsis/Sepsis - Data suppression - k2 - process variant 1.xes
- Anonymisation_code_and_data/Anonymised logs/Sepsis/Sepsis - Data suppression - k2 - process variant 2.xes
- Anonymisation_code_and_data/Anonymised logs/Sepsis/Sepsis - Resource suppression - k10 - event.xes
- Anonymisation_code_and_data/Anonymised logs/Sepsis/Sepsis - Resource suppression - k10 - value.xes
- Anonymisation_code_and_data/Anonymised logs/Sepsis/Sepsis - Resource suppression - k100 - event.xes
- Anonymisation_code_and_data/Anonymised logs/Sepsis/Sepsis - Resource suppression - k100 - value.xes
- Anonymisation_code_and_data/Anonymised logs/Sepsis/Sepsis - Resource suppression - k2 - event.xes
- Anonymisation_code_and_data/Anonymised logs/Sepsis/Sepsis - Resource suppression - k2 - value.xes
- Anonymisation_code_and_data/Anonymised logs/Sepsis/Sepsis - Time generalisation - MONTH.xes
- Anonymisation_code_and_data/Anonymised logs/Sepsis/Sepsis - Time generalisation - YEAR - Admissions-and-Discharges.xes
- Anonymisation_code_and_data/Anonymised logs/Sepsis/Sepsis - Time generalisation - YEAR.xes
- Anonymisation_code_and_data/Code/
- Anonymisation_code_and_data/Code/.classpath
- Anonymisation_code_and_data/Code/.idea/
- Anonymisation_code_and_data/Code/.idea/encodings.xml
- Anonymisation_code_and_data/Code/.idea/libraries/
- Anonymisation_code_and_data/Code/.idea/libraries/com_opencsv_opencsv_4_0.xml
- Anonymisation_code_and_data/Code/.idea/misc.xml
- Anonymisation_code_and_data/Code/.idea/modules.xml
- Anonymisation_code_and_data/Code/.idea/uiDesigner.xml
- Anonymisation_code_and_data/Code/.idea/vcs.xml
- Anonymisation_code_and_data/Code/.idea/workspace.xml
- Anonymisation_code_and_data/Code/.project
- Anonymisation_code_and_data/Code/bpic11_hospital_log_1.01.06_30_06_06_started.csv
- Anonymisation_code_and_data/Code/bpic11_hospital_log_1.01.06_31_03_06_started.csv
- Anonymisation_code_and_data/Code/Hospital Billing - Event Log.csv
- Anonymisation_code_and_data/Code/hospital_log.csv
- Anonymisation_code_and_data/Code/Libs/
- Anonymisation_code_and_data/Code/Libs/commons-beanutils-1.9.3.jar
- Anonymisation_code_and_data/Code/Libs/commons-collections-3.2.2.jar
- Anonymisation_code_and_data/Code/Libs/commons-lang3-3.6.jar
- Anonymisation_code_and_data/Code/Libs/commons-logging-1.2.jar
- Anonymisation_code_and_data/Code/Libs/commons-text-1.1.jar
- Anonymisation_code_and_data/Code/Libs/opencsv-4.0.jar
- Anonymisation_code_and_data/Code/Logs/
- Anonymisation_code_and_data/Code/opencsv/
- Anonymisation_code_and_data/Code/opencsv/4.0/
- Anonymisation_code_and_data/Code/opencsv/4.0/opencsv-4.0.jar
- Anonymisation_code_and_data/Code/opencsv/4.0/opencsv-4.0.jar.sha1
- Anonymisation_code_and_data/Code/opencsv/4.0/opencsv-4.0.pom
- Anonymisation_code_and_data/Code/opencsv/4.0/opencsv-4.0.pom.sha1
- Anonymisation_code_and_data/Code/opencsv/4.0/_remote.repositories
- Anonymisation_code_and_data/Code/opencsv/packages/
- Anonymisation_code_and_data/Code/opencsv/packages.zip
- Anonymisation_code_and_data/Code/opencsv/packages/commons-beanutils/
- Anonymisation_code_and_data/Code/opencsv/packages/commons-beanutils/commons-beanutils/
- Anonymisation_code_and_data/Code/opencsv/packages/commons-beanutils/commons-beanutils/1.6/
- Anonymisation_code_and_data/Code/opencsv/packages/commons-beanutils/commons-beanutils/1.6/commons-beanutils-1.6.pom
- Anonymisation_code_and_data/Code/opencsv/packages/commons-beanutils/commons-beanutils/1.6/commons-beanutils-1.6.pom.sha1
- Anonymisation_code_and_data/Code/opencsv/packages/commons-beanutils/commons-beanutils/1.6/_remote.repositories
- Anonymisation_code_and_data/Code/opencsv/packages/commons-beanutils/commons-beanutils/1.7.0/
- Anonymisation_code_and_data/Code/opencsv/packages/commons-beanutils/commons-beanutils/1.7.0/commons-beanutils-1.7.0.jar
- Anonymisation_code_and_data/Code/opencsv/packages/commons-beanutils/commons-beanutils/1.7.0/commons-beanutils-1.7.0.jar.sha1
- Anonymisation_code_and_data/Code/opencsv/packages/commons-beanutils/commons-beanutils/1.7.0/commons-beanutils-1.7.0.pom
- Anonymisation_code_and_data/Code/opencsv/packages/commons-beanutils/commons-beanutils/1.7.0/commons-beanutils-1.7.0.pom.sha1
- Anonymisation_code_and_data/Code/opencsv/packages/commons-beanutils/commons-beanutils/1.7.0/_remote.repositories
- Anonymisation_code_and_data/Code/opencsv/packages/commons-beanutils/commons-beanutils/1.9.3/
- Anonymisation_code_and_data/Code/opencsv/packages/commons-beanutils/commons-beanutils/1.9.3/commons-beanutils-1.9.3.jar
- Anonymisation_code_and_data/Code/opencsv/packages/commons-beanutils/commons-beanutils/1.9.3/commons-beanutils-1.9.3.jar.sha1
- Anonymisation_code_and_data/Code/opencsv/packages/commons-beanutils/commons-beanutils/1.9.3/commons-beanutils-1.9.3.pom
- Anonymisation_code_and_data/Code/opencsv/packages/commons-beanutils/commons-beanutils/1.9.3/commons-beanutils-1.9.3.pom.sha1
- Anonymisation_code_and_data/Code/opencsv/packages/commons-beanutils/commons-beanutils/1.9.3/_remote.repositories
- Anonymisation_code_and_data/Code/opencsv/packages/commons-collections/
- Anonymisation_code_and_data/Code/opencsv/packages/commons-collections/commons-collections/
- Anonymisation_code_and_data/Code/opencsv/packages/commons-collections/commons-collections/2.0/
- Anonymisation_code_and_data/Code/opencsv/packages/commons-collections/commons-collections/2.0/commons-collections-2.0.pom
- Anonymisation_code_and_data/Code/opencsv/packages/commons-collections/commons-collections/2.0/commons-collections-2.0.pom.sha1
- Anonymisation_code_and_data/Code/opencsv/packages/commons-collections/commons-collections/2.0/_remote.repositories
- Anonymisation_code_and_data/Code/opencsv/packages/commons-collections/commons-collections/2.1/
- Anonymisation_code_and_data/Code/opencsv/packages/commons-collections/commons-collections/2.1/commons-collections-2.1.pom
- Anonymisation_code_and_data/Code/opencsv/packages/commons-collections/commons-collections/2.1/commons-collections-2.1.pom.sha1
- Anonymisation_code_and_data/Code/opencsv/packages/commons-collections/commons-collections/2.1/_remote.repositories
- Anonymisation_code_and_data/Code/opencsv/packages/commons-collections/commons-collections/3.1/
- Anonymisation_code_and_data/Code/opencsv/packages/commons-collections/commons-collections/3.1/commons-collections-3.1.pom
- Anonymisation_code_and_data/Code/opencsv/packages/commons-collections/commons-collections/3.1/commons-collections-3.1.pom.sha1
- Anonymisation_code_and_data/Code/opencsv/packages/commons-collections/commons-collections/3.1/_remote.repositories
- Anonymisation_code_and_data/Code/opencsv/packages/commons-collections/commons-collections/3.2/
- Anonymisation_code_and_data/Code/opencsv/packages/commons-collections/commons-collections/3.2.1/
- Anonymisation_code_and_data/Code/opencsv/packages/commons-collections/commons-collections/3.2.1/commons-collections-3.2.1.jar
- Anonymisation_code_and_data/Code/opencsv/packages/commons-collections/commons-collections/3.2.1/commons-collections-3.2.1.jar.sha1
- Anonymisation_code_and_data/Code/opencsv/packages/commons-collections/commons-collections/3.2.1/commons-collections-3.2.1.pom
- Anonymisation_code_and_data/Code/opencsv/packages/commons-collections/commons-collections/3.2.1/commons-collections-3.2.1.pom.sha1
- Anonymisation_code_and_data/Code/opencsv/packages/commons-collections/commons-collections/3.2.1/_remote.repositories
- Anonymisation_code_and_data/Code/opencsv/packages/commons-collections/commons-collections/3.2.2/
- Anonymisation_code_and_data/Code/opencsv/packages/commons-collections/commons-collections/3.2.2/commons-collections-3.2.2.jar
- Anonymisation_code_and_data/Code/opencsv/packages/commons-collections/commons-collections/3.2.2/commons-collections-3.2.2.jar.sha1
- Anonymisation_code_and_data/Code/opencsv/packages/commons-collections/commons-collections/3.2.2/commons-collections-3.2.2.pom
- Anonymisation_code_and_data/Code/opencsv/packages/commons-collections/commons-collections/3.2.2/commons-collections-3.2.2.pom.sha1
- Anonymisation_code_and_data/Code/opencsv/packages/commons-collections/commons-collections/3.2.2/_remote.repositories
- Anonymisation_code_and_data/Code/opencsv/packages/commons-collections/commons-collections/3.2/commons-collections-3.2.pom
- Anonymisation_code_and_data/Code/opencsv/packages/commons-collections/commons-collections/3.2/commons-collections-3.2.pom.sha1
- Anonymisation_code_and_data/Code/opencsv/packages/commons-collections/commons-collections/3.2/_remote.repositories
- Anonymisation_code_and_data/Code/opencsv/packages/commons-lang3/
- Anonymisation_code_and_data/Code/opencsv/packages/commons-lang3/3.1/
- Anonymisation_code_and_data/Code/opencsv/packages/commons-lang3/3.1/commons-lang3-3.1.jar
- Anonymisation_code_and_data/Code/opencsv/packages/commons-lang3/3.1/commons-lang3-3.1.jar.sha1
- Anonymisation_code_and_data/Code/opencsv/packages/commons-lang3/3.1/commons-lang3-3.1.pom
- Anonymisation_code_and_data/Code/opencsv/packages/commons-lang3/3.1/commons-lang3-3.1.pom.sha1
- Anonymisation_code_and_data/Code/opencsv/packages/commons-lang3/3.1/_remote.repositories
- Anonymisation_code_and_data/Code/opencsv/packages/commons-lang3/3.5/
- Anonymisation_code_and_data/Code/opencsv/packages/commons-lang3/3.5/commons-lang3-3.5.pom
- Anonymisation_code_and_data/Code/opencsv/packages/commons-lang3/3.5/commons-lang3-3.5.pom.sha1
- Anonymisation_code_and_data/Code/opencsv/packages/commons-lang3/3.5/_remote.repositories
- Anonymisation_code_and_data/Code/opencsv/packages/commons-lang3/3.6/
- Anonymisation_code_and_data/Code/opencsv/packages/commons-lang3/3.6/commons-lang3-3.6.jar
- Anonymisation_code_and_data/Code/opencsv/packages/commons-lang3/3.6/commons-lang3-3.6.jar.sha1
- Anonymisation_code_and_data/Code/opencsv/packages/commons-lang3/3.6/commons-lang3-3.6.pom
- Anonymisation_code_and_data/Code/opencsv/packages/commons-lang3/3.6/commons-lang3-3.6.pom.sha1
- Anonymisation_code_and_data/Code/opencsv/packages/commons-lang3/3.6/_remote.repositories
- Anonymisation_code_and_data/Code/opencsv/packages/commons-logging/
- Anonymisation_code_and_data/Code/opencsv/packages/commons-logging/commons-logging/
- Anonymisation_code_and_data/Code/opencsv/packages/commons-logging/commons-logging/1.0/
- Anonymisation_code_and_data/Code/opencsv/packages/commons-logging/commons-logging/1.0.3/
- Anonymisation_code_and_data/Code/opencsv/packages/commons-logging/commons-logging/1.0.3/commons-logging-1.0.3.pom
- Anonymisation_code_and_data/Code/opencsv/packages/commons-logging/commons-logging/1.0.3/commons-logging-1.0.3.pom.sha1
- Anonymisation_code_and_data/Code/opencsv/packages/commons-logging/commons-logging/1.0.3/_remote.repositories
- Anonymisation_code_and_data/Code/opencsv/packages/commons-logging/commons-logging/1.0.4/
- Anonymisation_code_and_data/Code/opencsv/packages/commons-logging/commons-logging/1.0.4/commons-logging-1.0.4.pom
- Anonymisation_code_and_data/Code/opencsv/packages/commons-logging/commons-logging/1.0.4/commons-logging-1.0.4.pom.sha1
- Anonymisation_code_and_data/Code/opencsv/packages/commons-logging/commons-logging/1.0.4/_remote.repositories
- Anonymisation_code_and_data/Code/opencsv/packages/commons-logging/commons-logging/1.0/commons-logging-1.0.pom
- Anonymisation_code_and_data/Code/opencsv/packages/commons-logging/commons-logging/1.0/commons-logging-1.0.pom.sha1
- Anonymisation_code_and_data/Code/opencsv/packages/commons-logging/commons-logging/1.0/_remote.repositories
- Anonymisation_code_and_data/Code/opencsv/packages/commons-logging/commons-logging/1.1/
- Anonymisation_code_and_data/Code/opencsv/packages/commons-logging/commons-logging/1.1.1/
- Anonymisation_code_and_data/Code/opencsv/packages/commons-logging/commons-logging/1.1.1/commons-logging-1.1.1.jar
- Anonymisation_code_and_data/Code/opencsv/packages/commons-logging/commons-logging/1.1.1/commons-logging-1.1.1.jar.sha1
- Anonymisation_code_and_data/Code/opencsv/packages/commons-logging/commons-logging/1.1.1/commons-logging-1.1.1.pom
- Anonymisation_code_and_data/Code/opencsv/packages/commons-logging/commons-logging/1.1.1/commons-logging-1.1.1.pom.sha1
- Anonymisation_code_and_data/Code/opencsv/packages/commons-logging/commons-logging/1.1.1/_remote.repositories
- Anonymisation_code_and_data/Code/opencsv/packages/commons-logging/commons-logging/1.1/commons-logging-1.1.pom
- Anonymisation_code_and_data/Code/opencsv/packages/commons-logging/commons-logging/1.1/commons-logging-1.1.pom.sha1
- Anonymisation_code_and_data/Code/opencsv/packages/commons-logging/commons-logging/1.1/_remote.repositories
- Anonymisation_code_and_data/Code/opencsv/packages/commons-logging/commons-logging/1.2/
- Anonymisation_code_and_data/Code/opencsv/packages/commons-logging/commons-logging/1.2/commons-logging-1.2.jar
- Anonymisation_code_and_data/Code/opencsv/packages/commons-logging/commons-logging/1.2/commons-logging-1.2.jar.sha1
- Anonymisation_code_and_data/Code/opencsv/packages/commons-logging/commons-logging/1.2/commons-logging-1.2.pom
- Anonymisation_code_and_data/Code/opencsv/packages/commons-logging/commons-logging/1.2/commons-logging-1.2.pom.sha1
- Anonymisation_code_and_data/Code/opencsv/packages/commons-logging/commons-logging/1.2/_remote.repositories
- Anonymisation_code_and_data/Code/opencsv/packages/commons-text/
- Anonymisation_code_and_data/Code/opencsv/packages/commons-text/1.1/
- Anonymisation_code_and_data/Code/opencsv/packages/commons-text/1.1/commons-text-1.1.jar
- Anonymisation_code_and_data/Code/opencsv/packages/commons-text/1.1/commons-text-1.1.jar.sha1
- Anonymisation_code_and_data/Code/opencsv/packages/commons-text/1.1/commons-text-1.1.pom
- Anonymisation_code_and_data/Code/opencsv/packages/commons-text/1.1/commons-text-1.1.pom.sha1
- Anonymisation_code_and_data/Code/opencsv/packages/commons-text/1.1/_remote.repositories
- Anonymisation_code_and_data/Code/out/
- Anonymisation_code_and_data/Code/out/production/
- Anonymisation_code_and_data/Code/out/production/Transformations/
- Anonymisation_code_and_data/Code/out/production/Transformations/file/
- Anonymisation_code_and_data/Code/out/production/Transformations/file/Log.class
- Anonymisation_code_and_data/Code/out/production/Transformations/Main.class
- Anonymisation_code_and_data/Code/out/production/Transformations/transformations/
- Anonymisation_code_and_data/Code/out/production/Transformations/transformations/Generalisation.class
- Anonymisation_code_and_data/Code/out/production/Transformations/transformations/Suppression.class
- Anonymisation_code_and_data/Code/out/production/Transformations/transformations/Time_Granularity.class
- Anonymisation_code_and_data/Code/README.md
- Anonymisation_code_and_data/Code/Sepsis Cases - ER Registration events.csv
- Anonymisation_code_and_data/Code/Sepsis Cases - ER Registration.csv
- Anonymisation_code_and_data/Code/Sepsis Cases - Event Log.csv
- Anonymisation_code_and_data/Code/src/
- Anonymisation_code_and_data/Code/src/file/
- Anonymisation_code_and_data/Code/src/file/Log.java
- Anonymisation_code_and_data/Code/src/Main.java
- Anonymisation_code_and_data/Code/src/transformations/
- Anonymisation_code_and_data/Code/src/transformations/Generalisation.java
- Anonymisation_code_and_data/Code/src/transformations/Suppression.java
- Anonymisation_code_and_data/Code/src/transformations/Time_Granularity.java
- Anonymisation_code_and_data/Code/Transformations.iml
