# Supplementary material for: Privacy-Preserving Process Mining in Healthcare
Source: Int J Environ Res Public Health. 2020 Mar 2;17(5):1612. doi: 10.3390/ijerph17051612 (PMC7084661; doi:10.3390/ijerph17051612)
Supplement: Supplementary file 1 [file ijerph-17-01612-s001.zip › Anonymisation_code_and_data/Anonymised logs/BPIC11/BPIC11_1.01.06_30_06_06_started - Activity suppression - k10.xes]

<?xml version="1.0" encoding="UTF-8"?>
<!-- XES version 1.0 -->
<!-- Created by Fluxicon Disco (http://fluxicon.com/disco/ -->
<!-- (c) 2017 Fluxicon - http://fluxicon.com/ -->
<log xes.version="1.0" xmlns="http://www.xes-standard.org" xes.creator="Fluxicon Disco">
	<extension name="Concept" prefix="concept" uri="http://www.xes-standard.org/concept.xesext"/>
	<extension name="Lifecycle" prefix="lifecycle" uri="http://www.xes-standard.org/lifecycle.xesext"/>
	<extension name="Time" prefix="time" uri="http://www.xes-standard.org/time.xesext"/>
	<extension name="Organizational" prefix="org" uri="http://www.xes-standard.org/org.xesext"/>
	<global scope="trace">
		<string key="concept:name" value="name"/>
		<string key="variant" value="string"/>
		<int key="variant-index" value="0"/>
	</global>
	<global scope="event">
		<string key="concept:name" value="name"/>
		<string key="lifecycle:transition" value="transition"/>
		<string key="org:resource" value="resource"/>
		<date key="time:timestamp" value="2019-11-08T09:22:07.095+10:00"/>
		<string key="Activity" value="string"/>
		<string key="org:group" value="string"/>
	</global>
	<classifier name="Activity" keys="Activity"/>
	<classifier name="Resource" keys="org:group"/>
	<string key="lifecycle:model" value="standard"/>
	<string key="creator" value="Fluxicon Disco"/>
	<string key="library" value="Fluxicon Octane"/>
	<trace>
		<string key="concept:name" value="00000539-36"/>
		<string key="variant" value="Variant 11"/>
		<int key="variant-index" value="11"/>
		<string key="creator" value="Fluxicon Disco"/>
		<event>
			<string key="concept:name" value="1e consult poliklinisch"/>
			<string key="lifecycle:transition" value="complete"/>
			<string key="org:resource" value="Internal Specialisms clinic"/>
			<date key="time:timestamp" value="2006-01-02T09:00:00.000+10:00"/>
			<string key="Activity" value="1e consult poliklinisch"/>
			<string key="org:group" value="Internal Specialisms clinic"/>
		</event>
		<event>
			<string key="concept:name" value="administratief tarief       - eerste pol"/>
			<string key="lifecycle:transition" value="complete"/>
			<string key="org:resource" value="Internal Specialisms clinic"/>
			<date key="time:timestamp" value="2006-01-02T09:00:00.000+10:00"/>
			<string key="Activity" value="administratief tarief       - eerste pol"/>
			<string key="org:group" value="Internal Specialisms clinic"/>
		</event>
		<event>
			<string key="concept:name" value="vervolgconsult poliklinisch"/>
			<string key="lifecycle:transition" value="complete"/>
			<string key="org:resource" value="Internal Specialisms clinic"/>
			<date key="time:timestamp" value="2006-02-13T09:00:00.000+10:00"/>
			<string key="Activity" value="vervolgconsult poliklinisch"/>
			<string key="org:group" value="Internal Specialisms clinic"/>
		</event>
		<event>
			<string key="concept:name" value="e.c.g.      - elektrocardiografie"/>
			<string key="lifecycle:transition" value="complete"/>
			<string key="org:resource" value="General Lab Clinical Chemistry"/>
			<date key="time:timestamp" value="2006-02-16T09:00:00.000+10:00"/>
			<string key="Activity" value="e.c.g.      - elektrocardiografie"/>
			<string key="org:group" value="General Lab Clinical Chemistry"/>
		</event>
		<event>
			<string key="concept:name" value="aanname laboratoriumonderzoek"/>
			<string key="lifecycle:transition" value="complete"/>
			<string key="org:resource" value="General Lab Clinical Chemistry"/>
			<date key="time:timestamp" value="2006-02-16T09:00:00.000+10:00"/>
			<string key="Activity" value="aanname laboratoriumonderzoek"/>
			<string key="org:group" value="General Lab Clinical Chemistry"/>
		</event>
		<event>
			<string key="concept:name" value="aanname laboratoriumonderzoek"/>
			<string key="lifecycle:transition" value="complete"/>
			<string key="org:resource" value="General Lab Clinical Chemistry"/>
			<date key="time:timestamp" value="2006-02-16T09:00:00.000+10:00"/>
			<string key="Activity" value="aanname laboratoriumonderzoek"/>
			<string key="org:group" value="General Lab Clinical Chemistry"/>
		</event>
		<event>
			<string key="concept:name" value="aanname laboratoriumonderzoek"/>
			<string key="lifecycle:transition" value="complete"/>
			<string key="org:resource" value="General Lab Clinical Chemistry"/>
			<date key="time:timestamp" value="2006-02-16T09:00:00.000+10:00"/>
			<string key="Activity" value="aanname laboratoriumonderzoek"/>
			<string key="org:group" value="General Lab Clinical Chemistry"/>
		</event>
		<event>
			<string key="concept:name" value="sediment"/>
			<string key="lifecycle:transition" value="complete"/>
			<string key="org:resource" value="General Lab Clinical Chemistry"/>
			<date key="time:timestamp" value="2006-02-16T09:00:00.000+10:00"/>
			<string key="Activity" value="sediment"/>
			<string key="org:group" value="General Lab Clinical Chemistry"/>
		</event>
		<event>
			<string key="concept:name" value="bilirubine - totaal"/>
			<string key="lifecycle:transition" value="complete"/>
			<string key="org:resource" value="General Lab Clinical Chemistry"/>
			<date key="time:timestamp" value="2006-02-16T09:00:00.000+10:00"/>
			<string key="Activity" value="bilirubine - totaal"/>
			<string key="org:group" value="General Lab Clinical Chemistry"/>
		</event>
		<event>
			<string key="concept:name" value="glucose"/>
			<string key="lifecycle:transition" value="complete"/>
			<string key="org:resource" value="General Lab Clinical Chemistry"/>
			<date key="time:timestamp" value="2006-02-16T09:00:00.000+10:00"/>
			<string key="Activity" value="glucose"/>
			<string key="org:group" value="General Lab Clinical Chemistry"/>
		</event>
		<event>
			<string key="concept:name" value="ureum"/>
			<string key="lifecycle:transition" value="complete"/>
			<string key="org:resource" value="General Lab Clinical Chemistry"/>
			<date key="time:timestamp" value="2006-02-16T09:00:00.000+10:00"/>
			<string key="Activity" value="ureum"/>
			<string key="org:group" value="General Lab Clinical Chemistry"/>
		</event>
		<event>
			<string key="concept:name" value="creatinine"/>
			<string key="lifecycle:transition" value="complete"/>
			<string key="org:resource" value="General Lab Clinical Chemistry"/>
			<date key="time:timestamp" value="2006-02-16T09:00:00.000+10:00"/>
			<string key="Activity" value="creatinine"/>
			<string key="org:group" value="General Lab Clinical Chemistry"/>
		</event>
		<event>
			<string key="concept:name" value="fosfaat"/>
			<string key="lifecycle:transition" value="complete"/>
			<string key="org:resource" value="General Lab Clinical Chemistry"/>
			<date key="time:timestamp" value="2006-02-16T09:00:00.000+10:00"/>
			<string key="Activity" value="fosfaat"/>
			<string key="org:group" value="General Lab Clinical Chemistry"/>
		</event>
		<event>
			<string key="concept:name" value="alkalische fosfatase -kinetisch-"/>
			<string key="lifecycle:transition" value="complete"/>
			<string key="org:resource" value="General Lab Clinical Chemistry"/>
			<date key="time:timestamp" value="2006-02-16T09:00:00.000+10:00"/>
			<string key="Activity" value="alkalische fosfatase -kinetisch-"/>
			<string key="org:group" value="General Lab Clinical Chemistry"/>
		</event>
		<event>
			<string key="concept:name" value="natrium vlamfotometrisch"/>
			<string key="lifecycle:transition" value="complete"/>
			<string key="org:resource" value="General Lab Clinical Chemistry"/>
			<date key="time:timestamp" value="2006-02-16T09:00:00.000+10:00"/>
			<string key="Activity" value="natrium vlamfotometrisch"/>
			<string key="org:group" value="General Lab Clinical Chemistry"/>
		</event>
		<event>
			<string key="concept:name" value="kalium potentiometrisch"/>
			<string key="lifecycle:transition" value="complete"/>
			<string key="org:resource" value="General Lab Clinical Chemistry"/>
			<date key="time:timestamp" value="2006-02-16T09:00:00.000+10:00"/>
			<string key="Activity" value="kalium potentiometrisch"/>
			<string key="org:group" value="General Lab Clinical Chemistry"/>
		</event>
		<event>
			<string key="concept:name" value="totaal eiwit"/>
			<string key="lifecycle:transition" value="complete"/>
			<string key="org:resource" value="General Lab Clinical Chemistry"/>
			<date key="time:timestamp" value="2006-02-16T09:00:00.000+10:00"/>
			<string key="Activity" value="totaal eiwit"/>
			<string key="org:group" value="General Lab Clinical Chemistry"/>
		</event>
		<event>
			<string key="concept:name" value="sgot - asat kinetisch"/>
			<string key="lifecycle:transition" value="complete"/>
			<string key="org:resource" value="General Lab Clinical Chemistry"/>
			<date key="time:timestamp" value="2006-02-16T09:00:00.000+10:00"/>
			<string key="Activity" value="sgot - asat kinetisch"/>
			<string key="org:group" value="General Lab Clinical Chemistry"/>
		</event>
		<event>
			<string key="concept:name" value="sgpt - alat kinetisch"/>
			<string key="lifecycle:transition" value="complete"/>
			<string key="org:resource" value="General Lab Clinical Chemistry"/>
			<date key="time:timestamp" value="2006-02-16T09:00:00.000+10:00"/>
			<string key="Activity" value="sgpt - alat kinetisch"/>
			<string key="org:group" value="General Lab Clinical Chemistry"/>
		</event>
		<event>
			<string key="concept:name" value="melkzuurdehydrogenase -ldh- kinetisch"/>
			<string key="lifecycle:transition" value="complete"/>
			<string key="org:resource" value="General Lab Clinical Chemistry"/>
			<date key="time:timestamp" value="2006-02-16T09:00:00.000+10:00"/>
			<string key="Activity" value="melkzuurdehydrogenase -ldh- kinetisch"/>
			<string key="org:group" value="General Lab Clinical Chemistry"/>
		</event>
		<event>
			<string key="concept:name" value="differentiele telling automatisch"/>
			<string key="lifecycle:transition" value="complete"/>
			<string key="org:resource" value="General Lab Clinical Chemistry"/>
			<date key="time:timestamp" value="2006-02-16T09:00:00.000+10:00"/>
			<string key="Activity" value="differentiele telling automatisch"/>
			<string key="org:group" value="General Lab Clinical Chemistry"/>
		</event>
		<event>
			<string key="concept:name" value="haemoglobine foto-electrisch - spoed"/>
			<string key="lifecycle:transition" value="complete"/>
			<string key="org:resource" value="General Lab Clinical Chemistry"/>
			<date key="time:timestamp" value="2006-02-16T09:00:00.000+10:00"/>
			<string key="Activity" value="haemoglobine foto-electrisch - spoed"/>
			<string key="org:group" value="General Lab Clinical Chemistry"/>
		</event>
		<event>
			<string key="concept:name" value="hematocriet mbv centrifuge"/>
			<string key="lifecycle:transition" value="complete"/>
			<string key="org:resource" value="General Lab Clinical Chemistry"/>
			<date key="time:timestamp" value="2006-02-16T09:00:00.000+10:00"/>
			<string key="Activity" value="hematocriet mbv centrifuge"/>
			<string key="org:group" value="General Lab Clinical Chemistry"/>
		</event>
		<event>
			<string key="concept:name" value="trombocyten tellen - spoed"/>
			<string key="lifecycle:transition" value="complete"/>
			<string key="org:resource" value="General Lab Clinical Chemistry"/>
			<date key="time:timestamp" value="2006-02-16T09:00:00.000+10:00"/>
			<string key="Activity" value="trombocyten tellen - spoed"/>
			<string key="org:group" value="General Lab Clinical Chemistry"/>
		</event>
		<event>
			<string key="concept:name" value="gammaglutamyltranspeptidase"/>
			<string key="lifecycle:transition" value="complete"/>
			<string key="org:resource" value="General Lab Clinical Chemistry"/>
			<date key="time:timestamp" value="2006-02-16T09:00:00.000+10:00"/>
			<string key="Activity" value="gammaglutamyltranspeptidase"/>
			<string key="org:group" value="General Lab Clinical Chemistry"/>
		</event>
		<event>
			<string key="concept:name" value="leucocyten tellen -electronisch- spoed"/>
			<string key="lifecycle:transition" value="complete"/>
			<string key="org:resource" value="General Lab Clinical Chemistry"/>
			<date key="time:timestamp" value="2006-02-16T09:00:00.000+10:00"/>
			<string key="Activity" value="leucocyten tellen -electronisch- spoed"/>
			<string key="org:group" value="General Lab Clinical Chemistry"/>
		</event>
		<event>
			<string key="concept:name" value="calcium"/>
			<string key="lifecycle:transition" value="complete"/>
			<string key="org:resource" value="General Lab Clinical Chemistry"/>
			<date key="time:timestamp" value="2006-02-16T09:00:00.000+10:00"/>
			<string key="Activity" value="calcium"/>
			<string key="org:group" value="General Lab Clinical Chemistry"/>
		</event>
		<event>
			<string key="concept:name" value="urine onderzoek - kwalitatief"/>
			<string key="lifecycle:transition" value="complete"/>
			<string key="org:resource" value="General Lab Clinical Chemistry"/>
			<date key="time:timestamp" value="2006-02-16T09:00:00.000+10:00"/>
			<string key="Activity" value="urine onderzoek - kwalitatief"/>
			<string key="org:group" value="General Lab Clinical Chemistry"/>
		</event>
		<event>
			<string key="concept:name" value="albumine"/>
			<string key="lifecycle:transition" value="complete"/>
			<string key="org:resource" value="General Lab Clinical Chemistry"/>
			<date key="time:timestamp" value="2006-02-16T09:00:00.000+10:00"/>
			<string key="Activity" value="albumine"/>
			<string key="org:group" value="General Lab Clinical Chemistry"/>
		</event>
		<event>
			<string key="concept:name" value="magnesium  -aas"/>
			<string key="lifecycle:transition" value="complete"/>
			<string key="org:resource" value="General Lab Clinical Chemistry"/>
			<date key="time:timestamp" value="2006-02-16T09:00:00.000+10:00"/>
			<string key="Activity" value="magnesium  -aas"/>
			<string key="org:group" value="General Lab Clinical Chemistry"/>
		</event>
		<event>
			<string key="concept:name" value="ordertarief"/>
			<string key="lifecycle:transition" value="complete"/>
			<string key="org:resource" value="General Lab Clinical Chemistry"/>
			<date key="time:timestamp" value="2006-02-16T09:00:00.000+10:00"/>
			<string key="Activity" value="ordertarief"/>
			<string key="org:group" value="General Lab Clinical Chemistry"/>
		</event>
		<event>
			<string key="concept:name" value="ct abdomen"/>
			<string key="lifecycle:transition" value="complete"/>
			<string key="org:resource" value="Radiology"/>
			<date key="time:timestamp" value="2006-02-16T09:00:00.000+10:00"/>
			<string key="Activity" value="ct abdomen"/>
			<string key="org:group" value="Radiology"/>
		</event>
		<event>
			<string key="concept:name" value="aanname laboratoriumonderzoek"/>
			<string key="lifecycle:transition" value="complete"/>
			<string key="org:resource" value="General Lab Clinical Chemistry"/>
			<date key="time:timestamp" value="2006-02-20T09:00:00.000+10:00"/>
			<string key="Activity" value="aanname laboratoriumonderzoek"/>
			<string key="org:group" value="General Lab Clinical Chemistry"/>
		</event>
		<event>
			<string key="concept:name" value="cefalinetijd - coagulatie"/>
			<string key="lifecycle:transition" value="complete"/>
			<string key="org:resource" value="General Lab Clinical Chemistry"/>
			<date key="time:timestamp" value="2006-02-20T09:00:00.000+10:00"/>
			<string key="Activity" value="cefalinetijd - coagulatie"/>
			<string key="org:group" value="General Lab Clinical Chemistry"/>
		</event>
		<event>
			<string key="concept:name" value="protrombinetijd"/>
			<string key="lifecycle:transition" value="complete"/>
			<string key="org:resource" value="General Lab Clinical Chemistry"/>
			<date key="time:timestamp" value="2006-02-20T09:00:00.000+10:00"/>
			<string key="Activity" value="protrombinetijd"/>
			<string key="org:group" value="General Lab Clinical Chemistry"/>
		</event>
		<event>
			<string key="concept:name" value="ordertarief"/>
			<string key="lifecycle:transition" value="complete"/>
			<string key="org:resource" value="General Lab Clinical Chemistry"/>
			<date key="time:timestamp" value="2006-02-20T09:00:00.000+10:00"/>
			<string key="Activity" value="ordertarief"/>
			<string key="org:group" value="General Lab Clinical Chemistry"/>
		</event>
		<event>
			<string key="concept:name" value="vervolgconsult poliklinisch"/>
			<string key="lifecycle:transition" value="complete"/>
			<string key="org:resource" value="Internal Specialisms clinic"/>
			<date key="time:timestamp" value="2006-02-28T09:00:00.000+10:00"/>
			<string key="Activity" value="vervolgconsult poliklinisch"/>
			<string key="org:group" value="Internal Specialisms clinic"/>
		</event>
		<event>
			<string key="concept:name" value="vervolgconsult poliklinisch"/>
			<string key="lifecycle:transition" value="complete"/>
			<string key="org:resource" value="Internal Specialisms clinic"/>
			<date key="time:timestamp" value="2006-03-06T09:00:00.000+10:00"/>
			<string key="Activity" value="vervolgconsult poliklinisch"/>
			<string key="org:group" value="Internal Specialisms clinic"/>
		</event>
		<event>
			<string key="concept:name" value="vervolgconsult poliklinisch"/>
			<string key="lifecycle:transition" value="complete"/>
			<string key="org:resource" value="Internal Specialisms clinic"/>
			<date key="time:timestamp" value="2006-03-20T09:00:00.000+10:00"/>
			<string key="Activity" value="vervolgconsult poliklinisch"/>
			<string key="org:group" value="Internal Specialisms clinic"/>
		</event>
		<event>
			<string key="concept:name" value="ligdagen - alle spec.beh.kinderg.-reval."/>
			<string key="lifecycle:transition" value="complete"/>
			<string key="org:resource" value="Nursing ward"/>
			<date key="time:timestamp" value="2006-03-23T09:00:00.000+10:00"/>
			<string key="Activity" value="ligdagen - alle spec.beh.kinderg.-reval."/>
			<string key="org:group" value="Nursing ward"/>
		</event>
		<event>
			<string key="concept:name" value="ligdagen - alle spec.beh.kinderg.-reval."/>
			<string key="lifecycle:transition" value="complete"/>
			<string key="org:resource" value="Nursing ward"/>
			<date key="time:timestamp" value="2006-03-23T09:00:00.000+10:00"/>
			<string key="Activity" value="ligdagen - alle spec.beh.kinderg.-reval."/>
			<string key="org:group" value="Nursing ward"/>
		</event>
		<event>
			<string key="concept:name" value="dagverpleging - alle spec.beh.kind.-rev."/>
			<string key="lifecycle:transition" value="complete"/>
			<string key="org:resource" value="Nursing ward"/>
			<date key="time:timestamp" value="2006-03-23T09:00:00.000+10:00"/>
			<string key="Activity" value="dagverpleging - alle spec.beh.kind.-rev."/>
			<string key="org:group" value="Nursing ward"/>
		</event>
		<event>
			<string key="concept:name" value="aanname laboratoriumonderzoek"/>
			<string key="lifecycle:transition" value="complete"/>
			<string key="org:resource" value="General Lab Clinical Chemistry"/>
			<date key="time:timestamp" value="2006-03-23T09:00:00.000+10:00"/>
			<string key="Activity" value="aanname laboratoriumonderzoek"/>
			<string key="org:group" value="General Lab Clinical Chemistry"/>
		</event>
		<event>
			<string key="concept:name" value="aanname laboratoriumonderzoek"/>
			<string key="lifecycle:transition" value="complete"/>
			<string key="org:resource" value="General Lab Clinical Chemistry"/>
			<date key="time:timestamp" value="2006-03-23T09:00:00.000+10:00"/>
			<string key="Activity" value="aanname laboratoriumonderzoek"/>
			<string key="org:group" value="General Lab Clinical Chemistry"/>
		</event>
		<event>
			<string key="concept:name" value="aanname laboratoriumonderzoek"/>
			<string key="lifecycle:transition" value="complete"/>
			<string key="org:resource" value="General Lab Clinical Chemistry"/>
			<date key="time:timestamp" value="2006-03-23T09:00:00.000+10:00"/>
			<string key="Activity" value="aanname laboratoriumonderzoek"/>
			<string key="org:group" value="General Lab Clinical Chemistry"/>
		</event>
		<event>
			<string key="concept:name" value="sediment - spoed"/>
			<string key="lifecycle:transition" value="complete"/>
			<string key="org:resource" value="General Lab Clinical Chemistry"/>
			<date key="time:timestamp" value="2006-03-23T09:00:00.000+10:00"/>
			<string key="Activity" value="sediment - spoed"/>
			<string key="org:group" value="General Lab Clinical Chemistry"/>
		</event>
		<event>
			<string key="concept:name" value="bilirubine - totaal"/>
			<string key="lifecycle:transition" value="complete"/>
			<string key="org:resource" value="General Lab Clinical Chemistry"/>
			<date key="time:timestamp" value="2006-03-23T09:00:00.000+10:00"/>
			<string key="Activity" value="bilirubine - totaal"/>
			<string key="org:group" value="General Lab Clinical Chemistry"/>
		</event>
		<event>
			<string key="concept:name" value="ureum"/>
			<string key="lifecycle:transition" value="complete"/>
			<string key="org:resource" value="General Lab Clinical Chemistry"/>
			<date key="time:timestamp" value="2006-03-23T09:00:00.000+10:00"/>
			<string key="Activity" value="ureum"/>
			<string key="org:group" value="General Lab Clinical Chemistry"/>
		</event>
		<event>
			<string key="concept:name" value="creatinine"/>
			<string key="lifecycle:transition" value="complete"/>
			<string key="org:resource" value="General Lab Clinical Chemistry"/>
			<date key="time:timestamp" value="2006-03-23T09:00:00.000+10:00"/>
			<string key="Activity" value="creatinine"/>
			<string key="org:group" value="General Lab Clinical Chemistry"/>
		</event>
		<event>
			<string key="concept:name" value="fosfaat"/>
			<string key="lifecycle:transition" value="complete"/>
			<string key="org:resource" value="General Lab Clinical Chemistry"/>
			<date key="time:timestamp" value="2006-03-23T09:00:00.000+10:00"/>
			<string key="Activity" value="fosfaat"/>
			<string key="org:group" value="General Lab Clinical Chemistry"/>
		</event>
		<event>
			<string key="concept:name" value="alkalische fosfatase -kinetisch-"/>
			<string key="lifecycle:transition" value="complete"/>
			<string key="org:resource" value="General Lab Clinical Chemistry"/>
			<date key="time:timestamp" value="2006-03-23T09:00:00.000+10:00"/>
			<string key="Activity" value="alkalische fosfatase -kinetisch-"/>
			<string key="org:group" value="General Lab Clinical Chemistry"/>
		</event>
		<event>
			<string key="concept:name" value="natrium vlamfotometrisch"/>
			<string key="lifecycle:transition" value="complete"/>
			<string key="org:resource" value="General Lab Clinical Chemistry"/>
			<date key="time:timestamp" value="2006-03-23T09:00:00.000+10:00"/>
			<string key="Activity" value="natrium vlamfotometrisch"/>
			<string key="org:group" value="General Lab Clinical Chemistry"/>
		</event>
		<event>
			<string key="concept:name" value="kalium potentiometrisch"/>
			<string key="lifecycle:transition" value="complete"/>
			<string key="org:resource" value="General Lab Clinical Chemistry"/>
			<date key="time:timestamp" value="2006-03-23T09:00:00.000+10:00"/>
			<string key="Activity" value="kalium potentiometrisch"/>
			<string key="org:group" value="General Lab Clinical Chemistry"/>
		</event>
		<event>
			<string key="concept:name" value="totaal eiwit"/>
			<string key="lifecycle:transition" value="complete"/>
			<string key="org:resource" value="General Lab Clinical Chemistry"/>
			<date key="time:timestamp" value="2006-03-23T09:00:00.000+10:00"/>
			<string key="Activity" value="totaal eiwit"/>
			<string key="org:group" value="General Lab Clinical Chemistry"/>
		</event>
		<event>
			<string key="concept:name" value="sgot - asat kinetisch"/>
			<string key="lifecycle:transition" value="complete"/>
			<string key="org:resource" value="General Lab Clinical Chemistry"/>
			<date key="time:timestamp" value="2006-03-23T09:00:00.000+10:00"/>
			<string key="Activity" value="sgot - asat kinetisch"/>
			<string key="org:group" value="General Lab Clinical Chemistry"/>
		</event>
		<event>
			<string key="concept:name" value="sgpt - alat kinetisch"/>
			<string key="lifecycle:transition" value="complete"/>
			<string key="org:resource" value="General Lab Clinical Chemistry"/>
			<date key="time:timestamp" value="2006-03-23T09:00:00.000+10:00"/>
			<string key="Activity" value="sgpt - alat kinetisch"/>
			<string key="org:group" value="General Lab Clinical Chemistry"/>
		</event>
		<event>
			<string key="concept:name" value="melkzuurdehydrogenase -ldh- kinetisch"/>
			<string key="lifecycle:transition" value="complete"/>
			<string key="org:resource" value="General Lab Clinical Chemistry"/>
			<date key="time:timestamp" value="2006-03-23T09:00:00.000+10:00"/>
			<string key="Activity" value="melkzuurdehydrogenase -ldh- kinetisch"/>
			<string key="org:group" value="General Lab Clinical Chemistry"/>
		</event>
		<event>
			<string key="concept:name" value="differentiele telling automatisch"/>
			<string key="lifecycle:transition" value="complete"/>
			<string key="org:resource" value="General Lab Clinical Chemistry"/>
			<date key="time:timestamp" value="2006-03-23T09:00:00.000+10:00"/>
			<string key="Activity" value="differentiele telling automatisch"/>
			<string key="org:group" value="General Lab Clinical Chemistry"/>
		</event>
		<event>
			<string key="concept:name" value="haemoglobine foto-electrisch - spoed"/>
			<string key="lifecycle:transition" value="complete"/>
			<string key="org:resource" value="General Lab Clinical Chemistry"/>
			<date key="time:timestamp" value="2006-03-23T09:00:00.000+10:00"/>
			<string key="Activity" value="haemoglobine foto-electrisch - spoed"/>
			<string key="org:group" value="General Lab Clinical Chemistry"/>
		</event>
		<event>
			<string key="concept:name" value="protrombinetijd -quick owren of modif.-"/>
			<string key="lifecycle:transition" value="complete"/>
			<string key="org:resource" value="General Lab Clinical Chemistry"/>
			<date key="time:timestamp" value="2006-03-23T09:00:00.000+10:00"/>
			<string key="Activity" value="protrombinetijd -quick owren of modif.-"/>
			<string key="org:group" value="General Lab Clinical Chemistry"/>
		</event>
		<event>
			<string key="concept:name" value="hematocriet - spoed"/>
			<string key="lifecycle:transition" value="complete"/>
			<string key="org:resource" value="General Lab Clinical Chemistry"/>
			<date key="time:timestamp" value="2006-03-23T09:00:00.000+10:00"/>
			<string key="Activity" value="hematocriet - spoed"/>
			<string key="org:group" value="General Lab Clinical Chemistry"/>
		</event>
		<event>
			<string key="concept:name" value="trombocyten tellen - spoed"/>
			<string key="lifecycle:transition" value="complete"/>
			<string key="org:resource" value="General Lab Clinical Chemistry"/>
			<date key="time:timestamp" value="2006-03-23T09:00:00.000+10:00"/>
			<string key="Activity" value="trombocyten tellen - spoed"/>
			<string key="org:group" value="General Lab Clinical Chemistry"/>
		</event>
		<event>
			<string key="concept:name" value="heparinebepaling - kaoline - cefalinetij"/>
			<string key="lifecycle:transition" value="complete"/>
			<string key="org:resource" value="General Lab Clinical Chemistry"/>
			<date key="time:timestamp" value="2006-03-23T09:00:00.000+10:00"/>
			<string key="Activity" value="heparinebepaling - kaoline - cefalinetij"/>
			<string key="org:group" value="General Lab Clinical Chemistry"/>
		</event>
		<event>
			<string key="concept:name" value="international normalised ratio mbv tromb"/>
			<string key="lifecycle:transition" value="complete"/>
			<string key="org:resource" value="General Lab Clinical Chemistry"/>
			<date key="time:timestamp" value="2006-03-23T09:00:00.000+10:00"/>
			<string key="Activity" value="international normalised ratio mbv tromb"/>
			<string key="org:group" value="General Lab Clinical Chemistry"/>
		</event>
		<event>
			<string key="concept:name" value="gammaglutamyltranspeptidase"/>
			<string key="lifecycle:transition" value="complete"/>
			<string key="org:resource" value="General Lab Clinical Chemistry"/>
			<date key="time:timestamp" value="2006-03-23T09:00:00.000+10:00"/>
			<string key="Activity" value="gammaglutamyltranspeptidase"/>
			<string key="org:group" value="General Lab Clinical Chemistry"/>
		</event>
		<event>
			<string key="concept:name" value="leucocyten tellen -electronisch- spoed"/>
			<string key="lifecycle:transition" value="complete"/>
			<string key="org:resource" value="General Lab Clinical Chemistry"/>
			<date key="time:timestamp" value="2006-03-23T09:00:00.000+10:00"/>
			<string key="Activity" value="leucocyten tellen -electronisch- spoed"/>
			<string key="org:group" value="General Lab Clinical Chemistry"/>
		</event>
		<event>
			<string key="concept:name" value="calcium"/>
			<string key="lifecycle:transition" value="complete"/>
			<string key="org:resource" value="General Lab Clinical Chemistry"/>
			<date key="time:timestamp" value="2006-03-23T09:00:00.000+10:00"/>
			<string key="Activity" value="calcium"/>
			<string key="org:group" value="General Lab Clinical Chemistry"/>
		</event>
		<event>
			<string key="concept:name" value="urine onderzoek - kwalitatief"/>
			<string key="lifecycle:transition" value="complete"/>
			<string key="org:resource" value="General Lab Clinical Chemistry"/>
			<date key="time:timestamp" value="2006-03-23T09:00:00.000+10:00"/>
			<string key="Activity" value="urine onderzoek - kwalitatief"/>
			<string key="org:group" value="General Lab Clinical Chemistry"/>
		</event>
		<event>
			<string key="concept:name" value="ordertarief"/>
			<string key="lifecycle:transition" value="complete"/>
			<string key="org:resource" value="General Lab Clinical Chemistry"/>
			<date key="time:timestamp" value="2006-03-23T09:00:00.000+10:00"/>
			<string key="Activity" value="ordertarief"/>
			<string key="org:group" value="General Lab Clinical Chemistry"/>
		</event>
		<event>
			<string key="concept:name" value="190021 klinische opname a002"/>
			<string key="lifecycle:transition" value="complete"/>
			<string key="org:resource" value="Nursing ward"/>
			<date key="time:timestamp" value="2006-03-23T09:00:00.000+10:00"/>
			<string key="Activity" value="190021 klinische opname a002"/>
			<string key="org:group" value="Nursing ward"/>
		</event>
		<event>
			<string key="concept:name" value="190021 klinische opname a002"/>
			<string key="lifecycle:transition" value="complete"/>
			<string key="org:resource" value="Nursing ward"/>
			<date key="time:timestamp" value="2006-03-23T09:00:00.000+10:00"/>
			<string key="Activity" value="190021 klinische opname a002"/>
			<string key="org:group" value="Nursing ward"/>
		</event>
		<event>
			<string key="concept:name" value="190205 klasse 3b        a205"/>
			<string key="lifecycle:transition" value="complete"/>
			<string key="org:resource" value="Nursing ward"/>
			<date key="time:timestamp" value="2006-03-23T09:00:00.000+10:00"/>
			<string key="Activity" value="190205 klasse 3b        a205"/>
			<string key="org:group" value="Nursing ward"/>
		</event>
		<event>
			<string key="concept:name" value="190205 klasse 3b        a205"/>
			<string key="lifecycle:transition" value="complete"/>
			<string key="org:resource" value="Nursing ward"/>
			<date key="time:timestamp" value="2006-03-23T09:00:00.000+10:00"/>
			<string key="Activity" value="190205 klasse 3b        a205"/>
			<string key="org:group" value="Nursing ward"/>
		</event>
		<event>
			<string key="concept:name" value="190101 bovenreg.toesl.  a101"/>
			<string key="lifecycle:transition" value="complete"/>
			<string key="org:resource" value="Nursing ward"/>
			<date key="time:timestamp" value="2006-03-23T09:00:00.000+10:00"/>
			<string key="Activity" value="190101 bovenreg.toesl.  a101"/>
			<string key="org:group" value="Nursing ward"/>
		</event>
		<event>
			<string key="concept:name" value="190101 bovenreg.toesl.  a101"/>
			<string key="lifecycle:transition" value="complete"/>
			<string key="org:resource" value="Nursing ward"/>
			<date key="time:timestamp" value="2006-03-23T09:00:00.000+10:00"/>
			<string key="Activity" value="190101 bovenreg.toesl.  a101"/>
			<string key="org:group" value="Nursing ward"/>
		</event>
		<event>
			<string key="concept:name" value="190035 dagverpleging    a007"/>
			<string key="lifecycle:transition" value="complete"/>
			<string key="org:resource" value="Nursing ward"/>
			<date key="time:timestamp" value="2006-03-23T09:00:00.000+10:00"/>
			<string key="Activity" value="190035 dagverpleging    a007"/>
			<string key="org:group" value="Nursing ward"/>
		</event>
		<event>
			<string key="concept:name" value="vervolgconsult poliklinisch"/>
			<string key="lifecycle:transition" value="complete"/>
			<string key="org:resource" value="Internal Specialisms clinic"/>
			<date key="time:timestamp" value="2006-04-11T09:00:00.000+10:00"/>
			<string key="Activity" value="vervolgconsult poliklinisch"/>
			<string key="org:group" value="Internal Specialisms clinic"/>
		</event>
		<event>
			<string key="concept:name" value="dagverpleging - alle spec.beh.kind.-rev."/>
			<string key="lifecycle:transition" value="complete"/>
			<string key="org:resource" value="Nursing ward"/>
			<date key="time:timestamp" value="2006-04-20T09:00:00.000+10:00"/>
			<string key="Activity" value="dagverpleging - alle spec.beh.kind.-rev."/>
			<string key="org:group" value="Nursing ward"/>
		</event>
		<event>
			<string key="concept:name" value="aanname laboratoriumonderzoek"/>
			<string key="lifecycle:transition" value="complete"/>
			<string key="org:resource" value="General Lab Clinical Chemistry"/>
			<date key="time:timestamp" value="2006-04-20T09:00:00.000+10:00"/>
			<string key="Activity" value="aanname laboratoriumonderzoek"/>
			<string key="org:group" value="General Lab Clinical Chemistry"/>
		</event>
		<event>
			<string key="concept:name" value="aanname laboratoriumonderzoek"/>
			<string key="lifecycle:transition" value="complete"/>
			<string key="org:resource" value="General Lab Clinical Chemistry"/>
			<date key="time:timestamp" value="2006-04-20T09:00:00.000+10:00"/>
			<string key="Activity" value="aanname laboratoriumonderzoek"/>
			<string key="org:group" value="General Lab Clinical Chemistry"/>
		</event>
		<event>
			<string key="concept:name" value="aanname laboratoriumonderzoek"/>
			<string key="lifecycle:transition" value="complete"/>
			<string key="org:resource" value="General Lab Clinical Chemistry"/>
			<date key="time:timestamp" value="2006-04-20T09:00:00.000+10:00"/>
			<string key="Activity" value="aanname laboratoriumonderzoek"/>
			<string key="org:group" value="General Lab Clinical Chemistry"/>
		</event>
		<event>
			<string key="concept:name" value="aanname laboratoriumonderzoek"/>
			<string key="lifecycle:transition" value="complete"/>
			<string key="org:resource" value="Medical Microbiology"/>
			<date key="time:timestamp" value="2006-04-20T09:00:00.000+10:00"/>
			<string key="Activity" value="aanname laboratoriumonderzoek"/>
			<string key="org:group" value="Medical Microbiology"/>
		</event>
		<event>
			<string key="concept:name" value="creatinine"/>
			<string key="lifecycle:transition" value="complete"/>
			<string key="org:resource" value="General Lab Clinical Chemistry"/>
			<date key="time:timestamp" value="2006-04-20T09:00:00.000+10:00"/>
			<string key="Activity" value="creatinine"/>
			<string key="org:group" value="General Lab Clinical Chemistry"/>
		</event>
		<event>
			<string key="concept:name" value="natrium vlamfotometrisch"/>
			<string key="lifecycle:transition" value="complete"/>
			<string key="org:resource" value="General Lab Clinical Chemistry"/>
			<date key="time:timestamp" value="2006-04-20T09:00:00.000+10:00"/>
			<string key="Activity" value="natrium vlamfotometrisch"/>
			<string key="org:group" value="General Lab Clinical Chemistry"/>
		</event>
		<event>
			<string key="concept:name" value="kalium potentiometrisch"/>
			<string key="lifecycle:transition" value="complete"/>
			<string key="org:resource" value="General Lab Clinical Chemistry"/>
			<date key="time:timestamp" value="2006-04-20T09:00:00.000+10:00"/>
			<string key="Activity" value="kalium potentiometrisch"/>
			<string key="org:group" value="General Lab Clinical Chemistry"/>
		</event>
		<event>
			<string key="concept:name" value="bacteriologisch onderzoek met kweek -nie"/>
			<string key="lifecycle:transition" value="complete"/>
			<string key="org:resource" value="Medical Microbiology"/>
			<date key="time:timestamp" value="2006-04-20T09:00:00.000+10:00"/>
			<string key="Activity" value="bacteriologisch onderzoek met kweek -nie"/>
			<string key="org:group" value="Medical Microbiology"/>
		</event>
		<event>
			<string key="concept:name" value="differentiele telling automatisch"/>
			<string key="lifecycle:transition" value="complete"/>
			<string key="org:resource" value="General Lab Clinical Chemistry"/>
			<date key="time:timestamp" value="2006-04-20T09:00:00.000+10:00"/>
			<string key="Activity" value="differentiele telling automatisch"/>
			<string key="org:group" value="General Lab Clinical Chemistry"/>
		</event>
		<event>
			<string key="concept:name" value="haemoglobine foto-electrisch - spoed"/>
			<string key="lifecycle:transition" value="complete"/>
			<string key="org:resource" value="General Lab Clinical Chemistry"/>
			<date key="time:timestamp" value="2006-04-20T09:00:00.000+10:00"/>
			<string key="Activity" value="haemoglobine foto-electrisch - spoed"/>
			<string key="org:group" value="General Lab Clinical Chemistry"/>
		</event>
		<event>
			<string key="concept:name" value="trombocyten tellen - spoed"/>
			<string key="lifecycle:transition" value="complete"/>
			<string key="org:resource" value="General Lab Clinical Chemistry"/>
			<date key="time:timestamp" value="2006-04-20T09:00:00.000+10:00"/>
			<string key="Activity" value="trombocyten tellen - spoed"/>
			<string key="org:group" value="General Lab Clinical Chemistry"/>
		</event>
		<event>
			<string key="concept:name" value="leucocyten tellen -electronisch- spoed"/>
			<string key="lifecycle:transition" value="complete"/>
			<string key="org:resource" value="General Lab Clinical Chemistry"/>
			<date key="time:timestamp" value="2006-04-20T09:00:00.000+10:00"/>
			<string key="Activity" value="leucocyten tellen -electronisch- spoed"/>
			<string key="org:group" value="General Lab Clinical Chemistry"/>
		</event>
		<event>
			<string key="concept:name" value="urine onderzoek - kwalitatief"/>
			<string key="lifecycle:transition" value="complete"/>
			<string key="org:resource" value="General Lab Clinical Chemistry"/>
			<date key="time:timestamp" value="2006-04-20T09:00:00.000+10:00"/>
			<string key="Activity" value="urine onderzoek - kwalitatief"/>
			<string key="org:group" value="General Lab Clinical Chemistry"/>
		</event>
		<event>
			<string key="concept:name" value="ordertarief"/>
			<string key="lifecycle:transition" value="complete"/>
			<string key="org:resource" value="General Lab Clinical Chemistry"/>
			<date key="time:timestamp" value="2006-04-20T09:00:00.000+10:00"/>
			<string key="Activity" value="ordertarief"/>
			<string key="org:group" value="General Lab Clinical Chemistry"/>
		</event>
		<event>
			<string key="concept:name" value="ordertarief"/>
			<string key="lifecycle:transition" value="complete"/>
			<string key="org:resource" value="General Lab Clinical Chemistry"/>
			<date key="time:timestamp" value="2006-04-20T09:00:00.000+10:00"/>
			<string key="Activity" value="ordertarief"/>
			<string key="org:group" value="General Lab Clinical Chemistry"/>
		</event>
		<event>
			<string key="concept:name" value="ordertarief"/>
			<string key="lifecycle:transition" value="complete"/>
			<string key="org:resource" value="General Lab Clinical Chemistry"/>
			<date key="time:timestamp" value="2006-04-20T09:00:00.000+10:00"/>
			<string key="Activity" value="ordertarief"/>
			<string key="org:group" value="General Lab Clinical Chemistry"/>
		</event>
		<event>
			<string key="concept:name" value="190035 dagverpleging    a007"/>
			<string key="lifecycle:transition" value="complete"/>
			<string key="org:resource" value="Nursing ward"/>
			<date key="time:timestamp" value="2006-04-20T09:00:00.000+10:00"/>
			<string key="Activity" value="190035 dagverpleging    a007"/>
			<string key="org:group" value="Nursing ward"/>
		</event>
		<event>
			<string key="concept:name" value="vervolgconsult poliklinisch"/>
			<string key="lifecycle:transition" value="complete"/>
			<string key="org:resource" value="Internal Specialisms clinic"/>
			<date key="time:timestamp" value="2006-05-09T09:00:00.000+10:00"/>
			<string key="Activity" value="vervolgconsult poliklinisch"/>
			<string key="org:group" value="Internal Specialisms clinic"/>
		</event>
		<event>
			<string key="concept:name" value="dagverpleging - alle spec.beh.kind.-rev."/>
			<string key="lifecycle:transition" value="complete"/>
			<string key="org:resource" value="Nursing ward"/>
			<date key="time:timestamp" value="2006-05-11T09:00:00.000+10:00"/>
			<string key="Activity" value="dagverpleging - alle spec.beh.kind.-rev."/>
			<string key="org:group" value="Nursing ward"/>
		</event>
		<event>
			<string key="concept:name" value="e.c.g.      - elektrocardiografie"/>
			<string key="lifecycle:transition" value="complete"/>
			<string key="org:resource" value="Cardiovascular clinics"/>
			<date key="time:timestamp" value="2006-05-11T09:00:00.000+10:00"/>
			<string key="Activity" value="e.c.g.      - elektrocardiografie"/>
			<string key="org:group" value="Cardiovascular clinics"/>
		</event>
		<event>
			<string key="concept:name" value="aanname laboratoriumonderzoek"/>
			<string key="lifecycle:transition" value="complete"/>
			<string key="org:resource" value="General Lab Clinical Chemistry"/>
			<date key="time:timestamp" value="2006-05-11T09:00:00.000+10:00"/>
			<string key="Activity" value="aanname laboratoriumonderzoek"/>
			<string key="org:group" value="General Lab Clinical Chemistry"/>
		</event>
		<event>
			<string key="concept:name" value="aanname laboratoriumonderzoek"/>
			<string key="lifecycle:transition" value="complete"/>
			<string key="org:resource" value="General Lab Clinical Chemistry"/>
			<date key="time:timestamp" value="2006-05-11T09:00:00.000+10:00"/>
			<string key="Activity" value="aanname laboratoriumonderzoek"/>
			<string key="org:group" value="General Lab Clinical Chemistry"/>
		</event>
		<event>
			<string key="concept:name" value="aanname laboratoriumonderzoek"/>
			<string key="lifecycle:transition" value="complete"/>
			<string key="org:resource" value="General Lab Clinical Chemistry"/>
			<date key="time:timestamp" value="2006-05-11T09:00:00.000+10:00"/>
			<string key="Activity" value="aanname laboratoriumonderzoek"/>
			<string key="org:group" value="General Lab Clinical Chemistry"/>
		</event>
		<event>
			<string key="concept:name" value="bilirubine - totaal"/>
			<string key="lifecycle:transition" value="complete"/>
			<string key="org:resource" value="General Lab Clinical Chemistry"/>
			<date key="time:timestamp" value="2006-05-11T09:00:00.000+10:00"/>
			<string key="Activity" value="bilirubine - totaal"/>
			<string key="org:group" value="General Lab Clinical Chemistry"/>
		</event>
		<event>
			<string key="concept:name" value="glucose"/>
			<string key="lifecycle:transition" value="complete"/>
			<string key="org:resource" value="General Lab Clinical Chemistry"/>
			<date key="time:timestamp" value="2006-05-11T09:00:00.000+10:00"/>
			<string key="Activity" value="glucose"/>
			<string key="org:group" value="General Lab Clinical Chemistry"/>
		</event>
		<event>
			<string key="concept:name" value="ureum"/>
			<string key="lifecycle:transition" value="complete"/>
			<string key="org:resource" value="General Lab Clinical Chemistry"/>
			<date key="time:timestamp" value="2006-05-11T09:00:00.000+10:00"/>
			<string key="Activity" value="ureum"/>
			<string key="org:group" value="General Lab Clinical Chemistry"/>
		</event>
		<event>
			<string key="concept:name" value="creatinine"/>
			<string key="lifecycle:transition" value="complete"/>
			<string key="org:resource" value="General Lab Clinical Chemistry"/>
			<date key="time:timestamp" value="2006-05-11T09:00:00.000+10:00"/>
			<string key="Activity" value="creatinine"/>
			<string key="org:group" value="General Lab Clinical Chemistry"/>
		</event>
		<event>
			<string key="concept:name" value="alkalische fosfatase -kinetisch-"/>
			<string key="lifecycle:transition" value="complete"/>
			<string key="org:resource" value="General Lab Clinical Chemistry"/>
			<date key="time:timestamp" value="2006-05-11T09:00:00.000+10:00"/>
			<string key="Activity" value="alkalische fosfatase -kinetisch-"/>
			<string key="org:group" value="General Lab Clinical Chemistry"/>
		</event>
		<event>
			<string key="concept:name" value="natrium vlamfotometrisch"/>
			<string key="lifecycle:transition" value="complete"/>
			<string key="org:resource" value="General Lab Clinical Chemistry"/>
			<date key="time:timestamp" value="2006-05-11T09:00:00.000+10:00"/>
			<string key="Activity" value="natrium vlamfotometrisch"/>
			<string key="org:group" value="General Lab Clinical Chemistry"/>
		</event>
		<event>
			<string key="concept:name" value="kalium potentiometrisch"/>
			<string key="lifecycle:transition" value="complete"/>
			<string key="org:resource" value="General Lab Clinical Chemistry"/>
			<date key="time:timestamp" value="2006-05-11T09:00:00.000+10:00"/>
			<string key="Activity" value="kalium potentiometrisch"/>
			<string key="org:group" value="General Lab Clinical Chemistry"/>
		</event>
		<event>
			<string key="concept:name" value="totaal eiwit"/>
			<string key="lifecycle:transition" value="complete"/>
			<string key="org:resource" value="General Lab Clinical Chemistry"/>
			<date key="time:timestamp" value="2006-05-11T09:00:00.000+10:00"/>
			<string key="Activity" value="totaal eiwit"/>
			<string key="org:group" value="General Lab Clinical Chemistry"/>
		</event>
		<event>
			<string key="concept:name" value="sgot - asat kinetisch"/>
			<string key="lifecycle:transition" value="complete"/>
			<string key="org:resource" value="General Lab Clinical Chemistry"/>
			<date key="time:timestamp" value="2006-05-11T09:00:00.000+10:00"/>
			<string key="Activity" value="sgot - asat kinetisch"/>
			<string key="org:group" value="General Lab Clinical Chemistry"/>
		</event>
		<event>
			<string key="concept:name" value="sgpt - alat kinetisch"/>
			<string key="lifecycle:transition" value="complete"/>
			<string key="org:resource" value="General Lab Clinical Chemistry"/>
			<date key="time:timestamp" value="2006-05-11T09:00:00.000+10:00"/>
			<string key="Activity" value="sgpt - alat kinetisch"/>
			<string key="org:group" value="General Lab Clinical Chemistry"/>
		</event>
		<event>
			<string key="concept:name" value="melkzuurdehydrogenase -ldh- kinetisch"/>
			<string key="lifecycle:transition" value="complete"/>
			<string key="org:resource" value="General Lab Clinical Chemistry"/>
			<date key="time:timestamp" value="2006-05-11T09:00:00.000+10:00"/>
			<string key="Activity" value="melkzuurdehydrogenase -ldh- kinetisch"/>
			<string key="org:group" value="General Lab Clinical Chemistry"/>
		</event>
		<event>
			<string key="concept:name" value="differentiele telling automatisch"/>
			<string key="lifecycle:transition" value="complete"/>
			<string key="org:resource" value="General Lab Clinical Chemistry"/>
			<date key="time:timestamp" value="2006-05-11T09:00:00.000+10:00"/>
			<string key="Activity" value="differentiele telling automatisch"/>
			<string key="org:group" value="General Lab Clinical Chemistry"/>
		</event>
		<event>
			<string key="concept:name" value="haemoglobine foto-electrisch - spoed"/>
			<string key="lifecycle:transition" value="complete"/>
			<string key="org:resource" value="General Lab Clinical Chemistry"/>
			<date key="time:timestamp" value="2006-05-11T09:00:00.000+10:00"/>
			<string key="Activity" value="haemoglobine foto-electrisch - spoed"/>
			<string key="org:group" value="General Lab Clinical Chemistry"/>
		</event>
		<event>
			<string key="concept:name" value="protrombinetijd -quick owren of modif.-"/>
			<string key="lifecycle:transition" value="complete"/>
			<string key="org:resource" value="General Lab Clinical Chemistry"/>
			<date key="time:timestamp" value="2006-05-11T09:00:00.000+10:00"/>
			<string key="Activity" value="protrombinetijd -quick owren of modif.-"/>
			<string key="org:group" value="General Lab Clinical Chemistry"/>
		</event>
		<event>
			<string key="concept:name" value="hematocriet - spoed"/>
			<string key="lifecycle:transition" value="complete"/>
			<string key="org:resource" value="General Lab Clinical Chemistry"/>
			<date key="time:timestamp" value="2006-05-11T09:00:00.000+10:00"/>
			<string key="Activity" value="hematocriet - spoed"/>
			<string key="org:group" value="General Lab Clinical Chemistry"/>
		</event>
		<event>
			<string key="concept:name" value="trombocyten tellen - spoed"/>
			<string key="lifecycle:transition" value="complete"/>
			<string key="org:resource" value="General Lab Clinical Chemistry"/>
			<date key="time:timestamp" value="2006-05-11T09:00:00.000+10:00"/>
			<string key="Activity" value="trombocyten tellen - spoed"/>
			<string key="org:group" value="General Lab Clinical Chemistry"/>
		</event>
		<event>
			<string key="concept:name" value="heparinebepaling - kaoline - cefalinetij"/>
			<string key="lifecycle:transition" value="complete"/>
			<string key="org:resource" value="General Lab Clinical Chemistry"/>
			<date key="time:timestamp" value="2006-05-11T09:00:00.000+10:00"/>
			<string key="Activity" value="heparinebepaling - kaoline - cefalinetij"/>
			<string key="org:group" value="General Lab Clinical Chemistry"/>
		</event>
		<event>
			<string key="concept:name" value="international normalised ratio mbv tromb"/>
			<string key="lifecycle:transition" value="complete"/>
			<string key="org:resource" value="General Lab Clinical Chemistry"/>
			<date key="time:timestamp" value="2006-05-11T09:00:00.000+10:00"/>
			<string key="Activity" value="international normalised ratio mbv tromb"/>
			<string key="org:group" value="General Lab Clinical Chemistry"/>
		</event>
		<event>
			<string key="concept:name" value="gammaglutamyltranspeptidase"/>
			<string key="lifecycle:transition" value="complete"/>
			<string key="org:resource" value="General Lab Clinical Chemistry"/>
			<date key="time:timestamp" value="2006-05-11T09:00:00.000+10:00"/>
			<string key="Activity" value="gammaglutamyltranspeptidase"/>
			<string key="org:group" value="General Lab Clinical Chemistry"/>
		</event>
		<event>
			<string key="concept:name" value="leucocyten tellen -electronisch- spoed"/>
			<string key="lifecycle:transition" value="complete"/>
			<string key="org:resource" value="General Lab Clinical Chemistry"/>
			<date key="time:timestamp" value="2006-05-11T09:00:00.000+10:00"/>
			<string key="Activity" value="leucocyten tellen -electronisch- spoed"/>
			<string key="org:group" value="General Lab Clinical Chemistry"/>
		</event>
		<event>
			<string key="concept:name" value="calcium"/>
			<string key="lifecycle:transition" value="complete"/>
			<string key="org:resource" value="General Lab Clinical Chemistry"/>
			<date key="time:timestamp" value="2006-05-11T09:00:00.000+10:00"/>
			<string key="Activity" value="calcium"/>
			<string key="org:group" value="General Lab Clinical Chemistry"/>
		</event>
		<event>
			<string key="concept:name" value="urine onderzoek - kwalitatief"/>
			<string key="lifecycle:transition" value="complete"/>
			<string key="org:resource" value="General Lab Clinical Chemistry"/>
			<date key="time:timestamp" value="2006-05-11T09:00:00.000+10:00"/>
			<string key="Activity" value="urine onderzoek - kwalitatief"/>
			<string key="org:group" value="General Lab Clinical Chemistry"/>
		</event>
		<event>
			<string key="concept:name" value="ordertarief"/>
			<string key="lifecycle:transition" value="complete"/>
			<string key="org:resource" value="General Lab Clinical Chemistry"/>
			<date key="time:timestamp" value="2006-05-11T09:00:00.000+10:00"/>
			<string key="Activity" value="ordertarief"/>
			<string key="org:group" value="General Lab Clinical Chemistry"/>
		</event>
		<event>
			<string key="concept:name" value="ordertarief"/>
			<string key="lifecycle:transition" value="complete"/>
			<string key="org:resource" value="General Lab Clinical Chemistry"/>
			<date key="time:timestamp" value="2006-05-11T09:00:00.000+10:00"/>
			<string key="Activity" value="ordertarief"/>
			<string key="org:group" value="General Lab Clinical Chemistry"/>
		</event>
		<event>
			<string key="concept:name" value="190035 dagverpleging    a007"/>
			<string key="lifecycle:transition" value="complete"/>
			<string key="org:resource" value="Nursing ward"/>
			<date key="time:timestamp" value="2006-05-11T09:00:00.000+10:00"/>
			<string key="Activity" value="190035 dagverpleging    a007"/>
			<string key="org:group" value="Nursing ward"/>
		</event>
		<event>
			<string key="concept:name" value="ct thorax"/>
			<string key="lifecycle:transition" value="complete"/>
			<string key="org:resource" value="Radiology"/>
			<date key="time:timestamp" value="2006-05-19T09:00:00.000+10:00"/>
			<string key="Activity" value="ct thorax"/>
			<string key="org:group" value="Radiology"/>
		</event>
		<event>
			<string key="concept:name" value="ct abdomen"/>
			<string key="lifecycle:transition" value="complete"/>
			<string key="org:resource" value="Radiology"/>
			<date key="time:timestamp" value="2006-05-19T09:00:00.000+10:00"/>
			<string key="Activity" value="ct abdomen"/>
			<string key="org:group" value="Radiology"/>
		</event>
		<event>
			<string key="concept:name" value="ligdagen - alle spec.beh.kinderg.-reval."/>
			<string key="lifecycle:transition" value="complete"/>
			<string key="org:resource" value="Nursing ward"/>
			<date key="time:timestamp" value="2006-05-30T09:00:00.000+10:00"/>
			<string key="Activity" value="ligdagen - alle spec.beh.kinderg.-reval."/>
			<string key="org:group" value="Nursing ward"/>
		</event>
		<event>
			<string key="concept:name" value="aanname laboratoriumonderzoek"/>
			<string key="lifecycle:transition" value="complete"/>
			<string key="org:resource" value="General Lab Clinical Chemistry"/>
			<date key="time:timestamp" value="2006-05-30T09:00:00.000+10:00"/>
			<string key="Activity" value="aanname laboratoriumonderzoek"/>
			<string key="org:group" value="General Lab Clinical Chemistry"/>
		</event>
		<event>
			<string key="concept:name" value="aanname laboratoriumonderzoek"/>
			<string key="lifecycle:transition" value="complete"/>
			<string key="org:resource" value="Medical Microbiology"/>
			<date key="time:timestamp" value="2006-05-30T09:00:00.000+10:00"/>
			<string key="Activity" value="aanname laboratoriumonderzoek"/>
			<string key="org:group" value="Medical Microbiology"/>
		</event>
		<event>
			<string key="concept:name" value="aanname laboratoriumonderzoek"/>
			<string key="lifecycle:transition" value="complete"/>
			<string key="org:resource" value="General Lab Clinical Chemistry"/>
			<date key="time:timestamp" value="2006-05-30T09:00:00.000+10:00"/>
			<string key="Activity" value="aanname laboratoriumonderzoek"/>
			<string key="org:group" value="General Lab Clinical Chemistry"/>
		</event>
		<event>
			<string key="concept:name" value="aanname laboratoriumonderzoek"/>
			<string key="lifecycle:transition" value="complete"/>
			<string key="org:resource" value="Medical Microbiology"/>
			<date key="time:timestamp" value="2006-05-30T09:00:00.000+10:00"/>
			<string key="Activity" value="aanname laboratoriumonderzoek"/>
			<string key="org:group" value="Medical Microbiology"/>
		</event>
		<event>
			<string key="concept:name" value="aanname laboratoriumonderzoek"/>
			<string key="lifecycle:transition" value="complete"/>
			<string key="org:resource" value="General Lab Clinical Chemistry"/>
			<date key="time:timestamp" value="2006-05-30T09:00:00.000+10:00"/>
			<string key="Activity" value="aanname laboratoriumonderzoek"/>
			<string key="org:group" value="General Lab Clinical Chemistry"/>
		</event>
		<event>
			<string key="concept:name" value="bilirubine - totaal"/>
			<string key="lifecycle:transition" value="complete"/>
			<string key="org:resource" value="General Lab Clinical Chemistry"/>
			<date key="time:timestamp" value="2006-05-30T09:00:00.000+10:00"/>
			<string key="Activity" value="bilirubine - totaal"/>
			<string key="org:group" value="General Lab Clinical Chemistry"/>
		</event>
		<event>
			<string key="concept:name" value="creatinine"/>
			<string key="lifecycle:transition" value="complete"/>
			<string key="org:resource" value="General Lab Clinical Chemistry"/>
			<date key="time:timestamp" value="2006-05-30T09:00:00.000+10:00"/>
			<string key="Activity" value="creatinine"/>
			<string key="org:group" value="General Lab Clinical Chemistry"/>
		</event>
		<event>
			<string key="concept:name" value="alkalische fosfatase -kinetisch-"/>
			<string key="lifecycle:transition" value="complete"/>
			<string key="org:resource" value="General Lab Clinical Chemistry"/>
			<date key="time:timestamp" value="2006-05-30T09:00:00.000+10:00"/>
			<string key="Activity" value="alkalische fosfatase -kinetisch-"/>
			<string key="org:group" value="General Lab Clinical Chemistry"/>
		</event>
		<event>
			<string key="concept:name" value="natrium vlamfotometrisch"/>
			<string key="lifecycle:transition" value="complete"/>
			<string key="org:resource" value="General Lab Clinical Chemistry"/>
			<date key="time:timestamp" value="2006-05-30T09:00:00.000+10:00"/>
			<string key="Activity" value="natrium vlamfotometrisch"/>
			<string key="org:group" value="General Lab Clinical Chemistry"/>
		</event>
		<event>
			<string key="concept:name" value="kalium potentiometrisch"/>
			<string key="lifecycle:transition" value="complete"/>
			<string key="org:resource" value="General Lab Clinical Chemistry"/>
			<date key="time:timestamp" value="2006-05-30T09:00:00.000+10:00"/>
			<string key="Activity" value="kalium potentiometrisch"/>
			<string key="org:group" value="General Lab Clinical Chemistry"/>
		</event>
		<event>
			<string key="concept:name" value="sgot - asat kinetisch"/>
			<string key="lifecycle:transition" value="complete"/>
			<string key="org:resource" value="General Lab Clinical Chemistry"/>
			<date key="time:timestamp" value="2006-05-30T09:00:00.000+10:00"/>
			<string key="Activity" value="sgot - asat kinetisch"/>
			<string key="org:group" value="General Lab Clinical Chemistry"/>
		</event>
		<event>
			<string key="concept:name" value="sgpt - alat kinetisch"/>
			<string key="lifecycle:transition" value="complete"/>
			<string key="org:resource" value="General Lab Clinical Chemistry"/>
			<date key="time:timestamp" value="2006-05-30T09:00:00.000+10:00"/>
			<string key="Activity" value="sgpt - alat kinetisch"/>
			<string key="org:group" value="General Lab Clinical Chemistry"/>
		</event>
		<event>
			<string key="concept:name" value="bacteriologisch onderzoek met kweek -nie"/>
			<string key="lifecycle:transition" value="complete"/>
			<string key="org:resource" value="Medical Microbiology"/>
			<date key="time:timestamp" value="2006-05-30T09:00:00.000+10:00"/>
			<string key="Activity" value="bacteriologisch onderzoek met kweek -nie"/>
			<string key="org:group" value="Medical Microbiology"/>
		</event>
		<event>
			<string key="concept:name" value="bacteriologisch onderzoek met kweek -nie"/>
			<string key="lifecycle:transition" value="complete"/>
			<string key="org:resource" value="Medical Microbiology"/>
			<date key="time:timestamp" value="2006-05-30T09:00:00.000+10:00"/>
			<string key="Activity" value="bacteriologisch onderzoek met kweek -nie"/>
			<string key="org:group" value="Medical Microbiology"/>
		</event>
		<event>
			<string key="concept:name" value="differentiele telling automatisch"/>
			<string key="lifecycle:transition" value="complete"/>
			<string key="org:resource" value="General Lab Clinical Chemistry"/>
			<date key="time:timestamp" value="2006-05-30T09:00:00.000+10:00"/>
			<string key="Activity" value="differentiele telling automatisch"/>
			<string key="org:group" value="General Lab Clinical Chemistry"/>
		</event>
		<event>
			<string key="concept:name" value="haemoglobine foto-electrisch - spoed"/>
			<string key="lifecycle:transition" value="complete"/>
			<string key="org:resource" value="General Lab Clinical Chemistry"/>
			<date key="time:timestamp" value="2006-05-30T09:00:00.000+10:00"/>
			<string key="Activity" value="haemoglobine foto-electrisch - spoed"/>
			<string key="org:group" value="General Lab Clinical Chemistry"/>
		</event>
		<event>
			<string key="concept:name" value="gammaglutamyltranspeptidase"/>
			<string key="lifecycle:transition" value="complete"/>
			<string key="org:resource" value="General Lab Clinical Chemistry"/>
			<date key="time:timestamp" value="2006-05-30T09:00:00.000+10:00"/>
			<string key="Activity" value="gammaglutamyltranspeptidase"/>
			<string key="org:group" value="General Lab Clinical Chemistry"/>
		</event>
		<event>
			<string key="concept:name" value="leucocyten tellen -electronisch- spoed"/>
			<string key="lifecycle:transition" value="complete"/>
			<string key="org:resource" value="General Lab Clinical Chemistry"/>
			<date key="time:timestamp" value="2006-05-30T09:00:00.000+10:00"/>
			<string key="Activity" value="leucocyten tellen -electronisch- spoed"/>
			<string key="org:group" value="General Lab Clinical Chemistry"/>
		</event>
		<event>
			<string key="concept:name" value="urine onderzoek - kwalitatief"/>
			<string key="lifecycle:transition" value="complete"/>
			<string key="org:resource" value="General Lab Clinical Chemistry"/>
			<date key="time:timestamp" value="2006-05-30T09:00:00.000+10:00"/>
			<string key="Activity" value="urine onderzoek - kwalitatief"/>
			<string key="org:group" value="General Lab Clinical Chemistry"/>
		</event>
		<event>
			<string key="concept:name" value="crp c-reactief proteine"/>
			<string key="lifecycle:transition" value="complete"/>
			<string key="org:resource" value="General Lab Clinical Chemistry"/>
			<date key="time:timestamp" value="2006-05-30T09:00:00.000+10:00"/>
			<string key="Activity" value="crp c-reactief proteine"/>
			<string key="org:group" value="General Lab Clinical Chemistry"/>
		</event>
		<event>
			<string key="concept:name" value="ordertarief"/>
			<string key="lifecycle:transition" value="complete"/>
			<string key="org:resource" value="General Lab Clinical Chemistry"/>
			<date key="time:timestamp" value="2006-05-30T09:00:00.000+10:00"/>
			<string key="Activity" value="ordertarief"/>
			<string key="org:group" value="General Lab Clinical Chemistry"/>
		</event>
		<event>
			<string key="concept:name" value="ordertarief"/>
			<string key="lifecycle:transition" value="complete"/>
			<string key="org:resource" value="General Lab Clinical Chemistry"/>
			<date key="time:timestamp" value="2006-05-30T09:00:00.000+10:00"/>
			<string key="Activity" value="ordertarief"/>
			<string key="org:group" value="General Lab Clinical Chemistry"/>
		</event>
		<event>
			<string key="concept:name" value="190021 klinische opname a002"/>
			<string key="lifecycle:transition" value="complete"/>
			<string key="org:resource" value="Nursing ward"/>
			<date key="time:timestamp" value="2006-05-30T09:00:00.000+10:00"/>
			<string key="Activity" value="190021 klinische opname a002"/>
			<string key="org:group" value="Nursing ward"/>
		</event>
		<event>
			<string key="concept:name" value="190205 klasse 3b        a205"/>
			<string key="lifecycle:transition" value="complete"/>
			<string key="org:resource" value="Nursing ward"/>
			<date key="time:timestamp" value="2006-05-30T09:00:00.000+10:00"/>
			<string key="Activity" value="190205 klasse 3b        a205"/>
			<string key="org:group" value="Nursing ward"/>
		</event>
		<event>
			<string key="concept:name" value="190101 bovenreg.toesl.  a101"/>
			<string key="lifecycle:transition" value="complete"/>
			<string key="org:resource" value="Nursing ward"/>
			<date key="time:timestamp" value="2006-05-30T09:00:00.000+10:00"/>
			<string key="Activity" value="190101 bovenreg.toesl.  a101"/>
			<string key="org:group" value="Nursing ward"/>
		</event>
		<event>
			<string key="concept:name" value="ligdagen - alle spec.beh.kinderg.-reval."/>
			<string key="lifecycle:transition" value="complete"/>
			<string key="org:resource" value="Nursing ward"/>
			<date key="time:timestamp" value="2006-06-02T09:00:00.000+10:00"/>
			<string key="Activity" value="ligdagen - alle spec.beh.kinderg.-reval."/>
			<string key="org:group" value="Nursing ward"/>
		</event>
		<event>
			<string key="concept:name" value="ligdagen - alle spec.beh.kinderg.-reval."/>
			<string key="lifecycle:transition" value="complete"/>
			<string key="org:resource" value="Nursing ward"/>
			<date key="time:timestamp" value="2006-06-02T09:00:00.000+10:00"/>
			<string key="Activity" value="ligdagen - alle spec.beh.kinderg.-reval."/>
			<string key="org:group" value="Nursing ward"/>
		</event>
		<event>
			<string key="concept:name" value="dagverpleging - alle spec.beh.kind.-rev."/>
			<string key="lifecycle:transition" value="complete"/>
			<string key="org:resource" value="Nursing ward"/>
			<date key="time:timestamp" value="2006-06-02T09:00:00.000+10:00"/>
			<string key="Activity" value="dagverpleging - alle spec.beh.kind.-rev."/>
			<string key="org:group" value="Nursing ward"/>
		</event>
		<event>
			<string key="concept:name" value="aanname laboratoriumonderzoek"/>
			<string key="lifecycle:transition" value="complete"/>
			<string key="org:resource" value="General Lab Clinical Chemistry"/>
			<date key="time:timestamp" value="2006-06-02T09:00:00.000+10:00"/>
			<string key="Activity" value="aanname laboratoriumonderzoek"/>
			<string key="org:group" value="General Lab Clinical Chemistry"/>
		</event>
		<event>
			<string key="concept:name" value="aanname laboratoriumonderzoek"/>
			<string key="lifecycle:transition" value="complete"/>
			<string key="org:resource" value="General Lab Clinical Chemistry"/>
			<date key="time:timestamp" value="2006-06-02T09:00:00.000+10:00"/>
			<string key="Activity" value="aanname laboratoriumonderzoek"/>
			<string key="org:group" value="General Lab Clinical Chemistry"/>
		</event>
		<event>
			<string key="concept:name" value="bilirubine -geconjugeerd"/>
			<string key="lifecycle:transition" value="complete"/>
			<string key="org:resource" value="General Lab Clinical Chemistry"/>
			<date key="time:timestamp" value="2006-06-02T09:00:00.000+10:00"/>
			<string key="Activity" value="bilirubine -geconjugeerd"/>
			<string key="org:group" value="General Lab Clinical Chemistry"/>
		</event>
		<event>
			<string key="concept:name" value="bilirubine - totaal"/>
			<string key="lifecycle:transition" value="complete"/>
			<string key="org:resource" value="General Lab Clinical Chemistry"/>
			<date key="time:timestamp" value="2006-06-02T09:00:00.000+10:00"/>
			<string key="Activity" value="bilirubine - totaal"/>
			<string key="org:group" value="General Lab Clinical Chemistry"/>
		</event>
		<event>
			<string key="concept:name" value="alkalische fosfatase -kinetisch-"/>
			<string key="lifecycle:transition" value="complete"/>
			<string key="org:resource" value="General Lab Clinical Chemistry"/>
			<date key="time:timestamp" value="2006-06-02T09:00:00.000+10:00"/>
			<string key="Activity" value="alkalische fosfatase -kinetisch-"/>
			<string key="org:group" value="General Lab Clinical Chemistry"/>
		</event>
		<event>
			<string key="concept:name" value="sgot - asat kinetisch"/>
			<string key="lifecycle:transition" value="complete"/>
			<string key="org:resource" value="General Lab Clinical Chemistry"/>
			<date key="time:timestamp" value="2006-06-02T09:00:00.000+10:00"/>
			<string key="Activity" value="sgot - asat kinetisch"/>
			<string key="org:group" value="General Lab Clinical Chemistry"/>
		</event>
		<event>
			<string key="concept:name" value="sgpt - alat kinetisch"/>
			<string key="lifecycle:transition" value="complete"/>
			<string key="org:resource" value="General Lab Clinical Chemistry"/>
			<date key="time:timestamp" value="2006-06-02T09:00:00.000+10:00"/>
			<string key="Activity" value="sgpt - alat kinetisch"/>
			<string key="org:group" value="General Lab Clinical Chemistry"/>
		</event>
		<event>
			<string key="concept:name" value="haemoglobine foto-electrisch - spoed"/>
			<string key="lifecycle:transition" value="complete"/>
			<string key="org:resource" value="General Lab Clinical Chemistry"/>
			<date key="time:timestamp" value="2006-06-02T09:00:00.000+10:00"/>
			<string key="Activity" value="haemoglobine foto-electrisch - spoed"/>
			<string key="org:group" value="General Lab Clinical Chemistry"/>
		</event>
		<event>
			<string key="concept:name" value="trombocyten tellen - spoed"/>
			<string key="lifecycle:transition" value="complete"/>
			<string key="org:resource" value="General Lab Clinical Chemistry"/>
			<date key="time:timestamp" value="2006-06-02T09:00:00.000+10:00"/>
			<string key="Activity" value="trombocyten tellen - spoed"/>
			<string key="org:group" value="General Lab Clinical Chemistry"/>
		</event>
		<event>
			<string key="concept:name" value="gammaglutamyltranspeptidase"/>
			<string key="lifecycle:transition" value="complete"/>
			<string key="org:resource" value="General Lab Clinical Chemistry"/>
			<date key="time:timestamp" value="2006-06-02T09:00:00.000+10:00"/>
			<string key="Activity" value="gammaglutamyltranspeptidase"/>
			<string key="org:group" value="General Lab Clinical Chemistry"/>
		</event>
		<event>
			<string key="concept:name" value="leucocyten tellen -electronisch- spoed"/>
			<string key="lifecycle:transition" value="complete"/>
			<string key="org:resource" value="General Lab Clinical Chemistry"/>
			<date key="time:timestamp" value="2006-06-02T09:00:00.000+10:00"/>
			<string key="Activity" value="leucocyten tellen -electronisch- spoed"/>
			<string key="org:group" value="General Lab Clinical Chemistry"/>
		</event>
		<event>
			<string key="concept:name" value="crp c-reactief proteine"/>
			<string key="lifecycle:transition" value="complete"/>
			<string key="org:resource" value="General Lab Clinical Chemistry"/>
			<date key="time:timestamp" value="2006-06-02T09:00:00.000+10:00"/>
			<string key="Activity" value="crp c-reactief proteine"/>
			<string key="org:group" value="General Lab Clinical Chemistry"/>
		</event>
		<event>
			<string key="concept:name" value="ordertarief"/>
			<string key="lifecycle:transition" value="complete"/>
			<string key="org:resource" value="General Lab Clinical Chemistry"/>
			<date key="time:timestamp" value="2006-06-02T09:00:00.000+10:00"/>
			<string key="Activity" value="ordertarief"/>
			<string key="org:group" value="General Lab Clinical Chemistry"/>
		</event>
		<event>
			<string key="concept:name" value="buikoverzicht"/>
			<string key="lifecycle:transition" value="complete"/>
			<string key="org:resource" value="Radiology"/>
			<date key="time:timestamp" value="2006-06-02T09:00:00.000+10:00"/>
			<string key="Activity" value="buikoverzicht"/>
			<string key="org:group" value="Radiology"/>
		</event>
		<event>
			<string key="concept:name" value="190021 klinische opname a002"/>
			<string key="lifecycle:transition" value="complete"/>
			<string key="org:resource" value="Nursing ward"/>
			<date key="time:timestamp" value="2006-06-02T09:00:00.000+10:00"/>
			<string key="Activity" value="190021 klinische opname a002"/>
			<string key="org:group" value="Nursing ward"/>
		</event>
		<event>
			<string key="concept:name" value="190021 klinische opname a002"/>
			<string key="lifecycle:transition" value="complete"/>
			<string key="org:resource" value="Nursing ward"/>
			<date key="time:timestamp" value="2006-06-02T09:00:00.000+10:00"/>
			<string key="Activity" value="190021 klinische opname a002"/>
			<string key="org:group" value="Nursing ward"/>
		</event>
		<event>
			<string key="concept:name" value="190205 klasse 3b        a205"/>
			<string key="lifecycle:transition" value="complete"/>
			<string key="org:resource" value="Nursing ward"/>
			<date key="time:timestamp" value="2006-06-02T09:00:00.000+10:00"/>
			<string key="Activity" value="190205 klasse 3b        a205"/>
			<string key="org:group" value="Nursing ward"/>
		</event>
		<event>
			<string key="concept:name" value="190205 klasse 3b        a205"/>
			<string key="lifecycle:transition" value="complete"/>
			<string key="org:resource" value="Nursing ward"/>
			<date key="time:timestamp" value="2006-06-02T09:00:00.000+10:00"/>
			<string key="Activity" value="190205 klasse 3b        a205"/>
			<string key="org:group" value="Nursing ward"/>
		</event>
		<event>
			<string key="concept:name" value="190101 bovenreg.toesl.  a101"/>
			<string key="lifecycle:transition" value="complete"/>
			<string key="org:resource" value="Nursing ward"/>
			<date key="time:timestamp" value="2006-06-02T09:00:00.000+10:00"/>
			<string key="Activity" value="190101 bovenreg.toesl.  a101"/>
			<string key="org:group" value="Nursing ward"/>
		</event>
		<event>
			<string key="concept:name" value="190101 bovenreg.toesl.  a101"/>
			<string key="lifecycle:transition" value="complete"/>
			<string key="org:resource" value="Nursing ward"/>
			<date key="time:timestamp" value="2006-06-02T09:00:00.000+10:00"/>
			<string key="Activity" value="190101 bovenreg.toesl.  a101"/>
			<string key="org:group" value="Nursing ward"/>
		</event>
		<event>
			<string key="concept:name" value="190035 dagverpleging    a007"/>
			<string key="lifecycle:transition" value="complete"/>
			<string key="org:resource" value="Nursing ward"/>
			<date key="time:timestamp" value="2006-06-02T09:00:00.000+10:00"/>
			<string key="Activity" value="190035 dagverpleging    a007"/>
			<string key="org:group" value="Nursing ward"/>
		</event>
		<event>
			<string key="concept:name" value="vervolgconsult poliklinisch"/>
			<string key="lifecycle:transition" value="complete"/>
			<string key="org:resource" value="Obstetrics &amp; Gynaecology clinic"/>
			<date key="time:timestamp" value="2006-06-08T09:00:00.000+10:00"/>
			<string key="Activity" value="vervolgconsult poliklinisch"/>
			<string key="org:group" value="Obstetrics &amp; Gynaecology clinic"/>
		</event>
		<event>
			<string key="concept:name" value="administratief tarief       - eerste pol"/>
			<string key="lifecycle:transition" value="complete"/>
			<string key="org:resource" value="Obstetrics &amp; Gynaecology clinic"/>
			<date key="time:timestamp" value="2006-06-08T09:00:00.000+10:00"/>
			<string key="Activity" value="administratief tarief       - eerste pol"/>
			<string key="org:group" value="Obstetrics &amp; Gynaecology clinic"/>
		</event>
		<event>
			<string key="concept:name" value="vervolgconsult poliklinisch"/>
			<string key="lifecycle:transition" value="complete"/>
			<string key="org:resource" value="Internal Specialisms clinic"/>
			<date key="time:timestamp" value="2006-06-27T09:00:00.000+10:00"/>
			<string key="Activity" value="vervolgconsult poliklinisch"/>
			<string key="org:group" value="Internal Specialisms clinic"/>
		</event>
		<event>
			<string key="concept:name" value="ct abdomen"/>
			<string key="lifecycle:transition" value="complete"/>
			<string key="org:resource" value="Radiology"/>
			<date key="time:timestamp" value="2006-07-07T09:00:00.000+10:00"/>
			<string key="Activity" value="ct abdomen"/>
			<string key="org:group" value="Radiology"/>
		</event>
		<event>
			<string key="concept:name" value="vervolgconsult poliklinisch"/>
			<string key="lifecycle:transition" value="complete"/>
			<string key="org:resource" value="Internal Specialisms clinic"/>
			<date key="time:timestamp" value="2006-07-11T09:00:00.000+10:00"/>
			<string key="Activity" value="vervolgconsult poliklinisch"/>
			<string key="org:group" value="Internal Specialisms clinic"/>
		</event>
		<event>
			<string key="concept:name" value="vervolgconsult poliklinisch"/>
			<string key="lifecycle:transition" value="complete"/>
			<string key="org:resource" value="Obstetrics &amp; Gynaecology clinic"/>
			<date key="time:timestamp" value="2006-08-24T09:00:00.000+10:00"/>
			<string key="Activity" value="vervolgconsult poliklinisch"/>
			<string key="org:group" value="Obstetrics &amp; Gynaecology clinic"/>
		</event>
		<event>
			<string key="concept:name" value="telefonisch consult"/>
			<string key="lifecycle:transition" value="complete"/>
			<string key="org:resource" value="Obstetrics &amp; Gynaecology clinic"/>
			<date key="time:timestamp" value="2006-09-11T09:00:00.000+10:00"/>
			<string key="Activity" value="telefonisch consult"/>
			<string key="org:group" value="Obstetrics &amp; Gynaecology clinic"/>
		</event>
		<event>
			<string key="concept:name" value="ct thorax"/>
			<string key="lifecycle:transition" value="complete"/>
			<string key="org:resource" value="Radiology"/>
			<date key="time:timestamp" value="2006-09-14T09:00:00.000+10:00"/>
			<string key="Activity" value="ct thorax"/>
			<string key="org:group" value="Radiology"/>
		</event>
		<event>
			<string key="concept:name" value="ct abdomen"/>
			<string key="lifecycle:transition" value="complete"/>
			<string key="org:resource" value="Radiology"/>
			<date key="time:timestamp" value="2006-09-14T09:00:00.000+10:00"/>
			<string key="Activity" value="ct abdomen"/>
			<string key="org:group" value="Radiology"/>
		</event>
		<event>
			<string key="concept:name" value="1e consult poliklinisch"/>
			<string key="lifecycle:transition" value="complete"/>
			<string key="org:resource" value="Radiotherapy"/>
			<date key="time:timestamp" value="2006-09-14T09:00:00.000+10:00"/>
			<string key="Activity" value="1e consult poliklinisch"/>
			<string key="org:group" value="Radiotherapy"/>
		</event>
		<event>
			<string key="concept:name" value="administratief tarief       - eerste pol"/>
			<string key="lifecycle:transition" value="complete"/>
			<string key="org:resource" value="Radiotherapy"/>
			<date key="time:timestamp" value="2006-09-14T09:00:00.000+10:00"/>
			<string key="Activity" value="administratief tarief       - eerste pol"/>
			<string key="org:group" value="Radiotherapy"/>
		</event>
		<event>
			<string key="concept:name" value="1e consult poliklinisch"/>
			<string key="lifecycle:transition" value="complete"/>
			<string key="org:resource" value="Internal Specialisms clinic"/>
			<date key="time:timestamp" value="2006-09-25T09:00:00.000+10:00"/>
			<string key="Activity" value="1e consult poliklinisch"/>
			<string key="org:group" value="Internal Specialisms clinic"/>
		</event>
		<event>
			<string key="concept:name" value="telefonisch consult"/>
			<string key="lifecycle:transition" value="complete"/>
			<string key="org:resource" value="Obstetrics &amp; Gynaecology clinic"/>
			<date key="time:timestamp" value="2006-09-28T09:00:00.000+10:00"/>
			<string key="Activity" value="telefonisch consult"/>
			<string key="org:group" value="Obstetrics &amp; Gynaecology clinic"/>
		</event>
		<event>
			<string key="concept:name" value="teletherapie - megavolt fotonen bestrali"/>
			<string key="lifecycle:transition" value="complete"/>
			<string key="org:resource" value="Radiotherapy"/>
			<date key="time:timestamp" value="2006-10-05T09:00:00.000+10:00"/>
			<string key="Activity" value="teletherapie - megavolt fotonen bestrali"/>
			<string key="org:group" value="Radiotherapy"/>
		</event>
		<event>
			<string key="concept:name" value="vervolgconsult poliklinisch"/>
			<string key="lifecycle:transition" value="complete"/>
			<string key="org:resource" value="Internal Specialisms clinic"/>
			<date key="time:timestamp" value="2006-10-09T09:00:00.000+10:00"/>
			<string key="Activity" value="vervolgconsult poliklinisch"/>
			<string key="org:group" value="Internal Specialisms clinic"/>
		</event>
		<event>
			<string key="concept:name" value="vervolgconsult poliklinisch"/>
			<string key="lifecycle:transition" value="complete"/>
			<string key="org:resource" value="Obstetrics &amp; Gynaecology clinic"/>
			<date key="time:timestamp" value="2006-10-09T09:00:00.000+10:00"/>
			<string key="Activity" value="vervolgconsult poliklinisch"/>
			<string key="org:group" value="Obstetrics &amp; Gynaecology clinic"/>
		</event>
		<event>
			<string key="concept:name" value="ligdagen - alle spec.beh.kinderg.-reval."/>
			<string key="lifecycle:transition" value="complete"/>
			<string key="org:resource" value="Nursing ward"/>
			<date key="time:timestamp" value="2006-10-18T09:00:00.000+10:00"/>
			<string key="Activity" value="ligdagen - alle spec.beh.kinderg.-reval."/>
			<string key="org:group" value="Nursing ward"/>
		</event>
		<event>
			<string key="concept:name" value="aanname laboratoriumonderzoek"/>
			<string key="lifecycle:transition" value="complete"/>
			<string key="org:resource" value="General Lab Clinical Chemistry"/>
			<date key="time:timestamp" value="2006-10-18T09:00:00.000+10:00"/>
			<string key="Activity" value="aanname laboratoriumonderzoek"/>
			<string key="org:group" value="General Lab Clinical Chemistry"/>
		</event>
		<event>
			<string key="concept:name" value="aanname laboratoriumonderzoek"/>
			<string key="lifecycle:transition" value="complete"/>
			<string key="org:resource" value="General Lab Clinical Chemistry"/>
			<date key="time:timestamp" value="2006-10-18T09:00:00.000+10:00"/>
			<string key="Activity" value="aanname laboratoriumonderzoek"/>
			<string key="org:group" value="General Lab Clinical Chemistry"/>
		</event>
		<event>
			<string key="concept:name" value="glucose"/>
			<string key="lifecycle:transition" value="complete"/>
			<string key="org:resource" value="General Lab Clinical Chemistry"/>
			<date key="time:timestamp" value="2006-10-18T09:00:00.000+10:00"/>
			<string key="Activity" value="glucose"/>
			<string key="org:group" value="General Lab Clinical Chemistry"/>
		</event>
		<event>
			<string key="concept:name" value="ureum"/>
			<string key="lifecycle:transition" value="complete"/>
			<string key="org:resource" value="General Lab Clinical Chemistry"/>
			<date key="time:timestamp" value="2006-10-18T09:00:00.000+10:00"/>
			<string key="Activity" value="ureum"/>
			<string key="org:group" value="General Lab Clinical Chemistry"/>
		</event>
		<event>
			<string key="concept:name" value="hemoglobine foto-elektrisch"/>
			<string key="lifecycle:transition" value="complete"/>
			<string key="org:resource" value="General Lab Clinical Chemistry"/>
			<date key="time:timestamp" value="2006-10-18T09:00:00.000+10:00"/>
			<string key="Activity" value="hemoglobine foto-elektrisch"/>
			<string key="org:group" value="General Lab Clinical Chemistry"/>
		</event>
		<event>
			<string key="concept:name" value="creatinine"/>
			<string key="lifecycle:transition" value="complete"/>
			<string key="org:resource" value="General Lab Clinical Chemistry"/>
			<date key="time:timestamp" value="2006-10-18T09:00:00.000+10:00"/>
			<string key="Activity" value="creatinine"/>
			<string key="org:group" value="General Lab Clinical Chemistry"/>
		</event>
		<event>
			<string key="concept:name" value="alkalische fosfatase -kinetisch-"/>
			<string key="lifecycle:transition" value="complete"/>
			<string key="org:resource" value="General Lab Clinical Chemistry"/>
			<date key="time:timestamp" value="2006-10-18T09:00:00.000+10:00"/>
			<string key="Activity" value="alkalische fosfatase -kinetisch-"/>
			<string key="org:group" value="General Lab Clinical Chemistry"/>
		</event>
		<event>
			<string key="concept:name" value="natrium vlamfotometrisch"/>
			<string key="lifecycle:transition" value="complete"/>
			<string key="org:resource" value="General Lab Clinical Chemistry"/>
			<date key="time:timestamp" value="2006-10-18T09:00:00.000+10:00"/>
			<string key="Activity" value="natrium vlamfotometrisch"/>
			<string key="org:group" value="General Lab Clinical Chemistry"/>
		</event>
		<event>
			<string key="concept:name" value="kalium potentiometrisch"/>
			<string key="lifecycle:transition" value="complete"/>
			<string key="org:resource" value="General Lab Clinical Chemistry"/>
			<date key="time:timestamp" value="2006-10-18T09:00:00.000+10:00"/>
			<string key="Activity" value="kalium potentiometrisch"/>
			<string key="org:group" value="General Lab Clinical Chemistry"/>
		</event>
		<event>
			<string key="concept:name" value="sgot - asat kinetisch"/>
			<string key="lifecycle:transition" value="complete"/>
			<string key="org:resource" value="General Lab Clinical Chemistry"/>
			<date key="time:timestamp" value="2006-10-18T09:00:00.000+10:00"/>
			<string key="Activity" value="sgot - asat kinetisch"/>
			<string key="org:group" value="General Lab Clinical Chemistry"/>
		</event>
		<event>
			<string key="concept:name" value="sgpt - alat kinetisch"/>
			<string key="lifecycle:transition" value="complete"/>
			<string key="org:resource" value="General Lab Clinical Chemistry"/>
			<date key="time:timestamp" value="2006-10-18T09:00:00.000+10:00"/>
			<string key="Activity" value="sgpt - alat kinetisch"/>
			<string key="org:group" value="General Lab Clinical Chemistry"/>
		</event>
		<event>
			<string key="concept:name" value="leukocyten tellen elektronisch"/>
			<string key="lifecycle:transition" value="complete"/>
			<string key="org:resource" value="General Lab Clinical Chemistry"/>
			<date key="time:timestamp" value="2006-10-18T09:00:00.000+10:00"/>
			<string key="Activity" value="leukocyten tellen elektronisch"/>
			<string key="org:group" value="General Lab Clinical Chemistry"/>
		</event>
		<event>
			<string key="concept:name" value="trombocyten tellen - elektronisch"/>
			<string key="lifecycle:transition" value="complete"/>
			<string key="org:resource" value="General Lab Clinical Chemistry"/>
			<date key="time:timestamp" value="2006-10-18T09:00:00.000+10:00"/>
			<string key="Activity" value="trombocyten tellen - elektronisch"/>
			<string key="org:group" value="General Lab Clinical Chemistry"/>
		</event>
		<event>
			<string key="concept:name" value="gammaglutamyltranspeptidase"/>
			<string key="lifecycle:transition" value="complete"/>
			<string key="org:resource" value="General Lab Clinical Chemistry"/>
			<date key="time:timestamp" value="2006-10-18T09:00:00.000+10:00"/>
			<string key="Activity" value="gammaglutamyltranspeptidase"/>
			<string key="org:group" value="General Lab Clinical Chemistry"/>
		</event>
		<event>
			<string key="concept:name" value="squamous cell carcinoma mbv eia"/>
			<string key="lifecycle:transition" value="complete"/>
			<string key="org:resource" value="Pharmacy Laboratory"/>
			<date key="time:timestamp" value="2006-10-18T09:00:00.000+10:00"/>
			<string key="Activity" value="squamous cell carcinoma mbv eia"/>
			<string key="org:group" value="Pharmacy Laboratory"/>
		</event>
		<event>
			<string key="concept:name" value="calcium"/>
			<string key="lifecycle:transition" value="complete"/>
			<string key="org:resource" value="General Lab Clinical Chemistry"/>
			<date key="time:timestamp" value="2006-10-18T09:00:00.000+10:00"/>
			<string key="Activity" value="calcium"/>
			<string key="org:group" value="General Lab Clinical Chemistry"/>
		</event>
		<event>
			<string key="concept:name" value="crp c-reactief proteine"/>
			<string key="lifecycle:transition" value="complete"/>
			<string key="org:resource" value="General Lab Clinical Chemistry"/>
			<date key="time:timestamp" value="2006-10-18T09:00:00.000+10:00"/>
			<string key="Activity" value="crp c-reactief proteine"/>
			<string key="org:group" value="General Lab Clinical Chemistry"/>
		</event>
		<event>
			<string key="concept:name" value="albumine"/>
			<string key="lifecycle:transition" value="complete"/>
			<string key="org:resource" value="General Lab Clinical Chemistry"/>
			<date key="time:timestamp" value="2006-10-18T09:00:00.000+10:00"/>
			<string key="Activity" value="albumine"/>
			<string key="org:group" value="General Lab Clinical Chemistry"/>
		</event>
		<event>
			<string key="concept:name" value="magnesium  -aas"/>
			<string key="lifecycle:transition" value="complete"/>
			<string key="org:resource" value="General Lab Clinical Chemistry"/>
			<date key="time:timestamp" value="2006-10-18T09:00:00.000+10:00"/>
			<string key="Activity" value="magnesium  -aas"/>
			<string key="org:group" value="General Lab Clinical Chemistry"/>
		</event>
		<event>
			<string key="concept:name" value="ordertarief"/>
			<string key="lifecycle:transition" value="complete"/>
			<string key="org:resource" value="General Lab Clinical Chemistry"/>
			<date key="time:timestamp" value="2006-10-18T09:00:00.000+10:00"/>
			<string key="Activity" value="ordertarief"/>
			<string key="org:group" value="General Lab Clinical Chemistry"/>
		</event>
		<event>
			<string key="concept:name" value="190021 klinische opname a002"/>
			<string key="lifecycle:transition" value="complete"/>
			<string key="org:resource" value="Nursing ward"/>
			<date key="time:timestamp" value="2006-10-18T09:00:00.000+10:00"/>
			<string key="Activity" value="190021 klinische opname a002"/>
			<string key="org:group" value="Nursing ward"/>
		</event>
		<event>
			<string key="concept:name" value="190205 klasse 3b        a205"/>
			<string key="lifecycle:transition" value="complete"/>
			<string key="org:resource" value="Nursing ward"/>
			<date key="time:timestamp" value="2006-10-18T09:00:00.000+10:00"/>
			<string key="Activity" value="190205 klasse 3b        a205"/>
			<string key="org:group" value="Nursing ward"/>
		</event>
		<event>
			<string key="concept:name" value="190101 bovenreg.toesl.  a101"/>
			<string key="lifecycle:transition" value="complete"/>
			<string key="org:resource" value="Nursing ward"/>
			<date key="time:timestamp" value="2006-10-18T09:00:00.000+10:00"/>
			<string key="Activity" value="190101 bovenreg.toesl.  a101"/>
			<string key="org:group" value="Nursing ward"/>
		</event>
		<event>
			<string key="concept:name" value="ligdagen - alle spec.beh.kinderg.-reval."/>
			<string key="lifecycle:transition" value="complete"/>
			<string key="org:resource" value="Nursing ward"/>
			<date key="time:timestamp" value="2006-10-19T09:00:00.000+10:00"/>
			<string key="Activity" value="ligdagen - alle spec.beh.kinderg.-reval."/>
			<string key="org:group" value="Nursing ward"/>
		</event>
		<event>
			<string key="concept:name" value="190205 klasse 3b        a205"/>
			<string key="lifecycle:transition" value="complete"/>
			<string key="org:resource" value="Nursing ward"/>
			<date key="time:timestamp" value="2006-10-19T09:00:00.000+10:00"/>
			<string key="Activity" value="190205 klasse 3b        a205"/>
			<string key="org:group" value="Nursing ward"/>
		</event>
		<event>
			<string key="concept:name" value="190101 bovenreg.toesl.  a101"/>
			<string key="lifecycle:transition" value="complete"/>
			<string key="org:resource" value="Nursing ward"/>
			<date key="time:timestamp" value="2006-10-19T09:00:00.000+10:00"/>
			<string key="Activity" value="190101 bovenreg.toesl.  a101"/>
			<string key="org:group" value="Nursing ward"/>
		</event>
		<event>
			<string key="concept:name" value="aanname laboratoriumonderzoek"/>
			<string key="lifecycle:transition" value="complete"/>
			<string key="org:resource" value="General Lab Clinical Chemistry"/>
			<date key="time:timestamp" value="2006-10-23T09:00:00.000+10:00"/>
			<string key="Activity" value="aanname laboratoriumonderzoek"/>
			<string key="org:group" value="General Lab Clinical Chemistry"/>
		</event>
		<event>
			<string key="concept:name" value="aanname laboratoriumonderzoek"/>
			<string key="lifecycle:transition" value="complete"/>
			<string key="org:resource" value="General Lab Clinical Chemistry"/>
			<date key="time:timestamp" value="2006-10-23T09:00:00.000+10:00"/>
			<string key="Activity" value="aanname laboratoriumonderzoek"/>
			<string key="org:group" value="General Lab Clinical Chemistry"/>
		</event>
		<event>
			<string key="concept:name" value="glucose"/>
			<string key="lifecycle:transition" value="complete"/>
			<string key="org:resource" value="General Lab Clinical Chemistry"/>
			<date key="time:timestamp" value="2006-10-23T09:00:00.000+10:00"/>
			<string key="Activity" value="glucose"/>
			<string key="org:group" value="General Lab Clinical Chemistry"/>
		</event>
		<event>
			<string key="concept:name" value="hemoglobine foto-elektrisch"/>
			<string key="lifecycle:transition" value="complete"/>
			<string key="org:resource" value="General Lab Clinical Chemistry"/>
			<date key="time:timestamp" value="2006-10-23T09:00:00.000+10:00"/>
			<string key="Activity" value="hemoglobine foto-elektrisch"/>
			<string key="org:group" value="General Lab Clinical Chemistry"/>
		</event>
		<event>
			<string key="concept:name" value="creatinine"/>
			<string key="lifecycle:transition" value="complete"/>
			<string key="org:resource" value="General Lab Clinical Chemistry"/>
			<date key="time:timestamp" value="2006-10-23T09:00:00.000+10:00"/>
			<string key="Activity" value="creatinine"/>
			<string key="org:group" value="General Lab Clinical Chemistry"/>
		</event>
		<event>
			<string key="concept:name" value="kalium potentiometrisch"/>
			<string key="lifecycle:transition" value="complete"/>
			<string key="org:resource" value="General Lab Clinical Chemistry"/>
			<date key="time:timestamp" value="2006-10-23T09:00:00.000+10:00"/>
			<string key="Activity" value="kalium potentiometrisch"/>
			<string key="org:group" value="General Lab Clinical Chemistry"/>
		</event>
		<event>
			<string key="concept:name" value="sgot - asat kinetisch"/>
			<string key="lifecycle:transition" value="complete"/>
			<string key="org:resource" value="General Lab Clinical Chemistry"/>
			<date key="time:timestamp" value="2006-10-23T09:00:00.000+10:00"/>
			<string key="Activity" value="sgot - asat kinetisch"/>
			<string key="org:group" value="General Lab Clinical Chemistry"/>
		</event>
		<event>
			<string key="concept:name" value="sgpt - alat kinetisch"/>
			<string key="lifecycle:transition" value="complete"/>
			<string key="org:resource" value="General Lab Clinical Chemistry"/>
			<date key="time:timestamp" value="2006-10-23T09:00:00.000+10:00"/>
			<string key="Activity" value="sgpt - alat kinetisch"/>
			<string key="org:group" value="General Lab Clinical Chemistry"/>
		</event>
		<event>
			<string key="concept:name" value="crp c-reactief proteine"/>
			<string key="lifecycle:transition" value="complete"/>
			<string key="org:resource" value="General Lab Clinical Chemistry"/>
			<date key="time:timestamp" value="2006-10-23T09:00:00.000+10:00"/>
			<string key="Activity" value="crp c-reactief proteine"/>
			<string key="org:group" value="General Lab Clinical Chemistry"/>
		</event>
		<event>
			<string key="concept:name" value="ordertarief"/>
			<string key="lifecycle:transition" value="complete"/>
			<string key="org:resource" value="General Lab Clinical Chemistry"/>
			<date key="time:timestamp" value="2006-10-23T09:00:00.000+10:00"/>
			<string key="Activity" value="ordertarief"/>
			<string key="org:group" value="General Lab Clinical Chemistry"/>
		</event>
		<event>
			<string key="concept:name" value="vervolgconsult poliklinisch"/>
			<string key="lifecycle:transition" value="complete"/>
			<string key="org:resource" value="Obstetrics &amp; Gynaecology clinic"/>
			<date key="time:timestamp" value="2006-10-23T09:00:00.000+10:00"/>
			<string key="Activity" value="vervolgconsult poliklinisch"/>
			<string key="org:group" value="Obstetrics &amp; Gynaecology clinic"/>
		</event>
		<event>
			<string key="concept:name" value="telefonisch consult"/>
			<string key="lifecycle:transition" value="complete"/>
			<string key="org:resource" value="Obstetrics &amp; Gynaecology clinic"/>
			<date key="time:timestamp" value="2006-11-02T09:00:00.000+10:00"/>
			<string key="Activity" value="telefonisch consult"/>
			<string key="org:group" value="Obstetrics &amp; Gynaecology clinic"/>
		</event>
		<event>
			<string key="concept:name" value="thorax"/>
			<string key="lifecycle:transition" value="complete"/>
			<string key="org:resource" value="Radiology"/>
			<date key="time:timestamp" value="2006-11-13T09:00:00.000+10:00"/>
			<string key="Activity" value="thorax"/>
			<string key="org:group" value="Radiology"/>
		</event>
		<event>
			<string key="concept:name" value="vervolgconsult poliklinisch"/>
			<string key="lifecycle:transition" value="complete"/>
			<string key="org:resource" value="Obstetrics &amp; Gynaecology clinic"/>
			<date key="time:timestamp" value="2006-11-13T09:00:00.000+10:00"/>
			<string key="Activity" value="vervolgconsult poliklinisch"/>
			<string key="org:group" value="Obstetrics &amp; Gynaecology clinic"/>
		</event>
		<event>
			<string key="concept:name" value="ligdagen - alle spec.beh.kinderg.-reval."/>
			<string key="lifecycle:transition" value="complete"/>
			<string key="org:resource" value="Nursing ward"/>
			<date key="time:timestamp" value="2006-11-20T09:00:00.000+10:00"/>
			<string key="Activity" value="ligdagen - alle spec.beh.kinderg.-reval."/>
			<string key="org:group" value="Nursing ward"/>
		</event>
		<event>
			<string key="concept:name" value="aanname laboratoriumonderzoek"/>
			<string key="lifecycle:transition" value="complete"/>
			<string key="org:resource" value="General Lab Clinical Chemistry"/>
			<date key="time:timestamp" value="2006-11-20T09:00:00.000+10:00"/>
			<string key="Activity" value="aanname laboratoriumonderzoek"/>
			<string key="org:group" value="General Lab Clinical Chemistry"/>
		</event>
		<event>
			<string key="concept:name" value="aanname laboratoriumonderzoek"/>
			<string key="lifecycle:transition" value="complete"/>
			<string key="org:resource" value="General Lab Clinical Chemistry"/>
			<date key="time:timestamp" value="2006-11-20T09:00:00.000+10:00"/>
			<string key="Activity" value="aanname laboratoriumonderzoek"/>
			<string key="org:group" value="General Lab Clinical Chemistry"/>
		</event>
		<event>
			<string key="concept:name" value="aanname laboratoriumonderzoek"/>
			<string key="lifecycle:transition" value="complete"/>
			<string key="org:resource" value="Medical Microbiology"/>
			<date key="time:timestamp" value="2006-11-20T09:00:00.000+10:00"/>
			<string key="Activity" value="aanname laboratoriumonderzoek"/>
			<string key="org:group" value="Medical Microbiology"/>
		</event>
		<event>
			<string key="concept:name" value="aanname laboratoriumonderzoek"/>
			<string key="lifecycle:transition" value="complete"/>
			<string key="org:resource" value="General Lab Clinical Chemistry"/>
			<date key="time:timestamp" value="2006-11-20T09:00:00.000+10:00"/>
			<string key="Activity" value="aanname laboratoriumonderzoek"/>
			<string key="org:group" value="General Lab Clinical Chemistry"/>
		</event>
		<event>
			<string key="concept:name" value="aanname laboratoriumonderzoek"/>
			<string key="lifecycle:transition" value="complete"/>
			<string key="org:resource" value="General Lab Clinical Chemistry"/>
			<date key="time:timestamp" value="2006-11-20T09:00:00.000+10:00"/>
			<string key="Activity" value="aanname laboratoriumonderzoek"/>
			<string key="org:group" value="General Lab Clinical Chemistry"/>
		</event>
		<event>
			<string key="concept:name" value="glucose"/>
			<string key="lifecycle:transition" value="complete"/>
			<string key="org:resource" value="General Lab Clinical Chemistry"/>
			<date key="time:timestamp" value="2006-11-20T09:00:00.000+10:00"/>
			<string key="Activity" value="glucose"/>
			<string key="org:group" value="General Lab Clinical Chemistry"/>
		</event>
		<event>
			<string key="concept:name" value="ureum"/>
			<string key="lifecycle:transition" value="complete"/>
			<string key="org:resource" value="General Lab Clinical Chemistry"/>
			<date key="time:timestamp" value="2006-11-20T09:00:00.000+10:00"/>
			<string key="Activity" value="ureum"/>
			<string key="org:group" value="General Lab Clinical Chemistry"/>
		</event>
		<event>
			<string key="concept:name" value="hemoglobine foto-elektrisch"/>
			<string key="lifecycle:transition" value="complete"/>
			<string key="org:resource" value="General Lab Clinical Chemistry"/>
			<date key="time:timestamp" value="2006-11-20T09:00:00.000+10:00"/>
			<string key="Activity" value="hemoglobine foto-elektrisch"/>
			<string key="org:group" value="General Lab Clinical Chemistry"/>
		</event>
		<event>
			<string key="concept:name" value="creatinine"/>
			<string key="lifecycle:transition" value="complete"/>
			<string key="org:resource" value="General Lab Clinical Chemistry"/>
			<date key="time:timestamp" value="2006-11-20T09:00:00.000+10:00"/>
			<string key="Activity" value="creatinine"/>
			<string key="org:group" value="General Lab Clinical Chemistry"/>
		</event>
		<event>
			<string key="concept:name" value="alkalische fosfatase -kinetisch-"/>
			<string key="lifecycle:transition" value="complete"/>
			<string key="org:resource" value="General Lab Clinical Chemistry"/>
			<date key="time:timestamp" value="2006-11-20T09:00:00.000+10:00"/>
			<string key="Activity" value="alkalische fosfatase -kinetisch-"/>
			<string key="org:group" value="General Lab Clinical Chemistry"/>
		</event>
		<event>
			<string key="concept:name" value="bicarbonaat"/>
			<string key="lifecycle:transition" value="complete"/>
			<string key="org:resource" value="General Lab Clinical Chemistry"/>
			<date key="time:timestamp" value="2006-11-20T09:00:00.000+10:00"/>
			<string key="Activity" value="bicarbonaat"/>
			<string key="org:group" value="General Lab Clinical Chemistry"/>
		</event>
		<event>
			<string key="concept:name" value="natrium vlamfotometrisch"/>
			<string key="lifecycle:transition" value="complete"/>
			<string key="org:resource" value="General Lab Clinical Chemistry"/>
			<date key="time:timestamp" value="2006-11-20T09:00:00.000+10:00"/>
			<string key="Activity" value="natrium vlamfotometrisch"/>
			<string key="org:group" value="General Lab Clinical Chemistry"/>
		</event>
		<event>
			<string key="concept:name" value="kalium potentiometrisch"/>
			<string key="lifecycle:transition" value="complete"/>
			<string key="org:resource" value="General Lab Clinical Chemistry"/>
			<date key="time:timestamp" value="2006-11-20T09:00:00.000+10:00"/>
			<string key="Activity" value="kalium potentiometrisch"/>
			<string key="org:group" value="General Lab Clinical Chemistry"/>
		</event>
		<event>
			<string key="concept:name" value="sgot - asat kinetisch"/>
			<string key="lifecycle:transition" value="complete"/>
			<string key="org:resource" value="General Lab Clinical Chemistry"/>
			<date key="time:timestamp" value="2006-11-20T09:00:00.000+10:00"/>
			<string key="Activity" value="sgot - asat kinetisch"/>
			<string key="org:group" value="General Lab Clinical Chemistry"/>
		</event>
		<event>
			<string key="concept:name" value="sgpt - alat kinetisch"/>
			<string key="lifecycle:transition" value="complete"/>
			<string key="org:resource" value="General Lab Clinical Chemistry"/>
			<date key="time:timestamp" value="2006-11-20T09:00:00.000+10:00"/>
			<string key="Activity" value="sgpt - alat kinetisch"/>
			<string key="org:group" value="General Lab Clinical Chemistry"/>
		</event>
		<event>
			<string key="concept:name" value="microscopisch onderzoek - gekleurd en on"/>
			<string key="lifecycle:transition" value="complete"/>
			<string key="org:resource" value="Medical Microbiology"/>
			<date key="time:timestamp" value="2006-11-20T09:00:00.000+10:00"/>
			<string key="Activity" value="microscopisch onderzoek - gekleurd en on"/>
			<string key="org:group" value="Medical Microbiology"/>
		</event>
		<event>
			<string key="concept:name" value="bacteriologisch onderzoek met kweek -nie"/>
			<string key="lifecycle:transition" value="complete"/>
			<string key="org:resource" value="Medical Microbiology"/>
			<date key="time:timestamp" value="2006-11-20T09:00:00.000+10:00"/>
			<string key="Activity" value="bacteriologisch onderzoek met kweek -nie"/>
			<string key="org:group" value="Medical Microbiology"/>
		</event>
		<event>
			<string key="concept:name" value="bloedgroep abo en rhesusfactor"/>
			<string key="lifecycle:transition" value="complete"/>
			<string key="org:resource" value="General Lab Clinical Chemistry"/>
			<date key="time:timestamp" value="2006-11-20T09:00:00.000+10:00"/>
			<string key="Activity" value="bloedgroep abo en rhesusfactor"/>
			<string key="org:group" value="General Lab Clinical Chemistry"/>
		</event>
		<event>
			<string key="concept:name" value="rhesusfactor d - centrifugeermethode - e"/>
			<string key="lifecycle:transition" value="complete"/>
			<string key="org:resource" value="General Lab Clinical Chemistry"/>
			<date key="time:timestamp" value="2006-11-20T09:00:00.000+10:00"/>
			<string key="Activity" value="rhesusfactor d - centrifugeermethode - e"/>
			<string key="org:group" value="General Lab Clinical Chemistry"/>
		</event>
		<event>
			<string key="concept:name" value="differentiele telling automatisch"/>
			<string key="lifecycle:transition" value="complete"/>
			<string key="org:resource" value="General Lab Clinical Chemistry"/>
			<date key="time:timestamp" value="2006-11-20T09:00:00.000+10:00"/>
			<string key="Activity" value="differentiele telling automatisch"/>
			<string key="org:group" value="General Lab Clinical Chemistry"/>
		</event>
		<event>
			<string key="concept:name" value="leukocyten tellen elektronisch"/>
			<string key="lifecycle:transition" value="complete"/>
			<string key="org:resource" value="General Lab Clinical Chemistry"/>
			<date key="time:timestamp" value="2006-11-20T09:00:00.000+10:00"/>
			<string key="Activity" value="leukocyten tellen elektronisch"/>
			<string key="org:group" value="General Lab Clinical Chemistry"/>
		</event>
		<event>
			<string key="concept:name" value="trombocyten tellen - elektronisch"/>
			<string key="lifecycle:transition" value="complete"/>
			<string key="org:resource" value="General Lab Clinical Chemistry"/>
			<date key="time:timestamp" value="2006-11-20T09:00:00.000+10:00"/>
			<string key="Activity" value="trombocyten tellen - elektronisch"/>
			<string key="org:group" value="General Lab Clinical Chemistry"/>
		</event>
		<event>
			<string key="concept:name" value="actuele ph - pco2 - stand.bicarbonaat"/>
			<string key="lifecycle:transition" value="complete"/>
			<string key="org:resource" value="General Lab Clinical Chemistry"/>
			<date key="time:timestamp" value="2006-11-20T09:00:00.000+10:00"/>
			<string key="Activity" value="actuele ph - pco2 - stand.bicarbonaat"/>
			<string key="org:group" value="General Lab Clinical Chemistry"/>
		</event>
		<event>
			<string key="concept:name" value="calcium"/>
			<string key="lifecycle:transition" value="complete"/>
			<string key="org:resource" value="General Lab Clinical Chemistry"/>
			<date key="time:timestamp" value="2006-11-20T09:00:00.000+10:00"/>
			<string key="Activity" value="calcium"/>
			<string key="org:group" value="General Lab Clinical Chemistry"/>
		</event>
		<event>
			<string key="concept:name" value="crp c-reactief proteine"/>
			<string key="lifecycle:transition" value="complete"/>
			<string key="org:resource" value="General Lab Clinical Chemistry"/>
			<date key="time:timestamp" value="2006-11-20T09:00:00.000+10:00"/>
			<string key="Activity" value="crp c-reactief proteine"/>
			<string key="org:group" value="General Lab Clinical Chemistry"/>
		</event>
		<event>
			<string key="concept:name" value="albumine"/>
			<string key="lifecycle:transition" value="complete"/>
			<string key="org:resource" value="General Lab Clinical Chemistry"/>
			<date key="time:timestamp" value="2006-11-20T09:00:00.000+10:00"/>
			<string key="Activity" value="albumine"/>
			<string key="org:group" value="General Lab Clinical Chemistry"/>
		</event>
		<event>
			<string key="concept:name" value="o2-saturatie"/>
			<string key="lifecycle:transition" value="complete"/>
			<string key="org:resource" value="General Lab Clinical Chemistry"/>
			<date key="time:timestamp" value="2006-11-20T09:00:00.000+10:00"/>
			<string key="Activity" value="o2-saturatie"/>
			<string key="org:group" value="General Lab Clinical Chemistry"/>
		</event>
		<event>
			<string key="concept:name" value="screening antistoffen erytrocyten"/>
			<string key="lifecycle:transition" value="complete"/>
			<string key="org:resource" value="General Lab Clinical Chemistry"/>
			<date key="time:timestamp" value="2006-11-20T09:00:00.000+10:00"/>
			<string key="Activity" value="screening antistoffen erytrocyten"/>
			<string key="org:group" value="General Lab Clinical Chemistry"/>
		</event>
		<event>
			<string key="concept:name" value="magnesium  -aas"/>
			<string key="lifecycle:transition" value="complete"/>
			<string key="org:resource" value="General Lab Clinical Chemistry"/>
			<date key="time:timestamp" value="2006-11-20T09:00:00.000+10:00"/>
			<string key="Activity" value="magnesium  -aas"/>
			<string key="org:group" value="General Lab Clinical Chemistry"/>
		</event>
		<event>
			<string key="concept:name" value="ordertarief"/>
			<string key="lifecycle:transition" value="complete"/>
			<string key="org:resource" value="General Lab Clinical Chemistry"/>
			<date key="time:timestamp" value="2006-11-20T09:00:00.000+10:00"/>
			<string key="Activity" value="ordertarief"/>
			<string key="org:group" value="General Lab Clinical Chemistry"/>
		</event>
		<event>
			<string key="concept:name" value="ordertarief"/>
			<string key="lifecycle:transition" value="complete"/>
			<string key="org:resource" value="General Lab Clinical Chemistry"/>
			<date key="time:timestamp" value="2006-11-20T09:00:00.000+10:00"/>
			<string key="Activity" value="ordertarief"/>
			<string key="org:group" value="General Lab Clinical Chemistry"/>
		</event>
		<event>
			<string key="concept:name" value="ordertarief"/>
			<string key="lifecycle:transition" value="complete"/>
			<string key="org:resource" value="General Lab Clinical Chemistry"/>
			<date key="time:timestamp" value="2006-11-20T09:00:00.000+10:00"/>
			<string key="Activity" value="ordertarief"/>
			<string key="org:group" value="General Lab Clinical Chemistry"/>
		</event>
		<event>
			<string key="concept:name" value="thorax"/>
			<string key="lifecycle:transition" value="complete"/>
			<string key="org:resource" value="Radiology"/>
			<date key="time:timestamp" value="2006-11-20T09:00:00.000+10:00"/>
			<string key="Activity" value="thorax"/>
			<string key="org:group" value="Radiology"/>
		</event>
		<event>
			<string key="concept:name" value="buikoverzicht"/>
			<string key="lifecycle:transition" value="complete"/>
			<string key="org:resource" value="Radiology"/>
			<date key="time:timestamp" value="2006-11-20T09:00:00.000+10:00"/>
			<string key="Activity" value="buikoverzicht"/>
			<string key="org:group" value="Radiology"/>
		</event>
		<event>
			<string key="concept:name" value="190021 klinische opname a002"/>
			<string key="lifecycle:transition" value="complete"/>
			<string key="org:resource" value="Nursing ward"/>
			<date key="time:timestamp" value="2006-11-20T09:00:00.000+10:00"/>
			<string key="Activity" value="190021 klinische opname a002"/>
			<string key="org:group" value="Nursing ward"/>
		</event>
		<event>
			<string key="concept:name" value="ligdagen - alle spec.beh.kinderg.-reval."/>
			<string key="lifecycle:transition" value="complete"/>
			<string key="org:resource" value="Nursing ward"/>
			<date key="time:timestamp" value="2006-11-21T09:00:00.000+10:00"/>
			<string key="Activity" value="ligdagen - alle spec.beh.kinderg.-reval."/>
			<string key="org:group" value="Nursing ward"/>
		</event>
		<event>
			<string key="concept:name" value="190205 klasse 3b        a205"/>
			<string key="lifecycle:transition" value="complete"/>
			<string key="org:resource" value="Nursing ward"/>
			<date key="time:timestamp" value="2006-11-21T09:00:00.000+10:00"/>
			<string key="Activity" value="190205 klasse 3b        a205"/>
			<string key="org:group" value="Nursing ward"/>
		</event>
		<event>
			<string key="concept:name" value="190101 bovenreg.toesl.  a101"/>
			<string key="lifecycle:transition" value="complete"/>
			<string key="org:resource" value="Nursing ward"/>
			<date key="time:timestamp" value="2006-11-21T09:00:00.000+10:00"/>
			<string key="Activity" value="190101 bovenreg.toesl.  a101"/>
			<string key="org:group" value="Nursing ward"/>
		</event>
		<event>
			<string key="concept:name" value="ligdagen - alle spec.beh.kinderg.-reval."/>
			<string key="lifecycle:transition" value="complete"/>
			<string key="org:resource" value="Nursing ward"/>
			<date key="time:timestamp" value="2006-11-22T09:00:00.000+10:00"/>
			<string key="Activity" value="ligdagen - alle spec.beh.kinderg.-reval."/>
			<string key="org:group" value="Nursing ward"/>
		</event>
		<event>
			<string key="concept:name" value="aanname laboratoriumonderzoek"/>
			<string key="lifecycle:transition" value="complete"/>
			<string key="org:resource" value="General Lab Clinical Chemistry"/>
			<date key="time:timestamp" value="2006-11-22T09:00:00.000+10:00"/>
			<string key="Activity" value="aanname laboratoriumonderzoek"/>
			<string key="org:group" value="General Lab Clinical Chemistry"/>
		</event>
		<event>
			<string key="concept:name" value="hemoglobine foto-elektrisch"/>
			<string key="lifecycle:transition" value="complete"/>
			<string key="org:resource" value="General Lab Clinical Chemistry"/>
			<date key="time:timestamp" value="2006-11-22T09:00:00.000+10:00"/>
			<string key="Activity" value="hemoglobine foto-elektrisch"/>
			<string key="org:group" value="General Lab Clinical Chemistry"/>
		</event>
		<event>
			<string key="concept:name" value="ordertarief"/>
			<string key="lifecycle:transition" value="complete"/>
			<string key="org:resource" value="General Lab Clinical Chemistry"/>
			<date key="time:timestamp" value="2006-11-22T09:00:00.000+10:00"/>
			<string key="Activity" value="ordertarief"/>
			<string key="org:group" value="General Lab Clinical Chemistry"/>
		</event>
		<event>
			<string key="concept:name" value="190205 klasse 3b        a205"/>
			<string key="lifecycle:transition" value="complete"/>
			<string key="org:resource" value="Nursing ward"/>
			<date key="time:timestamp" value="2006-11-22T09:00:00.000+10:00"/>
			<string key="Activity" value="190205 klasse 3b        a205"/>
			<string key="org:group" value="Nursing ward"/>
		</event>
		<event>
			<string key="concept:name" value="190101 bovenreg.toesl.  a101"/>
			<string key="lifecycle:transition" value="complete"/>
			<string key="org:resource" value="Nursing ward"/>
			<date key="time:timestamp" value="2006-11-22T09:00:00.000+10:00"/>
			<string key="Activity" value="190101 bovenreg.toesl.  a101"/>
			<string key="org:group" value="Nursing ward"/>
		</event>
		<event>
			<string key="concept:name" value="ligdagen - alle spec.beh.kinderg.-reval."/>
			<string key="lifecycle:transition" value="complete"/>
			<string key="org:resource" value="Nursing ward"/>
			<date key="time:timestamp" value="2006-12-20T09:00:00.000+10:00"/>
			<string key="Activity" value="ligdagen - alle spec.beh.kinderg.-reval."/>
			<string key="org:group" value="Nursing ward"/>
		</event>
		<event>
			<string key="concept:name" value="aanname laboratoriumonderzoek"/>
			<string key="lifecycle:transition" value="complete"/>
			<string key="org:resource" value="General Lab Clinical Chemistry"/>
			<date key="time:timestamp" value="2006-12-20T09:00:00.000+10:00"/>
			<string key="Activity" value="aanname laboratoriumonderzoek"/>
			<string key="org:group" value="General Lab Clinical Chemistry"/>
		</event>
		<event>
			<string key="concept:name" value="aanname laboratoriumonderzoek"/>
			<string key="lifecycle:transition" value="complete"/>
			<string key="org:resource" value="General Lab Clinical Chemistry"/>
			<date key="time:timestamp" value="2006-12-20T09:00:00.000+10:00"/>
			<string key="Activity" value="aanname laboratoriumonderzoek"/>
			<string key="org:group" value="General Lab Clinical Chemistry"/>
		</event>
		<event>
			<string key="concept:name" value="ureum"/>
			<string key="lifecycle:transition" value="complete"/>
			<string key="org:resource" value="General Lab Clinical Chemistry"/>
			<date key="time:timestamp" value="2006-12-20T09:00:00.000+10:00"/>
			<string key="Activity" value="ureum"/>
			<string key="org:group" value="General Lab Clinical Chemistry"/>
		</event>
		<event>
			<string key="concept:name" value="hemoglobine foto-elektrisch"/>
			<string key="lifecycle:transition" value="complete"/>
			<string key="org:resource" value="General Lab Clinical Chemistry"/>
			<date key="time:timestamp" value="2006-12-20T09:00:00.000+10:00"/>
			<string key="Activity" value="hemoglobine foto-elektrisch"/>
			<string key="org:group" value="General Lab Clinical Chemistry"/>
		</event>
		<event>
			<string key="concept:name" value="creatinine"/>
			<string key="lifecycle:transition" value="complete"/>
			<string key="org:resource" value="General Lab Clinical Chemistry"/>
			<date key="time:timestamp" value="2006-12-20T09:00:00.000+10:00"/>
			<string key="Activity" value="creatinine"/>
			<string key="org:group" value="General Lab Clinical Chemistry"/>
		</event>
		<event>
			<string key="concept:name" value="natrium vlamfotometrisch"/>
			<string key="lifecycle:transition" value="complete"/>
			<string key="org:resource" value="General Lab Clinical Chemistry"/>
			<date key="time:timestamp" value="2006-12-20T09:00:00.000+10:00"/>
			<string key="Activity" value="natrium vlamfotometrisch"/>
			<string key="org:group" value="General Lab Clinical Chemistry"/>
		</event>
		<event>
			<string key="concept:name" value="kalium potentiometrisch"/>
			<string key="lifecycle:transition" value="complete"/>
			<string key="org:resource" value="General Lab Clinical Chemistry"/>
			<date key="time:timestamp" value="2006-12-20T09:00:00.000+10:00"/>
			<string key="Activity" value="kalium potentiometrisch"/>
			<string key="org:group" value="General Lab Clinical Chemistry"/>
		</event>
		<event>
			<string key="concept:name" value="leukocyten tellen elektronisch"/>
			<string key="lifecycle:transition" value="complete"/>
			<string key="org:resource" value="General Lab Clinical Chemistry"/>
			<date key="time:timestamp" value="2006-12-20T09:00:00.000+10:00"/>
			<string key="Activity" value="leukocyten tellen elektronisch"/>
			<string key="org:group" value="General Lab Clinical Chemistry"/>
		</event>
		<event>
			<string key="concept:name" value="trombocyten tellen - elektronisch"/>
			<string key="lifecycle:transition" value="complete"/>
			<string key="org:resource" value="General Lab Clinical Chemistry"/>
			<date key="time:timestamp" value="2006-12-20T09:00:00.000+10:00"/>
			<string key="Activity" value="trombocyten tellen - elektronisch"/>
			<string key="org:group" value="General Lab Clinical Chemistry"/>
		</event>
		<event>
			<string key="concept:name" value="ordertarief"/>
			<string key="lifecycle:transition" value="complete"/>
			<string key="org:resource" value="General Lab Clinical Chemistry"/>
			<date key="time:timestamp" value="2006-12-20T09:00:00.000+10:00"/>
			<string key="Activity" value="ordertarief"/>
			<string key="org:group" value="General Lab Clinical Chemistry"/>
		</event>
		<event>
			<string key="concept:name" value="thorax"/>
			<string key="lifecycle:transition" value="complete"/>
			<string key="org:resource" value="Radiology"/>
			<date key="time:timestamp" value="2006-12-20T09:00:00.000+10:00"/>
			<string key="Activity" value="thorax"/>
			<string key="org:group" value="Radiology"/>
		</event>
		<event>
			<string key="concept:name" value="190021 klinische opname a002"/>
			<string key="lifecycle:transition" value="complete"/>
			<string key="org:resource" value="Nursing ward"/>
			<date key="time:timestamp" value="2006-12-20T09:00:00.000+10:00"/>
			<string key="Activity" value="190021 klinische opname a002"/>
			<string key="org:group" value="Nursing ward"/>
		</event>
		<event>
			<string key="concept:name" value="190205 klasse 3b        a205"/>
			<string key="lifecycle:transition" value="complete"/>
			<string key="org:resource" value="Nursing ward"/>
			<date key="time:timestamp" value="2006-12-20T09:00:00.000+10:00"/>
			<string key="Activity" value="190205 klasse 3b        a205"/>
			<string key="org:group" value="Nursing ward"/>
		</event>
		<event>
			<string key="concept:name" value="190101 bovenreg.toesl.  a101"/>
			<string key="lifecycle:transition" value="complete"/>
			<string key="org:resource" value="Nursing ward"/>
			<date key="time:timestamp" value="2006-12-20T09:00:00.000+10:00"/>
			<string key="Activity" value="190101 bovenreg.toesl.  a101"/>
			<string key="org:group" value="Nursing ward"/>
		</event>
		<event>
			<string key="concept:name" value="ligdagen - alle spec.beh.kinderg.-reval."/>
			<string key="lifecycle:transition" value="complete"/>
			<string key="org:resource" value="Nursing ward"/>
			<date key="time:timestamp" value="2006-12-21T09:00:00.000+10:00"/>
			<string key="Activity" value="ligdagen - alle spec.beh.kinderg.-reval."/>
			<string key="org:group" value="Nursing ward"/>
		</event>
		<event>
			<string key="concept:name" value="190205 klasse 3b        a205"/>
			<string key="lifecycle:transition" value="complete"/>
			<string key="org:resource" value="Nursing ward"/>
			<date key="time:timestamp" value="2006-12-21T09:00:00.000+10:00"/>
			<string key="Activity" value="190205 klasse 3b        a205"/>
			<string key="org:group" value="Nursing ward"/>
		</event>
		<event>
			<string key="concept:name" value="190101 bovenreg.toesl.  a101"/>
			<string key="lifecycle:transition" value="complete"/>
			<string key="org:resource" value="Nursing ward"/>
			<date key="time:timestamp" value="2006-12-21T09:00:00.000+10:00"/>
			<string key="Activity" value="190101 bovenreg.toesl.  a101"/>
			<string key="org:group" value="Nursing ward"/>
		</event>
		<event>
			<string key="concept:name" value="dagverpleging - alle spec.beh.kind.-rev."/>
			<string key="lifecycle:transition" value="complete"/>
			<string key="org:resource" value="Nursing ward"/>
			<date key="time:timestamp" value="2006-12-28T09:00:00.000+10:00"/>
			<string key="Activity" value="dagverpleging - alle spec.beh.kind.-rev."/>
			<string key="org:group" value="Nursing ward"/>
		</event>
		<event>
			<string key="concept:name" value="thorax"/>
			<string key="lifecycle:transition" value="complete"/>
			<string key="org:resource" value="Radiology"/>
			<date key="time:timestamp" value="2006-12-28T09:00:00.000+10:00"/>
			<string key="Activity" value="thorax"/>
			<string key="org:group" value="Radiology"/>
		</event>
		<event>
			<string key="concept:name" value="190035 dagverpleging    a007"/>
			<string key="lifecycle:transition" value="complete"/>
			<string key="org:resource" value="Nursing ward"/>
			<date key="time:timestamp" value="2006-12-28T09:00:00.000+10:00"/>
			<string key="Activity" value="190035 dagverpleging    a007"/>
			<string key="org:group" value="Nursing ward"/>
		</event>
	</trace>
	<trace>
		<string key="concept:name" value="00000540-NIL"/>
		<string key="variant" value="Variant 12"/>
		<int key="variant-index" value="12"/>
		<string key="creator" value="Fluxicon Disco"/>
		<event>
			<string key="concept:name" value="aanname laboratoriumonderzoek"/>
			<string key="lifecycle:transition" value="complete"/>
			<string key="org:resource" value="General Lab Clinical Chemistry"/>
			<date key="time:timestamp" value="2006-01-02T09:00:00.000+10:00"/>
			<string key="Activity" value="aanname laboratoriumonderzoek"/>
			<string key="org:group" value="General Lab Clinical Chemistry"/>
		</event>
		<event>
			<string key="concept:name" value="aanname laboratoriumonderzoek"/>
			<string key="lifecycle:transition" value="complete"/>
			<string key="org:resource" value="General Lab Clinical Chemistry"/>
			<date key="time:timestamp" value="2006-01-02T09:00:00.000+10:00"/>
			<string key="Activity" value="aanname laboratoriumonderzoek"/>
			<string key="org:group" value="General Lab Clinical Chemistry"/>
		</event>
		<event>
			<string key="concept:name" value="aanname laboratoriumonderzoek"/>
			<string key="lifecycle:transition" value="complete"/>
			<string key="org:resource" value="General Lab Clinical Chemistry"/>
			<date key="time:timestamp" value="2006-01-02T09:00:00.000+10:00"/>
			<string key="Activity" value="aanname laboratoriumonderzoek"/>
			<string key="org:group" value="General Lab Clinical Chemistry"/>
		</event>
		<event>
			<string key="concept:name" value="bilirubine -geconjugeerd"/>
			<string key="lifecycle:transition" value="complete"/>
			<string key="org:resource" value="General Lab Clinical Chemistry"/>
			<date key="time:timestamp" value="2006-01-02T09:00:00.000+10:00"/>
			<string key="Activity" value="bilirubine -geconjugeerd"/>
			<string key="org:group" value="General Lab Clinical Chemistry"/>
		</event>
		<event>
			<string key="concept:name" value="bilirubine - totaal"/>
			<string key="lifecycle:transition" value="complete"/>
			<string key="org:resource" value="General Lab Clinical Chemistry"/>
			<date key="time:timestamp" value="2006-01-02T09:00:00.000+10:00"/>
			<string key="Activity" value="bilirubine - totaal"/>
			<string key="org:group" value="General Lab Clinical Chemistry"/>
		</event>
		<event>
			<string key="concept:name" value="glucose"/>
			<string key="lifecycle:transition" value="complete"/>
			<string key="org:resource" value="General Lab Clinical Chemistry"/>
			<date key="time:timestamp" value="2006-01-02T09:00:00.000+10:00"/>
			<string key="Activity" value="glucose"/>
			<string key="org:group" value="General Lab Clinical Chemistry"/>
		</event>
		<event>
			<string key="concept:name" value="ureum"/>
			<string key="lifecycle:transition" value="complete"/>
			<string key="org:resource" value="General Lab Clinical Chemistry"/>
			<date key="time:timestamp" value="2006-01-02T09:00:00.000+10:00"/>
			<string key="Activity" value="ureum"/>
			<string key="org:group" value="General Lab Clinical Chemistry"/>
		</event>
		<event>
			<string key="concept:name" value="hemoglobine foto-elektrisch"/>
			<string key="lifecycle:transition" value="complete"/>
			<string key="org:resource" value="General Lab Clinical Chemistry"/>
			<date key="time:timestamp" value="2006-01-02T09:00:00.000+10:00"/>
			<string key="Activity" value="hemoglobine foto-elektrisch"/>
			<string key="org:group" value="General Lab Clinical Chemistry"/>
		</event>
		<event>
			<string key="concept:name" value="creatinine"/>
			<string key="lifecycle:transition" value="complete"/>
			<string key="org:resource" value="General Lab Clinical Chemistry"/>
			<date key="time:timestamp" value="2006-01-02T09:00:00.000+10:00"/>
			<string key="Activity" value="creatinine"/>
			<string key="org:group" value="General Lab Clinical Chemistry"/>
		</event>
		<event>
			<string key="concept:name" value="alkalische fosfatase -kinetisch-"/>
			<string key="lifecycle:transition" value="complete"/>
			<string key="org:resource" value="General Lab Clinical Chemistry"/>
			<date key="time:timestamp" value="2006-01-02T09:00:00.000+10:00"/>
			<string key="Activity" value="alkalische fosfatase -kinetisch-"/>
			<string key="org:group" value="General Lab Clinical Chemistry"/>
		</event>
		<event>
			<string key="concept:name" value="natrium vlamfotometrisch"/>
			<string key="lifecycle:transition" value="complete"/>
			<string key="org:resource" value="General Lab Clinical Chemistry"/>
			<date key="time:timestamp" value="2006-01-02T09:00:00.000+10:00"/>
			<string key="Activity" value="natrium vlamfotometrisch"/>
			<string key="org:group" value="General Lab Clinical Chemistry"/>
		</event>
		<event>
			<string key="concept:name" value="kalium potentiometrisch"/>
			<string key="lifecycle:transition" value="complete"/>
			<string key="org:resource" value="General Lab Clinical Chemistry"/>
			<date key="time:timestamp" value="2006-01-02T09:00:00.000+10:00"/>
			<string key="Activity" value="kalium potentiometrisch"/>
			<string key="org:group" value="General Lab Clinical Chemistry"/>
		</event>
		<event>
			<string key="concept:name" value="sgot - asat kinetisch"/>
			<string key="lifecycle:transition" value="complete"/>
			<string key="org:resource" value="General Lab Clinical Chemistry"/>
			<date key="time:timestamp" value="2006-01-02T09:00:00.000+10:00"/>
			<string key="Activity" value="sgot - asat kinetisch"/>
			<string key="org:group" value="General Lab Clinical Chemistry"/>
		</event>
		<event>
			<string key="concept:name" value="sgpt - alat kinetisch"/>
			<string key="lifecycle:transition" value="complete"/>
			<string key="org:resource" value="General Lab Clinical Chemistry"/>
			<date key="time:timestamp" value="2006-01-02T09:00:00.000+10:00"/>
			<string key="Activity" value="sgpt - alat kinetisch"/>
			<string key="org:group" value="General Lab Clinical Chemistry"/>
		</event>
		<event>
			<string key="concept:name" value="melkzuurdehydrogenase -ldh- kinetisch"/>
			<string key="lifecycle:transition" value="complete"/>
			<string key="org:resource" value="General Lab Clinical Chemistry"/>
			<date key="time:timestamp" value="2006-01-02T09:00:00.000+10:00"/>
			<string key="Activity" value="melkzuurdehydrogenase -ldh- kinetisch"/>
			<string key="org:group" value="General Lab Clinical Chemistry"/>
		</event>
		<event>
			<string key="concept:name" value="bloedgroep abo en rhesusfactor"/>
			<string key="lifecycle:transition" value="complete"/>
			<string key="org:resource" value="General Lab Clinical Chemistry"/>
			<date key="time:timestamp" value="2006-01-02T09:00:00.000+10:00"/>
			<string key="Activity" value="bloedgroep abo en rhesusfactor"/>
			<string key="org:group" value="General Lab Clinical Chemistry"/>
		</event>
		<event>
			<string key="concept:name" value="rhesusfactor d - centrifugeermethode - e"/>
			<string key="lifecycle:transition" value="complete"/>
			<string key="org:resource" value="General Lab Clinical Chemistry"/>
			<date key="time:timestamp" value="2006-01-02T09:00:00.000+10:00"/>
			<string key="Activity" value="rhesusfactor d - centrifugeermethode - e"/>
			<string key="org:group" value="General Lab Clinical Chemistry"/>
		</event>
		<event>
			<string key="concept:name" value="leukocyten tellen elektronisch"/>
			<string key="lifecycle:transition" value="complete"/>
			<string key="org:resource" value="General Lab Clinical Chemistry"/>
			<date key="time:timestamp" value="2006-01-02T09:00:00.000+10:00"/>
			<string key="Activity" value="leukocyten tellen elektronisch"/>
			<string key="org:group" value="General Lab Clinical Chemistry"/>
		</event>
		<event>
			<string key="concept:name" value="trombocyten tellen - elektronisch"/>
			<string key="lifecycle:transition" value="complete"/>
			<string key="org:resource" value="General Lab Clinical Chemistry"/>
			<date key="time:timestamp" value="2006-01-02T09:00:00.000+10:00"/>
			<string key="Activity" value="trombocyten tellen - elektronisch"/>
			<string key="org:group" value="General Lab Clinical Chemistry"/>
		</event>
		<event>
			<string key="concept:name" value="gammaglutamyltranspeptidase"/>
			<string key="lifecycle:transition" value="complete"/>
			<string key="org:resource" value="General Lab Clinical Chemistry"/>
			<date key="time:timestamp" value="2006-01-02T09:00:00.000+10:00"/>
			<string key="Activity" value="gammaglutamyltranspeptidase"/>
			<string key="org:group" value="General Lab Clinical Chemistry"/>
		</event>
		<event>
			<string key="concept:name" value="squamous cell carcinoma mbv eia"/>
			<string key="lifecycle:transition" value="complete"/>
			<string key="org:resource" value="Pharmacy Laboratory"/>
			<date key="time:timestamp" value="2006-01-02T09:00:00.000+10:00"/>
			<string key="Activity" value="squamous cell carcinoma mbv eia"/>
			<string key="org:group" value="Pharmacy Laboratory"/>
		</event>
		<event>
			<string key="concept:name" value="calcium"/>
			<string key="lifecycle:transition" value="complete"/>
			<string key="org:resource" value="General Lab Clinical Chemistry"/>
			<date key="time:timestamp" value="2006-01-02T09:00:00.000+10:00"/>
			<string key="Activity" value="calcium"/>
			<string key="org:group" value="General Lab Clinical Chemistry"/>
		</event>
		<event>
			<string key="concept:name" value="albumine"/>
			<string key="lifecycle:transition" value="complete"/>
			<string key="org:resource" value="General Lab Clinical Chemistry"/>
			<date key="time:timestamp" value="2006-01-02T09:00:00.000+10:00"/>
			<string key="Activity" value="albumine"/>
			<string key="org:group" value="General Lab Clinical Chemistry"/>
		</event>
		<event>
			<string key="concept:name" value="screening antistoffen erytrocyten"/>
			<string key="lifecycle:transition" value="complete"/>
			<string key="org:resource" value="General Lab Clinical Chemistry"/>
			<date key="time:timestamp" value="2006-01-02T09:00:00.000+10:00"/>
			<string key="Activity" value="screening antistoffen erytrocyten"/>
			<string key="org:group" value="General Lab Clinical Chemistry"/>
		</event>
		<event>
			<string key="concept:name" value="ca-125 mbv meia"/>
			<string key="lifecycle:transition" value="complete"/>
			<string key="org:resource" value="General Lab Clinical Chemistry"/>
			<date key="time:timestamp" value="2006-01-02T09:00:00.000+10:00"/>
			<string key="Activity" value="ca-125 mbv meia"/>
			<string key="org:group" value="General Lab Clinical Chemistry"/>
		</event>
		<event>
			<string key="concept:name" value="ordertarief"/>
			<string key="lifecycle:transition" value="complete"/>
			<string key="org:resource" value="General Lab Clinical Chemistry"/>
			<date key="time:timestamp" value="2006-01-02T09:00:00.000+10:00"/>
			<string key="Activity" value="ordertarief"/>
			<string key="org:group" value="General Lab Clinical Chemistry"/>
		</event>
		<event>
			<string key="concept:name" value="thorax"/>
			<string key="lifecycle:transition" value="complete"/>
			<string key="org:resource" value="Radiology"/>
			<date key="time:timestamp" value="2006-01-02T09:00:00.000+10:00"/>
			<string key="Activity" value="thorax"/>
			<string key="org:group" value="Radiology"/>
		</event>
		<event>
			<string key="concept:name" value="1e consult poliklinisch"/>
			<string key="lifecycle:transition" value="complete"/>
			<string key="org:resource" value="Obstetrics &amp; Gynaecology clinic"/>
			<date key="time:timestamp" value="2006-01-02T09:00:00.000+10:00"/>
			<string key="Activity" value="1e consult poliklinisch"/>
			<string key="org:group" value="Obstetrics &amp; Gynaecology clinic"/>
		</event>
		<event>
			<string key="concept:name" value="administratief tarief       - eerste pol"/>
			<string key="lifecycle:transition" value="complete"/>
			<string key="org:resource" value="Obstetrics &amp; Gynaecology clinic"/>
			<date key="time:timestamp" value="2006-01-02T09:00:00.000+10:00"/>
			<string key="Activity" value="administratief tarief       - eerste pol"/>
			<string key="org:group" value="Obstetrics &amp; Gynaecology clinic"/>
		</event>
		<event>
			<string key="concept:name" value="1e consult poliklinisch"/>
			<string key="lifecycle:transition" value="complete"/>
			<string key="org:resource" value="Radiotherapy"/>
			<date key="time:timestamp" value="2006-01-06T09:00:00.000+10:00"/>
			<string key="Activity" value="1e consult poliklinisch"/>
			<string key="org:group" value="Radiotherapy"/>
		</event>
		<event>
			<string key="concept:name" value="administratief tarief       - eerste pol"/>
			<string key="lifecycle:transition" value="complete"/>
			<string key="org:resource" value="Radiotherapy"/>
			<date key="time:timestamp" value="2006-01-06T09:00:00.000+10:00"/>
			<string key="Activity" value="administratief tarief       - eerste pol"/>
			<string key="org:group" value="Radiotherapy"/>
		</event>
		<event>
			<string key="concept:name" value="telefonisch consult"/>
			<string key="lifecycle:transition" value="complete"/>
			<string key="org:resource" value="Obstetrics &amp; Gynaecology clinic"/>
			<date key="time:timestamp" value="2006-01-12T09:00:00.000+10:00"/>
			<string key="Activity" value="telefonisch consult"/>
			<string key="org:group" value="Obstetrics &amp; Gynaecology clinic"/>
		</event>
		<event>
			<string key="concept:name" value="behandeltijd - eenheid t3 - megavolt"/>
			<string key="lifecycle:transition" value="complete"/>
			<string key="org:resource" value="Radiotherapy"/>
			<date key="time:timestamp" value="2006-01-23T09:00:00.000+10:00"/>
			<string key="Activity" value="behandeltijd - eenheid t3 - megavolt"/>
			<string key="org:group" value="Radiotherapy"/>
		</event>
		<event>
			<string key="concept:name" value="teletherapie - megavolt fotonen bestrali"/>
			<string key="lifecycle:transition" value="complete"/>
			<string key="org:resource" value="Radiotherapy"/>
			<date key="time:timestamp" value="2006-01-23T09:00:00.000+10:00"/>
			<string key="Activity" value="teletherapie - megavolt fotonen bestrali"/>
			<string key="org:group" value="Radiotherapy"/>
		</event>
		<event>
			<string key="concept:name" value="aanname laboratoriumonderzoek"/>
			<string key="lifecycle:transition" value="complete"/>
			<string key="org:resource" value="General Lab Clinical Chemistry"/>
			<date key="time:timestamp" value="2006-02-21T09:00:00.000+10:00"/>
			<string key="Activity" value="aanname laboratoriumonderzoek"/>
			<string key="org:group" value="General Lab Clinical Chemistry"/>
		</event>
		<event>
			<string key="concept:name" value="aanname laboratoriumonderzoek"/>
			<string key="lifecycle:transition" value="complete"/>
			<string key="org:resource" value="General Lab Clinical Chemistry"/>
			<date key="time:timestamp" value="2006-02-21T09:00:00.000+10:00"/>
			<string key="Activity" value="aanname laboratoriumonderzoek"/>
			<string key="org:group" value="General Lab Clinical Chemistry"/>
		</event>
		<event>
			<string key="concept:name" value="aanname laboratoriumonderzoek"/>
			<string key="lifecycle:transition" value="complete"/>
			<string key="org:resource" value="General Lab Clinical Chemistry"/>
			<date key="time:timestamp" value="2006-02-21T09:00:00.000+10:00"/>
			<string key="Activity" value="aanname laboratoriumonderzoek"/>
			<string key="org:group" value="General Lab Clinical Chemistry"/>
		</event>
		<event>
			<string key="concept:name" value="sediment"/>
			<string key="lifecycle:transition" value="complete"/>
			<string key="org:resource" value="General Lab Clinical Chemistry"/>
			<date key="time:timestamp" value="2006-02-21T09:00:00.000+10:00"/>
			<string key="Activity" value="sediment"/>
			<string key="org:group" value="General Lab Clinical Chemistry"/>
		</event>
		<event>
			<string key="concept:name" value="ureum"/>
			<string key="lifecycle:transition" value="complete"/>
			<string key="org:resource" value="General Lab Clinical Chemistry"/>
			<date key="time:timestamp" value="2006-02-21T09:00:00.000+10:00"/>
			<string key="Activity" value="ureum"/>
			<string key="org:group" value="General Lab Clinical Chemistry"/>
		</event>
		<event>
			<string key="concept:name" value="hemoglobine foto-elektrisch"/>
			<string key="lifecycle:transition" value="complete"/>
			<string key="org:resource" value="General Lab Clinical Chemistry"/>
			<date key="time:timestamp" value="2006-02-21T09:00:00.000+10:00"/>
			<string key="Activity" value="hemoglobine foto-elektrisch"/>
			<string key="org:group" value="General Lab Clinical Chemistry"/>
		</event>
		<event>
			<string key="concept:name" value="creatinine"/>
			<string key="lifecycle:transition" value="complete"/>
			<string key="org:resource" value="General Lab Clinical Chemistry"/>
			<date key="time:timestamp" value="2006-02-21T09:00:00.000+10:00"/>
			<string key="Activity" value="creatinine"/>
			<string key="org:group" value="General Lab Clinical Chemistry"/>
		</event>
		<event>
			<string key="concept:name" value="chloride"/>
			<string key="lifecycle:transition" value="complete"/>
			<string key="org:resource" value="General Lab Clinical Chemistry"/>
			<date key="time:timestamp" value="2006-02-21T09:00:00.000+10:00"/>
			<string key="Activity" value="chloride"/>
			<string key="org:group" value="General Lab Clinical Chemistry"/>
		</event>
		<event>
			<string key="concept:name" value="natrium vlamfotometrisch"/>
			<string key="lifecycle:transition" value="complete"/>
			<string key="org:resource" value="General Lab Clinical Chemistry"/>
			<date key="time:timestamp" value="2006-02-21T09:00:00.000+10:00"/>
			<string key="Activity" value="natrium vlamfotometrisch"/>
			<string key="org:group" value="General Lab Clinical Chemistry"/>
		</event>
		<event>
			<string key="concept:name" value="kalium potentiometrisch"/>
			<string key="lifecycle:transition" value="complete"/>
			<string key="org:resource" value="General Lab Clinical Chemistry"/>
			<date key="time:timestamp" value="2006-02-21T09:00:00.000+10:00"/>
			<string key="Activity" value="kalium potentiometrisch"/>
			<string key="org:group" value="General Lab Clinical Chemistry"/>
		</event>
		<event>
			<string key="concept:name" value="leukocyten tellen elektronisch"/>
			<string key="lifecycle:transition" value="complete"/>
			<string key="org:resource" value="General Lab Clinical Chemistry"/>
			<date key="time:timestamp" value="2006-02-21T09:00:00.000+10:00"/>
			<string key="Activity" value="leukocyten tellen elektronisch"/>
			<string key="org:group" value="General Lab Clinical Chemistry"/>
		</event>
		<event>
			<string key="concept:name" value="trombocyten tellen - elektronisch"/>
			<string key="lifecycle:transition" value="complete"/>
			<string key="org:resource" value="General Lab Clinical Chemistry"/>
			<date key="time:timestamp" value="2006-02-21T09:00:00.000+10:00"/>
			<string key="Activity" value="trombocyten tellen - elektronisch"/>
			<string key="org:group" value="General Lab Clinical Chemistry"/>
		</event>
		<event>
			<string key="concept:name" value="calcium"/>
			<string key="lifecycle:transition" value="complete"/>
			<string key="org:resource" value="General Lab Clinical Chemistry"/>
			<date key="time:timestamp" value="2006-02-21T09:00:00.000+10:00"/>
			<string key="Activity" value="calcium"/>
			<string key="org:group" value="General Lab Clinical Chemistry"/>
		</event>
		<event>
			<string key="concept:name" value="urine onderzoek - kwalitatief"/>
			<string key="lifecycle:transition" value="complete"/>
			<string key="org:resource" value="General Lab Clinical Chemistry"/>
			<date key="time:timestamp" value="2006-02-21T09:00:00.000+10:00"/>
			<string key="Activity" value="urine onderzoek - kwalitatief"/>
			<string key="org:group" value="General Lab Clinical Chemistry"/>
		</event>
		<event>
			<string key="concept:name" value="albumine"/>
			<string key="lifecycle:transition" value="complete"/>
			<string key="org:resource" value="General Lab Clinical Chemistry"/>
			<date key="time:timestamp" value="2006-02-21T09:00:00.000+10:00"/>
			<string key="Activity" value="albumine"/>
			<string key="org:group" value="General Lab Clinical Chemistry"/>
		</event>
		<event>
			<string key="concept:name" value="magnesium  -aas"/>
			<string key="lifecycle:transition" value="complete"/>
			<string key="org:resource" value="General Lab Clinical Chemistry"/>
			<date key="time:timestamp" value="2006-02-21T09:00:00.000+10:00"/>
			<string key="Activity" value="magnesium  -aas"/>
			<string key="org:group" value="General Lab Clinical Chemistry"/>
		</event>
		<event>
			<string key="concept:name" value="ordertarief"/>
			<string key="lifecycle:transition" value="complete"/>
			<string key="org:resource" value="General Lab Clinical Chemistry"/>
			<date key="time:timestamp" value="2006-02-21T09:00:00.000+10:00"/>
			<string key="Activity" value="ordertarief"/>
			<string key="org:group" value="General Lab Clinical Chemistry"/>
		</event>
		<event>
			<string key="concept:name" value="ligdagen - alle spec.beh.kinderg.-reval."/>
			<string key="lifecycle:transition" value="complete"/>
			<string key="org:resource" value="Nursing ward"/>
			<date key="time:timestamp" value="2006-02-27T09:00:00.000+10:00"/>
			<string key="Activity" value="ligdagen - alle spec.beh.kinderg.-reval."/>
			<string key="org:group" value="Nursing ward"/>
		</event>
		<event>
			<string key="concept:name" value="190021 klinische opname a002"/>
			<string key="lifecycle:transition" value="complete"/>
			<string key="org:resource" value="Nursing ward"/>
			<date key="time:timestamp" value="2006-02-27T09:00:00.000+10:00"/>
			<string key="Activity" value="190021 klinische opname a002"/>
			<string key="org:group" value="Nursing ward"/>
		</event>
		<event>
			<string key="concept:name" value="ligdagen - alle spec.beh.kinderg.-reval."/>
			<string key="lifecycle:transition" value="complete"/>
			<string key="org:resource" value="Nursing ward"/>
			<date key="time:timestamp" value="2006-02-28T09:00:00.000+10:00"/>
			<string key="Activity" value="ligdagen - alle spec.beh.kinderg.-reval."/>
			<string key="org:group" value="Nursing ward"/>
		</event>
		<event>
			<string key="concept:name" value="brachytherapie - interstitieel - intensi"/>
			<string key="lifecycle:transition" value="complete"/>
			<string key="org:resource" value="Radiotherapy"/>
			<date key="time:timestamp" value="2006-02-28T09:00:00.000+10:00"/>
			<string key="Activity" value="brachytherapie - interstitieel - intensi"/>
			<string key="org:group" value="Radiotherapy"/>
		</event>
		<event>
			<string key="concept:name" value="190205 klasse 3b        a205"/>
			<string key="lifecycle:transition" value="complete"/>
			<string key="org:resource" value="Nursing ward"/>
			<date key="time:timestamp" value="2006-02-28T09:00:00.000+10:00"/>
			<string key="Activity" value="190205 klasse 3b        a205"/>
			<string key="org:group" value="Nursing ward"/>
		</event>
		<event>
			<string key="concept:name" value="190101 bovenreg.toesl.  a101"/>
			<string key="lifecycle:transition" value="complete"/>
			<string key="org:resource" value="Nursing ward"/>
			<date key="time:timestamp" value="2006-02-28T09:00:00.000+10:00"/>
			<string key="Activity" value="190101 bovenreg.toesl.  a101"/>
			<string key="org:group" value="Nursing ward"/>
		</event>
		<event>
			<string key="concept:name" value="ligdagen - alle spec.beh.kinderg.-reval."/>
			<string key="lifecycle:transition" value="complete"/>
			<string key="org:resource" value="Nursing ward"/>
			<date key="time:timestamp" value="2006-03-01T09:00:00.000+10:00"/>
			<string key="Activity" value="ligdagen - alle spec.beh.kinderg.-reval."/>
			<string key="org:group" value="Nursing ward"/>
		</event>
		<event>
			<string key="concept:name" value="190205 klasse 3b        a205"/>
			<string key="lifecycle:transition" value="complete"/>
			<string key="org:resource" value="Nursing ward"/>
			<date key="time:timestamp" value="2006-03-01T09:00:00.000+10:00"/>
			<string key="Activity" value="190205 klasse 3b        a205"/>
			<string key="org:group" value="Nursing ward"/>
		</event>
		<event>
			<string key="concept:name" value="190101 bovenreg.toesl.  a101"/>
			<string key="lifecycle:transition" value="complete"/>
			<string key="org:resource" value="Nursing ward"/>
			<date key="time:timestamp" value="2006-03-01T09:00:00.000+10:00"/>
			<string key="Activity" value="190101 bovenreg.toesl.  a101"/>
			<string key="org:group" value="Nursing ward"/>
		</event>
		<event>
			<string key="concept:name" value="vervolgconsult poliklinisch"/>
			<string key="lifecycle:transition" value="complete"/>
			<string key="org:resource" value="Radiotherapy"/>
			<date key="time:timestamp" value="2006-03-20T09:00:00.000+10:00"/>
			<string key="Activity" value="vervolgconsult poliklinisch"/>
			<string key="org:group" value="Radiotherapy"/>
		</event>
		<event>
			<string key="concept:name" value="vervolgconsult poliklinisch"/>
			<string key="lifecycle:transition" value="complete"/>
			<string key="org:resource" value="Obstetrics &amp; Gynaecology clinic"/>
			<date key="time:timestamp" value="2006-04-12T09:00:00.000+10:00"/>
			<string key="Activity" value="vervolgconsult poliklinisch"/>
			<string key="org:group" value="Obstetrics &amp; Gynaecology clinic"/>
		</event>
		<event>
			<string key="concept:name" value="vervolgconsult poliklinisch"/>
			<string key="lifecycle:transition" value="complete"/>
			<string key="org:resource" value="Radiotherapy"/>
			<date key="time:timestamp" value="2006-07-07T09:00:00.000+10:00"/>
			<string key="Activity" value="vervolgconsult poliklinisch"/>
			<string key="org:group" value="Radiotherapy"/>
		</event>
		<event>
			<string key="concept:name" value="vervolgconsult poliklinisch"/>
			<string key="lifecycle:transition" value="complete"/>
			<string key="org:resource" value="Obstetrics &amp; Gynaecology clinic"/>
			<date key="time:timestamp" value="2006-10-25T09:00:00.000+10:00"/>
			<string key="Activity" value="vervolgconsult poliklinisch"/>
			<string key="org:group" value="Obstetrics &amp; Gynaecology clinic"/>
		</event>
		<event>
			<string key="concept:name" value="telefonisch consult"/>
			<string key="lifecycle:transition" value="complete"/>
			<string key="org:resource" value="Obstetrics &amp; Gynaecology clinic"/>
			<date key="time:timestamp" value="2006-11-08T09:00:00.000+10:00"/>
			<string key="Activity" value="telefonisch consult"/>
			<string key="org:group" value="Obstetrics &amp; Gynaecology clinic"/>
		</event>
		<event>
			<string key="concept:name" value="vervolgconsult poliklinisch"/>
			<string key="lifecycle:transition" value="complete"/>
			<string key="org:resource" value="Radiotherapy"/>
			<date key="time:timestamp" value="2007-01-12T09:00:00.000+10:00"/>
			<string key="Activity" value="vervolgconsult poliklinisch"/>
			<string key="org:group" value="Radiotherapy"/>
		</event>
		<event>
			<string key="concept:name" value="administratief tarief       - eerste pol"/>
			<string key="lifecycle:transition" value="complete"/>
			<string key="org:resource" value="Radiotherapy"/>
			<date key="time:timestamp" value="2007-01-12T09:00:00.000+10:00"/>
			<string key="Activity" value="administratief tarief       - eerste pol"/>
			<string key="org:group" value="Radiotherapy"/>
		</event>
		<event>
			<string key="concept:name" value="vervolgconsult poliklinisch"/>
			<string key="lifecycle:transition" value="complete"/>
			<string key="org:resource" value="Obstetrics &amp; Gynaecology clinic"/>
			<date key="time:timestamp" value="2007-05-16T09:00:00.000+10:00"/>
			<string key="Activity" value="vervolgconsult poliklinisch"/>
			<string key="org:group" value="Obstetrics &amp; Gynaecology clinic"/>
		</event>
		<event>
			<string key="concept:name" value="administratief tarief       - eerste pol"/>
			<string key="lifecycle:transition" value="complete"/>
			<string key="org:resource" value="Obstetrics &amp; Gynaecology clinic"/>
			<date key="time:timestamp" value="2007-05-16T09:00:00.000+10:00"/>
			<string key="Activity" value="administratief tarief       - eerste pol"/>
			<string key="org:group" value="Obstetrics &amp; Gynaecology clinic"/>
		</event>
	</trace>
	<trace>
		<string key="concept:name" value="00000541-NIL"/>
		<string key="variant" value="Variant 13"/>
		<int key="variant-index" value="13"/>
		<string key="creator" value="Fluxicon Disco"/>
		<event>
			<string key="concept:name" value="aanname laboratoriumonderzoek"/>
			<string key="lifecycle:transition" value="complete"/>
			<string key="org:resource" value="General Lab Clinical Chemistry"/>
			<date key="time:timestamp" value="2006-01-02T09:00:00.000+10:00"/>
			<string key="Activity" value="aanname laboratoriumonderzoek"/>
			<string key="org:group" value="General Lab Clinical Chemistry"/>
		</event>
		<event>
			<string key="concept:name" value="aanname laboratoriumonderzoek"/>
			<string key="lifecycle:transition" value="complete"/>
			<string key="org:resource" value="General Lab Clinical Chemistry"/>
			<date key="time:timestamp" value="2006-01-02T09:00:00.000+10:00"/>
			<string key="Activity" value="aanname laboratoriumonderzoek"/>
			<string key="org:group" value="General Lab Clinical Chemistry"/>
		</event>
		<event>
			<string key="concept:name" value="aanname laboratoriumonderzoek"/>
			<string key="lifecycle:transition" value="complete"/>
			<string key="org:resource" value="General Lab Clinical Chemistry"/>
			<date key="time:timestamp" value="2006-01-02T09:00:00.000+10:00"/>
			<string key="Activity" value="aanname laboratoriumonderzoek"/>
			<string key="org:group" value="General Lab Clinical Chemistry"/>
		</event>
		<event>
			<string key="concept:name" value="bilirubine -geconjugeerd"/>
			<string key="lifecycle:transition" value="complete"/>
			<string key="org:resource" value="General Lab Clinical Chemistry"/>
			<date key="time:timestamp" value="2006-01-02T09:00:00.000+10:00"/>
			<string key="Activity" value="bilirubine -geconjugeerd"/>
			<string key="org:group" value="General Lab Clinical Chemistry"/>
		</event>
		<event>
			<string key="concept:name" value="bilirubine - totaal"/>
			<string key="lifecycle:transition" value="complete"/>
			<string key="org:resource" value="General Lab Clinical Chemistry"/>
			<date key="time:timestamp" value="2006-01-02T09:00:00.000+10:00"/>
			<string key="Activity" value="bilirubine - totaal"/>
			<string key="org:group" value="General Lab Clinical Chemistry"/>
		</event>
		<event>
			<string key="concept:name" value="glucose"/>
			<string key="lifecycle:transition" value="complete"/>
			<string key="org:resource" value="General Lab Clinical Chemistry"/>
			<date key="time:timestamp" value="2006-01-02T09:00:00.000+10:00"/>
			<string key="Activity" value="glucose"/>
			<string key="org:group" value="General Lab Clinical Chemistry"/>
		</event>
		<event>
			<string key="concept:name" value="ureum"/>
			<string key="lifecycle:transition" value="complete"/>
			<string key="org:resource" value="General Lab Clinical Chemistry"/>
			<date key="time:timestamp" value="2006-01-02T09:00:00.000+10:00"/>
			<string key="Activity" value="ureum"/>
			<string key="org:group" value="General Lab Clinical Chemistry"/>
		</event>
		<event>
			<string key="concept:name" value="hemoglobine foto-elektrisch"/>
			<string key="lifecycle:transition" value="complete"/>
			<string key="org:resource" value="General Lab Clinical Chemistry"/>
			<date key="time:timestamp" value="2006-01-02T09:00:00.000+10:00"/>
			<string key="Activity" value="hemoglobine foto-elektrisch"/>
			<string key="org:group" value="General Lab Clinical Chemistry"/>
		</event>
		<event>
			<string key="concept:name" value="creatinine"/>
			<string key="lifecycle:transition" value="complete"/>
			<string key="org:resource" value="General Lab Clinical Chemistry"/>
			<date key="time:timestamp" value="2006-01-02T09:00:00.000+10:00"/>
			<string key="Activity" value="creatinine"/>
			<string key="org:group" value="General Lab Clinical Chemistry"/>
		</event>
		<event>
			<string key="concept:name" value="alkalische fosfatase -kinetisch-"/>
			<string key="lifecycle:transition" value="complete"/>
			<string key="org:resource" value="General Lab Clinical Chemistry"/>
			<date key="time:timestamp" value="2006-01-02T09:00:00.000+10:00"/>
			<string key="Activity" value="alkalische fosfatase -kinetisch-"/>
			<string key="org:group" value="General Lab Clinical Chemistry"/>
		</event>
		<event>
			<string key="concept:name" value="natrium vlamfotometrisch"/>
			<string key="lifecycle:transition" value="complete"/>
			<string key="org:resource" value="General Lab Clinical Chemistry"/>
			<date key="time:timestamp" value="2006-01-02T09:00:00.000+10:00"/>
			<string key="Activity" value="natrium vlamfotometrisch"/>
			<string key="org:group" value="General Lab Clinical Chemistry"/>
		</event>
		<event>
			<string key="concept:name" value="kalium potentiometrisch"/>
			<string key="lifecycle:transition" value="complete"/>
			<string key="org:resource" value="General Lab Clinical Chemistry"/>
			<date key="time:timestamp" value="2006-01-02T09:00:00.000+10:00"/>
			<string key="Activity" value="kalium potentiometrisch"/>
			<string key="org:group" value="General Lab Clinical Chemistry"/>
		</event>
		<event>
			<string key="concept:name" value="sgot - asat kinetisch"/>
			<string key="lifecycle:transition" value="complete"/>
			<string key="org:resource" value="General Lab Clinical Chemistry"/>
			<date key="time:timestamp" value="2006-01-02T09:00:00.000+10:00"/>
			<string key="Activity" value="sgot - asat kinetisch"/>
			<string key="org:group" value="General Lab Clinical Chemistry"/>
		</event>
		<event>
			<string key="concept:name" value="sgpt - alat kinetisch"/>
			<string key="lifecycle:transition" value="complete"/>
			<string key="org:resource" value="General Lab Clinical Chemistry"/>
			<date key="time:timestamp" value="2006-01-02T09:00:00.000+10:00"/>
			<string key="Activity" value="sgpt - alat kinetisch"/>
			<string key="org:group" value="General Lab Clinical Chemistry"/>
		</event>
		<event>
			<string key="concept:name" value="melkzuurdehydrogenase -ldh- kinetisch"/>
			<string key="lifecycle:transition" value="complete"/>
			<string key="org:resource" value="General Lab Clinical Chemistry"/>
			<date key="time:timestamp" value="2006-01-02T09:00:00.000+10:00"/>
			<string key="Activity" value="melkzuurdehydrogenase -ldh- kinetisch"/>
			<string key="org:group" value="General Lab Clinical Chemistry"/>
		</event>
		<event>
			<string key="concept:name" value="bloedgroep abo en rhesusfactor"/>
			<string key="lifecycle:transition" value="complete"/>
			<string key="org:resource" value="General Lab Clinical Chemistry"/>
			<date key="time:timestamp" value="2006-01-02T09:00:00.000+10:00"/>
			<string key="Activity" value="bloedgroep abo en rhesusfactor"/>
			<string key="org:group" value="General Lab Clinical Chemistry"/>
		</event>
		<event>
			<string key="concept:name" value="rhesusfactor d - centrifugeermethode - e"/>
			<string key="lifecycle:transition" value="complete"/>
			<string key="org:resource" value="General Lab Clinical Chemistry"/>
			<date key="time:timestamp" value="2006-01-02T09:00:00.000+10:00"/>
			<string key="Activity" value="rhesusfactor d - centrifugeermethode - e"/>
			<string key="org:group" value="General Lab Clinical Chemistry"/>
		</event>
		<event>
			<string key="concept:name" value="leukocyten tellen elektronisch"/>
			<string key="lifecycle:transition" value="complete"/>
			<string key="org:resource" value="General Lab Clinical Chemistry"/>
			<date key="time:timestamp" value="2006-01-02T09:00:00.000+10:00"/>
			<string key="Activity" value="leukocyten tellen elektronisch"/>
			<string key="org:group" value="General Lab Clinical Chemistry"/>
		</event>
		<event>
			<string key="concept:name" value="trombocyten tellen - elektronisch"/>
			<string key="lifecycle:transition" value="complete"/>
			<string key="org:resource" value="General Lab Clinical Chemistry"/>
			<date key="time:timestamp" value="2006-01-02T09:00:00.000+10:00"/>
			<string key="Activity" value="trombocyten tellen - elektronisch"/>
			<string key="org:group" value="General Lab Clinical Chemistry"/>
		</event>
		<event>
			<string key="concept:name" value="gammaglutamyltranspeptidase"/>
			<string key="lifecycle:transition" value="complete"/>
			<string key="org:resource" value="General Lab Clinical Chemistry"/>
			<date key="time:timestamp" value="2006-01-02T09:00:00.000+10:00"/>
			<string key="Activity" value="gammaglutamyltranspeptidase"/>
			<string key="org:group" value="General Lab Clinical Chemistry"/>
		</event>
		<event>
			<string key="concept:name" value="cea - tumormarker mbv meia"/>
			<string key="lifecycle:transition" value="complete"/>
			<string key="org:resource" value="General Lab Clinical Chemistry"/>
			<date key="time:timestamp" value="2006-01-02T09:00:00.000+10:00"/>
			<string key="Activity" value="cea - tumormarker mbv meia"/>
			<string key="org:group" value="General Lab Clinical Chemistry"/>
		</event>
		<event>
			<string key="concept:name" value="squamous cell carcinoma mbv eia"/>
			<string key="lifecycle:transition" value="complete"/>
			<string key="org:resource" value="Pharmacy Laboratory"/>
			<date key="time:timestamp" value="2006-01-02T09:00:00.000+10:00"/>
			<string key="Activity" value="squamous cell carcinoma mbv eia"/>
			<string key="org:group" value="Pharmacy Laboratory"/>
		</event>
		<event>
			<string key="concept:name" value="calcium"/>
			<string key="lifecycle:transition" value="complete"/>
			<string key="org:resource" value="General Lab Clinical Chemistry"/>
			<date key="time:timestamp" value="2006-01-02T09:00:00.000+10:00"/>
			<string key="Activity" value="calcium"/>
			<string key="org:group" value="General Lab Clinical Chemistry"/>
		</event>
		<event>
			<string key="concept:name" value="albumine"/>
			<string key="lifecycle:transition" value="complete"/>
			<string key="org:resource" value="General Lab Clinical Chemistry"/>
			<date key="time:timestamp" value="2006-01-02T09:00:00.000+10:00"/>
			<string key="Activity" value="albumine"/>
			<string key="org:group" value="General Lab Clinical Chemistry"/>
		</event>
		<event>
			<string key="concept:name" value="screening antistoffen erytrocyten"/>
			<string key="lifecycle:transition" value="complete"/>
			<string key="org:resource" value="General Lab Clinical Chemistry"/>
			<date key="time:timestamp" value="2006-01-02T09:00:00.000+10:00"/>
			<string key="Activity" value="screening antistoffen erytrocyten"/>
			<string key="org:group" value="General Lab Clinical Chemistry"/>
		</event>
		<event>
			<string key="concept:name" value="ca-125 mbv meia"/>
			<string key="lifecycle:transition" value="complete"/>
			<string key="org:resource" value="General Lab Clinical Chemistry"/>
			<date key="time:timestamp" value="2006-01-02T09:00:00.000+10:00"/>
			<string key="Activity" value="ca-125 mbv meia"/>
			<string key="org:group" value="General Lab Clinical Chemistry"/>
		</event>
		<event>
			<string key="concept:name" value="ordertarief"/>
			<string key="lifecycle:transition" value="complete"/>
			<string key="org:resource" value="General Lab Clinical Chemistry"/>
			<date key="time:timestamp" value="2006-01-02T09:00:00.000+10:00"/>
			<string key="Activity" value="ordertarief"/>
			<string key="org:group" value="General Lab Clinical Chemistry"/>
		</event>
		<event>
			<string key="concept:name" value="thorax"/>
			<string key="lifecycle:transition" value="complete"/>
			<string key="org:resource" value="Radiology"/>
			<date key="time:timestamp" value="2006-01-02T09:00:00.000+10:00"/>
			<string key="Activity" value="thorax"/>
			<string key="org:group" value="Radiology"/>
		</event>
		<event>
			<string key="concept:name" value="1e consult poliklinisch"/>
			<string key="lifecycle:transition" value="complete"/>
			<string key="org:resource" value="Obstetrics &amp; Gynaecology clinic"/>
			<date key="time:timestamp" value="2006-01-02T09:00:00.000+10:00"/>
			<string key="Activity" value="1e consult poliklinisch"/>
			<string key="org:group" value="Obstetrics &amp; Gynaecology clinic"/>
		</event>
		<event>
			<string key="concept:name" value="administratief tarief       - eerste pol"/>
			<string key="lifecycle:transition" value="complete"/>
			<string key="org:resource" value="Obstetrics &amp; Gynaecology clinic"/>
			<date key="time:timestamp" value="2006-01-02T09:00:00.000+10:00"/>
			<string key="Activity" value="administratief tarief       - eerste pol"/>
			<string key="org:group" value="Obstetrics &amp; Gynaecology clinic"/>
		</event>
		<event>
			<string key="concept:name" value="ct abdomen"/>
			<string key="lifecycle:transition" value="complete"/>
			<string key="org:resource" value="Radiology"/>
			<date key="time:timestamp" value="2006-01-06T09:00:00.000+10:00"/>
			<string key="Activity" value="ct abdomen"/>
			<string key="org:group" value="Radiology"/>
		</event>
		<event>
			<string key="concept:name" value="ligdagen - alle spec.beh.kinderg.-reval."/>
			<string key="lifecycle:transition" value="complete"/>
			<string key="org:resource" value="Nursing ward"/>
			<date key="time:timestamp" value="2006-01-26T09:00:00.000+10:00"/>
			<string key="Activity" value="ligdagen - alle spec.beh.kinderg.-reval."/>
			<string key="org:group" value="Nursing ward"/>
		</event>
		<event>
			<string key="concept:name" value="coupe ter inzage"/>
			<string key="lifecycle:transition" value="complete"/>
			<string key="org:resource" value="Pathology"/>
			<date key="time:timestamp" value="2006-01-26T09:00:00.000+10:00"/>
			<string key="Activity" value="coupe ter inzage"/>
			<string key="org:group" value="Pathology"/>
		</event>
		<event>
			<string key="concept:name" value="cito histologisch onderzoek"/>
			<string key="lifecycle:transition" value="complete"/>
			<string key="org:resource" value="Pathology"/>
			<date key="time:timestamp" value="2006-01-26T09:00:00.000+10:00"/>
			<string key="Activity" value="cito histologisch onderzoek"/>
			<string key="org:group" value="Pathology"/>
		</event>
		<event>
			<string key="concept:name" value="aanname laboratoriumonderzoek"/>
			<string key="lifecycle:transition" value="complete"/>
			<string key="org:resource" value="General Lab Clinical Chemistry"/>
			<date key="time:timestamp" value="2006-01-26T09:00:00.000+10:00"/>
			<string key="Activity" value="aanname laboratoriumonderzoek"/>
			<string key="org:group" value="General Lab Clinical Chemistry"/>
		</event>
		<event>
			<string key="concept:name" value="aanname laboratoriumonderzoek"/>
			<string key="lifecycle:transition" value="complete"/>
			<string key="org:resource" value="General Lab Clinical Chemistry"/>
			<date key="time:timestamp" value="2006-01-26T09:00:00.000+10:00"/>
			<string key="Activity" value="aanname laboratoriumonderzoek"/>
			<string key="org:group" value="General Lab Clinical Chemistry"/>
		</event>
		<event>
			<string key="concept:name" value="hemoglobine foto-elektrisch"/>
			<string key="lifecycle:transition" value="complete"/>
			<string key="org:resource" value="General Lab Clinical Chemistry"/>
			<date key="time:timestamp" value="2006-01-26T09:00:00.000+10:00"/>
			<string key="Activity" value="hemoglobine foto-elektrisch"/>
			<string key="org:group" value="General Lab Clinical Chemistry"/>
		</event>
		<event>
			<string key="concept:name" value="bloedgroep abo en rhesusfactor"/>
			<string key="lifecycle:transition" value="complete"/>
			<string key="org:resource" value="General Lab Clinical Chemistry"/>
			<date key="time:timestamp" value="2006-01-26T09:00:00.000+10:00"/>
			<string key="Activity" value="bloedgroep abo en rhesusfactor"/>
			<string key="org:group" value="General Lab Clinical Chemistry"/>
		</event>
		<event>
			<string key="concept:name" value="rhesusfactor d - centrifugeermethode - e"/>
			<string key="lifecycle:transition" value="complete"/>
			<string key="org:resource" value="General Lab Clinical Chemistry"/>
			<date key="time:timestamp" value="2006-01-26T09:00:00.000+10:00"/>
			<string key="Activity" value="rhesusfactor d - centrifugeermethode - e"/>
			<string key="org:group" value="General Lab Clinical Chemistry"/>
		</event>
		<event>
			<string key="concept:name" value="hematocriet mbv centrifuge"/>
			<string key="lifecycle:transition" value="complete"/>
			<string key="org:resource" value="General Lab Clinical Chemistry"/>
			<date key="time:timestamp" value="2006-01-26T09:00:00.000+10:00"/>
			<string key="Activity" value="hematocriet mbv centrifuge"/>
			<string key="org:group" value="General Lab Clinical Chemistry"/>
		</event>
		<event>
			<string key="concept:name" value="cde fenotypering"/>
			<string key="lifecycle:transition" value="complete"/>
			<string key="org:resource" value="General Lab Clinical Chemistry"/>
			<date key="time:timestamp" value="2006-01-26T09:00:00.000+10:00"/>
			<string key="Activity" value="cde fenotypering"/>
			<string key="org:group" value="General Lab Clinical Chemistry"/>
		</event>
		<event>
			<string key="concept:name" value="bloedgroepantigenen andere dan abo-rhesu"/>
			<string key="lifecycle:transition" value="complete"/>
			<string key="org:resource" value="General Lab Clinical Chemistry"/>
			<date key="time:timestamp" value="2006-01-26T09:00:00.000+10:00"/>
			<string key="Activity" value="bloedgroepantigenen andere dan abo-rhesu"/>
			<string key="org:group" value="General Lab Clinical Chemistry"/>
		</event>
		<event>
			<string key="concept:name" value="screening antistoffen erytrocyten"/>
			<string key="lifecycle:transition" value="complete"/>
			<string key="org:resource" value="General Lab Clinical Chemistry"/>
			<date key="time:timestamp" value="2006-01-26T09:00:00.000+10:00"/>
			<string key="Activity" value="screening antistoffen erytrocyten"/>
			<string key="org:group" value="General Lab Clinical Chemistry"/>
		</event>
		<event>
			<string key="concept:name" value="ordertarief"/>
			<string key="lifecycle:transition" value="complete"/>
			<string key="org:resource" value="General Lab Clinical Chemistry"/>
			<date key="time:timestamp" value="2006-01-26T09:00:00.000+10:00"/>
			<string key="Activity" value="ordertarief"/>
			<string key="org:group" value="General Lab Clinical Chemistry"/>
		</event>
		<event>
			<string key="concept:name" value="1e consult      bezoek"/>
			<string key="lifecycle:transition" value="complete"/>
			<string key="org:resource" value="Radiotherapy"/>
			<date key="time:timestamp" value="2006-01-26T09:00:00.000+10:00"/>
			<string key="Activity" value="1e consult      bezoek"/>
			<string key="org:group" value="Radiotherapy"/>
		</event>
		<event>
			<string key="concept:name" value="190021 klinische opname a002"/>
			<string key="lifecycle:transition" value="complete"/>
			<string key="org:resource" value="Nursing ward"/>
			<date key="time:timestamp" value="2006-01-26T09:00:00.000+10:00"/>
			<string key="Activity" value="190021 klinische opname a002"/>
			<string key="org:group" value="Nursing ward"/>
		</event>
		<event>
			<string key="concept:name" value="190205 klasse 3b        a205"/>
			<string key="lifecycle:transition" value="complete"/>
			<string key="org:resource" value="Nursing ward"/>
			<date key="time:timestamp" value="2006-01-26T09:00:00.000+10:00"/>
			<string key="Activity" value="190205 klasse 3b        a205"/>
			<string key="org:group" value="Nursing ward"/>
		</event>
		<event>
			<string key="concept:name" value="190101 bovenreg.toesl.  a101"/>
			<string key="lifecycle:transition" value="complete"/>
			<string key="org:resource" value="Nursing ward"/>
			<date key="time:timestamp" value="2006-01-26T09:00:00.000+10:00"/>
			<string key="Activity" value="190101 bovenreg.toesl.  a101"/>
			<string key="org:group" value="Nursing ward"/>
		</event>
		<event>
			<string key="concept:name" value="ligdagen - alle spec.beh.kinderg.-reval."/>
			<string key="lifecycle:transition" value="complete"/>
			<string key="org:resource" value="Nursing ward"/>
			<date key="time:timestamp" value="2006-01-27T09:00:00.000+10:00"/>
			<string key="Activity" value="ligdagen - alle spec.beh.kinderg.-reval."/>
			<string key="org:group" value="Nursing ward"/>
		</event>
		<event>
			<string key="concept:name" value="uterus      - carc. cervix vlgs. werthei"/>
			<string key="lifecycle:transition" value="complete"/>
			<string key="org:resource" value="Operating rooms"/>
			<date key="time:timestamp" value="2006-01-27T09:00:00.000+10:00"/>
			<string key="Activity" value="uterus      - carc. cervix vlgs. werthei"/>
			<string key="org:group" value="Operating rooms"/>
		</event>
		<event>
			<string key="concept:name" value="infuus      - inbrengen"/>
			<string key="lifecycle:transition" value="complete"/>
			<string key="org:resource" value="Recovery room / high care"/>
			<date key="time:timestamp" value="2006-01-27T09:00:00.000+10:00"/>
			<string key="Activity" value="infuus      - inbrengen"/>
			<string key="org:group" value="Recovery room / high care"/>
		</event>
		<event>
			<string key="concept:name" value="histologisch onderzoek - grote resectiep"/>
			<string key="lifecycle:transition" value="complete"/>
			<string key="org:resource" value="Pathology"/>
			<date key="time:timestamp" value="2006-01-27T09:00:00.000+10:00"/>
			<string key="Activity" value="histologisch onderzoek - grote resectiep"/>
			<string key="org:group" value="Pathology"/>
		</event>
		<event>
			<string key="concept:name" value="aanname laboratoriumonderzoek"/>
			<string key="lifecycle:transition" value="complete"/>
			<string key="org:resource" value="General Lab Clinical Chemistry"/>
			<date key="time:timestamp" value="2006-01-27T09:00:00.000+10:00"/>
			<string key="Activity" value="aanname laboratoriumonderzoek"/>
			<string key="org:group" value="General Lab Clinical Chemistry"/>
		</event>
		<event>
			<string key="concept:name" value="glucose - spoed"/>
			<string key="lifecycle:transition" value="complete"/>
			<string key="org:resource" value="General Lab Clinical Chemistry"/>
			<date key="time:timestamp" value="2006-01-27T09:00:00.000+10:00"/>
			<string key="Activity" value="glucose - spoed"/>
			<string key="org:group" value="General Lab Clinical Chemistry"/>
		</event>
		<event>
			<string key="concept:name" value="methemoglobine - sulfhemoglobine elk"/>
			<string key="lifecycle:transition" value="complete"/>
			<string key="org:resource" value="General Lab Clinical Chemistry"/>
			<date key="time:timestamp" value="2006-01-27T09:00:00.000+10:00"/>
			<string key="Activity" value="methemoglobine - sulfhemoglobine elk"/>
			<string key="org:group" value="General Lab Clinical Chemistry"/>
		</event>
		<event>
			<string key="concept:name" value="bicarbonaat"/>
			<string key="lifecycle:transition" value="complete"/>
			<string key="org:resource" value="General Lab Clinical Chemistry"/>
			<date key="time:timestamp" value="2006-01-27T09:00:00.000+10:00"/>
			<string key="Activity" value="bicarbonaat"/>
			<string key="org:group" value="General Lab Clinical Chemistry"/>
		</event>
		<event>
			<string key="concept:name" value="calcium - spoed"/>
			<string key="lifecycle:transition" value="complete"/>
			<string key="org:resource" value="General Lab Clinical Chemistry"/>
			<date key="time:timestamp" value="2006-01-27T09:00:00.000+10:00"/>
			<string key="Activity" value="calcium - spoed"/>
			<string key="org:group" value="General Lab Clinical Chemistry"/>
		</event>
		<event>
			<string key="concept:name" value="co-hb kwn."/>
			<string key="lifecycle:transition" value="complete"/>
			<string key="org:resource" value="General Lab Clinical Chemistry"/>
			<date key="time:timestamp" value="2006-01-27T09:00:00.000+10:00"/>
			<string key="Activity" value="co-hb kwn."/>
			<string key="org:group" value="General Lab Clinical Chemistry"/>
		</event>
		<event>
			<string key="concept:name" value="natrium - vlamfotometrisch - spoed"/>
			<string key="lifecycle:transition" value="complete"/>
			<string key="org:resource" value="General Lab Clinical Chemistry"/>
			<date key="time:timestamp" value="2006-01-27T09:00:00.000+10:00"/>
			<string key="Activity" value="natrium - vlamfotometrisch - spoed"/>
			<string key="org:group" value="General Lab Clinical Chemistry"/>
		</event>
		<event>
			<string key="concept:name" value="kalium vlamfotometrisch - spoed"/>
			<string key="lifecycle:transition" value="complete"/>
			<string key="org:resource" value="General Lab Clinical Chemistry"/>
			<date key="time:timestamp" value="2006-01-27T09:00:00.000+10:00"/>
			<string key="Activity" value="kalium vlamfotometrisch - spoed"/>
			<string key="org:group" value="General Lab Clinical Chemistry"/>
		</event>
		<event>
			<string key="concept:name" value="haemoglobine foto-electrisch - spoed"/>
			<string key="lifecycle:transition" value="complete"/>
			<string key="org:resource" value="General Lab Clinical Chemistry"/>
			<date key="time:timestamp" value="2006-01-27T09:00:00.000+10:00"/>
			<string key="Activity" value="haemoglobine foto-electrisch - spoed"/>
			<string key="org:group" value="General Lab Clinical Chemistry"/>
		</event>
		<event>
			<string key="concept:name" value="actuele ph - pco2 - stand.bicarbonaat"/>
			<string key="lifecycle:transition" value="complete"/>
			<string key="org:resource" value="General Lab Clinical Chemistry"/>
			<date key="time:timestamp" value="2006-01-27T09:00:00.000+10:00"/>
			<string key="Activity" value="actuele ph - pco2 - stand.bicarbonaat"/>
			<string key="org:group" value="General Lab Clinical Chemistry"/>
		</event>
		<event>
			<string key="concept:name" value="kruisproef volledig -drie methoden-"/>
			<string key="lifecycle:transition" value="complete"/>
			<string key="org:resource" value="General Lab Clinical Chemistry"/>
			<date key="time:timestamp" value="2006-01-27T09:00:00.000+10:00"/>
			<string key="Activity" value="kruisproef volledig -drie methoden-"/>
			<string key="org:group" value="General Lab Clinical Chemistry"/>
		</event>
		<event>
			<string key="concept:name" value="kruisproef volledig -drie methoden-"/>
			<string key="lifecycle:transition" value="complete"/>
			<string key="org:resource" value="General Lab Clinical Chemistry"/>
			<date key="time:timestamp" value="2006-01-27T09:00:00.000+10:00"/>
			<string key="Activity" value="kruisproef volledig -drie methoden-"/>
			<string key="org:group" value="General Lab Clinical Chemistry"/>
		</event>
		<event>
			<string key="concept:name" value="melkzuur enzymatisch - spoed"/>
			<string key="lifecycle:transition" value="complete"/>
			<string key="org:resource" value="General Lab Clinical Chemistry"/>
			<date key="time:timestamp" value="2006-01-27T09:00:00.000+10:00"/>
			<string key="Activity" value="melkzuur enzymatisch - spoed"/>
			<string key="org:group" value="General Lab Clinical Chemistry"/>
		</event>
		<event>
			<string key="concept:name" value="o2-saturatie"/>
			<string key="lifecycle:transition" value="complete"/>
			<string key="org:resource" value="General Lab Clinical Chemistry"/>
			<date key="time:timestamp" value="2006-01-27T09:00:00.000+10:00"/>
			<string key="Activity" value="o2-saturatie"/>
			<string key="org:group" value="General Lab Clinical Chemistry"/>
		</event>
		<event>
			<string key="concept:name" value="ordertarief"/>
			<string key="lifecycle:transition" value="complete"/>
			<string key="org:resource" value="General Lab Clinical Chemistry"/>
			<date key="time:timestamp" value="2006-01-27T09:00:00.000+10:00"/>
			<string key="Activity" value="ordertarief"/>
			<string key="org:group" value="General Lab Clinical Chemistry"/>
		</event>
		<event>
			<string key="concept:name" value="190205 klasse 3b        a205"/>
			<string key="lifecycle:transition" value="complete"/>
			<string key="org:resource" value="Nursing ward"/>
			<date key="time:timestamp" value="2006-01-27T09:00:00.000+10:00"/>
			<string key="Activity" value="190205 klasse 3b        a205"/>
			<string key="org:group" value="Nursing ward"/>
		</event>
		<event>
			<string key="concept:name" value="190101 bovenreg.toesl.  a101"/>
			<string key="lifecycle:transition" value="complete"/>
			<string key="org:resource" value="Nursing ward"/>
			<date key="time:timestamp" value="2006-01-27T09:00:00.000+10:00"/>
			<string key="Activity" value="190101 bovenreg.toesl.  a101"/>
			<string key="org:group" value="Nursing ward"/>
		</event>
		<event>
			<string key="concept:name" value="ligdagen - alle spec.beh.kinderg.-reval."/>
			<string key="lifecycle:transition" value="complete"/>
			<string key="org:resource" value="Nursing ward"/>
			<date key="time:timestamp" value="2006-01-28T09:00:00.000+10:00"/>
			<string key="Activity" value="ligdagen - alle spec.beh.kinderg.-reval."/>
			<string key="org:group" value="Nursing ward"/>
		</event>
		<event>
			<string key="concept:name" value="190205 klasse 3b        a205"/>
			<string key="lifecycle:transition" value="complete"/>
			<string key="org:resource" value="Nursing ward"/>
			<date key="time:timestamp" value="2006-01-28T09:00:00.000+10:00"/>
			<string key="Activity" value="190205 klasse 3b        a205"/>
			<string key="org:group" value="Nursing ward"/>
		</event>
		<event>
			<string key="concept:name" value="190101 bovenreg.toesl.  a101"/>
			<string key="lifecycle:transition" value="complete"/>
			<string key="org:resource" value="Nursing ward"/>
			<date key="time:timestamp" value="2006-01-28T09:00:00.000+10:00"/>
			<string key="Activity" value="190101 bovenreg.toesl.  a101"/>
			<string key="org:group" value="Nursing ward"/>
		</event>
		<event>
			<string key="concept:name" value="ligdagen - alle spec.beh.kinderg.-reval."/>
			<string key="lifecycle:transition" value="complete"/>
			<string key="org:resource" value="Nursing ward"/>
			<date key="time:timestamp" value="2006-01-29T09:00:00.000+10:00"/>
			<string key="Activity" value="ligdagen - alle spec.beh.kinderg.-reval."/>
			<string key="org:group" value="Nursing ward"/>
		</event>
		<event>
			<string key="concept:name" value="190205 klasse 3b        a205"/>
			<string key="lifecycle:transition" value="complete"/>
			<string key="org:resource" value="Nursing ward"/>
			<date key="time:timestamp" value="2006-01-29T09:00:00.000+10:00"/>
			<string key="Activity" value="190205 klasse 3b        a205"/>
			<string key="org:group" value="Nursing ward"/>
		</event>
		<event>
			<string key="concept:name" value="190101 bovenreg.toesl.  a101"/>
			<string key="lifecycle:transition" value="complete"/>
			<string key="org:resource" value="Nursing ward"/>
			<date key="time:timestamp" value="2006-01-29T09:00:00.000+10:00"/>
			<string key="Activity" value="190101 bovenreg.toesl.  a101"/>
			<string key="org:group" value="Nursing ward"/>
		</event>
		<event>
			<string key="concept:name" value="ligdagen - alle spec.beh.kinderg.-reval."/>
			<string key="lifecycle:transition" value="complete"/>
			<string key="org:resource" value="Nursing ward"/>
			<date key="time:timestamp" value="2006-01-30T09:00:00.000+10:00"/>
			<string key="Activity" value="ligdagen - alle spec.beh.kinderg.-reval."/>
			<string key="org:group" value="Nursing ward"/>
		</event>
		<event>
			<string key="concept:name" value="190205 klasse 3b        a205"/>
			<string key="lifecycle:transition" value="complete"/>
			<string key="org:resource" value="Nursing ward"/>
			<date key="time:timestamp" value="2006-01-30T09:00:00.000+10:00"/>
			<string key="Activity" value="190205 klasse 3b        a205"/>
			<string key="org:group" value="Nursing ward"/>
		</event>
		<event>
			<string key="concept:name" value="190101 bovenreg.toesl.  a101"/>
			<string key="lifecycle:transition" value="complete"/>
			<string key="org:resource" value="Nursing ward"/>
			<date key="time:timestamp" value="2006-01-30T09:00:00.000+10:00"/>
			<string key="Activity" value="190101 bovenreg.toesl.  a101"/>
			<string key="org:group" value="Nursing ward"/>
		</event>
		<event>
			<string key="concept:name" value="ligdagen - alle spec.beh.kinderg.-reval."/>
			<string key="lifecycle:transition" value="complete"/>
			<string key="org:resource" value="Nursing ward"/>
			<date key="time:timestamp" value="2006-01-31T09:00:00.000+10:00"/>
			<string key="Activity" value="ligdagen - alle spec.beh.kinderg.-reval."/>
			<string key="org:group" value="Nursing ward"/>
		</event>
		<event>
			<string key="concept:name" value="aanname laboratoriumonderzoek"/>
			<string key="lifecycle:transition" value="complete"/>
			<string key="org:resource" value="General Lab Clinical Chemistry"/>
			<date key="time:timestamp" value="2006-01-31T09:00:00.000+10:00"/>
			<string key="Activity" value="aanname laboratoriumonderzoek"/>
			<string key="org:group" value="General Lab Clinical Chemistry"/>
		</event>
		<event>
			<string key="concept:name" value="aanname laboratoriumonderzoek"/>
			<string key="lifecycle:transition" value="complete"/>
			<string key="org:resource" value="General Lab Clinical Chemistry"/>
			<date key="time:timestamp" value="2006-01-31T09:00:00.000+10:00"/>
			<string key="Activity" value="aanname laboratoriumonderzoek"/>
			<string key="org:group" value="General Lab Clinical Chemistry"/>
		</event>
		<event>
			<string key="concept:name" value="hemoglobine foto-elektrisch"/>
			<string key="lifecycle:transition" value="complete"/>
			<string key="org:resource" value="General Lab Clinical Chemistry"/>
			<date key="time:timestamp" value="2006-01-31T09:00:00.000+10:00"/>
			<string key="Activity" value="hemoglobine foto-elektrisch"/>
			<string key="org:group" value="General Lab Clinical Chemistry"/>
		</event>
		<event>
			<string key="concept:name" value="creatinine"/>
			<string key="lifecycle:transition" value="complete"/>
			<string key="org:resource" value="General Lab Clinical Chemistry"/>
			<date key="time:timestamp" value="2006-01-31T09:00:00.000+10:00"/>
			<string key="Activity" value="creatinine"/>
			<string key="org:group" value="General Lab Clinical Chemistry"/>
		</event>
		<event>
			<string key="concept:name" value="natrium vlamfotometrisch"/>
			<string key="lifecycle:transition" value="complete"/>
			<string key="org:resource" value="General Lab Clinical Chemistry"/>
			<date key="time:timestamp" value="2006-01-31T09:00:00.000+10:00"/>
			<string key="Activity" value="natrium vlamfotometrisch"/>
			<string key="org:group" value="General Lab Clinical Chemistry"/>
		</event>
		<event>
			<string key="concept:name" value="kalium potentiometrisch"/>
			<string key="lifecycle:transition" value="complete"/>
			<string key="org:resource" value="General Lab Clinical Chemistry"/>
			<date key="time:timestamp" value="2006-01-31T09:00:00.000+10:00"/>
			<string key="Activity" value="kalium potentiometrisch"/>
			<string key="org:group" value="General Lab Clinical Chemistry"/>
		</event>
		<event>
			<string key="concept:name" value="leukocyten tellen elektronisch"/>
			<string key="lifecycle:transition" value="complete"/>
			<string key="org:resource" value="General Lab Clinical Chemistry"/>
			<date key="time:timestamp" value="2006-01-31T09:00:00.000+10:00"/>
			<string key="Activity" value="leukocyten tellen elektronisch"/>
			<string key="org:group" value="General Lab Clinical Chemistry"/>
		</event>
		<event>
			<string key="concept:name" value="trombocyten tellen - elektronisch"/>
			<string key="lifecycle:transition" value="complete"/>
			<string key="org:resource" value="General Lab Clinical Chemistry"/>
			<date key="time:timestamp" value="2006-01-31T09:00:00.000+10:00"/>
			<string key="Activity" value="trombocyten tellen - elektronisch"/>
			<string key="org:group" value="General Lab Clinical Chemistry"/>
		</event>
		<event>
			<string key="concept:name" value="ordertarief"/>
			<string key="lifecycle:transition" value="complete"/>
			<string key="org:resource" value="General Lab Clinical Chemistry"/>
			<date key="time:timestamp" value="2006-01-31T09:00:00.000+10:00"/>
			<string key="Activity" value="ordertarief"/>
			<string key="org:group" value="General Lab Clinical Chemistry"/>
		</event>
		<event>
			<string key="concept:name" value="190205 klasse 3b        a205"/>
			<string key="lifecycle:transition" value="complete"/>
			<string key="org:resource" value="Nursing ward"/>
			<date key="time:timestamp" value="2006-01-31T09:00:00.000+10:00"/>
			<string key="Activity" value="190205 klasse 3b        a205"/>
			<string key="org:group" value="Nursing ward"/>
		</event>
		<event>
			<string key="concept:name" value="190101 bovenreg.toesl.  a101"/>
			<string key="lifecycle:transition" value="complete"/>
			<string key="org:resource" value="Nursing ward"/>
			<date key="time:timestamp" value="2006-01-31T09:00:00.000+10:00"/>
			<string key="Activity" value="190101 bovenreg.toesl.  a101"/>
			<string key="org:group" value="Nursing ward"/>
		</event>
		<event>
			<string key="concept:name" value="ligdagen - alle spec.beh.kinderg.-reval."/>
			<string key="lifecycle:transition" value="complete"/>
			<string key="org:resource" value="Nursing ward"/>
			<date key="time:timestamp" value="2006-02-01T09:00:00.000+10:00"/>
			<string key="Activity" value="ligdagen - alle spec.beh.kinderg.-reval."/>
			<string key="org:group" value="Nursing ward"/>
		</event>
		<event>
			<string key="concept:name" value="190205 klasse 3b        a205"/>
			<string key="lifecycle:transition" value="complete"/>
			<string key="org:resource" value="Nursing ward"/>
			<date key="time:timestamp" value="2006-02-01T09:00:00.000+10:00"/>
			<string key="Activity" value="190205 klasse 3b        a205"/>
			<string key="org:group" value="Nursing ward"/>
		</event>
		<event>
			<string key="concept:name" value="190101 bovenreg.toesl.  a101"/>
			<string key="lifecycle:transition" value="complete"/>
			<string key="org:resource" value="Nursing ward"/>
			<date key="time:timestamp" value="2006-02-01T09:00:00.000+10:00"/>
			<string key="Activity" value="190101 bovenreg.toesl.  a101"/>
			<string key="org:group" value="Nursing ward"/>
		</event>
		<event>
			<string key="concept:name" value="ligdagen - alle spec.beh.kinderg.-reval."/>
			<string key="lifecycle:transition" value="complete"/>
			<string key="org:resource" value="Nursing ward"/>
			<date key="time:timestamp" value="2006-02-02T09:00:00.000+10:00"/>
			<string key="Activity" value="ligdagen - alle spec.beh.kinderg.-reval."/>
			<string key="org:group" value="Nursing ward"/>
		</event>
		<event>
			<string key="concept:name" value="190205 klasse 3b        a205"/>
			<string key="lifecycle:transition" value="complete"/>
			<string key="org:resource" value="Nursing ward"/>
			<date key="time:timestamp" value="2006-02-02T09:00:00.000+10:00"/>
			<string key="Activity" value="190205 klasse 3b        a205"/>
			<string key="org:group" value="Nursing ward"/>
		</event>
		<event>
			<string key="concept:name" value="190101 bovenreg.toesl.  a101"/>
			<string key="lifecycle:transition" value="complete"/>
			<string key="org:resource" value="Nursing ward"/>
			<date key="time:timestamp" value="2006-02-02T09:00:00.000+10:00"/>
			<string key="Activity" value="190101 bovenreg.toesl.  a101"/>
			<string key="org:group" value="Nursing ward"/>
		</event>
		<event>
			<string key="concept:name" value="ligdagen - alle spec.beh.kinderg.-reval."/>
			<string key="lifecycle:transition" value="complete"/>
			<string key="org:resource" value="Nursing ward"/>
			<date key="time:timestamp" value="2006-02-03T09:00:00.000+10:00"/>
			<string key="Activity" value="ligdagen - alle spec.beh.kinderg.-reval."/>
			<string key="org:group" value="Nursing ward"/>
		</event>
		<event>
			<string key="concept:name" value="190205 klasse 3b        a205"/>
			<string key="lifecycle:transition" value="complete"/>
			<string key="org:resource" value="Nursing ward"/>
			<date key="time:timestamp" value="2006-02-03T09:00:00.000+10:00"/>
			<string key="Activity" value="190205 klasse 3b        a205"/>
			<string key="org:group" value="Nursing ward"/>
		</event>
		<event>
			<string key="concept:name" value="190101 bovenreg.toesl.  a101"/>
			<string key="lifecycle:transition" value="complete"/>
			<string key="org:resource" value="Nursing ward"/>
			<date key="time:timestamp" value="2006-02-03T09:00:00.000+10:00"/>
			<string key="Activity" value="190101 bovenreg.toesl.  a101"/>
			<string key="org:group" value="Nursing ward"/>
		</event>
		<event>
			<string key="concept:name" value="ligdagen - alle spec.beh.kinderg.-reval."/>
			<string key="lifecycle:transition" value="complete"/>
			<string key="org:resource" value="Nursing ward"/>
			<date key="time:timestamp" value="2006-02-04T09:00:00.000+10:00"/>
			<string key="Activity" value="ligdagen - alle spec.beh.kinderg.-reval."/>
			<string key="org:group" value="Nursing ward"/>
		</event>
		<event>
			<string key="concept:name" value="190205 klasse 3b        a205"/>
			<string key="lifecycle:transition" value="complete"/>
			<string key="org:resource" value="Nursing ward"/>
			<date key="time:timestamp" value="2006-02-04T09:00:00.000+10:00"/>
			<string key="Activity" value="190205 klasse 3b        a205"/>
			<string key="org:group" value="Nursing ward"/>
		</event>
		<event>
			<string key="concept:name" value="190101 bovenreg.toesl.  a101"/>
			<string key="lifecycle:transition" value="complete"/>
			<string key="org:resource" value="Nursing ward"/>
			<date key="time:timestamp" value="2006-02-04T09:00:00.000+10:00"/>
			<string key="Activity" value="190101 bovenreg.toesl.  a101"/>
			<string key="org:group" value="Nursing ward"/>
		</event>
		<event>
			<string key="concept:name" value="ligdagen - alle spec.beh.kinderg.-reval."/>
			<string key="lifecycle:transition" value="complete"/>
			<string key="org:resource" value="Nursing ward"/>
			<date key="time:timestamp" value="2006-02-05T09:00:00.000+10:00"/>
			<string key="Activity" value="ligdagen - alle spec.beh.kinderg.-reval."/>
			<string key="org:group" value="Nursing ward"/>
		</event>
		<event>
			<string key="concept:name" value="190205 klasse 3b        a205"/>
			<string key="lifecycle:transition" value="complete"/>
			<string key="org:resource" value="Nursing ward"/>
			<date key="time:timestamp" value="2006-02-05T09:00:00.000+10:00"/>
			<string key="Activity" value="190205 klasse 3b        a205"/>
			<string key="org:group" value="Nursing ward"/>
		</event>
		<event>
			<string key="concept:name" value="190101 bovenreg.toesl.  a101"/>
			<string key="lifecycle:transition" value="complete"/>
			<string key="org:resource" value="Nursing ward"/>
			<date key="time:timestamp" value="2006-02-05T09:00:00.000+10:00"/>
			<string key="Activity" value="190101 bovenreg.toesl.  a101"/>
			<string key="org:group" value="Nursing ward"/>
		</event>
		<event>
			<string key="concept:name" value="ligdagen - alle spec.beh.kinderg.-reval."/>
			<string key="lifecycle:transition" value="complete"/>
			<string key="org:resource" value="Nursing ward"/>
			<date key="time:timestamp" value="2006-02-06T09:00:00.000+10:00"/>
			<string key="Activity" value="ligdagen - alle spec.beh.kinderg.-reval."/>
			<string key="org:group" value="Nursing ward"/>
		</event>
		<event>
			<string key="concept:name" value="190205 klasse 3b        a205"/>
			<string key="lifecycle:transition" value="complete"/>
			<string key="org:resource" value="Nursing ward"/>
			<date key="time:timestamp" value="2006-02-06T09:00:00.000+10:00"/>
			<string key="Activity" value="190205 klasse 3b        a205"/>
			<string key="org:group" value="Nursing ward"/>
		</event>
		<event>
			<string key="concept:name" value="190101 bovenreg.toesl.  a101"/>
			<string key="lifecycle:transition" value="complete"/>
			<string key="org:resource" value="Nursing ward"/>
			<date key="time:timestamp" value="2006-02-06T09:00:00.000+10:00"/>
			<string key="Activity" value="190101 bovenreg.toesl.  a101"/>
			<string key="org:group" value="Nursing ward"/>
		</event>
		<event>
			<string key="concept:name" value="ligdagen - alle spec.beh.kinderg.-reval."/>
			<string key="lifecycle:transition" value="complete"/>
			<string key="org:resource" value="Nursing ward"/>
			<date key="time:timestamp" value="2006-02-07T09:00:00.000+10:00"/>
			<string key="Activity" value="ligdagen - alle spec.beh.kinderg.-reval."/>
			<string key="org:group" value="Nursing ward"/>
		</event>
		<event>
			<string key="concept:name" value="190205 klasse 3b        a205"/>
			<string key="lifecycle:transition" value="complete"/>
			<string key="org:resource" value="Nursing ward"/>
			<date key="time:timestamp" value="2006-02-07T09:00:00.000+10:00"/>
			<string key="Activity" value="190205 klasse 3b        a205"/>
			<string key="org:group" value="Nursing ward"/>
		</event>
		<event>
			<string key="concept:name" value="190101 bovenreg.toesl.  a101"/>
			<string key="lifecycle:transition" value="complete"/>
			<string key="org:resource" value="Nursing ward"/>
			<date key="time:timestamp" value="2006-02-07T09:00:00.000+10:00"/>
			<string key="Activity" value="190101 bovenreg.toesl.  a101"/>
			<string key="org:group" value="Nursing ward"/>
		</event>
		<event>
			<string key="concept:name" value="ligdagen - alle spec.beh.kinderg.-reval."/>
			<string key="lifecycle:transition" value="complete"/>
			<string key="org:resource" value="Nursing ward"/>
			<date key="time:timestamp" value="2006-02-08T09:00:00.000+10:00"/>
			<string key="Activity" value="ligdagen - alle spec.beh.kinderg.-reval."/>
			<string key="org:group" value="Nursing ward"/>
		</event>
		<event>
			<string key="concept:name" value="190205 klasse 3b        a205"/>
			<string key="lifecycle:transition" value="complete"/>
			<string key="org:resource" value="Nursing ward"/>
			<date key="time:timestamp" value="2006-02-08T09:00:00.000+10:00"/>
			<string key="Activity" value="190205 klasse 3b        a205"/>
			<string key="org:group" value="Nursing ward"/>
		</event>
		<event>
			<string key="concept:name" value="190101 bovenreg.toesl.  a101"/>
			<string key="lifecycle:transition" value="complete"/>
			<string key="org:resource" value="Nursing ward"/>
			<date key="time:timestamp" value="2006-02-08T09:00:00.000+10:00"/>
			<string key="Activity" value="190101 bovenreg.toesl.  a101"/>
			<string key="org:group" value="Nursing ward"/>
		</event>
		<event>
			<string key="concept:name" value="ligdagen - alle spec.beh.kinderg.-reval."/>
			<string key="lifecycle:transition" value="complete"/>
			<string key="org:resource" value="Nursing ward"/>
			<date key="time:timestamp" value="2006-02-09T09:00:00.000+10:00"/>
			<string key="Activity" value="ligdagen - alle spec.beh.kinderg.-reval."/>
			<string key="org:group" value="Nursing ward"/>
		</event>
		<event>
			<string key="concept:name" value="190205 klasse 3b        a205"/>
			<string key="lifecycle:transition" value="complete"/>
			<string key="org:resource" value="Nursing ward"/>
			<date key="time:timestamp" value="2006-02-09T09:00:00.000+10:00"/>
			<string key="Activity" value="190205 klasse 3b        a205"/>
			<string key="org:group" value="Nursing ward"/>
		</event>
		<event>
			<string key="concept:name" value="190101 bovenreg.toesl.  a101"/>
			<string key="lifecycle:transition" value="complete"/>
			<string key="org:resource" value="Nursing ward"/>
			<date key="time:timestamp" value="2006-02-09T09:00:00.000+10:00"/>
			<string key="Activity" value="190101 bovenreg.toesl.  a101"/>
			<string key="org:group" value="Nursing ward"/>
		</event>
		<event>
			<string key="concept:name" value="ligdagen - alle spec.beh.kinderg.-reval."/>
			<string key="lifecycle:transition" value="complete"/>
			<string key="org:resource" value="Nursing ward"/>
			<date key="time:timestamp" value="2006-02-10T09:00:00.000+10:00"/>
			<string key="Activity" value="ligdagen - alle spec.beh.kinderg.-reval."/>
			<string key="org:group" value="Nursing ward"/>
		</event>
		<event>
			<string key="concept:name" value="190205 klasse 3b        a205"/>
			<string key="lifecycle:transition" value="complete"/>
			<string key="org:resource" value="Nursing ward"/>
			<date key="time:timestamp" value="2006-02-10T09:00:00.000+10:00"/>
			<string key="Activity" value="190205 klasse 3b        a205"/>
			<string key="org:group" value="Nursing ward"/>
		</event>
		<event>
			<string key="concept:name" value="190101 bovenreg.toesl.  a101"/>
			<string key="lifecycle:transition" value="complete"/>
			<string key="org:resource" value="Nursing ward"/>
			<date key="time:timestamp" value="2006-02-10T09:00:00.000+10:00"/>
			<string key="Activity" value="190101 bovenreg.toesl.  a101"/>
			<string key="org:group" value="Nursing ward"/>
		</event>
		<event>
			<string key="concept:name" value="ligdagen - alle spec.beh.kinderg.-reval."/>
			<string key="lifecycle:transition" value="complete"/>
			<string key="org:resource" value="Nursing ward"/>
			<date key="time:timestamp" value="2006-02-11T09:00:00.000+10:00"/>
			<string key="Activity" value="ligdagen - alle spec.beh.kinderg.-reval."/>
			<string key="org:group" value="Nursing ward"/>
		</event>
		<event>
			<string key="concept:name" value="190205 klasse 3b        a205"/>
			<string key="lifecycle:transition" value="complete"/>
			<string key="org:resource" value="Nursing ward"/>
			<date key="time:timestamp" value="2006-02-11T09:00:00.000+10:00"/>
			<string key="Activity" value="190205 klasse 3b        a205"/>
			<string key="org:group" value="Nursing ward"/>
		</event>
		<event>
			<string key="concept:name" value="190101 bovenreg.toesl.  a101"/>
			<string key="lifecycle:transition" value="complete"/>
			<string key="org:resource" value="Nursing ward"/>
			<date key="time:timestamp" value="2006-02-11T09:00:00.000+10:00"/>
			<string key="Activity" value="190101 bovenreg.toesl.  a101"/>
			<string key="org:group" value="Nursing ward"/>
		</event>
		<event>
			<string key="concept:name" value="vervolgconsult poliklinisch"/>
			<string key="lifecycle:transition" value="complete"/>
			<string key="org:resource" value="Obstetrics &amp; Gynaecology clinic"/>
			<date key="time:timestamp" value="2006-04-06T09:00:00.000+10:00"/>
			<string key="Activity" value="vervolgconsult poliklinisch"/>
			<string key="org:group" value="Obstetrics &amp; Gynaecology clinic"/>
		</event>
		<event>
			<string key="concept:name" value="immunopathologisch onderzoek"/>
			<string key="lifecycle:transition" value="complete"/>
			<string key="org:resource" value="Pathology"/>
			<date key="time:timestamp" value="2006-07-06T09:00:00.000+10:00"/>
			<string key="Activity" value="immunopathologisch onderzoek"/>
			<string key="org:group" value="Pathology"/>
		</event>
		<event>
			<string key="concept:name" value="histologisch onderzoek - biopten nno"/>
			<string key="lifecycle:transition" value="complete"/>
			<string key="org:resource" value="Pathology"/>
			<date key="time:timestamp" value="2006-07-06T09:00:00.000+10:00"/>
			<string key="Activity" value="histologisch onderzoek - biopten nno"/>
			<string key="org:group" value="Pathology"/>
		</event>
		<event>
			<string key="concept:name" value="vervolgconsult poliklinisch"/>
			<string key="lifecycle:transition" value="complete"/>
			<string key="org:resource" value="Obstetrics &amp; Gynaecology clinic"/>
			<date key="time:timestamp" value="2006-07-06T09:00:00.000+10:00"/>
			<string key="Activity" value="vervolgconsult poliklinisch"/>
			<string key="org:group" value="Obstetrics &amp; Gynaecology clinic"/>
		</event>
		<event>
			<string key="concept:name" value="vervolgconsult poliklinisch"/>
			<string key="lifecycle:transition" value="complete"/>
			<string key="org:resource" value="Obstetrics &amp; Gynaecology clinic"/>
			<date key="time:timestamp" value="2006-11-23T09:00:00.000+10:00"/>
			<string key="Activity" value="vervolgconsult poliklinisch"/>
			<string key="org:group" value="Obstetrics &amp; Gynaecology clinic"/>
		</event>
		<event>
			<string key="concept:name" value="vervolgconsult poliklinisch"/>
			<string key="lifecycle:transition" value="complete"/>
			<string key="org:resource" value="Obstetrics &amp; Gynaecology clinic"/>
			<date key="time:timestamp" value="2007-03-08T09:00:00.000+10:00"/>
			<string key="Activity" value="vervolgconsult poliklinisch"/>
			<string key="org:group" value="Obstetrics &amp; Gynaecology clinic"/>
		</event>
		<event>
			<string key="concept:name" value="administratief tarief       - eerste pol"/>
			<string key="lifecycle:transition" value="complete"/>
			<string key="org:resource" value="Obstetrics &amp; Gynaecology clinic"/>
			<date key="time:timestamp" value="2007-03-08T09:00:00.000+10:00"/>
			<string key="Activity" value="administratief tarief       - eerste pol"/>
			<string key="org:group" value="Obstetrics &amp; Gynaecology clinic"/>
		</event>
		<event>
			<string key="concept:name" value="vervolgconsult poliklinisch"/>
			<string key="lifecycle:transition" value="complete"/>
			<string key="org:resource" value="Obstetrics &amp; Gynaecology clinic"/>
			<date key="time:timestamp" value="2007-09-13T09:00:00.000+10:00"/>
			<string key="Activity" value="vervolgconsult poliklinisch"/>
			<string key="org:group" value="Obstetrics &amp; Gynaecology clinic"/>
		</event>
	</trace>
	<trace>
		<string key="concept:name" value="00000542-45"/>
		<string key="variant" value="Variant 14"/>
		<int key="variant-index" value="14"/>
		<string key="creator" value="Fluxicon Disco"/>
		<event>
			<string key="concept:name" value="1e consult poliklinisch"/>
			<string key="lifecycle:transition" value="complete"/>
			<string key="org:resource" value="Nursing ward"/>
			<date key="time:timestamp" value="2006-01-03T09:00:00.000+10:00"/>
			<string key="Activity" value="1e consult poliklinisch"/>
			<string key="org:group" value="Nursing ward"/>
		</event>
		<event>
			<string key="concept:name" value="administratief tarief       - eerste pol"/>
			<string key="lifecycle:transition" value="complete"/>
			<string key="org:resource" value="Nursing ward"/>
			<date key="time:timestamp" value="2006-01-03T09:00:00.000+10:00"/>
			<string key="Activity" value="administratief tarief       - eerste pol"/>
			<string key="org:group" value="Nursing ward"/>
		</event>
		<event>
			<string key="concept:name" value="ligdagen - alle spec.beh.kinderg.-reval."/>
			<string key="lifecycle:transition" value="complete"/>
			<string key="org:resource" value="Day Centre - ward"/>
			<date key="time:timestamp" value="2006-03-13T09:00:00.000+10:00"/>
			<string key="Activity" value="ligdagen - alle spec.beh.kinderg.-reval."/>
			<string key="org:group" value="Day Centre - ward"/>
		</event>
	</trace>
	<trace>
		<string key="concept:name" value="00000543-NIL"/>
		<string key="variant" value="Variant 15"/>
		<int key="variant-index" value="15"/>
		<string key="creator" value="Fluxicon Disco"/>
		<event>
			<string key="concept:name" value="aanname laboratoriumonderzoek"/>
			<string key="lifecycle:transition" value="complete"/>
			<string key="org:resource" value="General Lab Clinical Chemistry"/>
			<date key="time:timestamp" value="2006-01-04T09:00:00.000+10:00"/>
			<string key="Activity" value="aanname laboratoriumonderzoek"/>
			<string key="org:group" value="General Lab Clinical Chemistry"/>
		</event>
		<event>
			<string key="concept:name" value="aanname laboratoriumonderzoek"/>
			<string key="lifecycle:transition" value="complete"/>
			<string key="org:resource" value="General Lab Clinical Chemistry"/>
			<date key="time:timestamp" value="2006-01-04T09:00:00.000+10:00"/>
			<string key="Activity" value="aanname laboratoriumonderzoek"/>
			<string key="org:group" value="General Lab Clinical Chemistry"/>
		</event>
		<event>
			<string key="concept:name" value="bilirubine -geconjugeerd"/>
			<string key="lifecycle:transition" value="complete"/>
			<string key="org:resource" value="General Lab Clinical Chemistry"/>
			<date key="time:timestamp" value="2006-01-04T09:00:00.000+10:00"/>
			<string key="Activity" value="bilirubine -geconjugeerd"/>
			<string key="org:group" value="General Lab Clinical Chemistry"/>
		</event>
		<event>
			<string key="concept:name" value="bilirubine - totaal"/>
			<string key="lifecycle:transition" value="complete"/>
			<string key="org:resource" value="General Lab Clinical Chemistry"/>
			<date key="time:timestamp" value="2006-01-04T09:00:00.000+10:00"/>
			<string key="Activity" value="bilirubine - totaal"/>
			<string key="org:group" value="General Lab Clinical Chemistry"/>
		</event>
		<event>
			<string key="concept:name" value="ureum"/>
			<string key="lifecycle:transition" value="complete"/>
			<string key="org:resource" value="General Lab Clinical Chemistry"/>
			<date key="time:timestamp" value="2006-01-04T09:00:00.000+10:00"/>
			<string key="Activity" value="ureum"/>
			<string key="org:group" value="General Lab Clinical Chemistry"/>
		</event>
		<event>
			<string key="concept:name" value="hemoglobine foto-elektrisch"/>
			<string key="lifecycle:transition" value="complete"/>
			<string key="org:resource" value="General Lab Clinical Chemistry"/>
			<date key="time:timestamp" value="2006-01-04T09:00:00.000+10:00"/>
			<string key="Activity" value="hemoglobine foto-elektrisch"/>
			<string key="org:group" value="General Lab Clinical Chemistry"/>
		</event>
		<event>
			<string key="concept:name" value="creatinine"/>
			<string key="lifecycle:transition" value="complete"/>
			<string key="org:resource" value="General Lab Clinical Chemistry"/>
			<date key="time:timestamp" value="2006-01-04T09:00:00.000+10:00"/>
			<string key="Activity" value="creatinine"/>
			<string key="org:group" value="General Lab Clinical Chemistry"/>
		</event>
		<event>
			<string key="concept:name" value="alkalische fosfatase -kinetisch-"/>
			<string key="lifecycle:transition" value="complete"/>
			<string key="org:resource" value="General Lab Clinical Chemistry"/>
			<date key="time:timestamp" value="2006-01-04T09:00:00.000+10:00"/>
			<string key="Activity" value="alkalische fosfatase -kinetisch-"/>
			<string key="org:group" value="General Lab Clinical Chemistry"/>
		</event>
		<event>
			<string key="concept:name" value="natrium vlamfotometrisch"/>
			<string key="lifecycle:transition" value="complete"/>
			<string key="org:resource" value="General Lab Clinical Chemistry"/>
			<date key="time:timestamp" value="2006-01-04T09:00:00.000+10:00"/>
			<string key="Activity" value="natrium vlamfotometrisch"/>
			<string key="org:group" value="General Lab Clinical Chemistry"/>
		</event>
		<event>
			<string key="concept:name" value="kalium potentiometrisch"/>
			<string key="lifecycle:transition" value="complete"/>
			<string key="org:resource" value="General Lab Clinical Chemistry"/>
			<date key="time:timestamp" value="2006-01-04T09:00:00.000+10:00"/>
			<string key="Activity" value="kalium potentiometrisch"/>
			<string key="org:group" value="General Lab Clinical Chemistry"/>
		</event>
		<event>
			<string key="concept:name" value="sgot - asat kinetisch"/>
			<string key="lifecycle:transition" value="complete"/>
			<string key="org:resource" value="General Lab Clinical Chemistry"/>
			<date key="time:timestamp" value="2006-01-04T09:00:00.000+10:00"/>
			<string key="Activity" value="sgot - asat kinetisch"/>
			<string key="org:group" value="General Lab Clinical Chemistry"/>
		</event>
		<event>
			<string key="concept:name" value="sgpt - alat kinetisch"/>
			<string key="lifecycle:transition" value="complete"/>
			<string key="org:resource" value="General Lab Clinical Chemistry"/>
			<date key="time:timestamp" value="2006-01-04T09:00:00.000+10:00"/>
			<string key="Activity" value="sgpt - alat kinetisch"/>
			<string key="org:group" value="General Lab Clinical Chemistry"/>
		</event>
		<event>
			<string key="concept:name" value="melkzuurdehydrogenase -ldh- kinetisch"/>
			<string key="lifecycle:transition" value="complete"/>
			<string key="org:resource" value="General Lab Clinical Chemistry"/>
			<date key="time:timestamp" value="2006-01-04T09:00:00.000+10:00"/>
			<string key="Activity" value="melkzuurdehydrogenase -ldh- kinetisch"/>
			<string key="org:group" value="General Lab Clinical Chemistry"/>
		</event>
		<event>
			<string key="concept:name" value="leukocyten tellen elektronisch"/>
			<string key="lifecycle:transition" value="complete"/>
			<string key="org:resource" value="General Lab Clinical Chemistry"/>
			<date key="time:timestamp" value="2006-01-04T09:00:00.000+10:00"/>
			<string key="Activity" value="leukocyten tellen elektronisch"/>
			<string key="org:group" value="General Lab Clinical Chemistry"/>
		</event>
		<event>
			<string key="concept:name" value="trombocyten tellen - elektronisch"/>
			<string key="lifecycle:transition" value="complete"/>
			<string key="org:resource" value="General Lab Clinical Chemistry"/>
			<date key="time:timestamp" value="2006-01-04T09:00:00.000+10:00"/>
			<string key="Activity" value="trombocyten tellen - elektronisch"/>
			<string key="org:group" value="General Lab Clinical Chemistry"/>
		</event>
		<event>
			<string key="concept:name" value="gammaglutamyltranspeptidase"/>
			<string key="lifecycle:transition" value="complete"/>
			<string key="org:resource" value="General Lab Clinical Chemistry"/>
			<date key="time:timestamp" value="2006-01-04T09:00:00.000+10:00"/>
			<string key="Activity" value="gammaglutamyltranspeptidase"/>
			<string key="org:group" value="General Lab Clinical Chemistry"/>
		</event>
		<event>
			<string key="concept:name" value="cea - tumormarker mbv meia"/>
			<string key="lifecycle:transition" value="complete"/>
			<string key="org:resource" value="General Lab Clinical Chemistry"/>
			<date key="time:timestamp" value="2006-01-04T09:00:00.000+10:00"/>
			<string key="Activity" value="cea - tumormarker mbv meia"/>
			<string key="org:group" value="General Lab Clinical Chemistry"/>
		</event>
		<event>
			<string key="concept:name" value="squamous cell carcinoma mbv eia"/>
			<string key="lifecycle:transition" value="complete"/>
			<string key="org:resource" value="Pharmacy Laboratory"/>
			<date key="time:timestamp" value="2006-01-04T09:00:00.000+10:00"/>
			<string key="Activity" value="squamous cell carcinoma mbv eia"/>
			<string key="org:group" value="Pharmacy Laboratory"/>
		</event>
		<event>
			<string key="concept:name" value="calcium"/>
			<string key="lifecycle:transition" value="complete"/>
			<string key="org:resource" value="General Lab Clinical Chemistry"/>
			<date key="time:timestamp" value="2006-01-04T09:00:00.000+10:00"/>
			<string key="Activity" value="calcium"/>
			<string key="org:group" value="General Lab Clinical Chemistry"/>
		</event>
		<event>
			<string key="concept:name" value="ca-125 mbv meia"/>
			<string key="lifecycle:transition" value="complete"/>
			<string key="org:resource" value="General Lab Clinical Chemistry"/>
			<date key="time:timestamp" value="2006-01-04T09:00:00.000+10:00"/>
			<string key="Activity" value="ca-125 mbv meia"/>
			<string key="org:group" value="General Lab Clinical Chemistry"/>
		</event>
		<event>
			<string key="concept:name" value="magnesium  -aas"/>
			<string key="lifecycle:transition" value="complete"/>
			<string key="org:resource" value="General Lab Clinical Chemistry"/>
			<date key="time:timestamp" value="2006-01-04T09:00:00.000+10:00"/>
			<string key="Activity" value="magnesium  -aas"/>
			<string key="org:group" value="General Lab Clinical Chemistry"/>
		</event>
		<event>
			<string key="concept:name" value="ordertarief"/>
			<string key="lifecycle:transition" value="complete"/>
			<string key="org:resource" value="General Lab Clinical Chemistry"/>
			<date key="time:timestamp" value="2006-01-04T09:00:00.000+10:00"/>
			<string key="Activity" value="ordertarief"/>
			<string key="org:group" value="General Lab Clinical Chemistry"/>
		</event>
		<event>
			<string key="concept:name" value="1e consult poliklinisch"/>
			<string key="lifecycle:transition" value="complete"/>
			<string key="org:resource" value="Obstetrics &amp; Gynaecology clinic"/>
			<date key="time:timestamp" value="2006-01-04T09:00:00.000+10:00"/>
			<string key="Activity" value="1e consult poliklinisch"/>
			<string key="org:group" value="Obstetrics &amp; Gynaecology clinic"/>
		</event>
		<event>
			<string key="concept:name" value="administratief tarief       - eerste pol"/>
			<string key="lifecycle:transition" value="complete"/>
			<string key="org:resource" value="Obstetrics &amp; Gynaecology clinic"/>
			<date key="time:timestamp" value="2006-01-04T09:00:00.000+10:00"/>
			<string key="Activity" value="administratief tarief       - eerste pol"/>
			<string key="org:group" value="Obstetrics &amp; Gynaecology clinic"/>
		</event>
		<event>
			<string key="concept:name" value="1e consult poliklinisch"/>
			<string key="lifecycle:transition" value="complete"/>
			<string key="org:resource" value="Internal Specialisms clinic"/>
			<date key="time:timestamp" value="2006-01-09T09:00:00.000+10:00"/>
			<string key="Activity" value="1e consult poliklinisch"/>
			<string key="org:group" value="Internal Specialisms clinic"/>
		</event>
		<event>
			<string key="concept:name" value="administratief tarief       - eerste pol"/>
			<string key="lifecycle:transition" value="complete"/>
			<string key="org:resource" value="Internal Specialisms clinic"/>
			<date key="time:timestamp" value="2006-01-09T09:00:00.000+10:00"/>
			<string key="Activity" value="administratief tarief       - eerste pol"/>
			<string key="org:group" value="Internal Specialisms clinic"/>
		</event>
		<event>
			<string key="concept:name" value="coupe ter inzage"/>
			<string key="lifecycle:transition" value="complete"/>
			<string key="org:resource" value="Pathology"/>
			<date key="time:timestamp" value="2006-01-11T09:00:00.000+10:00"/>
			<string key="Activity" value="coupe ter inzage"/>
			<string key="org:group" value="Pathology"/>
		</event>
		<event>
			<string key="concept:name" value="ligdagen - alle spec.beh.kinderg.-reval."/>
			<string key="lifecycle:transition" value="complete"/>
			<string key="org:resource" value="Nursing ward"/>
			<date key="time:timestamp" value="2006-01-16T09:00:00.000+10:00"/>
			<string key="Activity" value="ligdagen - alle spec.beh.kinderg.-reval."/>
			<string key="org:group" value="Nursing ward"/>
		</event>
		<event>
			<string key="concept:name" value="aanname laboratoriumonderzoek"/>
			<string key="lifecycle:transition" value="complete"/>
			<string key="org:resource" value="General Lab Clinical Chemistry"/>
			<date key="time:timestamp" value="2006-01-16T09:00:00.000+10:00"/>
			<string key="Activity" value="aanname laboratoriumonderzoek"/>
			<string key="org:group" value="General Lab Clinical Chemistry"/>
		</event>
		<event>
			<string key="concept:name" value="aanname laboratoriumonderzoek"/>
			<string key="lifecycle:transition" value="complete"/>
			<string key="org:resource" value="General Lab Clinical Chemistry"/>
			<date key="time:timestamp" value="2006-01-16T09:00:00.000+10:00"/>
			<string key="Activity" value="aanname laboratoriumonderzoek"/>
			<string key="org:group" value="General Lab Clinical Chemistry"/>
		</event>
		<event>
			<string key="concept:name" value="aanname laboratoriumonderzoek"/>
			<string key="lifecycle:transition" value="complete"/>
			<string key="org:resource" value="General Lab Clinical Chemistry"/>
			<date key="time:timestamp" value="2006-01-16T09:00:00.000+10:00"/>
			<string key="Activity" value="aanname laboratoriumonderzoek"/>
			<string key="org:group" value="General Lab Clinical Chemistry"/>
		</event>
		<event>
			<string key="concept:name" value="aanname laboratoriumonderzoek"/>
			<string key="lifecycle:transition" value="complete"/>
			<string key="org:resource" value="General Lab Clinical Chemistry"/>
			<date key="time:timestamp" value="2006-01-16T09:00:00.000+10:00"/>
			<string key="Activity" value="aanname laboratoriumonderzoek"/>
			<string key="org:group" value="General Lab Clinical Chemistry"/>
		</event>
		<event>
			<string key="concept:name" value="creatinine"/>
			<string key="lifecycle:transition" value="complete"/>
			<string key="org:resource" value="General Lab Clinical Chemistry"/>
			<date key="time:timestamp" value="2006-01-16T09:00:00.000+10:00"/>
			<string key="Activity" value="creatinine"/>
			<string key="org:group" value="General Lab Clinical Chemistry"/>
		</event>
		<event>
			<string key="concept:name" value="natrium vlamfotometrisch"/>
			<string key="lifecycle:transition" value="complete"/>
			<string key="org:resource" value="General Lab Clinical Chemistry"/>
			<date key="time:timestamp" value="2006-01-16T09:00:00.000+10:00"/>
			<string key="Activity" value="natrium vlamfotometrisch"/>
			<string key="org:group" value="General Lab Clinical Chemistry"/>
		</event>
		<event>
			<string key="concept:name" value="kalium potentiometrisch"/>
			<string key="lifecycle:transition" value="complete"/>
			<string key="org:resource" value="General Lab Clinical Chemistry"/>
			<date key="time:timestamp" value="2006-01-16T09:00:00.000+10:00"/>
			<string key="Activity" value="kalium potentiometrisch"/>
			<string key="org:group" value="General Lab Clinical Chemistry"/>
		</event>
		<event>
			<string key="concept:name" value="bloedgroep abo en rhesusfactor"/>
			<string key="lifecycle:transition" value="complete"/>
			<string key="org:resource" value="General Lab Clinical Chemistry"/>
			<date key="time:timestamp" value="2006-01-16T09:00:00.000+10:00"/>
			<string key="Activity" value="bloedgroep abo en rhesusfactor"/>
			<string key="org:group" value="General Lab Clinical Chemistry"/>
		</event>
		<event>
			<string key="concept:name" value="bloedgroep abo en rhesusfactor"/>
			<string key="lifecycle:transition" value="complete"/>
			<string key="org:resource" value="General Lab Clinical Chemistry"/>
			<date key="time:timestamp" value="2006-01-16T09:00:00.000+10:00"/>
			<string key="Activity" value="bloedgroep abo en rhesusfactor"/>
			<string key="org:group" value="General Lab Clinical Chemistry"/>
		</event>
		<event>
			<string key="concept:name" value="rhesusfactor d - centrifugeermethode - e"/>
			<string key="lifecycle:transition" value="complete"/>
			<string key="org:resource" value="General Lab Clinical Chemistry"/>
			<date key="time:timestamp" value="2006-01-16T09:00:00.000+10:00"/>
			<string key="Activity" value="rhesusfactor d - centrifugeermethode - e"/>
			<string key="org:group" value="General Lab Clinical Chemistry"/>
		</event>
		<event>
			<string key="concept:name" value="rhesusfactor d - centrifugeermethode - e"/>
			<string key="lifecycle:transition" value="complete"/>
			<string key="org:resource" value="General Lab Clinical Chemistry"/>
			<date key="time:timestamp" value="2006-01-16T09:00:00.000+10:00"/>
			<string key="Activity" value="rhesusfactor d - centrifugeermethode - e"/>
			<string key="org:group" value="General Lab Clinical Chemistry"/>
		</event>
		<event>
			<string key="concept:name" value="differentiele telling automatisch"/>
			<string key="lifecycle:transition" value="complete"/>
			<string key="org:resource" value="General Lab Clinical Chemistry"/>
			<date key="time:timestamp" value="2006-01-16T09:00:00.000+10:00"/>
			<string key="Activity" value="differentiele telling automatisch"/>
			<string key="org:group" value="General Lab Clinical Chemistry"/>
		</event>
		<event>
			<string key="concept:name" value="haemoglobine foto-electrisch - spoed"/>
			<string key="lifecycle:transition" value="complete"/>
			<string key="org:resource" value="General Lab Clinical Chemistry"/>
			<date key="time:timestamp" value="2006-01-16T09:00:00.000+10:00"/>
			<string key="Activity" value="haemoglobine foto-electrisch - spoed"/>
			<string key="org:group" value="General Lab Clinical Chemistry"/>
		</event>
		<event>
			<string key="concept:name" value="trombocyten tellen - spoed"/>
			<string key="lifecycle:transition" value="complete"/>
			<string key="org:resource" value="General Lab Clinical Chemistry"/>
			<date key="time:timestamp" value="2006-01-16T09:00:00.000+10:00"/>
			<string key="Activity" value="trombocyten tellen - spoed"/>
			<string key="org:group" value="General Lab Clinical Chemistry"/>
		</event>
		<event>
			<string key="concept:name" value="cde fenotypering"/>
			<string key="lifecycle:transition" value="complete"/>
			<string key="org:resource" value="General Lab Clinical Chemistry"/>
			<date key="time:timestamp" value="2006-01-16T09:00:00.000+10:00"/>
			<string key="Activity" value="cde fenotypering"/>
			<string key="org:group" value="General Lab Clinical Chemistry"/>
		</event>
		<event>
			<string key="concept:name" value="bloedgroepantigenen andere dan abo-rhesu"/>
			<string key="lifecycle:transition" value="complete"/>
			<string key="org:resource" value="General Lab Clinical Chemistry"/>
			<date key="time:timestamp" value="2006-01-16T09:00:00.000+10:00"/>
			<string key="Activity" value="bloedgroepantigenen andere dan abo-rhesu"/>
			<string key="org:group" value="General Lab Clinical Chemistry"/>
		</event>
		<event>
			<string key="concept:name" value="kruisproef volledig -drie methoden-"/>
			<string key="lifecycle:transition" value="complete"/>
			<string key="org:resource" value="General Lab Clinical Chemistry"/>
			<date key="time:timestamp" value="2006-01-16T09:00:00.000+10:00"/>
			<string key="Activity" value="kruisproef volledig -drie methoden-"/>
			<string key="org:group" value="General Lab Clinical Chemistry"/>
		</event>
		<event>
			<string key="concept:name" value="kruisproef volledig -drie methoden-"/>
			<string key="lifecycle:transition" value="complete"/>
			<string key="org:resource" value="General Lab Clinical Chemistry"/>
			<date key="time:timestamp" value="2006-01-16T09:00:00.000+10:00"/>
			<string key="Activity" value="kruisproef volledig -drie methoden-"/>
			<string key="org:group" value="General Lab Clinical Chemistry"/>
		</event>
		<event>
			<string key="concept:name" value="leucocyten tellen -electronisch- spoed"/>
			<string key="lifecycle:transition" value="complete"/>
			<string key="org:resource" value="General Lab Clinical Chemistry"/>
			<date key="time:timestamp" value="2006-01-16T09:00:00.000+10:00"/>
			<string key="Activity" value="leucocyten tellen -electronisch- spoed"/>
			<string key="org:group" value="General Lab Clinical Chemistry"/>
		</event>
		<event>
			<string key="concept:name" value="crp c-reactief proteine"/>
			<string key="lifecycle:transition" value="complete"/>
			<string key="org:resource" value="General Lab Clinical Chemistry"/>
			<date key="time:timestamp" value="2006-01-16T09:00:00.000+10:00"/>
			<string key="Activity" value="crp c-reactief proteine"/>
			<string key="org:group" value="General Lab Clinical Chemistry"/>
		</event>
		<event>
			<string key="concept:name" value="screening antistoffen erytrocyten"/>
			<string key="lifecycle:transition" value="complete"/>
			<string key="org:resource" value="General Lab Clinical Chemistry"/>
			<date key="time:timestamp" value="2006-01-16T09:00:00.000+10:00"/>
			<string key="Activity" value="screening antistoffen erytrocyten"/>
			<string key="org:group" value="General Lab Clinical Chemistry"/>
		</event>
		<event>
			<string key="concept:name" value="ordertarief"/>
			<string key="lifecycle:transition" value="complete"/>
			<string key="org:resource" value="General Lab Clinical Chemistry"/>
			<date key="time:timestamp" value="2006-01-16T09:00:00.000+10:00"/>
			<string key="Activity" value="ordertarief"/>
			<string key="org:group" value="General Lab Clinical Chemistry"/>
		</event>
		<event>
			<string key="concept:name" value="ordertarief"/>
			<string key="lifecycle:transition" value="complete"/>
			<string key="org:resource" value="General Lab Clinical Chemistry"/>
			<date key="time:timestamp" value="2006-01-16T09:00:00.000+10:00"/>
			<string key="Activity" value="ordertarief"/>
			<string key="org:group" value="General Lab Clinical Chemistry"/>
		</event>
		<event>
			<string key="concept:name" value="190021 klinische opname a002"/>
			<string key="lifecycle:transition" value="complete"/>
			<string key="org:resource" value="Nursing ward"/>
			<date key="time:timestamp" value="2006-01-16T09:00:00.000+10:00"/>
			<string key="Activity" value="190021 klinische opname a002"/>
			<string key="org:group" value="Nursing ward"/>
		</event>
		<event>
			<string key="concept:name" value="190205 klasse 3b        a205"/>
			<string key="lifecycle:transition" value="complete"/>
			<string key="org:resource" value="Nursing ward"/>
			<date key="time:timestamp" value="2006-01-16T09:00:00.000+10:00"/>
			<string key="Activity" value="190205 klasse 3b        a205"/>
			<string key="org:group" value="Nursing ward"/>
		</event>
		<event>
			<string key="concept:name" value="190101 bovenreg.toesl.  a101"/>
			<string key="lifecycle:transition" value="complete"/>
			<string key="org:resource" value="Nursing ward"/>
			<date key="time:timestamp" value="2006-01-16T09:00:00.000+10:00"/>
			<string key="Activity" value="190101 bovenreg.toesl.  a101"/>
			<string key="org:group" value="Nursing ward"/>
		</event>
		<event>
			<string key="concept:name" value="gefiltreerd erytrocytenconcentraat"/>
			<string key="lifecycle:transition" value="complete"/>
			<string key="org:resource" value="General Lab Clinical Chemistry"/>
			<date key="time:timestamp" value="2006-01-16T09:00:00.000+10:00"/>
			<string key="Activity" value="gefiltreerd erytrocytenconcentraat"/>
			<string key="org:group" value="General Lab Clinical Chemistry"/>
		</event>
		<event>
			<string key="concept:name" value="gefiltreerd erytrocytenconcentraat"/>
			<string key="lifecycle:transition" value="complete"/>
			<string key="org:resource" value="General Lab Clinical Chemistry"/>
			<date key="time:timestamp" value="2006-01-16T09:00:00.000+10:00"/>
			<string key="Activity" value="gefiltreerd erytrocytenconcentraat"/>
			<string key="org:group" value="General Lab Clinical Chemistry"/>
		</event>
		<event>
			<string key="concept:name" value="ligdagen - alle spec.beh.kinderg.-reval."/>
			<string key="lifecycle:transition" value="complete"/>
			<string key="org:resource" value="Nursing ward"/>
			<date key="time:timestamp" value="2006-01-17T09:00:00.000+10:00"/>
			<string key="Activity" value="ligdagen - alle spec.beh.kinderg.-reval."/>
			<string key="org:group" value="Nursing ward"/>
		</event>
		<event>
			<string key="concept:name" value="190205 klasse 3b        a205"/>
			<string key="lifecycle:transition" value="complete"/>
			<string key="org:resource" value="Nursing ward"/>
			<date key="time:timestamp" value="2006-01-17T09:00:00.000+10:00"/>
			<string key="Activity" value="190205 klasse 3b        a205"/>
			<string key="org:group" value="Nursing ward"/>
		</event>
		<event>
			<string key="concept:name" value="190101 bovenreg.toesl.  a101"/>
			<string key="lifecycle:transition" value="complete"/>
			<string key="org:resource" value="Nursing ward"/>
			<date key="time:timestamp" value="2006-01-17T09:00:00.000+10:00"/>
			<string key="Activity" value="190101 bovenreg.toesl.  a101"/>
			<string key="org:group" value="Nursing ward"/>
		</event>
		<event>
			<string key="concept:name" value="ligdagen - alle spec.beh.kinderg.-reval."/>
			<string key="lifecycle:transition" value="complete"/>
			<string key="org:resource" value="Nursing ward"/>
			<date key="time:timestamp" value="2006-01-18T09:00:00.000+10:00"/>
			<string key="Activity" value="ligdagen - alle spec.beh.kinderg.-reval."/>
			<string key="org:group" value="Nursing ward"/>
		</event>
		<event>
			<string key="concept:name" value="190205 klasse 3b        a205"/>
			<string key="lifecycle:transition" value="complete"/>
			<string key="org:resource" value="Nursing ward"/>
			<date key="time:timestamp" value="2006-01-18T09:00:00.000+10:00"/>
			<string key="Activity" value="190205 klasse 3b        a205"/>
			<string key="org:group" value="Nursing ward"/>
		</event>
		<event>
			<string key="concept:name" value="190101 bovenreg.toesl.  a101"/>
			<string key="lifecycle:transition" value="complete"/>
			<string key="org:resource" value="Nursing ward"/>
			<date key="time:timestamp" value="2006-01-18T09:00:00.000+10:00"/>
			<string key="Activity" value="190101 bovenreg.toesl.  a101"/>
			<string key="org:group" value="Nursing ward"/>
		</event>
		<event>
			<string key="concept:name" value="ligdagen - alle spec.beh.kinderg.-reval."/>
			<string key="lifecycle:transition" value="complete"/>
			<string key="org:resource" value="Nursing ward"/>
			<date key="time:timestamp" value="2006-01-19T09:00:00.000+10:00"/>
			<string key="Activity" value="ligdagen - alle spec.beh.kinderg.-reval."/>
			<string key="org:group" value="Nursing ward"/>
		</event>
		<event>
			<string key="concept:name" value="aanname laboratoriumonderzoek"/>
			<string key="lifecycle:transition" value="complete"/>
			<string key="org:resource" value="General Lab Clinical Chemistry"/>
			<date key="time:timestamp" value="2006-01-19T09:00:00.000+10:00"/>
			<string key="Activity" value="aanname laboratoriumonderzoek"/>
			<string key="org:group" value="General Lab Clinical Chemistry"/>
		</event>
		<event>
			<string key="concept:name" value="haemoglobine foto-electrisch - spoed"/>
			<string key="lifecycle:transition" value="complete"/>
			<string key="org:resource" value="General Lab Clinical Chemistry"/>
			<date key="time:timestamp" value="2006-01-19T09:00:00.000+10:00"/>
			<string key="Activity" value="haemoglobine foto-electrisch - spoed"/>
			<string key="org:group" value="General Lab Clinical Chemistry"/>
		</event>
		<event>
			<string key="concept:name" value="ordertarief"/>
			<string key="lifecycle:transition" value="complete"/>
			<string key="org:resource" value="General Lab Clinical Chemistry"/>
			<date key="time:timestamp" value="2006-01-19T09:00:00.000+10:00"/>
			<string key="Activity" value="ordertarief"/>
			<string key="org:group" value="General Lab Clinical Chemistry"/>
		</event>
		<event>
			<string key="concept:name" value="190021 klinische opname a002"/>
			<string key="lifecycle:transition" value="complete"/>
			<string key="org:resource" value="Nursing ward"/>
			<date key="time:timestamp" value="2006-01-19T09:00:00.000+10:00"/>
			<string key="Activity" value="190021 klinische opname a002"/>
			<string key="org:group" value="Nursing ward"/>
		</event>
		<event>
			<string key="concept:name" value="190205 klasse 3b        a205"/>
			<string key="lifecycle:transition" value="complete"/>
			<string key="org:resource" value="Nursing ward"/>
			<date key="time:timestamp" value="2006-01-19T09:00:00.000+10:00"/>
			<string key="Activity" value="190205 klasse 3b        a205"/>
			<string key="org:group" value="Nursing ward"/>
		</event>
		<event>
			<string key="concept:name" value="190101 bovenreg.toesl.  a101"/>
			<string key="lifecycle:transition" value="complete"/>
			<string key="org:resource" value="Nursing ward"/>
			<date key="time:timestamp" value="2006-01-19T09:00:00.000+10:00"/>
			<string key="Activity" value="190101 bovenreg.toesl.  a101"/>
			<string key="org:group" value="Nursing ward"/>
		</event>
		<event>
			<string key="concept:name" value="ligdagen - alle spec.beh.kinderg.-reval."/>
			<string key="lifecycle:transition" value="complete"/>
			<string key="org:resource" value="Nursing ward"/>
			<date key="time:timestamp" value="2006-01-20T09:00:00.000+10:00"/>
			<string key="Activity" value="ligdagen - alle spec.beh.kinderg.-reval."/>
			<string key="org:group" value="Nursing ward"/>
		</event>
		<event>
			<string key="concept:name" value="190205 klasse 3b        a205"/>
			<string key="lifecycle:transition" value="complete"/>
			<string key="org:resource" value="Nursing ward"/>
			<date key="time:timestamp" value="2006-01-20T09:00:00.000+10:00"/>
			<string key="Activity" value="190205 klasse 3b        a205"/>
			<string key="org:group" value="Nursing ward"/>
		</event>
		<event>
			<string key="concept:name" value="190101 bovenreg.toesl.  a101"/>
			<string key="lifecycle:transition" value="complete"/>
			<string key="org:resource" value="Nursing ward"/>
			<date key="time:timestamp" value="2006-01-20T09:00:00.000+10:00"/>
			<string key="Activity" value="190101 bovenreg.toesl.  a101"/>
			<string key="org:group" value="Nursing ward"/>
		</event>
		<event>
			<string key="concept:name" value="ligdagen - alle spec.beh.kinderg.-reval."/>
			<string key="lifecycle:transition" value="complete"/>
			<string key="org:resource" value="Nursing ward"/>
			<date key="time:timestamp" value="2006-01-23T09:00:00.000+10:00"/>
			<string key="Activity" value="ligdagen - alle spec.beh.kinderg.-reval."/>
			<string key="org:group" value="Nursing ward"/>
		</event>
		<event>
			<string key="concept:name" value="aanname laboratoriumonderzoek"/>
			<string key="lifecycle:transition" value="complete"/>
			<string key="org:resource" value="Medical Microbiology"/>
			<date key="time:timestamp" value="2006-01-23T09:00:00.000+10:00"/>
			<string key="Activity" value="aanname laboratoriumonderzoek"/>
			<string key="org:group" value="Medical Microbiology"/>
		</event>
		<event>
			<string key="concept:name" value="aanname laboratoriumonderzoek"/>
			<string key="lifecycle:transition" value="complete"/>
			<string key="org:resource" value="General Lab Clinical Chemistry"/>
			<date key="time:timestamp" value="2006-01-23T09:00:00.000+10:00"/>
			<string key="Activity" value="aanname laboratoriumonderzoek"/>
			<string key="org:group" value="General Lab Clinical Chemistry"/>
		</event>
		<event>
			<string key="concept:name" value="aanname laboratoriumonderzoek"/>
			<string key="lifecycle:transition" value="complete"/>
			<string key="org:resource" value="General Lab Clinical Chemistry"/>
			<date key="time:timestamp" value="2006-01-23T09:00:00.000+10:00"/>
			<string key="Activity" value="aanname laboratoriumonderzoek"/>
			<string key="org:group" value="General Lab Clinical Chemistry"/>
		</event>
		<event>
			<string key="concept:name" value="aanname laboratoriumonderzoek"/>
			<string key="lifecycle:transition" value="complete"/>
			<string key="org:resource" value="Medical Microbiology"/>
			<date key="time:timestamp" value="2006-01-23T09:00:00.000+10:00"/>
			<string key="Activity" value="aanname laboratoriumonderzoek"/>
			<string key="org:group" value="Medical Microbiology"/>
		</event>
		<event>
			<string key="concept:name" value="aanname laboratoriumonderzoek"/>
			<string key="lifecycle:transition" value="complete"/>
			<string key="org:resource" value="Medical Microbiology"/>
			<date key="time:timestamp" value="2006-01-23T09:00:00.000+10:00"/>
			<string key="Activity" value="aanname laboratoriumonderzoek"/>
			<string key="org:group" value="Medical Microbiology"/>
		</event>
		<event>
			<string key="concept:name" value="aanname laboratoriumonderzoek"/>
			<string key="lifecycle:transition" value="complete"/>
			<string key="org:resource" value="Medical Microbiology"/>
			<date key="time:timestamp" value="2006-01-23T09:00:00.000+10:00"/>
			<string key="Activity" value="aanname laboratoriumonderzoek"/>
			<string key="org:group" value="Medical Microbiology"/>
		</event>
		<event>
			<string key="concept:name" value="creatinine"/>
			<string key="lifecycle:transition" value="complete"/>
			<string key="org:resource" value="General Lab Clinical Chemistry"/>
			<date key="time:timestamp" value="2006-01-23T09:00:00.000+10:00"/>
			<string key="Activity" value="creatinine"/>
			<string key="org:group" value="General Lab Clinical Chemistry"/>
		</event>
		<event>
			<string key="concept:name" value="alkalische fosfatase -kinetisch-"/>
			<string key="lifecycle:transition" value="complete"/>
			<string key="org:resource" value="General Lab Clinical Chemistry"/>
			<date key="time:timestamp" value="2006-01-23T09:00:00.000+10:00"/>
			<string key="Activity" value="alkalische fosfatase -kinetisch-"/>
			<string key="org:group" value="General Lab Clinical Chemistry"/>
		</event>
		<event>
			<string key="concept:name" value="natrium vlamfotometrisch"/>
			<string key="lifecycle:transition" value="complete"/>
			<string key="org:resource" value="General Lab Clinical Chemistry"/>
			<date key="time:timestamp" value="2006-01-23T09:00:00.000+10:00"/>
			<string key="Activity" value="natrium vlamfotometrisch"/>
			<string key="org:group" value="General Lab Clinical Chemistry"/>
		</event>
		<event>
			<string key="concept:name" value="kalium potentiometrisch"/>
			<string key="lifecycle:transition" value="complete"/>
			<string key="org:resource" value="General Lab Clinical Chemistry"/>
			<date key="time:timestamp" value="2006-01-23T09:00:00.000+10:00"/>
			<string key="Activity" value="kalium potentiometrisch"/>
			<string key="org:group" value="General Lab Clinical Chemistry"/>
		</event>
		<event>
			<string key="concept:name" value="sgot - asat kinetisch"/>
			<string key="lifecycle:transition" value="complete"/>
			<string key="org:resource" value="General Lab Clinical Chemistry"/>
			<date key="time:timestamp" value="2006-01-23T09:00:00.000+10:00"/>
			<string key="Activity" value="sgot - asat kinetisch"/>
			<string key="org:group" value="General Lab Clinical Chemistry"/>
		</event>
		<event>
			<string key="concept:name" value="sgpt - alat kinetisch"/>
			<string key="lifecycle:transition" value="complete"/>
			<string key="org:resource" value="General Lab Clinical Chemistry"/>
			<date key="time:timestamp" value="2006-01-23T09:00:00.000+10:00"/>
			<string key="Activity" value="sgpt - alat kinetisch"/>
			<string key="org:group" value="General Lab Clinical Chemistry"/>
		</event>
		<event>
			<string key="concept:name" value="bacteriologisch onderzoek met kweek -nie"/>
			<string key="lifecycle:transition" value="complete"/>
			<string key="org:resource" value="Medical Microbiology"/>
			<date key="time:timestamp" value="2006-01-23T09:00:00.000+10:00"/>
			<string key="Activity" value="bacteriologisch onderzoek met kweek -nie"/>
			<string key="org:group" value="Medical Microbiology"/>
		</event>
		<event>
			<string key="concept:name" value="haemoglobine foto-electrisch - spoed"/>
			<string key="lifecycle:transition" value="complete"/>
			<string key="org:resource" value="General Lab Clinical Chemistry"/>
			<date key="time:timestamp" value="2006-01-23T09:00:00.000+10:00"/>
			<string key="Activity" value="haemoglobine foto-electrisch - spoed"/>
			<string key="org:group" value="General Lab Clinical Chemistry"/>
		</event>
		<event>
			<string key="concept:name" value="trombocyten tellen - elektronisch"/>
			<string key="lifecycle:transition" value="complete"/>
			<string key="org:resource" value="General Lab Clinical Chemistry"/>
			<date key="time:timestamp" value="2006-01-23T09:00:00.000+10:00"/>
			<string key="Activity" value="trombocyten tellen - elektronisch"/>
			<string key="org:group" value="General Lab Clinical Chemistry"/>
		</event>
		<event>
			<string key="concept:name" value="leucocyten tellen -electronisch- spoed"/>
			<string key="lifecycle:transition" value="complete"/>
			<string key="org:resource" value="General Lab Clinical Chemistry"/>
			<date key="time:timestamp" value="2006-01-23T09:00:00.000+10:00"/>
			<string key="Activity" value="leucocyten tellen -electronisch- spoed"/>
			<string key="org:group" value="General Lab Clinical Chemistry"/>
		</event>
		<event>
			<string key="concept:name" value="crp c-reactief proteine"/>
			<string key="lifecycle:transition" value="complete"/>
			<string key="org:resource" value="General Lab Clinical Chemistry"/>
			<date key="time:timestamp" value="2006-01-23T09:00:00.000+10:00"/>
			<string key="Activity" value="crp c-reactief proteine"/>
			<string key="org:group" value="General Lab Clinical Chemistry"/>
		</event>
		<event>
			<string key="concept:name" value="magnesium  -aas"/>
			<string key="lifecycle:transition" value="complete"/>
			<string key="org:resource" value="General Lab Clinical Chemistry"/>
			<date key="time:timestamp" value="2006-01-23T09:00:00.000+10:00"/>
			<string key="Activity" value="magnesium  -aas"/>
			<string key="org:group" value="General Lab Clinical Chemistry"/>
		</event>
		<event>
			<string key="concept:name" value="differentiatie leukocyten - handmatig"/>
			<string key="lifecycle:transition" value="complete"/>
			<string key="org:resource" value="General Lab Clinical Chemistry"/>
			<date key="time:timestamp" value="2006-01-23T09:00:00.000+10:00"/>
			<string key="Activity" value="differentiatie leukocyten - handmatig"/>
			<string key="org:group" value="General Lab Clinical Chemistry"/>
		</event>
		<event>
			<string key="concept:name" value="ordertarief"/>
			<string key="lifecycle:transition" value="complete"/>
			<string key="org:resource" value="General Lab Clinical Chemistry"/>
			<date key="time:timestamp" value="2006-01-23T09:00:00.000+10:00"/>
			<string key="Activity" value="ordertarief"/>
			<string key="org:group" value="General Lab Clinical Chemistry"/>
		</event>
		<event>
			<string key="concept:name" value="ordertarief"/>
			<string key="lifecycle:transition" value="complete"/>
			<string key="org:resource" value="General Lab Clinical Chemistry"/>
			<date key="time:timestamp" value="2006-01-23T09:00:00.000+10:00"/>
			<string key="Activity" value="ordertarief"/>
			<string key="org:group" value="General Lab Clinical Chemistry"/>
		</event>
		<event>
			<string key="concept:name" value="ordertarief"/>
			<string key="lifecycle:transition" value="complete"/>
			<string key="org:resource" value="General Lab Clinical Chemistry"/>
			<date key="time:timestamp" value="2006-01-23T09:00:00.000+10:00"/>
			<string key="Activity" value="ordertarief"/>
			<string key="org:group" value="General Lab Clinical Chemistry"/>
		</event>
		<event>
			<string key="concept:name" value="thorax"/>
			<string key="lifecycle:transition" value="complete"/>
			<string key="org:resource" value="Radiology"/>
			<date key="time:timestamp" value="2006-01-23T09:00:00.000+10:00"/>
			<string key="Activity" value="thorax"/>
			<string key="org:group" value="Radiology"/>
		</event>
		<event>
			<string key="concept:name" value="190021 klinische opname a002"/>
			<string key="lifecycle:transition" value="complete"/>
			<string key="org:resource" value="Nursing ward"/>
			<date key="time:timestamp" value="2006-01-23T09:00:00.000+10:00"/>
			<string key="Activity" value="190021 klinische opname a002"/>
			<string key="org:group" value="Nursing ward"/>
		</event>
		<event>
			<string key="concept:name" value="190205 klasse 3b        a205"/>
			<string key="lifecycle:transition" value="complete"/>
			<string key="org:resource" value="Nursing ward"/>
			<date key="time:timestamp" value="2006-01-23T09:00:00.000+10:00"/>
			<string key="Activity" value="190205 klasse 3b        a205"/>
			<string key="org:group" value="Nursing ward"/>
		</event>
		<event>
			<string key="concept:name" value="190101 bovenreg.toesl.  a101"/>
			<string key="lifecycle:transition" value="complete"/>
			<string key="org:resource" value="Nursing ward"/>
			<date key="time:timestamp" value="2006-01-23T09:00:00.000+10:00"/>
			<string key="Activity" value="190101 bovenreg.toesl.  a101"/>
			<string key="org:group" value="Nursing ward"/>
		</event>
		<event>
			<string key="concept:name" value="ligdagen - alle spec.beh.kinderg.-reval."/>
			<string key="lifecycle:transition" value="complete"/>
			<string key="org:resource" value="Nursing ward"/>
			<date key="time:timestamp" value="2006-01-24T09:00:00.000+10:00"/>
			<string key="Activity" value="ligdagen - alle spec.beh.kinderg.-reval."/>
			<string key="org:group" value="Nursing ward"/>
		</event>
		<event>
			<string key="concept:name" value="e.c.g.      - elektrocardiografie"/>
			<string key="lifecycle:transition" value="complete"/>
			<string key="org:resource" value="Cardiovascular clinics"/>
			<date key="time:timestamp" value="2006-01-24T09:00:00.000+10:00"/>
			<string key="Activity" value="e.c.g.      - elektrocardiografie"/>
			<string key="org:group" value="Cardiovascular clinics"/>
		</event>
		<event>
			<string key="concept:name" value="aanname laboratoriumonderzoek"/>
			<string key="lifecycle:transition" value="complete"/>
			<string key="org:resource" value="Medical Microbiology"/>
			<date key="time:timestamp" value="2006-01-24T09:00:00.000+10:00"/>
			<string key="Activity" value="aanname laboratoriumonderzoek"/>
			<string key="org:group" value="Medical Microbiology"/>
		</event>
		<event>
			<string key="concept:name" value="aanname laboratoriumonderzoek"/>
			<string key="lifecycle:transition" value="complete"/>
			<string key="org:resource" value="Medical Microbiology"/>
			<date key="time:timestamp" value="2006-01-24T09:00:00.000+10:00"/>
			<string key="Activity" value="aanname laboratoriumonderzoek"/>
			<string key="org:group" value="Medical Microbiology"/>
		</event>
		<event>
			<string key="concept:name" value="aanname laboratoriumonderzoek"/>
			<string key="lifecycle:transition" value="complete"/>
			<string key="org:resource" value="General Lab Clinical Chemistry"/>
			<date key="time:timestamp" value="2006-01-24T09:00:00.000+10:00"/>
			<string key="Activity" value="aanname laboratoriumonderzoek"/>
			<string key="org:group" value="General Lab Clinical Chemistry"/>
		</event>
		<event>
			<string key="concept:name" value="aanname laboratoriumonderzoek"/>
			<string key="lifecycle:transition" value="complete"/>
			<string key="org:resource" value="Medical Microbiology"/>
			<date key="time:timestamp" value="2006-01-24T09:00:00.000+10:00"/>
			<string key="Activity" value="aanname laboratoriumonderzoek"/>
			<string key="org:group" value="Medical Microbiology"/>
		</event>
		<event>
			<string key="concept:name" value="aanname laboratoriumonderzoek"/>
			<string key="lifecycle:transition" value="complete"/>
			<string key="org:resource" value="Medical Microbiology"/>
			<date key="time:timestamp" value="2006-01-24T09:00:00.000+10:00"/>
			<string key="Activity" value="aanname laboratoriumonderzoek"/>
			<string key="org:group" value="Medical Microbiology"/>
		</event>
		<event>
			<string key="concept:name" value="aanname laboratoriumonderzoek"/>
			<string key="lifecycle:transition" value="complete"/>
			<string key="org:resource" value="General Lab Clinical Chemistry"/>
			<date key="time:timestamp" value="2006-01-24T09:00:00.000+10:00"/>
			<string key="Activity" value="aanname laboratoriumonderzoek"/>
			<string key="org:group" value="General Lab Clinical Chemistry"/>
		</event>
		<event>
			<string key="concept:name" value="aanname laboratoriumonderzoek"/>
			<string key="lifecycle:transition" value="complete"/>
			<string key="org:resource" value="General Lab Clinical Chemistry"/>
			<date key="time:timestamp" value="2006-01-24T09:00:00.000+10:00"/>
			<string key="Activity" value="aanname laboratoriumonderzoek"/>
			<string key="org:group" value="General Lab Clinical Chemistry"/>
		</event>
		<event>
			<string key="concept:name" value="sediment - spoed"/>
			<string key="lifecycle:transition" value="complete"/>
			<string key="org:resource" value="General Lab Clinical Chemistry"/>
			<date key="time:timestamp" value="2006-01-24T09:00:00.000+10:00"/>
			<string key="Activity" value="sediment - spoed"/>
			<string key="org:group" value="General Lab Clinical Chemistry"/>
		</event>
		<event>
			<string key="concept:name" value="creatinine"/>
			<string key="lifecycle:transition" value="complete"/>
			<string key="org:resource" value="General Lab Clinical Chemistry"/>
			<date key="time:timestamp" value="2006-01-24T09:00:00.000+10:00"/>
			<string key="Activity" value="creatinine"/>
			<string key="org:group" value="General Lab Clinical Chemistry"/>
		</event>
		<event>
			<string key="concept:name" value="natrium vlamfotometrisch"/>
			<string key="lifecycle:transition" value="complete"/>
			<string key="org:resource" value="General Lab Clinical Chemistry"/>
			<date key="time:timestamp" value="2006-01-24T09:00:00.000+10:00"/>
			<string key="Activity" value="natrium vlamfotometrisch"/>
			<string key="org:group" value="General Lab Clinical Chemistry"/>
		</event>
		<event>
			<string key="concept:name" value="kalium potentiometrisch"/>
			<string key="lifecycle:transition" value="complete"/>
			<string key="org:resource" value="General Lab Clinical Chemistry"/>
			<date key="time:timestamp" value="2006-01-24T09:00:00.000+10:00"/>
			<string key="Activity" value="kalium potentiometrisch"/>
			<string key="org:group" value="General Lab Clinical Chemistry"/>
		</event>
		<event>
			<string key="concept:name" value="bacteriologisch onderzoek met kweek -nie"/>
			<string key="lifecycle:transition" value="complete"/>
			<string key="org:resource" value="Medical Microbiology"/>
			<date key="time:timestamp" value="2006-01-24T09:00:00.000+10:00"/>
			<string key="Activity" value="bacteriologisch onderzoek met kweek -nie"/>
			<string key="org:group" value="Medical Microbiology"/>
		</event>
		<event>
			<string key="concept:name" value="bacteriologisch onderzoek met kweek -nie"/>
			<string key="lifecycle:transition" value="complete"/>
			<string key="org:resource" value="Medical Microbiology"/>
			<date key="time:timestamp" value="2006-01-24T09:00:00.000+10:00"/>
			<string key="Activity" value="bacteriologisch onderzoek met kweek -nie"/>
			<string key="org:group" value="Medical Microbiology"/>
		</event>
		<event>
			<string key="concept:name" value="bacteriologisch onderzoek met kweek -nie"/>
			<string key="lifecycle:transition" value="complete"/>
			<string key="org:resource" value="Medical Microbiology"/>
			<date key="time:timestamp" value="2006-01-24T09:00:00.000+10:00"/>
			<string key="Activity" value="bacteriologisch onderzoek met kweek -nie"/>
			<string key="org:group" value="Medical Microbiology"/>
		</event>
		<event>
			<string key="concept:name" value="bacteriologisch onderzoek met kweek -nie"/>
			<string key="lifecycle:transition" value="complete"/>
			<string key="org:resource" value="Medical Microbiology"/>
			<date key="time:timestamp" value="2006-01-24T09:00:00.000+10:00"/>
			<string key="Activity" value="bacteriologisch onderzoek met kweek -nie"/>
			<string key="org:group" value="Medical Microbiology"/>
		</event>
		<event>
			<string key="concept:name" value="resistentiebepalingen - 5 bepalingen"/>
			<string key="lifecycle:transition" value="complete"/>
			<string key="org:resource" value="Medical Microbiology"/>
			<date key="time:timestamp" value="2006-01-24T09:00:00.000+10:00"/>
			<string key="Activity" value="resistentiebepalingen - 5 bepalingen"/>
			<string key="org:group" value="Medical Microbiology"/>
		</event>
		<event>
			<string key="concept:name" value="differentiele telling automatisch"/>
			<string key="lifecycle:transition" value="complete"/>
			<string key="org:resource" value="General Lab Clinical Chemistry"/>
			<date key="time:timestamp" value="2006-01-24T09:00:00.000+10:00"/>
			<string key="Activity" value="differentiele telling automatisch"/>
			<string key="org:group" value="General Lab Clinical Chemistry"/>
		</event>
		<event>
			<string key="concept:name" value="haemoglobine foto-electrisch - spoed"/>
			<string key="lifecycle:transition" value="complete"/>
			<string key="org:resource" value="General Lab Clinical Chemistry"/>
			<date key="time:timestamp" value="2006-01-24T09:00:00.000+10:00"/>
			<string key="Activity" value="haemoglobine foto-electrisch - spoed"/>
			<string key="org:group" value="General Lab Clinical Chemistry"/>
		</event>
		<event>
			<string key="concept:name" value="hepatitis-b surface antigeen confirmatie"/>
			<string key="lifecycle:transition" value="complete"/>
			<string key="org:resource" value="Medical Microbiology"/>
			<date key="time:timestamp" value="2006-01-24T09:00:00.000+10:00"/>
			<string key="Activity" value="hepatitis-b surface antigeen confirmatie"/>
			<string key="org:group" value="Medical Microbiology"/>
		</event>
		<event>
			<string key="concept:name" value="leucocyten tellen -electronisch- spoed"/>
			<string key="lifecycle:transition" value="complete"/>
			<string key="org:resource" value="General Lab Clinical Chemistry"/>
			<date key="time:timestamp" value="2006-01-24T09:00:00.000+10:00"/>
			<string key="Activity" value="leucocyten tellen -electronisch- spoed"/>
			<string key="org:group" value="General Lab Clinical Chemistry"/>
		</event>
		<event>
			<string key="concept:name" value="urine onderzoek - kwalitatief"/>
			<string key="lifecycle:transition" value="complete"/>
			<string key="org:resource" value="General Lab Clinical Chemistry"/>
			<date key="time:timestamp" value="2006-01-24T09:00:00.000+10:00"/>
			<string key="Activity" value="urine onderzoek - kwalitatief"/>
			<string key="org:group" value="General Lab Clinical Chemistry"/>
		</event>
		<event>
			<string key="concept:name" value="clostridium elisa-test"/>
			<string key="lifecycle:transition" value="complete"/>
			<string key="org:resource" value="Medical Microbiology"/>
			<date key="time:timestamp" value="2006-01-24T09:00:00.000+10:00"/>
			<string key="Activity" value="clostridium elisa-test"/>
			<string key="org:group" value="Medical Microbiology"/>
		</event>
		<event>
			<string key="concept:name" value="crp c-reactief proteine"/>
			<string key="lifecycle:transition" value="complete"/>
			<string key="org:resource" value="General Lab Clinical Chemistry"/>
			<date key="time:timestamp" value="2006-01-24T09:00:00.000+10:00"/>
			<string key="Activity" value="crp c-reactief proteine"/>
			<string key="org:group" value="General Lab Clinical Chemistry"/>
		</event>
		<event>
			<string key="concept:name" value="ordertarief"/>
			<string key="lifecycle:transition" value="complete"/>
			<string key="org:resource" value="General Lab Clinical Chemistry"/>
			<date key="time:timestamp" value="2006-01-24T09:00:00.000+10:00"/>
			<string key="Activity" value="ordertarief"/>
			<string key="org:group" value="General Lab Clinical Chemistry"/>
		</event>
		<event>
			<string key="concept:name" value="ordertarief"/>
			<string key="lifecycle:transition" value="complete"/>
			<string key="org:resource" value="General Lab Clinical Chemistry"/>
			<date key="time:timestamp" value="2006-01-24T09:00:00.000+10:00"/>
			<string key="Activity" value="ordertarief"/>
			<string key="org:group" value="General Lab Clinical Chemistry"/>
		</event>
		<event>
			<string key="concept:name" value="ordertarief"/>
			<string key="lifecycle:transition" value="complete"/>
			<string key="org:resource" value="General Lab Clinical Chemistry"/>
			<date key="time:timestamp" value="2006-01-24T09:00:00.000+10:00"/>
			<string key="Activity" value="ordertarief"/>
			<string key="org:group" value="General Lab Clinical Chemistry"/>
		</event>
		<event>
			<string key="concept:name" value="ordertarief"/>
			<string key="lifecycle:transition" value="complete"/>
			<string key="org:resource" value="General Lab Clinical Chemistry"/>
			<date key="time:timestamp" value="2006-01-24T09:00:00.000+10:00"/>
			<string key="Activity" value="ordertarief"/>
			<string key="org:group" value="General Lab Clinical Chemistry"/>
		</event>
		<event>
			<string key="concept:name" value="190205 klasse 3b        a205"/>
			<string key="lifecycle:transition" value="complete"/>
			<string key="org:resource" value="Nursing ward"/>
			<date key="time:timestamp" value="2006-01-24T09:00:00.000+10:00"/>
			<string key="Activity" value="190205 klasse 3b        a205"/>
			<string key="org:group" value="Nursing ward"/>
		</event>
		<event>
			<string key="concept:name" value="190101 bovenreg.toesl.  a101"/>
			<string key="lifecycle:transition" value="complete"/>
			<string key="org:resource" value="Nursing ward"/>
			<date key="time:timestamp" value="2006-01-24T09:00:00.000+10:00"/>
			<string key="Activity" value="190101 bovenreg.toesl.  a101"/>
			<string key="org:group" value="Nursing ward"/>
		</event>
		<event>
			<string key="concept:name" value="ligdagen - alle spec.beh.kinderg.-reval."/>
			<string key="lifecycle:transition" value="complete"/>
			<string key="org:resource" value="Nursing ward"/>
			<date key="time:timestamp" value="2006-01-25T09:00:00.000+10:00"/>
			<string key="Activity" value="ligdagen - alle spec.beh.kinderg.-reval."/>
			<string key="org:group" value="Nursing ward"/>
		</event>
		<event>
			<string key="concept:name" value="aanname laboratoriumonderzoek"/>
			<string key="lifecycle:transition" value="complete"/>
			<string key="org:resource" value="General Lab Clinical Chemistry"/>
			<date key="time:timestamp" value="2006-01-25T09:00:00.000+10:00"/>
			<string key="Activity" value="aanname laboratoriumonderzoek"/>
			<string key="org:group" value="General Lab Clinical Chemistry"/>
		</event>
		<event>
			<string key="concept:name" value="aanname laboratoriumonderzoek"/>
			<string key="lifecycle:transition" value="complete"/>
			<string key="org:resource" value="General Lab Clinical Chemistry"/>
			<date key="time:timestamp" value="2006-01-25T09:00:00.000+10:00"/>
			<string key="Activity" value="aanname laboratoriumonderzoek"/>
			<string key="org:group" value="General Lab Clinical Chemistry"/>
		</event>
		<event>
			<string key="concept:name" value="aanname laboratoriumonderzoek"/>
			<string key="lifecycle:transition" value="complete"/>
			<string key="org:resource" value="General Lab Clinical Chemistry"/>
			<date key="time:timestamp" value="2006-01-25T09:00:00.000+10:00"/>
			<string key="Activity" value="aanname laboratoriumonderzoek"/>
			<string key="org:group" value="General Lab Clinical Chemistry"/>
		</event>
		<event>
			<string key="concept:name" value="aanname laboratoriumonderzoek"/>
			<string key="lifecycle:transition" value="complete"/>
			<string key="org:resource" value="General Lab Clinical Chemistry"/>
			<date key="time:timestamp" value="2006-01-25T09:00:00.000+10:00"/>
			<string key="Activity" value="aanname laboratoriumonderzoek"/>
			<string key="org:group" value="General Lab Clinical Chemistry"/>
		</event>
		<event>
			<string key="concept:name" value="creatinine"/>
			<string key="lifecycle:transition" value="complete"/>
			<string key="org:resource" value="General Lab Clinical Chemistry"/>
			<date key="time:timestamp" value="2006-01-25T09:00:00.000+10:00"/>
			<string key="Activity" value="creatinine"/>
			<string key="org:group" value="General Lab Clinical Chemistry"/>
		</event>
		<event>
			<string key="concept:name" value="natrium vlamfotometrisch"/>
			<string key="lifecycle:transition" value="complete"/>
			<string key="org:resource" value="General Lab Clinical Chemistry"/>
			<date key="time:timestamp" value="2006-01-25T09:00:00.000+10:00"/>
			<string key="Activity" value="natrium vlamfotometrisch"/>
			<string key="org:group" value="General Lab Clinical Chemistry"/>
		</event>
		<event>
			<string key="concept:name" value="ureum"/>
			<string key="lifecycle:transition" value="complete"/>
			<string key="org:resource" value="General Lab Clinical Chemistry"/>
			<date key="time:timestamp" value="2006-01-25T09:00:00.000+10:00"/>
			<string key="Activity" value="ureum"/>
			<string key="org:group" value="General Lab Clinical Chemistry"/>
		</event>
		<event>
			<string key="concept:name" value="creatinine"/>
			<string key="lifecycle:transition" value="complete"/>
			<string key="org:resource" value="General Lab Clinical Chemistry"/>
			<date key="time:timestamp" value="2006-01-25T09:00:00.000+10:00"/>
			<string key="Activity" value="creatinine"/>
			<string key="org:group" value="General Lab Clinical Chemistry"/>
		</event>
		<event>
			<string key="concept:name" value="natrium vlamfotometrisch"/>
			<string key="lifecycle:transition" value="complete"/>
			<string key="org:resource" value="General Lab Clinical Chemistry"/>
			<date key="time:timestamp" value="2006-01-25T09:00:00.000+10:00"/>
			<string key="Activity" value="natrium vlamfotometrisch"/>
			<string key="org:group" value="General Lab Clinical Chemistry"/>
		</event>
		<event>
			<string key="concept:name" value="kalium potentiometrisch"/>
			<string key="lifecycle:transition" value="complete"/>
			<string key="org:resource" value="General Lab Clinical Chemistry"/>
			<date key="time:timestamp" value="2006-01-25T09:00:00.000+10:00"/>
			<string key="Activity" value="kalium potentiometrisch"/>
			<string key="org:group" value="General Lab Clinical Chemistry"/>
		</event>
		<event>
			<string key="concept:name" value="haemoglobine foto-electrisch - spoed"/>
			<string key="lifecycle:transition" value="complete"/>
			<string key="org:resource" value="General Lab Clinical Chemistry"/>
			<date key="time:timestamp" value="2006-01-25T09:00:00.000+10:00"/>
			<string key="Activity" value="haemoglobine foto-electrisch - spoed"/>
			<string key="org:group" value="General Lab Clinical Chemistry"/>
		</event>
		<event>
			<string key="concept:name" value="trombocyten tellen - spoed"/>
			<string key="lifecycle:transition" value="complete"/>
			<string key="org:resource" value="General Lab Clinical Chemistry"/>
			<date key="time:timestamp" value="2006-01-25T09:00:00.000+10:00"/>
			<string key="Activity" value="trombocyten tellen - spoed"/>
			<string key="org:group" value="General Lab Clinical Chemistry"/>
		</event>
		<event>
			<string key="concept:name" value="leucocyten tellen -electronisch- spoed"/>
			<string key="lifecycle:transition" value="complete"/>
			<string key="org:resource" value="General Lab Clinical Chemistry"/>
			<date key="time:timestamp" value="2006-01-25T09:00:00.000+10:00"/>
			<string key="Activity" value="leucocyten tellen -electronisch- spoed"/>
			<string key="org:group" value="General Lab Clinical Chemistry"/>
		</event>
		<event>
			<string key="concept:name" value="crp c-reactief proteine"/>
			<string key="lifecycle:transition" value="complete"/>
			<string key="org:resource" value="General Lab Clinical Chemistry"/>
			<date key="time:timestamp" value="2006-01-25T09:00:00.000+10:00"/>
			<string key="Activity" value="crp c-reactief proteine"/>
			<string key="org:group" value="General Lab Clinical Chemistry"/>
		</event>
		<event>
			<string key="concept:name" value="ordertarief"/>
			<string key="lifecycle:transition" value="complete"/>
			<string key="org:resource" value="General Lab Clinical Chemistry"/>
			<date key="time:timestamp" value="2006-01-25T09:00:00.000+10:00"/>
			<string key="Activity" value="ordertarief"/>
			<string key="org:group" value="General Lab Clinical Chemistry"/>
		</event>
		<event>
			<string key="concept:name" value="ordertarief"/>
			<string key="lifecycle:transition" value="complete"/>
			<string key="org:resource" value="General Lab Clinical Chemistry"/>
			<date key="time:timestamp" value="2006-01-25T09:00:00.000+10:00"/>
			<string key="Activity" value="ordertarief"/>
			<string key="org:group" value="General Lab Clinical Chemistry"/>
		</event>
		<event>
			<string key="concept:name" value="190205 klasse 3b        a205"/>
			<string key="lifecycle:transition" value="complete"/>
			<string key="org:resource" value="Nursing ward"/>
			<date key="time:timestamp" value="2006-01-25T09:00:00.000+10:00"/>
			<string key="Activity" value="190205 klasse 3b        a205"/>
			<string key="org:group" value="Nursing ward"/>
		</event>
		<event>
			<string key="concept:name" value="190101 bovenreg.toesl.  a101"/>
			<string key="lifecycle:transition" value="complete"/>
			<string key="org:resource" value="Nursing ward"/>
			<date key="time:timestamp" value="2006-01-25T09:00:00.000+10:00"/>
			<string key="Activity" value="190101 bovenreg.toesl.  a101"/>
			<string key="org:group" value="Nursing ward"/>
		</event>
		<event>
			<string key="concept:name" value="ligdagen - alle spec.beh.kinderg.-reval."/>
			<string key="lifecycle:transition" value="complete"/>
			<string key="org:resource" value="Nursing ward"/>
			<date key="time:timestamp" value="2006-01-26T09:00:00.000+10:00"/>
			<string key="Activity" value="ligdagen - alle spec.beh.kinderg.-reval."/>
			<string key="org:group" value="Nursing ward"/>
		</event>
		<event>
			<string key="concept:name" value="infuus      - inbrengen"/>
			<string key="lifecycle:transition" value="complete"/>
			<string key="org:resource" value="Anesthesiology"/>
			<date key="time:timestamp" value="2006-01-26T09:00:00.000+10:00"/>
			<string key="Activity" value="infuus      - inbrengen"/>
			<string key="org:group" value="Anesthesiology"/>
		</event>
		<event>
			<string key="concept:name" value="aanname laboratoriumonderzoek"/>
			<string key="lifecycle:transition" value="complete"/>
			<string key="org:resource" value="Medical Microbiology"/>
			<date key="time:timestamp" value="2006-01-26T09:00:00.000+10:00"/>
			<string key="Activity" value="aanname laboratoriumonderzoek"/>
			<string key="org:group" value="Medical Microbiology"/>
		</event>
		<event>
			<string key="concept:name" value="bacteriologisch onderzoek met kweek -nie"/>
			<string key="lifecycle:transition" value="complete"/>
			<string key="org:resource" value="Medical Microbiology"/>
			<date key="time:timestamp" value="2006-01-26T09:00:00.000+10:00"/>
			<string key="Activity" value="bacteriologisch onderzoek met kweek -nie"/>
			<string key="org:group" value="Medical Microbiology"/>
		</event>
		<event>
			<string key="concept:name" value="ordertarief"/>
			<string key="lifecycle:transition" value="complete"/>
			<string key="org:resource" value="General Lab Clinical Chemistry"/>
			<date key="time:timestamp" value="2006-01-26T09:00:00.000+10:00"/>
			<string key="Activity" value="ordertarief"/>
			<string key="org:group" value="General Lab Clinical Chemistry"/>
		</event>
		<event>
			<string key="concept:name" value="190205 klasse 3b        a205"/>
			<string key="lifecycle:transition" value="complete"/>
			<string key="org:resource" value="Nursing ward"/>
			<date key="time:timestamp" value="2006-01-26T09:00:00.000+10:00"/>
			<string key="Activity" value="190205 klasse 3b        a205"/>
			<string key="org:group" value="Nursing ward"/>
		</event>
		<event>
			<string key="concept:name" value="190101 bovenreg.toesl.  a101"/>
			<string key="lifecycle:transition" value="complete"/>
			<string key="org:resource" value="Nursing ward"/>
			<date key="time:timestamp" value="2006-01-26T09:00:00.000+10:00"/>
			<string key="Activity" value="190101 bovenreg.toesl.  a101"/>
			<string key="org:group" value="Nursing ward"/>
		</event>
		<event>
			<string key="concept:name" value="ligdagen - alle spec.beh.kinderg.-reval."/>
			<string key="lifecycle:transition" value="complete"/>
			<string key="org:resource" value="Nursing ward"/>
			<date key="time:timestamp" value="2006-01-27T09:00:00.000+10:00"/>
			<string key="Activity" value="ligdagen - alle spec.beh.kinderg.-reval."/>
			<string key="org:group" value="Nursing ward"/>
		</event>
		<event>
			<string key="concept:name" value="aanname laboratoriumonderzoek"/>
			<string key="lifecycle:transition" value="complete"/>
			<string key="org:resource" value="General Lab Clinical Chemistry"/>
			<date key="time:timestamp" value="2006-01-27T09:00:00.000+10:00"/>
			<string key="Activity" value="aanname laboratoriumonderzoek"/>
			<string key="org:group" value="General Lab Clinical Chemistry"/>
		</event>
		<event>
			<string key="concept:name" value="aanname laboratoriumonderzoek"/>
			<string key="lifecycle:transition" value="complete"/>
			<string key="org:resource" value="General Lab Clinical Chemistry"/>
			<date key="time:timestamp" value="2006-01-27T09:00:00.000+10:00"/>
			<string key="Activity" value="aanname laboratoriumonderzoek"/>
			<string key="org:group" value="General Lab Clinical Chemistry"/>
		</event>
		<event>
			<string key="concept:name" value="aanname laboratoriumonderzoek"/>
			<string key="lifecycle:transition" value="complete"/>
			<string key="org:resource" value="General Lab Clinical Chemistry"/>
			<date key="time:timestamp" value="2006-01-27T09:00:00.000+10:00"/>
			<string key="Activity" value="aanname laboratoriumonderzoek"/>
			<string key="org:group" value="General Lab Clinical Chemistry"/>
		</event>
		<event>
			<string key="concept:name" value="aanname laboratoriumonderzoek"/>
			<string key="lifecycle:transition" value="complete"/>
			<string key="org:resource" value="General Lab Clinical Chemistry"/>
			<date key="time:timestamp" value="2006-01-27T09:00:00.000+10:00"/>
			<string key="Activity" value="aanname laboratoriumonderzoek"/>
			<string key="org:group" value="General Lab Clinical Chemistry"/>
		</event>
		<event>
			<string key="concept:name" value="aanname laboratoriumonderzoek"/>
			<string key="lifecycle:transition" value="complete"/>
			<string key="org:resource" value="Medical Microbiology"/>
			<date key="time:timestamp" value="2006-01-27T09:00:00.000+10:00"/>
			<string key="Activity" value="aanname laboratoriumonderzoek"/>
			<string key="org:group" value="Medical Microbiology"/>
		</event>
		<event>
			<string key="concept:name" value="aanname laboratoriumonderzoek"/>
			<string key="lifecycle:transition" value="complete"/>
			<string key="org:resource" value="Medical Microbiology"/>
			<date key="time:timestamp" value="2006-01-27T09:00:00.000+10:00"/>
			<string key="Activity" value="aanname laboratoriumonderzoek"/>
			<string key="org:group" value="Medical Microbiology"/>
		</event>
		<event>
			<string key="concept:name" value="aanname laboratoriumonderzoek"/>
			<string key="lifecycle:transition" value="complete"/>
			<string key="org:resource" value="Medical Microbiology"/>
			<date key="time:timestamp" value="2006-01-27T09:00:00.000+10:00"/>
			<string key="Activity" value="aanname laboratoriumonderzoek"/>
			<string key="org:group" value="Medical Microbiology"/>
		</event>
		<event>
			<string key="concept:name" value="aanname laboratoriumonderzoek"/>
			<string key="lifecycle:transition" value="complete"/>
			<string key="org:resource" value="General Lab Clinical Chemistry"/>
			<date key="time:timestamp" value="2006-01-27T09:00:00.000+10:00"/>
			<string key="Activity" value="aanname laboratoriumonderzoek"/>
			<string key="org:group" value="General Lab Clinical Chemistry"/>
		</event>
		<event>
			<string key="concept:name" value="ureum"/>
			<string key="lifecycle:transition" value="complete"/>
			<string key="org:resource" value="General Lab Clinical Chemistry"/>
			<date key="time:timestamp" value="2006-01-27T09:00:00.000+10:00"/>
			<string key="Activity" value="ureum"/>
			<string key="org:group" value="General Lab Clinical Chemistry"/>
		</event>
		<event>
			<string key="concept:name" value="hemoglobine foto-elektrisch"/>
			<string key="lifecycle:transition" value="complete"/>
			<string key="org:resource" value="General Lab Clinical Chemistry"/>
			<date key="time:timestamp" value="2006-01-27T09:00:00.000+10:00"/>
			<string key="Activity" value="hemoglobine foto-elektrisch"/>
			<string key="org:group" value="General Lab Clinical Chemistry"/>
		</event>
		<event>
			<string key="concept:name" value="creatinine"/>
			<string key="lifecycle:transition" value="complete"/>
			<string key="org:resource" value="General Lab Clinical Chemistry"/>
			<date key="time:timestamp" value="2006-01-27T09:00:00.000+10:00"/>
			<string key="Activity" value="creatinine"/>
			<string key="org:group" value="General Lab Clinical Chemistry"/>
		</event>
		<event>
			<string key="concept:name" value="creatinine"/>
			<string key="lifecycle:transition" value="complete"/>
			<string key="org:resource" value="General Lab Clinical Chemistry"/>
			<date key="time:timestamp" value="2006-01-27T09:00:00.000+10:00"/>
			<string key="Activity" value="creatinine"/>
			<string key="org:group" value="General Lab Clinical Chemistry"/>
		</event>
		<event>
			<string key="concept:name" value="chloride"/>
			<string key="lifecycle:transition" value="complete"/>
			<string key="org:resource" value="General Lab Clinical Chemistry"/>
			<date key="time:timestamp" value="2006-01-27T09:00:00.000+10:00"/>
			<string key="Activity" value="chloride"/>
			<string key="org:group" value="General Lab Clinical Chemistry"/>
		</event>
		<event>
			<string key="concept:name" value="bicarbonaat"/>
			<string key="lifecycle:transition" value="complete"/>
			<string key="org:resource" value="General Lab Clinical Chemistry"/>
			<date key="time:timestamp" value="2006-01-27T09:00:00.000+10:00"/>
			<string key="Activity" value="bicarbonaat"/>
			<string key="org:group" value="General Lab Clinical Chemistry"/>
		</event>
		<event>
			<string key="concept:name" value="natrium vlamfotometrisch"/>
			<string key="lifecycle:transition" value="complete"/>
			<string key="org:resource" value="General Lab Clinical Chemistry"/>
			<date key="time:timestamp" value="2006-01-27T09:00:00.000+10:00"/>
			<string key="Activity" value="natrium vlamfotometrisch"/>
			<string key="org:group" value="General Lab Clinical Chemistry"/>
		</event>
		<event>
			<string key="concept:name" value="natrium vlamfotometrisch"/>
			<string key="lifecycle:transition" value="complete"/>
			<string key="org:resource" value="General Lab Clinical Chemistry"/>
			<date key="time:timestamp" value="2006-01-27T09:00:00.000+10:00"/>
			<string key="Activity" value="natrium vlamfotometrisch"/>
			<string key="org:group" value="General Lab Clinical Chemistry"/>
		</event>
		<event>
			<string key="concept:name" value="kalium potentiometrisch"/>
			<string key="lifecycle:transition" value="complete"/>
			<string key="org:resource" value="General Lab Clinical Chemistry"/>
			<date key="time:timestamp" value="2006-01-27T09:00:00.000+10:00"/>
			<string key="Activity" value="kalium potentiometrisch"/>
			<string key="org:group" value="General Lab Clinical Chemistry"/>
		</event>
		<event>
			<string key="concept:name" value="kalium potentiometrisch"/>
			<string key="lifecycle:transition" value="complete"/>
			<string key="org:resource" value="General Lab Clinical Chemistry"/>
			<date key="time:timestamp" value="2006-01-27T09:00:00.000+10:00"/>
			<string key="Activity" value="kalium potentiometrisch"/>
			<string key="org:group" value="General Lab Clinical Chemistry"/>
		</event>
		<event>
			<string key="concept:name" value="bacteriologisch onderzoek met kweek -nie"/>
			<string key="lifecycle:transition" value="complete"/>
			<string key="org:resource" value="Medical Microbiology"/>
			<date key="time:timestamp" value="2006-01-27T09:00:00.000+10:00"/>
			<string key="Activity" value="bacteriologisch onderzoek met kweek -nie"/>
			<string key="org:group" value="Medical Microbiology"/>
		</event>
		<event>
			<string key="concept:name" value="bacteriologisch onderzoek met kweek -nie"/>
			<string key="lifecycle:transition" value="complete"/>
			<string key="org:resource" value="Medical Microbiology"/>
			<date key="time:timestamp" value="2006-01-27T09:00:00.000+10:00"/>
			<string key="Activity" value="bacteriologisch onderzoek met kweek -nie"/>
			<string key="org:group" value="Medical Microbiology"/>
		</event>
		<event>
			<string key="concept:name" value="bacteriologisch onderzoek met kweek -nie"/>
			<string key="lifecycle:transition" value="complete"/>
			<string key="org:resource" value="Medical Microbiology"/>
			<date key="time:timestamp" value="2006-01-27T09:00:00.000+10:00"/>
			<string key="Activity" value="bacteriologisch onderzoek met kweek -nie"/>
			<string key="org:group" value="Medical Microbiology"/>
		</event>
		<event>
			<string key="concept:name" value="bacteriologisch onderzoek met kweek -nie"/>
			<string key="lifecycle:transition" value="complete"/>
			<string key="org:resource" value="Medical Microbiology"/>
			<date key="time:timestamp" value="2006-01-27T09:00:00.000+10:00"/>
			<string key="Activity" value="bacteriologisch onderzoek met kweek -nie"/>
			<string key="org:group" value="Medical Microbiology"/>
		</event>
		<event>
			<string key="concept:name" value="differentiele telling automatisch"/>
			<string key="lifecycle:transition" value="complete"/>
			<string key="org:resource" value="General Lab Clinical Chemistry"/>
			<date key="time:timestamp" value="2006-01-27T09:00:00.000+10:00"/>
			<string key="Activity" value="differentiele telling automatisch"/>
			<string key="org:group" value="General Lab Clinical Chemistry"/>
		</event>
		<event>
			<string key="concept:name" value="haemoglobine foto-electrisch - spoed"/>
			<string key="lifecycle:transition" value="complete"/>
			<string key="org:resource" value="General Lab Clinical Chemistry"/>
			<date key="time:timestamp" value="2006-01-27T09:00:00.000+10:00"/>
			<string key="Activity" value="haemoglobine foto-electrisch - spoed"/>
			<string key="org:group" value="General Lab Clinical Chemistry"/>
		</event>
		<event>
			<string key="concept:name" value="leukocyten tellen elektronisch"/>
			<string key="lifecycle:transition" value="complete"/>
			<string key="org:resource" value="General Lab Clinical Chemistry"/>
			<date key="time:timestamp" value="2006-01-27T09:00:00.000+10:00"/>
			<string key="Activity" value="leukocyten tellen elektronisch"/>
			<string key="org:group" value="General Lab Clinical Chemistry"/>
		</event>
		<event>
			<string key="concept:name" value="actuele ph - pco2 - stand.bicarbonaat"/>
			<string key="lifecycle:transition" value="complete"/>
			<string key="org:resource" value="General Lab Clinical Chemistry"/>
			<date key="time:timestamp" value="2006-01-27T09:00:00.000+10:00"/>
			<string key="Activity" value="actuele ph - pco2 - stand.bicarbonaat"/>
			<string key="org:group" value="General Lab Clinical Chemistry"/>
		</event>
		<event>
			<string key="concept:name" value="hepatitis-b surface antigeen confirmatie"/>
			<string key="lifecycle:transition" value="complete"/>
			<string key="org:resource" value="Medical Microbiology"/>
			<date key="time:timestamp" value="2006-01-27T09:00:00.000+10:00"/>
			<string key="Activity" value="hepatitis-b surface antigeen confirmatie"/>
			<string key="org:group" value="Medical Microbiology"/>
		</event>
		<event>
			<string key="concept:name" value="leucocyten tellen -electronisch- spoed"/>
			<string key="lifecycle:transition" value="complete"/>
			<string key="org:resource" value="General Lab Clinical Chemistry"/>
			<date key="time:timestamp" value="2006-01-27T09:00:00.000+10:00"/>
			<string key="Activity" value="leucocyten tellen -electronisch- spoed"/>
			<string key="org:group" value="General Lab Clinical Chemistry"/>
		</event>
		<event>
			<string key="concept:name" value="crp c-reactief proteine"/>
			<string key="lifecycle:transition" value="complete"/>
			<string key="org:resource" value="General Lab Clinical Chemistry"/>
			<date key="time:timestamp" value="2006-01-27T09:00:00.000+10:00"/>
			<string key="Activity" value="crp c-reactief proteine"/>
			<string key="org:group" value="General Lab Clinical Chemistry"/>
		</event>
		<event>
			<string key="concept:name" value="crp c-reactief proteine"/>
			<string key="lifecycle:transition" value="complete"/>
			<string key="org:resource" value="General Lab Clinical Chemistry"/>
			<date key="time:timestamp" value="2006-01-27T09:00:00.000+10:00"/>
			<string key="Activity" value="crp c-reactief proteine"/>
			<string key="org:group" value="General Lab Clinical Chemistry"/>
		</event>
		<event>
			<string key="concept:name" value="o2-saturatie"/>
			<string key="lifecycle:transition" value="complete"/>
			<string key="org:resource" value="General Lab Clinical Chemistry"/>
			<date key="time:timestamp" value="2006-01-27T09:00:00.000+10:00"/>
			<string key="Activity" value="o2-saturatie"/>
			<string key="org:group" value="General Lab Clinical Chemistry"/>
		</event>
		<event>
			<string key="concept:name" value="ordertarief"/>
			<string key="lifecycle:transition" value="complete"/>
			<string key="org:resource" value="General Lab Clinical Chemistry"/>
			<date key="time:timestamp" value="2006-01-27T09:00:00.000+10:00"/>
			<string key="Activity" value="ordertarief"/>
			<string key="org:group" value="General Lab Clinical Chemistry"/>
		</event>
		<event>
			<string key="concept:name" value="ordertarief"/>
			<string key="lifecycle:transition" value="complete"/>
			<string key="org:resource" value="General Lab Clinical Chemistry"/>
			<date key="time:timestamp" value="2006-01-27T09:00:00.000+10:00"/>
			<string key="Activity" value="ordertarief"/>
			<string key="org:group" value="General Lab Clinical Chemistry"/>
		</event>
		<event>
			<string key="concept:name" value="ordertarief"/>
			<string key="lifecycle:transition" value="complete"/>
			<string key="org:resource" value="General Lab Clinical Chemistry"/>
			<date key="time:timestamp" value="2006-01-27T09:00:00.000+10:00"/>
			<string key="Activity" value="ordertarief"/>
			<string key="org:group" value="General Lab Clinical Chemistry"/>
		</event>
		<event>
			<string key="concept:name" value="ordertarief"/>
			<string key="lifecycle:transition" value="complete"/>
			<string key="org:resource" value="General Lab Clinical Chemistry"/>
			<date key="time:timestamp" value="2006-01-27T09:00:00.000+10:00"/>
			<string key="Activity" value="ordertarief"/>
			<string key="org:group" value="General Lab Clinical Chemistry"/>
		</event>
		<event>
			<string key="concept:name" value="ordertarief"/>
			<string key="lifecycle:transition" value="complete"/>
			<string key="org:resource" value="General Lab Clinical Chemistry"/>
			<date key="time:timestamp" value="2006-01-27T09:00:00.000+10:00"/>
			<string key="Activity" value="ordertarief"/>
			<string key="org:group" value="General Lab Clinical Chemistry"/>
		</event>
		<event>
			<string key="concept:name" value="thorax"/>
			<string key="lifecycle:transition" value="complete"/>
			<string key="org:resource" value="Radiology"/>
			<date key="time:timestamp" value="2006-01-27T09:00:00.000+10:00"/>
			<string key="Activity" value="thorax"/>
			<string key="org:group" value="Radiology"/>
		</event>
		<event>
			<string key="concept:name" value="190205 klasse 3b        a205"/>
			<string key="lifecycle:transition" value="complete"/>
			<string key="org:resource" value="Nursing ward"/>
			<date key="time:timestamp" value="2006-01-27T09:00:00.000+10:00"/>
			<string key="Activity" value="190205 klasse 3b        a205"/>
			<string key="org:group" value="Nursing ward"/>
		</event>
		<event>
			<string key="concept:name" value="190101 bovenreg.toesl.  a101"/>
			<string key="lifecycle:transition" value="complete"/>
			<string key="org:resource" value="Nursing ward"/>
			<date key="time:timestamp" value="2006-01-27T09:00:00.000+10:00"/>
			<string key="Activity" value="190101 bovenreg.toesl.  a101"/>
			<string key="org:group" value="Nursing ward"/>
		</event>
		<event>
			<string key="concept:name" value="ligdagen - alle spec.beh.kinderg.-reval."/>
			<string key="lifecycle:transition" value="complete"/>
			<string key="org:resource" value="Nursing ward"/>
			<date key="time:timestamp" value="2006-01-28T09:00:00.000+10:00"/>
			<string key="Activity" value="ligdagen - alle spec.beh.kinderg.-reval."/>
			<string key="org:group" value="Nursing ward"/>
		</event>
		<event>
			<string key="concept:name" value="infuus      - inbrengen"/>
			<string key="lifecycle:transition" value="complete"/>
			<string key="org:resource" value="Anesthesiology"/>
			<date key="time:timestamp" value="2006-01-28T09:00:00.000+10:00"/>
			<string key="Activity" value="infuus      - inbrengen"/>
			<string key="org:group" value="Anesthesiology"/>
		</event>
		<event>
			<string key="concept:name" value="190205 klasse 3b        a205"/>
			<string key="lifecycle:transition" value="complete"/>
			<string key="org:resource" value="Nursing ward"/>
			<date key="time:timestamp" value="2006-01-28T09:00:00.000+10:00"/>
			<string key="Activity" value="190205 klasse 3b        a205"/>
			<string key="org:group" value="Nursing ward"/>
		</event>
		<event>
			<string key="concept:name" value="190101 bovenreg.toesl.  a101"/>
			<string key="lifecycle:transition" value="complete"/>
			<string key="org:resource" value="Nursing ward"/>
			<date key="time:timestamp" value="2006-01-28T09:00:00.000+10:00"/>
			<string key="Activity" value="190101 bovenreg.toesl.  a101"/>
			<string key="org:group" value="Nursing ward"/>
		</event>
		<event>
			<string key="concept:name" value="ligdagen - alle spec.beh.kinderg.-reval."/>
			<string key="lifecycle:transition" value="complete"/>
			<string key="org:resource" value="Nursing ward"/>
			<date key="time:timestamp" value="2006-01-29T09:00:00.000+10:00"/>
			<string key="Activity" value="ligdagen - alle spec.beh.kinderg.-reval."/>
			<string key="org:group" value="Nursing ward"/>
		</event>
		<event>
			<string key="concept:name" value="aanname laboratoriumonderzoek"/>
			<string key="lifecycle:transition" value="complete"/>
			<string key="org:resource" value="General Lab Clinical Chemistry"/>
			<date key="time:timestamp" value="2006-01-29T09:00:00.000+10:00"/>
			<string key="Activity" value="aanname laboratoriumonderzoek"/>
			<string key="org:group" value="General Lab Clinical Chemistry"/>
		</event>
		<event>
			<string key="concept:name" value="aanname laboratoriumonderzoek"/>
			<string key="lifecycle:transition" value="complete"/>
			<string key="org:resource" value="General Lab Clinical Chemistry"/>
			<date key="time:timestamp" value="2006-01-29T09:00:00.000+10:00"/>
			<string key="Activity" value="aanname laboratoriumonderzoek"/>
			<string key="org:group" value="General Lab Clinical Chemistry"/>
		</event>
		<event>
			<string key="concept:name" value="aanname laboratoriumonderzoek"/>
			<string key="lifecycle:transition" value="complete"/>
			<string key="org:resource" value="Medical Microbiology"/>
			<date key="time:timestamp" value="2006-01-29T09:00:00.000+10:00"/>
			<string key="Activity" value="aanname laboratoriumonderzoek"/>
			<string key="org:group" value="Medical Microbiology"/>
		</event>
		<event>
			<string key="concept:name" value="bilirubine -geconjugeerd"/>
			<string key="lifecycle:transition" value="complete"/>
			<string key="org:resource" value="General Lab Clinical Chemistry"/>
			<date key="time:timestamp" value="2006-01-29T09:00:00.000+10:00"/>
			<string key="Activity" value="bilirubine -geconjugeerd"/>
			<string key="org:group" value="General Lab Clinical Chemistry"/>
		</event>
		<event>
			<string key="concept:name" value="bilirubine - totaal"/>
			<string key="lifecycle:transition" value="complete"/>
			<string key="org:resource" value="General Lab Clinical Chemistry"/>
			<date key="time:timestamp" value="2006-01-29T09:00:00.000+10:00"/>
			<string key="Activity" value="bilirubine - totaal"/>
			<string key="org:group" value="General Lab Clinical Chemistry"/>
		</event>
		<event>
			<string key="concept:name" value="ureum"/>
			<string key="lifecycle:transition" value="complete"/>
			<string key="org:resource" value="General Lab Clinical Chemistry"/>
			<date key="time:timestamp" value="2006-01-29T09:00:00.000+10:00"/>
			<string key="Activity" value="ureum"/>
			<string key="org:group" value="General Lab Clinical Chemistry"/>
		</event>
		<event>
			<string key="concept:name" value="creatinine"/>
			<string key="lifecycle:transition" value="complete"/>
			<string key="org:resource" value="General Lab Clinical Chemistry"/>
			<date key="time:timestamp" value="2006-01-29T09:00:00.000+10:00"/>
			<string key="Activity" value="creatinine"/>
			<string key="org:group" value="General Lab Clinical Chemistry"/>
		</event>
		<event>
			<string key="concept:name" value="chloride"/>
			<string key="lifecycle:transition" value="complete"/>
			<string key="org:resource" value="General Lab Clinical Chemistry"/>
			<date key="time:timestamp" value="2006-01-29T09:00:00.000+10:00"/>
			<string key="Activity" value="chloride"/>
			<string key="org:group" value="General Lab Clinical Chemistry"/>
		</event>
		<event>
			<string key="concept:name" value="alkalische fosfatase -kinetisch-"/>
			<string key="lifecycle:transition" value="complete"/>
			<string key="org:resource" value="General Lab Clinical Chemistry"/>
			<date key="time:timestamp" value="2006-01-29T09:00:00.000+10:00"/>
			<string key="Activity" value="alkalische fosfatase -kinetisch-"/>
			<string key="org:group" value="General Lab Clinical Chemistry"/>
		</event>
		<event>
			<string key="concept:name" value="natrium vlamfotometrisch"/>
			<string key="lifecycle:transition" value="complete"/>
			<string key="org:resource" value="General Lab Clinical Chemistry"/>
			<date key="time:timestamp" value="2006-01-29T09:00:00.000+10:00"/>
			<string key="Activity" value="natrium vlamfotometrisch"/>
			<string key="org:group" value="General Lab Clinical Chemistry"/>
		</event>
		<event>
			<string key="concept:name" value="kalium potentiometrisch"/>
			<string key="lifecycle:transition" value="complete"/>
			<string key="org:resource" value="General Lab Clinical Chemistry"/>
			<date key="time:timestamp" value="2006-01-29T09:00:00.000+10:00"/>
			<string key="Activity" value="kalium potentiometrisch"/>
			<string key="org:group" value="General Lab Clinical Chemistry"/>
		</event>
		<event>
			<string key="concept:name" value="sgot - asat kinetisch"/>
			<string key="lifecycle:transition" value="complete"/>
			<string key="org:resource" value="General Lab Clinical Chemistry"/>
			<date key="time:timestamp" value="2006-01-29T09:00:00.000+10:00"/>
			<string key="Activity" value="sgot - asat kinetisch"/>
			<string key="org:group" value="General Lab Clinical Chemistry"/>
		</event>
		<event>
			<string key="concept:name" value="sgpt - alat kinetisch"/>
			<string key="lifecycle:transition" value="complete"/>
			<string key="org:resource" value="General Lab Clinical Chemistry"/>
			<date key="time:timestamp" value="2006-01-29T09:00:00.000+10:00"/>
			<string key="Activity" value="sgpt - alat kinetisch"/>
			<string key="org:group" value="General Lab Clinical Chemistry"/>
		</event>
		<event>
			<string key="concept:name" value="bacteriologisch onderzoek met kweek -nie"/>
			<string key="lifecycle:transition" value="complete"/>
			<string key="org:resource" value="Medical Microbiology"/>
			<date key="time:timestamp" value="2006-01-29T09:00:00.000+10:00"/>
			<string key="Activity" value="bacteriologisch onderzoek met kweek -nie"/>
			<string key="org:group" value="Medical Microbiology"/>
		</event>
		<event>
			<string key="concept:name" value="differentiele telling automatisch"/>
			<string key="lifecycle:transition" value="complete"/>
			<string key="org:resource" value="General Lab Clinical Chemistry"/>
			<date key="time:timestamp" value="2006-01-29T09:00:00.000+10:00"/>
			<string key="Activity" value="differentiele telling automatisch"/>
			<string key="org:group" value="General Lab Clinical Chemistry"/>
		</event>
		<event>
			<string key="concept:name" value="haemoglobine foto-electrisch - spoed"/>
			<string key="lifecycle:transition" value="complete"/>
			<string key="org:resource" value="General Lab Clinical Chemistry"/>
			<date key="time:timestamp" value="2006-01-29T09:00:00.000+10:00"/>
			<string key="Activity" value="haemoglobine foto-electrisch - spoed"/>
			<string key="org:group" value="General Lab Clinical Chemistry"/>
		</event>
		<event>
			<string key="concept:name" value="trombocyten tellen - spoed"/>
			<string key="lifecycle:transition" value="complete"/>
			<string key="org:resource" value="General Lab Clinical Chemistry"/>
			<date key="time:timestamp" value="2006-01-29T09:00:00.000+10:00"/>
			<string key="Activity" value="trombocyten tellen - spoed"/>
			<string key="org:group" value="General Lab Clinical Chemistry"/>
		</event>
		<event>
			<string key="concept:name" value="gammaglutamyltranspeptidase"/>
			<string key="lifecycle:transition" value="complete"/>
			<string key="org:resource" value="General Lab Clinical Chemistry"/>
			<date key="time:timestamp" value="2006-01-29T09:00:00.000+10:00"/>
			<string key="Activity" value="gammaglutamyltranspeptidase"/>
			<string key="org:group" value="General Lab Clinical Chemistry"/>
		</event>
		<event>
			<string key="concept:name" value="leucocyten tellen -electronisch- spoed"/>
			<string key="lifecycle:transition" value="complete"/>
			<string key="org:resource" value="General Lab Clinical Chemistry"/>
			<date key="time:timestamp" value="2006-01-29T09:00:00.000+10:00"/>
			<string key="Activity" value="leucocyten tellen -electronisch- spoed"/>
			<string key="org:group" value="General Lab Clinical Chemistry"/>
		</event>
		<event>
			<string key="concept:name" value="calcium"/>
			<string key="lifecycle:transition" value="complete"/>
			<string key="org:resource" value="General Lab Clinical Chemistry"/>
			<date key="time:timestamp" value="2006-01-29T09:00:00.000+10:00"/>
			<string key="Activity" value="calcium"/>
			<string key="org:group" value="General Lab Clinical Chemistry"/>
		</event>
		<event>
			<string key="concept:name" value="crp c-reactief proteine"/>
			<string key="lifecycle:transition" value="complete"/>
			<string key="org:resource" value="General Lab Clinical Chemistry"/>
			<date key="time:timestamp" value="2006-01-29T09:00:00.000+10:00"/>
			<string key="Activity" value="crp c-reactief proteine"/>
			<string key="org:group" value="General Lab Clinical Chemistry"/>
		</event>
		<event>
			<string key="concept:name" value="albumine"/>
			<string key="lifecycle:transition" value="complete"/>
			<string key="org:resource" value="General Lab Clinical Chemistry"/>
			<date key="time:timestamp" value="2006-01-29T09:00:00.000+10:00"/>
			<string key="Activity" value="albumine"/>
			<string key="org:group" value="General Lab Clinical Chemistry"/>
		</event>
		<event>
			<string key="concept:name" value="magnesium  -aas"/>
			<string key="lifecycle:transition" value="complete"/>
			<string key="org:resource" value="General Lab Clinical Chemistry"/>
			<date key="time:timestamp" value="2006-01-29T09:00:00.000+10:00"/>
			<string key="Activity" value="magnesium  -aas"/>
			<string key="org:group" value="General Lab Clinical Chemistry"/>
		</event>
		<event>
			<string key="concept:name" value="ordertarief"/>
			<string key="lifecycle:transition" value="complete"/>
			<string key="org:resource" value="General Lab Clinical Chemistry"/>
			<date key="time:timestamp" value="2006-01-29T09:00:00.000+10:00"/>
			<string key="Activity" value="ordertarief"/>
			<string key="org:group" value="General Lab Clinical Chemistry"/>
		</event>
		<event>
			<string key="concept:name" value="ordertarief"/>
			<string key="lifecycle:transition" value="complete"/>
			<string key="org:resource" value="General Lab Clinical Chemistry"/>
			<date key="time:timestamp" value="2006-01-29T09:00:00.000+10:00"/>
			<string key="Activity" value="ordertarief"/>
			<string key="org:group" value="General Lab Clinical Chemistry"/>
		</event>
		<event>
			<string key="concept:name" value="190205 klasse 3b        a205"/>
			<string key="lifecycle:transition" value="complete"/>
			<string key="org:resource" value="Nursing ward"/>
			<date key="time:timestamp" value="2006-01-29T09:00:00.000+10:00"/>
			<string key="Activity" value="190205 klasse 3b        a205"/>
			<string key="org:group" value="Nursing ward"/>
		</event>
		<event>
			<string key="concept:name" value="190101 bovenreg.toesl.  a101"/>
			<string key="lifecycle:transition" value="complete"/>
			<string key="org:resource" value="Nursing ward"/>
			<date key="time:timestamp" value="2006-01-29T09:00:00.000+10:00"/>
			<string key="Activity" value="190101 bovenreg.toesl.  a101"/>
			<string key="org:group" value="Nursing ward"/>
		</event>
		<event>
			<string key="concept:name" value="ligdagen - alle spec.beh.kinderg.-reval."/>
			<string key="lifecycle:transition" value="complete"/>
			<string key="org:resource" value="Nursing ward"/>
			<date key="time:timestamp" value="2006-01-30T09:00:00.000+10:00"/>
			<string key="Activity" value="ligdagen - alle spec.beh.kinderg.-reval."/>
			<string key="org:group" value="Nursing ward"/>
		</event>
		<event>
			<string key="concept:name" value="aanname laboratoriumonderzoek"/>
			<string key="lifecycle:transition" value="complete"/>
			<string key="org:resource" value="General Lab Clinical Chemistry"/>
			<date key="time:timestamp" value="2006-01-30T09:00:00.000+10:00"/>
			<string key="Activity" value="aanname laboratoriumonderzoek"/>
			<string key="org:group" value="General Lab Clinical Chemistry"/>
		</event>
		<event>
			<string key="concept:name" value="aanname laboratoriumonderzoek"/>
			<string key="lifecycle:transition" value="complete"/>
			<string key="org:resource" value="General Lab Clinical Chemistry"/>
			<date key="time:timestamp" value="2006-01-30T09:00:00.000+10:00"/>
			<string key="Activity" value="aanname laboratoriumonderzoek"/>
			<string key="org:group" value="General Lab Clinical Chemistry"/>
		</event>
		<event>
			<string key="concept:name" value="ureum"/>
			<string key="lifecycle:transition" value="complete"/>
			<string key="org:resource" value="General Lab Clinical Chemistry"/>
			<date key="time:timestamp" value="2006-01-30T09:00:00.000+10:00"/>
			<string key="Activity" value="ureum"/>
			<string key="org:group" value="General Lab Clinical Chemistry"/>
		</event>
		<event>
			<string key="concept:name" value="hemoglobine foto-elektrisch"/>
			<string key="lifecycle:transition" value="complete"/>
			<string key="org:resource" value="General Lab Clinical Chemistry"/>
			<date key="time:timestamp" value="2006-01-30T09:00:00.000+10:00"/>
			<string key="Activity" value="hemoglobine foto-elektrisch"/>
			<string key="org:group" value="General Lab Clinical Chemistry"/>
		</event>
		<event>
			<string key="concept:name" value="creatinine"/>
			<string key="lifecycle:transition" value="complete"/>
			<string key="org:resource" value="General Lab Clinical Chemistry"/>
			<date key="time:timestamp" value="2006-01-30T09:00:00.000+10:00"/>
			<string key="Activity" value="creatinine"/>
			<string key="org:group" value="General Lab Clinical Chemistry"/>
		</event>
		<event>
			<string key="concept:name" value="chloride"/>
			<string key="lifecycle:transition" value="complete"/>
			<string key="org:resource" value="General Lab Clinical Chemistry"/>
			<date key="time:timestamp" value="2006-01-30T09:00:00.000+10:00"/>
			<string key="Activity" value="chloride"/>
			<string key="org:group" value="General Lab Clinical Chemistry"/>
		</event>
		<event>
			<string key="concept:name" value="bicarbonaat"/>
			<string key="lifecycle:transition" value="complete"/>
			<string key="org:resource" value="General Lab Clinical Chemistry"/>
			<date key="time:timestamp" value="2006-01-30T09:00:00.000+10:00"/>
			<string key="Activity" value="bicarbonaat"/>
			<string key="org:group" value="General Lab Clinical Chemistry"/>
		</event>
		<event>
			<string key="concept:name" value="natrium vlamfotometrisch"/>
			<string key="lifecycle:transition" value="complete"/>
			<string key="org:resource" value="General Lab Clinical Chemistry"/>
			<date key="time:timestamp" value="2006-01-30T09:00:00.000+10:00"/>
			<string key="Activity" value="natrium vlamfotometrisch"/>
			<string key="org:group" value="General Lab Clinical Chemistry"/>
		</event>
		<event>
			<string key="concept:name" value="kalium potentiometrisch"/>
			<string key="lifecycle:transition" value="complete"/>
			<string key="org:resource" value="General Lab Clinical Chemistry"/>
			<date key="time:timestamp" value="2006-01-30T09:00:00.000+10:00"/>
			<string key="Activity" value="kalium potentiometrisch"/>
			<string key="org:group" value="General Lab Clinical Chemistry"/>
		</event>
		<event>
			<string key="concept:name" value="differentiele telling automatisch"/>
			<string key="lifecycle:transition" value="complete"/>
			<string key="org:resource" value="General Lab Clinical Chemistry"/>
			<date key="time:timestamp" value="2006-01-30T09:00:00.000+10:00"/>
			<string key="Activity" value="differentiele telling automatisch"/>
			<string key="org:group" value="General Lab Clinical Chemistry"/>
		</event>
		<event>
			<string key="concept:name" value="leukocyten tellen elektronisch"/>
			<string key="lifecycle:transition" value="complete"/>
			<string key="org:resource" value="General Lab Clinical Chemistry"/>
			<date key="time:timestamp" value="2006-01-30T09:00:00.000+10:00"/>
			<string key="Activity" value="leukocyten tellen elektronisch"/>
			<string key="org:group" value="General Lab Clinical Chemistry"/>
		</event>
		<event>
			<string key="concept:name" value="trombocyten tellen - elektronisch"/>
			<string key="lifecycle:transition" value="complete"/>
			<string key="org:resource" value="General Lab Clinical Chemistry"/>
			<date key="time:timestamp" value="2006-01-30T09:00:00.000+10:00"/>
			<string key="Activity" value="trombocyten tellen - elektronisch"/>
			<string key="org:group" value="General Lab Clinical Chemistry"/>
		</event>
		<event>
			<string key="concept:name" value="calcium"/>
			<string key="lifecycle:transition" value="complete"/>
			<string key="org:resource" value="General Lab Clinical Chemistry"/>
			<date key="time:timestamp" value="2006-01-30T09:00:00.000+10:00"/>
			<string key="Activity" value="calcium"/>
			<string key="org:group" value="General Lab Clinical Chemistry"/>
		</event>
		<event>
			<string key="concept:name" value="crp c-reactief proteine"/>
			<string key="lifecycle:transition" value="complete"/>
			<string key="org:resource" value="General Lab Clinical Chemistry"/>
			<date key="time:timestamp" value="2006-01-30T09:00:00.000+10:00"/>
			<string key="Activity" value="crp c-reactief proteine"/>
			<string key="org:group" value="General Lab Clinical Chemistry"/>
		</event>
		<event>
			<string key="concept:name" value="albumine"/>
			<string key="lifecycle:transition" value="complete"/>
			<string key="org:resource" value="General Lab Clinical Chemistry"/>
			<date key="time:timestamp" value="2006-01-30T09:00:00.000+10:00"/>
			<string key="Activity" value="albumine"/>
			<string key="org:group" value="General Lab Clinical Chemistry"/>
		</event>
		<event>
			<string key="concept:name" value="magnesium  -aas"/>
			<string key="lifecycle:transition" value="complete"/>
			<string key="org:resource" value="General Lab Clinical Chemistry"/>
			<date key="time:timestamp" value="2006-01-30T09:00:00.000+10:00"/>
			<string key="Activity" value="magnesium  -aas"/>
			<string key="org:group" value="General Lab Clinical Chemistry"/>
		</event>
		<event>
			<string key="concept:name" value="ordertarief"/>
			<string key="lifecycle:transition" value="complete"/>
			<string key="org:resource" value="General Lab Clinical Chemistry"/>
			<date key="time:timestamp" value="2006-01-30T09:00:00.000+10:00"/>
			<string key="Activity" value="ordertarief"/>
			<string key="org:group" value="General Lab Clinical Chemistry"/>
		</event>
		<event>
			<string key="concept:name" value="190205 klasse 3b        a205"/>
			<string key="lifecycle:transition" value="complete"/>
			<string key="org:resource" value="Nursing ward"/>
			<date key="time:timestamp" value="2006-01-30T09:00:00.000+10:00"/>
			<string key="Activity" value="190205 klasse 3b        a205"/>
			<string key="org:group" value="Nursing ward"/>
		</event>
		<event>
			<string key="concept:name" value="190101 bovenreg.toesl.  a101"/>
			<string key="lifecycle:transition" value="complete"/>
			<string key="org:resource" value="Nursing ward"/>
			<date key="time:timestamp" value="2006-01-30T09:00:00.000+10:00"/>
			<string key="Activity" value="190101 bovenreg.toesl.  a101"/>
			<string key="org:group" value="Nursing ward"/>
		</event>
		<event>
			<string key="concept:name" value="ligdagen - alle spec.beh.kinderg.-reval."/>
			<string key="lifecycle:transition" value="complete"/>
			<string key="org:resource" value="Nursing ward"/>
			<date key="time:timestamp" value="2006-01-31T09:00:00.000+10:00"/>
			<string key="Activity" value="ligdagen - alle spec.beh.kinderg.-reval."/>
			<string key="org:group" value="Nursing ward"/>
		</event>
		<event>
			<string key="concept:name" value="190205 klasse 3b        a205"/>
			<string key="lifecycle:transition" value="complete"/>
			<string key="org:resource" value="Nursing ward"/>
			<date key="time:timestamp" value="2006-01-31T09:00:00.000+10:00"/>
			<string key="Activity" value="190205 klasse 3b        a205"/>
			<string key="org:group" value="Nursing ward"/>
		</event>
		<event>
			<string key="concept:name" value="190101 bovenreg.toesl.  a101"/>
			<string key="lifecycle:transition" value="complete"/>
			<string key="org:resource" value="Nursing ward"/>
			<date key="time:timestamp" value="2006-01-31T09:00:00.000+10:00"/>
			<string key="Activity" value="190101 bovenreg.toesl.  a101"/>
			<string key="org:group" value="Nursing ward"/>
		</event>
		<event>
			<string key="concept:name" value="ligdagen - alle spec.beh.kinderg.-reval."/>
			<string key="lifecycle:transition" value="complete"/>
			<string key="org:resource" value="Nursing ward"/>
			<date key="time:timestamp" value="2006-02-01T09:00:00.000+10:00"/>
			<string key="Activity" value="ligdagen - alle spec.beh.kinderg.-reval."/>
			<string key="org:group" value="Nursing ward"/>
		</event>
		<event>
			<string key="concept:name" value="aanname laboratoriumonderzoek"/>
			<string key="lifecycle:transition" value="complete"/>
			<string key="org:resource" value="General Lab Clinical Chemistry"/>
			<date key="time:timestamp" value="2006-02-01T09:00:00.000+10:00"/>
			<string key="Activity" value="aanname laboratoriumonderzoek"/>
			<string key="org:group" value="General Lab Clinical Chemistry"/>
		</event>
		<event>
			<string key="concept:name" value="ureum"/>
			<string key="lifecycle:transition" value="complete"/>
			<string key="org:resource" value="General Lab Clinical Chemistry"/>
			<date key="time:timestamp" value="2006-02-01T09:00:00.000+10:00"/>
			<string key="Activity" value="ureum"/>
			<string key="org:group" value="General Lab Clinical Chemistry"/>
		</event>
		<event>
			<string key="concept:name" value="creatinine"/>
			<string key="lifecycle:transition" value="complete"/>
			<string key="org:resource" value="General Lab Clinical Chemistry"/>
			<date key="time:timestamp" value="2006-02-01T09:00:00.000+10:00"/>
			<string key="Activity" value="creatinine"/>
			<string key="org:group" value="General Lab Clinical Chemistry"/>
		</event>
		<event>
			<string key="concept:name" value="fosfaat"/>
			<string key="lifecycle:transition" value="complete"/>
			<string key="org:resource" value="General Lab Clinical Chemistry"/>
			<date key="time:timestamp" value="2006-02-01T09:00:00.000+10:00"/>
			<string key="Activity" value="fosfaat"/>
			<string key="org:group" value="General Lab Clinical Chemistry"/>
		</event>
		<event>
			<string key="concept:name" value="bicarbonaat"/>
			<string key="lifecycle:transition" value="complete"/>
			<string key="org:resource" value="General Lab Clinical Chemistry"/>
			<date key="time:timestamp" value="2006-02-01T09:00:00.000+10:00"/>
			<string key="Activity" value="bicarbonaat"/>
			<string key="org:group" value="General Lab Clinical Chemistry"/>
		</event>
		<event>
			<string key="concept:name" value="natrium vlamfotometrisch"/>
			<string key="lifecycle:transition" value="complete"/>
			<string key="org:resource" value="General Lab Clinical Chemistry"/>
			<date key="time:timestamp" value="2006-02-01T09:00:00.000+10:00"/>
			<string key="Activity" value="natrium vlamfotometrisch"/>
			<string key="org:group" value="General Lab Clinical Chemistry"/>
		</event>
		<event>
			<string key="concept:name" value="kalium potentiometrisch"/>
			<string key="lifecycle:transition" value="complete"/>
			<string key="org:resource" value="General Lab Clinical Chemistry"/>
			<date key="time:timestamp" value="2006-02-01T09:00:00.000+10:00"/>
			<string key="Activity" value="kalium potentiometrisch"/>
			<string key="org:group" value="General Lab Clinical Chemistry"/>
		</event>
		<event>
			<string key="concept:name" value="calcium"/>
			<string key="lifecycle:transition" value="complete"/>
			<string key="org:resource" value="General Lab Clinical Chemistry"/>
			<date key="time:timestamp" value="2006-02-01T09:00:00.000+10:00"/>
			<string key="Activity" value="calcium"/>
			<string key="org:group" value="General Lab Clinical Chemistry"/>
		</event>
		<event>
			<string key="concept:name" value="crp c-reactief proteine"/>
			<string key="lifecycle:transition" value="complete"/>
			<string key="org:resource" value="General Lab Clinical Chemistry"/>
			<date key="time:timestamp" value="2006-02-01T09:00:00.000+10:00"/>
			<string key="Activity" value="crp c-reactief proteine"/>
			<string key="org:group" value="General Lab Clinical Chemistry"/>
		</event>
		<event>
			<string key="concept:name" value="albumine"/>
			<string key="lifecycle:transition" value="complete"/>
			<string key="org:resource" value="General Lab Clinical Chemistry"/>
			<date key="time:timestamp" value="2006-02-01T09:00:00.000+10:00"/>
			<string key="Activity" value="albumine"/>
			<string key="org:group" value="General Lab Clinical Chemistry"/>
		</event>
		<event>
			<string key="concept:name" value="magnesium  -aas"/>
			<string key="lifecycle:transition" value="complete"/>
			<string key="org:resource" value="General Lab Clinical Chemistry"/>
			<date key="time:timestamp" value="2006-02-01T09:00:00.000+10:00"/>
			<string key="Activity" value="magnesium  -aas"/>
			<string key="org:group" value="General Lab Clinical Chemistry"/>
		</event>
		<event>
			<string key="concept:name" value="ordertarief"/>
			<string key="lifecycle:transition" value="complete"/>
			<string key="org:resource" value="General Lab Clinical Chemistry"/>
			<date key="time:timestamp" value="2006-02-01T09:00:00.000+10:00"/>
			<string key="Activity" value="ordertarief"/>
			<string key="org:group" value="General Lab Clinical Chemistry"/>
		</event>
		<event>
			<string key="concept:name" value="190205 klasse 3b        a205"/>
			<string key="lifecycle:transition" value="complete"/>
			<string key="org:resource" value="Nursing ward"/>
			<date key="time:timestamp" value="2006-02-01T09:00:00.000+10:00"/>
			<string key="Activity" value="190205 klasse 3b        a205"/>
			<string key="org:group" value="Nursing ward"/>
		</event>
		<event>
			<string key="concept:name" value="190101 bovenreg.toesl.  a101"/>
			<string key="lifecycle:transition" value="complete"/>
			<string key="org:resource" value="Nursing ward"/>
			<date key="time:timestamp" value="2006-02-01T09:00:00.000+10:00"/>
			<string key="Activity" value="190101 bovenreg.toesl.  a101"/>
			<string key="org:group" value="Nursing ward"/>
		</event>
		<event>
			<string key="concept:name" value="ligdagen - alle spec.beh.kinderg.-reval."/>
			<string key="lifecycle:transition" value="complete"/>
			<string key="org:resource" value="Nursing ward"/>
			<date key="time:timestamp" value="2006-02-02T09:00:00.000+10:00"/>
			<string key="Activity" value="ligdagen - alle spec.beh.kinderg.-reval."/>
			<string key="org:group" value="Nursing ward"/>
		</event>
		<event>
			<string key="concept:name" value="190205 klasse 3b        a205"/>
			<string key="lifecycle:transition" value="complete"/>
			<string key="org:resource" value="Nursing ward"/>
			<date key="time:timestamp" value="2006-02-02T09:00:00.000+10:00"/>
			<string key="Activity" value="190205 klasse 3b        a205"/>
			<string key="org:group" value="Nursing ward"/>
		</event>
		<event>
			<string key="concept:name" value="190101 bovenreg.toesl.  a101"/>
			<string key="lifecycle:transition" value="complete"/>
			<string key="org:resource" value="Nursing ward"/>
			<date key="time:timestamp" value="2006-02-02T09:00:00.000+10:00"/>
			<string key="Activity" value="190101 bovenreg.toesl.  a101"/>
			<string key="org:group" value="Nursing ward"/>
		</event>
		<event>
			<string key="concept:name" value="ligdagen - alle spec.beh.kinderg.-reval."/>
			<string key="lifecycle:transition" value="complete"/>
			<string key="org:resource" value="Nursing ward"/>
			<date key="time:timestamp" value="2006-02-03T09:00:00.000+10:00"/>
			<string key="Activity" value="ligdagen - alle spec.beh.kinderg.-reval."/>
			<string key="org:group" value="Nursing ward"/>
		</event>
		<event>
			<string key="concept:name" value="aanname laboratoriumonderzoek"/>
			<string key="lifecycle:transition" value="complete"/>
			<string key="org:resource" value="General Lab Clinical Chemistry"/>
			<date key="time:timestamp" value="2006-02-03T09:00:00.000+10:00"/>
			<string key="Activity" value="aanname laboratoriumonderzoek"/>
			<string key="org:group" value="General Lab Clinical Chemistry"/>
		</event>
		<event>
			<string key="concept:name" value="aanname laboratoriumonderzoek"/>
			<string key="lifecycle:transition" value="complete"/>
			<string key="org:resource" value="General Lab Clinical Chemistry"/>
			<date key="time:timestamp" value="2006-02-03T09:00:00.000+10:00"/>
			<string key="Activity" value="aanname laboratoriumonderzoek"/>
			<string key="org:group" value="General Lab Clinical Chemistry"/>
		</event>
		<event>
			<string key="concept:name" value="ureum"/>
			<string key="lifecycle:transition" value="complete"/>
			<string key="org:resource" value="General Lab Clinical Chemistry"/>
			<date key="time:timestamp" value="2006-02-03T09:00:00.000+10:00"/>
			<string key="Activity" value="ureum"/>
			<string key="org:group" value="General Lab Clinical Chemistry"/>
		</event>
		<event>
			<string key="concept:name" value="creatinine"/>
			<string key="lifecycle:transition" value="complete"/>
			<string key="org:resource" value="General Lab Clinical Chemistry"/>
			<date key="time:timestamp" value="2006-02-03T09:00:00.000+10:00"/>
			<string key="Activity" value="creatinine"/>
			<string key="org:group" value="General Lab Clinical Chemistry"/>
		</event>
		<event>
			<string key="concept:name" value="chloride"/>
			<string key="lifecycle:transition" value="complete"/>
			<string key="org:resource" value="General Lab Clinical Chemistry"/>
			<date key="time:timestamp" value="2006-02-03T09:00:00.000+10:00"/>
			<string key="Activity" value="chloride"/>
			<string key="org:group" value="General Lab Clinical Chemistry"/>
		</event>
		<event>
			<string key="concept:name" value="fosfaat"/>
			<string key="lifecycle:transition" value="complete"/>
			<string key="org:resource" value="General Lab Clinical Chemistry"/>
			<date key="time:timestamp" value="2006-02-03T09:00:00.000+10:00"/>
			<string key="Activity" value="fosfaat"/>
			<string key="org:group" value="General Lab Clinical Chemistry"/>
		</event>
		<event>
			<string key="concept:name" value="bicarbonaat"/>
			<string key="lifecycle:transition" value="complete"/>
			<string key="org:resource" value="General Lab Clinical Chemistry"/>
			<date key="time:timestamp" value="2006-02-03T09:00:00.000+10:00"/>
			<string key="Activity" value="bicarbonaat"/>
			<string key="org:group" value="General Lab Clinical Chemistry"/>
		</event>
		<event>
			<string key="concept:name" value="natrium vlamfotometrisch"/>
			<string key="lifecycle:transition" value="complete"/>
			<string key="org:resource" value="General Lab Clinical Chemistry"/>
			<date key="time:timestamp" value="2006-02-03T09:00:00.000+10:00"/>
			<string key="Activity" value="natrium vlamfotometrisch"/>
			<string key="org:group" value="General Lab Clinical Chemistry"/>
		</event>
		<event>
			<string key="concept:name" value="kalium potentiometrisch"/>
			<string key="lifecycle:transition" value="complete"/>
			<string key="org:resource" value="General Lab Clinical Chemistry"/>
			<date key="time:timestamp" value="2006-02-03T09:00:00.000+10:00"/>
			<string key="Activity" value="kalium potentiometrisch"/>
			<string key="org:group" value="General Lab Clinical Chemistry"/>
		</event>
		<event>
			<string key="concept:name" value="haemoglobine foto-electrisch - spoed"/>
			<string key="lifecycle:transition" value="complete"/>
			<string key="org:resource" value="General Lab Clinical Chemistry"/>
			<date key="time:timestamp" value="2006-02-03T09:00:00.000+10:00"/>
			<string key="Activity" value="haemoglobine foto-electrisch - spoed"/>
			<string key="org:group" value="General Lab Clinical Chemistry"/>
		</event>
		<event>
			<string key="concept:name" value="trombocyten tellen - spoed"/>
			<string key="lifecycle:transition" value="complete"/>
			<string key="org:resource" value="General Lab Clinical Chemistry"/>
			<date key="time:timestamp" value="2006-02-03T09:00:00.000+10:00"/>
			<string key="Activity" value="trombocyten tellen - spoed"/>
			<string key="org:group" value="General Lab Clinical Chemistry"/>
		</event>
		<event>
			<string key="concept:name" value="leucocyten tellen -electronisch- spoed"/>
			<string key="lifecycle:transition" value="complete"/>
			<string key="org:resource" value="General Lab Clinical Chemistry"/>
			<date key="time:timestamp" value="2006-02-03T09:00:00.000+10:00"/>
			<string key="Activity" value="leucocyten tellen -electronisch- spoed"/>
			<string key="org:group" value="General Lab Clinical Chemistry"/>
		</event>
		<event>
			<string key="concept:name" value="calcium"/>
			<string key="lifecycle:transition" value="complete"/>
			<string key="org:resource" value="General Lab Clinical Chemistry"/>
			<date key="time:timestamp" value="2006-02-03T09:00:00.000+10:00"/>
			<string key="Activity" value="calcium"/>
			<string key="org:group" value="General Lab Clinical Chemistry"/>
		</event>
		<event>
			<string key="concept:name" value="crp c-reactief proteine"/>
			<string key="lifecycle:transition" value="complete"/>
			<string key="org:resource" value="General Lab Clinical Chemistry"/>
			<date key="time:timestamp" value="2006-02-03T09:00:00.000+10:00"/>
			<string key="Activity" value="crp c-reactief proteine"/>
			<string key="org:group" value="General Lab Clinical Chemistry"/>
		</event>
		<event>
			<string key="concept:name" value="albumine"/>
			<string key="lifecycle:transition" value="complete"/>
			<string key="org:resource" value="General Lab Clinical Chemistry"/>
			<date key="time:timestamp" value="2006-02-03T09:00:00.000+10:00"/>
			<string key="Activity" value="albumine"/>
			<string key="org:group" value="General Lab Clinical Chemistry"/>
		</event>
		<event>
			<string key="concept:name" value="magnesium  -aas"/>
			<string key="lifecycle:transition" value="complete"/>
			<string key="org:resource" value="General Lab Clinical Chemistry"/>
			<date key="time:timestamp" value="2006-02-03T09:00:00.000+10:00"/>
			<string key="Activity" value="magnesium  -aas"/>
			<string key="org:group" value="General Lab Clinical Chemistry"/>
		</event>
		<event>
			<string key="concept:name" value="ordertarief"/>
			<string key="lifecycle:transition" value="complete"/>
			<string key="org:resource" value="General Lab Clinical Chemistry"/>
			<date key="time:timestamp" value="2006-02-03T09:00:00.000+10:00"/>
			<string key="Activity" value="ordertarief"/>
			<string key="org:group" value="General Lab Clinical Chemistry"/>
		</event>
		<event>
			<string key="concept:name" value="190205 klasse 3b        a205"/>
			<string key="lifecycle:transition" value="complete"/>
			<string key="org:resource" value="Nursing ward"/>
			<date key="time:timestamp" value="2006-02-03T09:00:00.000+10:00"/>
			<string key="Activity" value="190205 klasse 3b        a205"/>
			<string key="org:group" value="Nursing ward"/>
		</event>
		<event>
			<string key="concept:name" value="190101 bovenreg.toesl.  a101"/>
			<string key="lifecycle:transition" value="complete"/>
			<string key="org:resource" value="Nursing ward"/>
			<date key="time:timestamp" value="2006-02-03T09:00:00.000+10:00"/>
			<string key="Activity" value="190101 bovenreg.toesl.  a101"/>
			<string key="org:group" value="Nursing ward"/>
		</event>
		<event>
			<string key="concept:name" value="vervolgconsult poliklinisch"/>
			<string key="lifecycle:transition" value="complete"/>
			<string key="org:resource" value="Internal Specialisms clinic"/>
			<date key="time:timestamp" value="2006-02-06T09:00:00.000+10:00"/>
			<string key="Activity" value="vervolgconsult poliklinisch"/>
			<string key="org:group" value="Internal Specialisms clinic"/>
		</event>
		<event>
			<string key="concept:name" value="dagverpleging - alle spec.beh.kind.-rev."/>
			<string key="lifecycle:transition" value="complete"/>
			<string key="org:resource" value="Nursing ward"/>
			<date key="time:timestamp" value="2006-02-07T09:00:00.000+10:00"/>
			<string key="Activity" value="dagverpleging - alle spec.beh.kind.-rev."/>
			<string key="org:group" value="Nursing ward"/>
		</event>
		<event>
			<string key="concept:name" value="190035 dagverpleging    a007"/>
			<string key="lifecycle:transition" value="complete"/>
			<string key="org:resource" value="Nursing ward"/>
			<date key="time:timestamp" value="2006-02-07T09:00:00.000+10:00"/>
			<string key="Activity" value="190035 dagverpleging    a007"/>
			<string key="org:group" value="Nursing ward"/>
		</event>
		<event>
			<string key="concept:name" value="ligdagen - alle spec.beh.kinderg.-reval."/>
			<string key="lifecycle:transition" value="complete"/>
			<string key="org:resource" value="Nursing ward"/>
			<date key="time:timestamp" value="2006-02-27T09:00:00.000+10:00"/>
			<string key="Activity" value="ligdagen - alle spec.beh.kinderg.-reval."/>
			<string key="org:group" value="Nursing ward"/>
		</event>
		<event>
			<string key="concept:name" value="ligdagen - alle spec.beh.kinderg.-reval."/>
			<string key="lifecycle:transition" value="complete"/>
			<string key="org:resource" value="Nursing ward"/>
			<date key="time:timestamp" value="2006-02-27T09:00:00.000+10:00"/>
			<string key="Activity" value="ligdagen - alle spec.beh.kinderg.-reval."/>
			<string key="org:group" value="Nursing ward"/>
		</event>
		<event>
			<string key="concept:name" value="dagverpleging - alle spec.beh.kind.-rev."/>
			<string key="lifecycle:transition" value="complete"/>
			<string key="org:resource" value="Nursing ward"/>
			<date key="time:timestamp" value="2006-02-27T09:00:00.000+10:00"/>
			<string key="Activity" value="dagverpleging - alle spec.beh.kind.-rev."/>
			<string key="org:group" value="Nursing ward"/>
		</event>
		<event>
			<string key="concept:name" value="aanname laboratoriumonderzoek"/>
			<string key="lifecycle:transition" value="complete"/>
			<string key="org:resource" value="General Lab Clinical Chemistry"/>
			<date key="time:timestamp" value="2006-02-27T09:00:00.000+10:00"/>
			<string key="Activity" value="aanname laboratoriumonderzoek"/>
			<string key="org:group" value="General Lab Clinical Chemistry"/>
		</event>
		<event>
			<string key="concept:name" value="aanname laboratoriumonderzoek"/>
			<string key="lifecycle:transition" value="complete"/>
			<string key="org:resource" value="General Lab Clinical Chemistry"/>
			<date key="time:timestamp" value="2006-02-27T09:00:00.000+10:00"/>
			<string key="Activity" value="aanname laboratoriumonderzoek"/>
			<string key="org:group" value="General Lab Clinical Chemistry"/>
		</event>
		<event>
			<string key="concept:name" value="creatinine"/>
			<string key="lifecycle:transition" value="complete"/>
			<string key="org:resource" value="General Lab Clinical Chemistry"/>
			<date key="time:timestamp" value="2006-02-27T09:00:00.000+10:00"/>
			<string key="Activity" value="creatinine"/>
			<string key="org:group" value="General Lab Clinical Chemistry"/>
		</event>
		<event>
			<string key="concept:name" value="natrium vlamfotometrisch"/>
			<string key="lifecycle:transition" value="complete"/>
			<string key="org:resource" value="General Lab Clinical Chemistry"/>
			<date key="time:timestamp" value="2006-02-27T09:00:00.000+10:00"/>
			<string key="Activity" value="natrium vlamfotometrisch"/>
			<string key="org:group" value="General Lab Clinical Chemistry"/>
		</event>
		<event>
			<string key="concept:name" value="kalium potentiometrisch"/>
			<string key="lifecycle:transition" value="complete"/>
			<string key="org:resource" value="General Lab Clinical Chemistry"/>
			<date key="time:timestamp" value="2006-02-27T09:00:00.000+10:00"/>
			<string key="Activity" value="kalium potentiometrisch"/>
			<string key="org:group" value="General Lab Clinical Chemistry"/>
		</event>
		<event>
			<string key="concept:name" value="differentiele telling automatisch"/>
			<string key="lifecycle:transition" value="complete"/>
			<string key="org:resource" value="General Lab Clinical Chemistry"/>
			<date key="time:timestamp" value="2006-02-27T09:00:00.000+10:00"/>
			<string key="Activity" value="differentiele telling automatisch"/>
			<string key="org:group" value="General Lab Clinical Chemistry"/>
		</event>
		<event>
			<string key="concept:name" value="haemoglobine foto-electrisch - spoed"/>
			<string key="lifecycle:transition" value="complete"/>
			<string key="org:resource" value="General Lab Clinical Chemistry"/>
			<date key="time:timestamp" value="2006-02-27T09:00:00.000+10:00"/>
			<string key="Activity" value="haemoglobine foto-electrisch - spoed"/>
			<string key="org:group" value="General Lab Clinical Chemistry"/>
		</event>
		<event>
			<string key="concept:name" value="trombocyten tellen - spoed"/>
			<string key="lifecycle:transition" value="complete"/>
			<string key="org:resource" value="General Lab Clinical Chemistry"/>
			<date key="time:timestamp" value="2006-02-27T09:00:00.000+10:00"/>
			<string key="Activity" value="trombocyten tellen - spoed"/>
			<string key="org:group" value="General Lab Clinical Chemistry"/>
		</event>
		<event>
			<string key="concept:name" value="leucocyten tellen -electronisch- spoed"/>
			<string key="lifecycle:transition" value="complete"/>
			<string key="org:resource" value="General Lab Clinical Chemistry"/>
			<date key="time:timestamp" value="2006-02-27T09:00:00.000+10:00"/>
			<string key="Activity" value="leucocyten tellen -electronisch- spoed"/>
			<string key="org:group" value="General Lab Clinical Chemistry"/>
		</event>
		<event>
			<string key="concept:name" value="magnesium  -aas"/>
			<string key="lifecycle:transition" value="complete"/>
			<string key="org:resource" value="General Lab Clinical Chemistry"/>
			<date key="time:timestamp" value="2006-02-27T09:00:00.000+10:00"/>
			<string key="Activity" value="magnesium  -aas"/>
			<string key="org:group" value="General Lab Clinical Chemistry"/>
		</event>
		<event>
			<string key="concept:name" value="ordertarief"/>
			<string key="lifecycle:transition" value="complete"/>
			<string key="org:resource" value="General Lab Clinical Chemistry"/>
			<date key="time:timestamp" value="2006-02-27T09:00:00.000+10:00"/>
			<string key="Activity" value="ordertarief"/>
			<string key="org:group" value="General Lab Clinical Chemistry"/>
		</event>
		<event>
			<string key="concept:name" value="vervolgconsult poliklinisch"/>
			<string key="lifecycle:transition" value="complete"/>
			<string key="org:resource" value="Internal Specialisms clinic"/>
			<date key="time:timestamp" value="2006-02-27T09:00:00.000+10:00"/>
			<string key="Activity" value="vervolgconsult poliklinisch"/>
			<string key="org:group" value="Internal Specialisms clinic"/>
		</event>
		<event>
			<string key="concept:name" value="190021 klinische opname a002"/>
			<string key="lifecycle:transition" value="complete"/>
			<string key="org:resource" value="Nursing ward"/>
			<date key="time:timestamp" value="2006-02-27T09:00:00.000+10:00"/>
			<string key="Activity" value="190021 klinische opname a002"/>
			<string key="org:group" value="Nursing ward"/>
		</event>
		<event>
			<string key="concept:name" value="190021 klinische opname a002"/>
			<string key="lifecycle:transition" value="complete"/>
			<string key="org:resource" value="Nursing ward"/>
			<date key="time:timestamp" value="2006-02-27T09:00:00.000+10:00"/>
			<string key="Activity" value="190021 klinische opname a002"/>
			<string key="org:group" value="Nursing ward"/>
		</event>
		<event>
			<string key="concept:name" value="190205 klasse 3b        a205"/>
			<string key="lifecycle:transition" value="complete"/>
			<string key="org:resource" value="Nursing ward"/>
			<date key="time:timestamp" value="2006-02-27T09:00:00.000+10:00"/>
			<string key="Activity" value="190205 klasse 3b        a205"/>
			<string key="org:group" value="Nursing ward"/>
		</event>
		<event>
			<string key="concept:name" value="190205 klasse 3b        a205"/>
			<string key="lifecycle:transition" value="complete"/>
			<string key="org:resource" value="Nursing ward"/>
			<date key="time:timestamp" value="2006-02-27T09:00:00.000+10:00"/>
			<string key="Activity" value="190205 klasse 3b        a205"/>
			<string key="org:group" value="Nursing ward"/>
		</event>
		<event>
			<string key="concept:name" value="190101 bovenreg.toesl.  a101"/>
			<string key="lifecycle:transition" value="complete"/>
			<string key="org:resource" value="Nursing ward"/>
			<date key="time:timestamp" value="2006-02-27T09:00:00.000+10:00"/>
			<string key="Activity" value="190101 bovenreg.toesl.  a101"/>
			<string key="org:group" value="Nursing ward"/>
		</event>
		<event>
			<string key="concept:name" value="190101 bovenreg.toesl.  a101"/>
			<string key="lifecycle:transition" value="complete"/>
			<string key="org:resource" value="Nursing ward"/>
			<date key="time:timestamp" value="2006-02-27T09:00:00.000+10:00"/>
			<string key="Activity" value="190101 bovenreg.toesl.  a101"/>
			<string key="org:group" value="Nursing ward"/>
		</event>
		<event>
			<string key="concept:name" value="190035 dagverpleging    a007"/>
			<string key="lifecycle:transition" value="complete"/>
			<string key="org:resource" value="Nursing ward"/>
			<date key="time:timestamp" value="2006-02-27T09:00:00.000+10:00"/>
			<string key="Activity" value="190035 dagverpleging    a007"/>
			<string key="org:group" value="Nursing ward"/>
		</event>
		<event>
			<string key="concept:name" value="vervolgconsult poliklinisch"/>
			<string key="lifecycle:transition" value="complete"/>
			<string key="org:resource" value="Obstetrics &amp; Gynaecology clinic"/>
			<date key="time:timestamp" value="2006-03-16T09:00:00.000+10:00"/>
			<string key="Activity" value="vervolgconsult poliklinisch"/>
			<string key="org:group" value="Obstetrics &amp; Gynaecology clinic"/>
		</event>
		<event>
			<string key="concept:name" value="ligdagen - alle spec.beh.kinderg.-reval."/>
			<string key="lifecycle:transition" value="complete"/>
			<string key="org:resource" value="Nursing ward"/>
			<date key="time:timestamp" value="2006-03-27T09:00:00.000+10:00"/>
			<string key="Activity" value="ligdagen - alle spec.beh.kinderg.-reval."/>
			<string key="org:group" value="Nursing ward"/>
		</event>
		<event>
			<string key="concept:name" value="ligdagen - alle spec.beh.kinderg.-reval."/>
			<string key="lifecycle:transition" value="complete"/>
			<string key="org:resource" value="Nursing ward"/>
			<date key="time:timestamp" value="2006-03-27T09:00:00.000+10:00"/>
			<string key="Activity" value="ligdagen - alle spec.beh.kinderg.-reval."/>
			<string key="org:group" value="Nursing ward"/>
		</event>
		<event>
			<string key="concept:name" value="dagverpleging - alle spec.beh.kind.-rev."/>
			<string key="lifecycle:transition" value="complete"/>
			<string key="org:resource" value="Nursing ward"/>
			<date key="time:timestamp" value="2006-03-27T09:00:00.000+10:00"/>
			<string key="Activity" value="dagverpleging - alle spec.beh.kind.-rev."/>
			<string key="org:group" value="Nursing ward"/>
		</event>
		<event>
			<string key="concept:name" value="aanname laboratoriumonderzoek"/>
			<string key="lifecycle:transition" value="complete"/>
			<string key="org:resource" value="General Lab Clinical Chemistry"/>
			<date key="time:timestamp" value="2006-03-27T09:00:00.000+10:00"/>
			<string key="Activity" value="aanname laboratoriumonderzoek"/>
			<string key="org:group" value="General Lab Clinical Chemistry"/>
		</event>
		<event>
			<string key="concept:name" value="aanname laboratoriumonderzoek"/>
			<string key="lifecycle:transition" value="complete"/>
			<string key="org:resource" value="General Lab Clinical Chemistry"/>
			<date key="time:timestamp" value="2006-03-27T09:00:00.000+10:00"/>
			<string key="Activity" value="aanname laboratoriumonderzoek"/>
			<string key="org:group" value="General Lab Clinical Chemistry"/>
		</event>
		<event>
			<string key="concept:name" value="creatinine"/>
			<string key="lifecycle:transition" value="complete"/>
			<string key="org:resource" value="General Lab Clinical Chemistry"/>
			<date key="time:timestamp" value="2006-03-27T09:00:00.000+10:00"/>
			<string key="Activity" value="creatinine"/>
			<string key="org:group" value="General Lab Clinical Chemistry"/>
		</event>
		<event>
			<string key="concept:name" value="natrium vlamfotometrisch"/>
			<string key="lifecycle:transition" value="complete"/>
			<string key="org:resource" value="General Lab Clinical Chemistry"/>
			<date key="time:timestamp" value="2006-03-27T09:00:00.000+10:00"/>
			<string key="Activity" value="natrium vlamfotometrisch"/>
			<string key="org:group" value="General Lab Clinical Chemistry"/>
		</event>
		<event>
			<string key="concept:name" value="kalium potentiometrisch"/>
			<string key="lifecycle:transition" value="complete"/>
			<string key="org:resource" value="General Lab Clinical Chemistry"/>
			<date key="time:timestamp" value="2006-03-27T09:00:00.000+10:00"/>
			<string key="Activity" value="kalium potentiometrisch"/>
			<string key="org:group" value="General Lab Clinical Chemistry"/>
		</event>
		<event>
			<string key="concept:name" value="differentiele telling automatisch"/>
			<string key="lifecycle:transition" value="complete"/>
			<string key="org:resource" value="General Lab Clinical Chemistry"/>
			<date key="time:timestamp" value="2006-03-27T09:00:00.000+10:00"/>
			<string key="Activity" value="differentiele telling automatisch"/>
			<string key="org:group" value="General Lab Clinical Chemistry"/>
		</event>
		<event>
			<string key="concept:name" value="haemoglobine foto-electrisch - spoed"/>
			<string key="lifecycle:transition" value="complete"/>
			<string key="org:resource" value="General Lab Clinical Chemistry"/>
			<date key="time:timestamp" value="2006-03-27T09:00:00.000+10:00"/>
			<string key="Activity" value="haemoglobine foto-electrisch - spoed"/>
			<string key="org:group" value="General Lab Clinical Chemistry"/>
		</event>
		<event>
			<string key="concept:name" value="trombocyten tellen - spoed"/>
			<string key="lifecycle:transition" value="complete"/>
			<string key="org:resource" value="General Lab Clinical Chemistry"/>
			<date key="time:timestamp" value="2006-03-27T09:00:00.000+10:00"/>
			<string key="Activity" value="trombocyten tellen - spoed"/>
			<string key="org:group" value="General Lab Clinical Chemistry"/>
		</event>
		<event>
			<string key="concept:name" value="leucocyten tellen -electronisch- spoed"/>
			<string key="lifecycle:transition" value="complete"/>
			<string key="org:resource" value="General Lab Clinical Chemistry"/>
			<date key="time:timestamp" value="2006-03-27T09:00:00.000+10:00"/>
			<string key="Activity" value="leucocyten tellen -electronisch- spoed"/>
			<string key="org:group" value="General Lab Clinical Chemistry"/>
		</event>
		<event>
			<string key="concept:name" value="ordertarief"/>
			<string key="lifecycle:transition" value="complete"/>
			<string key="org:resource" value="General Lab Clinical Chemistry"/>
			<date key="time:timestamp" value="2006-03-27T09:00:00.000+10:00"/>
			<string key="Activity" value="ordertarief"/>
			<string key="org:group" value="General Lab Clinical Chemistry"/>
		</event>
		<event>
			<string key="concept:name" value="190021 klinische opname a002"/>
			<string key="lifecycle:transition" value="complete"/>
			<string key="org:resource" value="Nursing ward"/>
			<date key="time:timestamp" value="2006-03-27T09:00:00.000+10:00"/>
			<string key="Activity" value="190021 klinische opname a002"/>
			<string key="org:group" value="Nursing ward"/>
		</event>
		<event>
			<string key="concept:name" value="190021 klinische opname a002"/>
			<string key="lifecycle:transition" value="complete"/>
			<string key="org:resource" value="Nursing ward"/>
			<date key="time:timestamp" value="2006-03-27T09:00:00.000+10:00"/>
			<string key="Activity" value="190021 klinische opname a002"/>
			<string key="org:group" value="Nursing ward"/>
		</event>
		<event>
			<string key="concept:name" value="190205 klasse 3b        a205"/>
			<string key="lifecycle:transition" value="complete"/>
			<string key="org:resource" value="Nursing ward"/>
			<date key="time:timestamp" value="2006-03-27T09:00:00.000+10:00"/>
			<string key="Activity" value="190205 klasse 3b        a205"/>
			<string key="org:group" value="Nursing ward"/>
		</event>
		<event>
			<string key="concept:name" value="190205 klasse 3b        a205"/>
			<string key="lifecycle:transition" value="complete"/>
			<string key="org:resource" value="Nursing ward"/>
			<date key="time:timestamp" value="2006-03-27T09:00:00.000+10:00"/>
			<string key="Activity" value="190205 klasse 3b        a205"/>
			<string key="org:group" value="Nursing ward"/>
		</event>
		<event>
			<string key="concept:name" value="190101 bovenreg.toesl.  a101"/>
			<string key="lifecycle:transition" value="complete"/>
			<string key="org:resource" value="Nursing ward"/>
			<date key="time:timestamp" value="2006-03-27T09:00:00.000+10:00"/>
			<string key="Activity" value="190101 bovenreg.toesl.  a101"/>
			<string key="org:group" value="Nursing ward"/>
		</event>
		<event>
			<string key="concept:name" value="190101 bovenreg.toesl.  a101"/>
			<string key="lifecycle:transition" value="complete"/>
			<string key="org:resource" value="Nursing ward"/>
			<date key="time:timestamp" value="2006-03-27T09:00:00.000+10:00"/>
			<string key="Activity" value="190101 bovenreg.toesl.  a101"/>
			<string key="org:group" value="Nursing ward"/>
		</event>
		<event>
			<string key="concept:name" value="190035 dagverpleging    a007"/>
			<string key="lifecycle:transition" value="complete"/>
			<string key="org:resource" value="Nursing ward"/>
			<date key="time:timestamp" value="2006-03-27T09:00:00.000+10:00"/>
			<string key="Activity" value="190035 dagverpleging    a007"/>
			<string key="org:group" value="Nursing ward"/>
		</event>
		<event>
			<string key="concept:name" value="ligdagen - alle spec.beh.kinderg.-reval."/>
			<string key="lifecycle:transition" value="complete"/>
			<string key="org:resource" value="Nursing ward"/>
			<date key="time:timestamp" value="2006-04-14T09:00:00.000+10:00"/>
			<string key="Activity" value="ligdagen - alle spec.beh.kinderg.-reval."/>
			<string key="org:group" value="Nursing ward"/>
		</event>
		<event>
			<string key="concept:name" value="190021 klinische opname a002"/>
			<string key="lifecycle:transition" value="complete"/>
			<string key="org:resource" value="Nursing ward"/>
			<date key="time:timestamp" value="2006-04-14T09:00:00.000+10:00"/>
			<string key="Activity" value="190021 klinische opname a002"/>
			<string key="org:group" value="Nursing ward"/>
		</event>
		<event>
			<string key="concept:name" value="190205 klasse 3b        a205"/>
			<string key="lifecycle:transition" value="complete"/>
			<string key="org:resource" value="Nursing ward"/>
			<date key="time:timestamp" value="2006-04-14T09:00:00.000+10:00"/>
			<string key="Activity" value="190205 klasse 3b        a205"/>
			<string key="org:group" value="Nursing ward"/>
		</event>
		<event>
			<string key="concept:name" value="190101 bovenreg.toesl.  a101"/>
			<string key="lifecycle:transition" value="complete"/>
			<string key="org:resource" value="Nursing ward"/>
			<date key="time:timestamp" value="2006-04-14T09:00:00.000+10:00"/>
			<string key="Activity" value="190101 bovenreg.toesl.  a101"/>
			<string key="org:group" value="Nursing ward"/>
		</event>
		<event>
			<string key="concept:name" value="ligdagen - alle spec.beh.kinderg.-reval."/>
			<string key="lifecycle:transition" value="complete"/>
			<string key="org:resource" value="Nursing ward"/>
			<date key="time:timestamp" value="2006-04-15T09:00:00.000+10:00"/>
			<string key="Activity" value="ligdagen - alle spec.beh.kinderg.-reval."/>
			<string key="org:group" value="Nursing ward"/>
		</event>
		<event>
			<string key="concept:name" value="aanname laboratoriumonderzoek"/>
			<string key="lifecycle:transition" value="complete"/>
			<string key="org:resource" value="General Lab Clinical Chemistry"/>
			<date key="time:timestamp" value="2006-04-15T09:00:00.000+10:00"/>
			<string key="Activity" value="aanname laboratoriumonderzoek"/>
			<string key="org:group" value="General Lab Clinical Chemistry"/>
		</event>
		<event>
			<string key="concept:name" value="aanname laboratoriumonderzoek"/>
			<string key="lifecycle:transition" value="complete"/>
			<string key="org:resource" value="General Lab Clinical Chemistry"/>
			<date key="time:timestamp" value="2006-04-15T09:00:00.000+10:00"/>
			<string key="Activity" value="aanname laboratoriumonderzoek"/>
			<string key="org:group" value="General Lab Clinical Chemistry"/>
		</event>
		<event>
			<string key="concept:name" value="bloedgroep abo en rhesusfactor"/>
			<string key="lifecycle:transition" value="complete"/>
			<string key="org:resource" value="General Lab Clinical Chemistry"/>
			<date key="time:timestamp" value="2006-04-15T09:00:00.000+10:00"/>
			<string key="Activity" value="bloedgroep abo en rhesusfactor"/>
			<string key="org:group" value="General Lab Clinical Chemistry"/>
		</event>
		<event>
			<string key="concept:name" value="rhesusfactor d - centrifugeermethode - e"/>
			<string key="lifecycle:transition" value="complete"/>
			<string key="org:resource" value="General Lab Clinical Chemistry"/>
			<date key="time:timestamp" value="2006-04-15T09:00:00.000+10:00"/>
			<string key="Activity" value="rhesusfactor d - centrifugeermethode - e"/>
			<string key="org:group" value="General Lab Clinical Chemistry"/>
		</event>
		<event>
			<string key="concept:name" value="haemoglobine foto-electrisch - spoed"/>
			<string key="lifecycle:transition" value="complete"/>
			<string key="org:resource" value="General Lab Clinical Chemistry"/>
			<date key="time:timestamp" value="2006-04-15T09:00:00.000+10:00"/>
			<string key="Activity" value="haemoglobine foto-electrisch - spoed"/>
			<string key="org:group" value="General Lab Clinical Chemistry"/>
		</event>
		<event>
			<string key="concept:name" value="kruisproef volledig -drie methoden-"/>
			<string key="lifecycle:transition" value="complete"/>
			<string key="org:resource" value="General Lab Clinical Chemistry"/>
			<date key="time:timestamp" value="2006-04-15T09:00:00.000+10:00"/>
			<string key="Activity" value="kruisproef volledig -drie methoden-"/>
			<string key="org:group" value="General Lab Clinical Chemistry"/>
		</event>
		<event>
			<string key="concept:name" value="kruisproef volledig -drie methoden-"/>
			<string key="lifecycle:transition" value="complete"/>
			<string key="org:resource" value="General Lab Clinical Chemistry"/>
			<date key="time:timestamp" value="2006-04-15T09:00:00.000+10:00"/>
			<string key="Activity" value="kruisproef volledig -drie methoden-"/>
			<string key="org:group" value="General Lab Clinical Chemistry"/>
		</event>
		<event>
			<string key="concept:name" value="kruisproef volledig -drie methoden-"/>
			<string key="lifecycle:transition" value="complete"/>
			<string key="org:resource" value="General Lab Clinical Chemistry"/>
			<date key="time:timestamp" value="2006-04-15T09:00:00.000+10:00"/>
			<string key="Activity" value="kruisproef volledig -drie methoden-"/>
			<string key="org:group" value="General Lab Clinical Chemistry"/>
		</event>
		<event>
			<string key="concept:name" value="screening antistoffen erytrocyten"/>
			<string key="lifecycle:transition" value="complete"/>
			<string key="org:resource" value="General Lab Clinical Chemistry"/>
			<date key="time:timestamp" value="2006-04-15T09:00:00.000+10:00"/>
			<string key="Activity" value="screening antistoffen erytrocyten"/>
			<string key="org:group" value="General Lab Clinical Chemistry"/>
		</event>
		<event>
			<string key="concept:name" value="ordertarief"/>
			<string key="lifecycle:transition" value="complete"/>
			<string key="org:resource" value="General Lab Clinical Chemistry"/>
			<date key="time:timestamp" value="2006-04-15T09:00:00.000+10:00"/>
			<string key="Activity" value="ordertarief"/>
			<string key="org:group" value="General Lab Clinical Chemistry"/>
		</event>
		<event>
			<string key="concept:name" value="190205 klasse 3b        a205"/>
			<string key="lifecycle:transition" value="complete"/>
			<string key="org:resource" value="Nursing ward"/>
			<date key="time:timestamp" value="2006-04-15T09:00:00.000+10:00"/>
			<string key="Activity" value="190205 klasse 3b        a205"/>
			<string key="org:group" value="Nursing ward"/>
		</event>
		<event>
			<string key="concept:name" value="190101 bovenreg.toesl.  a101"/>
			<string key="lifecycle:transition" value="complete"/>
			<string key="org:resource" value="Nursing ward"/>
			<date key="time:timestamp" value="2006-04-15T09:00:00.000+10:00"/>
			<string key="Activity" value="190101 bovenreg.toesl.  a101"/>
			<string key="org:group" value="Nursing ward"/>
		</event>
		<event>
			<string key="concept:name" value="gefiltreerd erytrocytenconcentraat"/>
			<string key="lifecycle:transition" value="complete"/>
			<string key="org:resource" value="General Lab Clinical Chemistry"/>
			<date key="time:timestamp" value="2006-04-15T09:00:00.000+10:00"/>
			<string key="Activity" value="gefiltreerd erytrocytenconcentraat"/>
			<string key="org:group" value="General Lab Clinical Chemistry"/>
		</event>
		<event>
			<string key="concept:name" value="gefiltreerd erytrocytenconcentraat"/>
			<string key="lifecycle:transition" value="complete"/>
			<string key="org:resource" value="General Lab Clinical Chemistry"/>
			<date key="time:timestamp" value="2006-04-15T09:00:00.000+10:00"/>
			<string key="Activity" value="gefiltreerd erytrocytenconcentraat"/>
			<string key="org:group" value="General Lab Clinical Chemistry"/>
		</event>
		<event>
			<string key="concept:name" value="gefiltreerd erytrocytenconcentraat"/>
			<string key="lifecycle:transition" value="complete"/>
			<string key="org:resource" value="General Lab Clinical Chemistry"/>
			<date key="time:timestamp" value="2006-04-15T09:00:00.000+10:00"/>
			<string key="Activity" value="gefiltreerd erytrocytenconcentraat"/>
			<string key="org:group" value="General Lab Clinical Chemistry"/>
		</event>
		<event>
			<string key="concept:name" value="ligdagen - alle spec.beh.kinderg.-reval."/>
			<string key="lifecycle:transition" value="complete"/>
			<string key="org:resource" value="Nursing ward"/>
			<date key="time:timestamp" value="2006-04-16T09:00:00.000+10:00"/>
			<string key="Activity" value="ligdagen - alle spec.beh.kinderg.-reval."/>
			<string key="org:group" value="Nursing ward"/>
		</event>
		<event>
			<string key="concept:name" value="190205 klasse 3b        a205"/>
			<string key="lifecycle:transition" value="complete"/>
			<string key="org:resource" value="Nursing ward"/>
			<date key="time:timestamp" value="2006-04-16T09:00:00.000+10:00"/>
			<string key="Activity" value="190205 klasse 3b        a205"/>
			<string key="org:group" value="Nursing ward"/>
		</event>
		<event>
			<string key="concept:name" value="190101 bovenreg.toesl.  a101"/>
			<string key="lifecycle:transition" value="complete"/>
			<string key="org:resource" value="Nursing ward"/>
			<date key="time:timestamp" value="2006-04-16T09:00:00.000+10:00"/>
			<string key="Activity" value="190101 bovenreg.toesl.  a101"/>
			<string key="org:group" value="Nursing ward"/>
		</event>
		<event>
			<string key="concept:name" value="ligdagen - alle spec.beh.kinderg.-reval."/>
			<string key="lifecycle:transition" value="complete"/>
			<string key="org:resource" value="Nursing ward"/>
			<date key="time:timestamp" value="2006-04-17T09:00:00.000+10:00"/>
			<string key="Activity" value="ligdagen - alle spec.beh.kinderg.-reval."/>
			<string key="org:group" value="Nursing ward"/>
		</event>
		<event>
			<string key="concept:name" value="aanname laboratoriumonderzoek"/>
			<string key="lifecycle:transition" value="complete"/>
			<string key="org:resource" value="General Lab Clinical Chemistry"/>
			<date key="time:timestamp" value="2006-04-17T09:00:00.000+10:00"/>
			<string key="Activity" value="aanname laboratoriumonderzoek"/>
			<string key="org:group" value="General Lab Clinical Chemistry"/>
		</event>
		<event>
			<string key="concept:name" value="aanname laboratoriumonderzoek"/>
			<string key="lifecycle:transition" value="complete"/>
			<string key="org:resource" value="General Lab Clinical Chemistry"/>
			<date key="time:timestamp" value="2006-04-17T09:00:00.000+10:00"/>
			<string key="Activity" value="aanname laboratoriumonderzoek"/>
			<string key="org:group" value="General Lab Clinical Chemistry"/>
		</event>
		<event>
			<string key="concept:name" value="creatinine"/>
			<string key="lifecycle:transition" value="complete"/>
			<string key="org:resource" value="General Lab Clinical Chemistry"/>
			<date key="time:timestamp" value="2006-04-17T09:00:00.000+10:00"/>
			<string key="Activity" value="creatinine"/>
			<string key="org:group" value="General Lab Clinical Chemistry"/>
		</event>
		<event>
			<string key="concept:name" value="natrium vlamfotometrisch"/>
			<string key="lifecycle:transition" value="complete"/>
			<string key="org:resource" value="General Lab Clinical Chemistry"/>
			<date key="time:timestamp" value="2006-04-17T09:00:00.000+10:00"/>
			<string key="Activity" value="natrium vlamfotometrisch"/>
			<string key="org:group" value="General Lab Clinical Chemistry"/>
		</event>
		<event>
			<string key="concept:name" value="kalium potentiometrisch"/>
			<string key="lifecycle:transition" value="complete"/>
			<string key="org:resource" value="General Lab Clinical Chemistry"/>
			<date key="time:timestamp" value="2006-04-17T09:00:00.000+10:00"/>
			<string key="Activity" value="kalium potentiometrisch"/>
			<string key="org:group" value="General Lab Clinical Chemistry"/>
		</event>
		<event>
			<string key="concept:name" value="differentiele telling automatisch"/>
			<string key="lifecycle:transition" value="complete"/>
			<string key="org:resource" value="General Lab Clinical Chemistry"/>
			<date key="time:timestamp" value="2006-04-17T09:00:00.000+10:00"/>
			<string key="Activity" value="differentiele telling automatisch"/>
			<string key="org:group" value="General Lab Clinical Chemistry"/>
		</event>
		<event>
			<string key="concept:name" value="haemoglobine foto-electrisch - spoed"/>
			<string key="lifecycle:transition" value="complete"/>
			<string key="org:resource" value="General Lab Clinical Chemistry"/>
			<date key="time:timestamp" value="2006-04-17T09:00:00.000+10:00"/>
			<string key="Activity" value="haemoglobine foto-electrisch - spoed"/>
			<string key="org:group" value="General Lab Clinical Chemistry"/>
		</event>
		<event>
			<string key="concept:name" value="trombocyten tellen - spoed"/>
			<string key="lifecycle:transition" value="complete"/>
			<string key="org:resource" value="General Lab Clinical Chemistry"/>
			<date key="time:timestamp" value="2006-04-17T09:00:00.000+10:00"/>
			<string key="Activity" value="trombocyten tellen - spoed"/>
			<string key="org:group" value="General Lab Clinical Chemistry"/>
		</event>
		<event>
			<string key="concept:name" value="leucocyten tellen -electronisch- spoed"/>
			<string key="lifecycle:transition" value="complete"/>
			<string key="org:resource" value="General Lab Clinical Chemistry"/>
			<date key="time:timestamp" value="2006-04-17T09:00:00.000+10:00"/>
			<string key="Activity" value="leucocyten tellen -electronisch- spoed"/>
			<string key="org:group" value="General Lab Clinical Chemistry"/>
		</event>
		<event>
			<string key="concept:name" value="ordertarief"/>
			<string key="lifecycle:transition" value="complete"/>
			<string key="org:resource" value="General Lab Clinical Chemistry"/>
			<date key="time:timestamp" value="2006-04-17T09:00:00.000+10:00"/>
			<string key="Activity" value="ordertarief"/>
			<string key="org:group" value="General Lab Clinical Chemistry"/>
		</event>
		<event>
			<string key="concept:name" value="190021 klinische opname a002"/>
			<string key="lifecycle:transition" value="complete"/>
			<string key="org:resource" value="Nursing ward"/>
			<date key="time:timestamp" value="2006-04-17T09:00:00.000+10:00"/>
			<string key="Activity" value="190021 klinische opname a002"/>
			<string key="org:group" value="Nursing ward"/>
		</event>
		<event>
			<string key="concept:name" value="ligdagen - alle spec.beh.kinderg.-reval."/>
			<string key="lifecycle:transition" value="complete"/>
			<string key="org:resource" value="Nursing ward"/>
			<date key="time:timestamp" value="2006-04-18T09:00:00.000+10:00"/>
			<string key="Activity" value="ligdagen - alle spec.beh.kinderg.-reval."/>
			<string key="org:group" value="Nursing ward"/>
		</event>
		<event>
			<string key="concept:name" value="aanname laboratoriumonderzoek"/>
			<string key="lifecycle:transition" value="complete"/>
			<string key="org:resource" value="Medical Microbiology"/>
			<date key="time:timestamp" value="2006-04-18T09:00:00.000+10:00"/>
			<string key="Activity" value="aanname laboratoriumonderzoek"/>
			<string key="org:group" value="Medical Microbiology"/>
		</event>
		<event>
			<string key="concept:name" value="clostridium elisa-test"/>
			<string key="lifecycle:transition" value="complete"/>
			<string key="org:resource" value="Medical Microbiology"/>
			<date key="time:timestamp" value="2006-04-18T09:00:00.000+10:00"/>
			<string key="Activity" value="clostridium elisa-test"/>
			<string key="org:group" value="Medical Microbiology"/>
		</event>
		<event>
			<string key="concept:name" value="ordertarief"/>
			<string key="lifecycle:transition" value="complete"/>
			<string key="org:resource" value="General Lab Clinical Chemistry"/>
			<date key="time:timestamp" value="2006-04-18T09:00:00.000+10:00"/>
			<string key="Activity" value="ordertarief"/>
			<string key="org:group" value="General Lab Clinical Chemistry"/>
		</event>
		<event>
			<string key="concept:name" value="190205 klasse 3b        a205"/>
			<string key="lifecycle:transition" value="complete"/>
			<string key="org:resource" value="Nursing ward"/>
			<date key="time:timestamp" value="2006-04-18T09:00:00.000+10:00"/>
			<string key="Activity" value="190205 klasse 3b        a205"/>
			<string key="org:group" value="Nursing ward"/>
		</event>
		<event>
			<string key="concept:name" value="190101 bovenreg.toesl.  a101"/>
			<string key="lifecycle:transition" value="complete"/>
			<string key="org:resource" value="Nursing ward"/>
			<date key="time:timestamp" value="2006-04-18T09:00:00.000+10:00"/>
			<string key="Activity" value="190101 bovenreg.toesl.  a101"/>
			<string key="org:group" value="Nursing ward"/>
		</event>
		<event>
			<string key="concept:name" value="ligdagen - alle spec.beh.kinderg.-reval."/>
			<string key="lifecycle:transition" value="complete"/>
			<string key="org:resource" value="Nursing ward"/>
			<date key="time:timestamp" value="2006-04-19T09:00:00.000+10:00"/>
			<string key="Activity" value="ligdagen - alle spec.beh.kinderg.-reval."/>
			<string key="org:group" value="Nursing ward"/>
		</event>
		<event>
			<string key="concept:name" value="190205 klasse 3b        a205"/>
			<string key="lifecycle:transition" value="complete"/>
			<string key="org:resource" value="Nursing ward"/>
			<date key="time:timestamp" value="2006-04-19T09:00:00.000+10:00"/>
			<string key="Activity" value="190205 klasse 3b        a205"/>
			<string key="org:group" value="Nursing ward"/>
		</event>
		<event>
			<string key="concept:name" value="190101 bovenreg.toesl.  a101"/>
			<string key="lifecycle:transition" value="complete"/>
			<string key="org:resource" value="Nursing ward"/>
			<date key="time:timestamp" value="2006-04-19T09:00:00.000+10:00"/>
			<string key="Activity" value="190101 bovenreg.toesl.  a101"/>
			<string key="org:group" value="Nursing ward"/>
		</event>
		<event>
			<string key="concept:name" value="ligdagen - alle spec.beh.kinderg.-reval."/>
			<string key="lifecycle:transition" value="complete"/>
			<string key="org:resource" value="Nursing ward"/>
			<date key="time:timestamp" value="2006-05-08T09:00:00.000+10:00"/>
			<string key="Activity" value="ligdagen - alle spec.beh.kinderg.-reval."/>
			<string key="org:group" value="Nursing ward"/>
		</event>
		<event>
			<string key="concept:name" value="ligdagen - alle spec.beh.kinderg.-reval."/>
			<string key="lifecycle:transition" value="complete"/>
			<string key="org:resource" value="Nursing ward"/>
			<date key="time:timestamp" value="2006-05-08T09:00:00.000+10:00"/>
			<string key="Activity" value="ligdagen - alle spec.beh.kinderg.-reval."/>
			<string key="org:group" value="Nursing ward"/>
		</event>
		<event>
			<string key="concept:name" value="dagverpleging - alle spec.beh.kind.-rev."/>
			<string key="lifecycle:transition" value="complete"/>
			<string key="org:resource" value="Nursing ward"/>
			<date key="time:timestamp" value="2006-05-08T09:00:00.000+10:00"/>
			<string key="Activity" value="dagverpleging - alle spec.beh.kind.-rev."/>
			<string key="org:group" value="Nursing ward"/>
		</event>
		<event>
			<string key="concept:name" value="190021 klinische opname a002"/>
			<string key="lifecycle:transition" value="complete"/>
			<string key="org:resource" value="Nursing ward"/>
			<date key="time:timestamp" value="2006-05-08T09:00:00.000+10:00"/>
			<string key="Activity" value="190021 klinische opname a002"/>
			<string key="org:group" value="Nursing ward"/>
		</event>
		<event>
			<string key="concept:name" value="190021 klinische opname a002"/>
			<string key="lifecycle:transition" value="complete"/>
			<string key="org:resource" value="Nursing ward"/>
			<date key="time:timestamp" value="2006-05-08T09:00:00.000+10:00"/>
			<string key="Activity" value="190021 klinische opname a002"/>
			<string key="org:group" value="Nursing ward"/>
		</event>
		<event>
			<string key="concept:name" value="190205 klasse 3b        a205"/>
			<string key="lifecycle:transition" value="complete"/>
			<string key="org:resource" value="Nursing ward"/>
			<date key="time:timestamp" value="2006-05-08T09:00:00.000+10:00"/>
			<string key="Activity" value="190205 klasse 3b        a205"/>
			<string key="org:group" value="Nursing ward"/>
		</event>
		<event>
			<string key="concept:name" value="190205 klasse 3b        a205"/>
			<string key="lifecycle:transition" value="complete"/>
			<string key="org:resource" value="Nursing ward"/>
			<date key="time:timestamp" value="2006-05-08T09:00:00.000+10:00"/>
			<string key="Activity" value="190205 klasse 3b        a205"/>
			<string key="org:group" value="Nursing ward"/>
		</event>
		<event>
			<string key="concept:name" value="190101 bovenreg.toesl.  a101"/>
			<string key="lifecycle:transition" value="complete"/>
			<string key="org:resource" value="Nursing ward"/>
			<date key="time:timestamp" value="2006-05-08T09:00:00.000+10:00"/>
			<string key="Activity" value="190101 bovenreg.toesl.  a101"/>
			<string key="org:group" value="Nursing ward"/>
		</event>
		<event>
			<string key="concept:name" value="190101 bovenreg.toesl.  a101"/>
			<string key="lifecycle:transition" value="complete"/>
			<string key="org:resource" value="Nursing ward"/>
			<date key="time:timestamp" value="2006-05-08T09:00:00.000+10:00"/>
			<string key="Activity" value="190101 bovenreg.toesl.  a101"/>
			<string key="org:group" value="Nursing ward"/>
		</event>
		<event>
			<string key="concept:name" value="190035 dagverpleging    a007"/>
			<string key="lifecycle:transition" value="complete"/>
			<string key="org:resource" value="Nursing ward"/>
			<date key="time:timestamp" value="2006-05-08T09:00:00.000+10:00"/>
			<string key="Activity" value="190035 dagverpleging    a007"/>
			<string key="org:group" value="Nursing ward"/>
		</event>
		<event>
			<string key="concept:name" value="ct thorax"/>
			<string key="lifecycle:transition" value="complete"/>
			<string key="org:resource" value="Radiology"/>
			<date key="time:timestamp" value="2006-05-17T09:00:00.000+10:00"/>
			<string key="Activity" value="ct thorax"/>
			<string key="org:group" value="Radiology"/>
		</event>
		<event>
			<string key="concept:name" value="ct abdomen"/>
			<string key="lifecycle:transition" value="complete"/>
			<string key="org:resource" value="Radiology"/>
			<date key="time:timestamp" value="2006-05-17T09:00:00.000+10:00"/>
			<string key="Activity" value="ct abdomen"/>
			<string key="org:group" value="Radiology"/>
		</event>
		<event>
			<string key="concept:name" value="1e consult poliklinisch"/>
			<string key="lifecycle:transition" value="complete"/>
			<string key="org:resource" value="Nursing ward"/>
			<date key="time:timestamp" value="2006-05-21T09:00:00.000+10:00"/>
			<string key="Activity" value="1e consult poliklinisch"/>
			<string key="org:group" value="Nursing ward"/>
		</event>
		<event>
			<string key="concept:name" value="ligdagen - alle spec.beh.kinderg.-reval."/>
			<string key="lifecycle:transition" value="complete"/>
			<string key="org:resource" value="Nursing ward"/>
			<date key="time:timestamp" value="2006-05-29T09:00:00.000+10:00"/>
			<string key="Activity" value="ligdagen - alle spec.beh.kinderg.-reval."/>
			<string key="org:group" value="Nursing ward"/>
		</event>
		<event>
			<string key="concept:name" value="ligdagen - alle spec.beh.kinderg.-reval."/>
			<string key="lifecycle:transition" value="complete"/>
			<string key="org:resource" value="Nursing ward"/>
			<date key="time:timestamp" value="2006-05-29T09:00:00.000+10:00"/>
			<string key="Activity" value="ligdagen - alle spec.beh.kinderg.-reval."/>
			<string key="org:group" value="Nursing ward"/>
		</event>
		<event>
			<string key="concept:name" value="dagverpleging - alle spec.beh.kind.-rev."/>
			<string key="lifecycle:transition" value="complete"/>
			<string key="org:resource" value="Nursing ward"/>
			<date key="time:timestamp" value="2006-05-29T09:00:00.000+10:00"/>
			<string key="Activity" value="dagverpleging - alle spec.beh.kind.-rev."/>
			<string key="org:group" value="Nursing ward"/>
		</event>
		<event>
			<string key="concept:name" value="aanname laboratoriumonderzoek"/>
			<string key="lifecycle:transition" value="complete"/>
			<string key="org:resource" value="General Lab Clinical Chemistry"/>
			<date key="time:timestamp" value="2006-05-29T09:00:00.000+10:00"/>
			<string key="Activity" value="aanname laboratoriumonderzoek"/>
			<string key="org:group" value="General Lab Clinical Chemistry"/>
		</event>
		<event>
			<string key="concept:name" value="aanname laboratoriumonderzoek"/>
			<string key="lifecycle:transition" value="complete"/>
			<string key="org:resource" value="General Lab Clinical Chemistry"/>
			<date key="time:timestamp" value="2006-05-29T09:00:00.000+10:00"/>
			<string key="Activity" value="aanname laboratoriumonderzoek"/>
			<string key="org:group" value="General Lab Clinical Chemistry"/>
		</event>
		<event>
			<string key="concept:name" value="creatinine"/>
			<string key="lifecycle:transition" value="complete"/>
			<string key="org:resource" value="General Lab Clinical Chemistry"/>
			<date key="time:timestamp" value="2006-05-29T09:00:00.000+10:00"/>
			<string key="Activity" value="creatinine"/>
			<string key="org:group" value="General Lab Clinical Chemistry"/>
		</event>
		<event>
			<string key="concept:name" value="natrium vlamfotometrisch"/>
			<string key="lifecycle:transition" value="complete"/>
			<string key="org:resource" value="General Lab Clinical Chemistry"/>
			<date key="time:timestamp" value="2006-05-29T09:00:00.000+10:00"/>
			<string key="Activity" value="natrium vlamfotometrisch"/>
			<string key="org:group" value="General Lab Clinical Chemistry"/>
		</event>
		<event>
			<string key="concept:name" value="kalium potentiometrisch"/>
			<string key="lifecycle:transition" value="complete"/>
			<string key="org:resource" value="General Lab Clinical Chemistry"/>
			<date key="time:timestamp" value="2006-05-29T09:00:00.000+10:00"/>
			<string key="Activity" value="kalium potentiometrisch"/>
			<string key="org:group" value="General Lab Clinical Chemistry"/>
		</event>
		<event>
			<string key="concept:name" value="differentiele telling automatisch"/>
			<string key="lifecycle:transition" value="complete"/>
			<string key="org:resource" value="General Lab Clinical Chemistry"/>
			<date key="time:timestamp" value="2006-05-29T09:00:00.000+10:00"/>
			<string key="Activity" value="differentiele telling automatisch"/>
			<string key="org:group" value="General Lab Clinical Chemistry"/>
		</event>
		<event>
			<string key="concept:name" value="haemoglobine foto-electrisch - spoed"/>
			<string key="lifecycle:transition" value="complete"/>
			<string key="org:resource" value="General Lab Clinical Chemistry"/>
			<date key="time:timestamp" value="2006-05-29T09:00:00.000+10:00"/>
			<string key="Activity" value="haemoglobine foto-electrisch - spoed"/>
			<string key="org:group" value="General Lab Clinical Chemistry"/>
		</event>
		<event>
			<string key="concept:name" value="trombocyten tellen - spoed"/>
			<string key="lifecycle:transition" value="complete"/>
			<string key="org:resource" value="General Lab Clinical Chemistry"/>
			<date key="time:timestamp" value="2006-05-29T09:00:00.000+10:00"/>
			<string key="Activity" value="trombocyten tellen - spoed"/>
			<string key="org:group" value="General Lab Clinical Chemistry"/>
		</event>
		<event>
			<string key="concept:name" value="leucocyten tellen -electronisch- spoed"/>
			<string key="lifecycle:transition" value="complete"/>
			<string key="org:resource" value="General Lab Clinical Chemistry"/>
			<date key="time:timestamp" value="2006-05-29T09:00:00.000+10:00"/>
			<string key="Activity" value="leucocyten tellen -electronisch- spoed"/>
			<string key="org:group" value="General Lab Clinical Chemistry"/>
		</event>
		<event>
			<string key="concept:name" value="ordertarief"/>
			<string key="lifecycle:transition" value="complete"/>
			<string key="org:resource" value="General Lab Clinical Chemistry"/>
			<date key="time:timestamp" value="2006-05-29T09:00:00.000+10:00"/>
			<string key="Activity" value="ordertarief"/>
			<string key="org:group" value="General Lab Clinical Chemistry"/>
		</event>
		<event>
			<string key="concept:name" value="190021 klinische opname a002"/>
			<string key="lifecycle:transition" value="complete"/>
			<string key="org:resource" value="Nursing ward"/>
			<date key="time:timestamp" value="2006-05-29T09:00:00.000+10:00"/>
			<string key="Activity" value="190021 klinische opname a002"/>
			<string key="org:group" value="Nursing ward"/>
		</event>
		<event>
			<string key="concept:name" value="190021 klinische opname a002"/>
			<string key="lifecycle:transition" value="complete"/>
			<string key="org:resource" value="Nursing ward"/>
			<date key="time:timestamp" value="2006-05-29T09:00:00.000+10:00"/>
			<string key="Activity" value="190021 klinische opname a002"/>
			<string key="org:group" value="Nursing ward"/>
		</event>
		<event>
			<string key="concept:name" value="190205 klasse 3b        a205"/>
			<string key="lifecycle:transition" value="complete"/>
			<string key="org:resource" value="Nursing ward"/>
			<date key="time:timestamp" value="2006-05-29T09:00:00.000+10:00"/>
			<string key="Activity" value="190205 klasse 3b        a205"/>
			<string key="org:group" value="Nursing ward"/>
		</event>
		<event>
			<string key="concept:name" value="190205 klasse 3b        a205"/>
			<string key="lifecycle:transition" value="complete"/>
			<string key="org:resource" value="Nursing ward"/>
			<date key="time:timestamp" value="2006-05-29T09:00:00.000+10:00"/>
			<string key="Activity" value="190205 klasse 3b        a205"/>
			<string key="org:group" value="Nursing ward"/>
		</event>
		<event>
			<string key="concept:name" value="190101 bovenreg.toesl.  a101"/>
			<string key="lifecycle:transition" value="complete"/>
			<string key="org:resource" value="Nursing ward"/>
			<date key="time:timestamp" value="2006-05-29T09:00:00.000+10:00"/>
			<string key="Activity" value="190101 bovenreg.toesl.  a101"/>
			<string key="org:group" value="Nursing ward"/>
		</event>
		<event>
			<string key="concept:name" value="190101 bovenreg.toesl.  a101"/>
			<string key="lifecycle:transition" value="complete"/>
			<string key="org:resource" value="Nursing ward"/>
			<date key="time:timestamp" value="2006-05-29T09:00:00.000+10:00"/>
			<string key="Activity" value="190101 bovenreg.toesl.  a101"/>
			<string key="org:group" value="Nursing ward"/>
		</event>
		<event>
			<string key="concept:name" value="190035 dagverpleging    a007"/>
			<string key="lifecycle:transition" value="complete"/>
			<string key="org:resource" value="Nursing ward"/>
			<date key="time:timestamp" value="2006-05-29T09:00:00.000+10:00"/>
			<string key="Activity" value="190035 dagverpleging    a007"/>
			<string key="org:group" value="Nursing ward"/>
		</event>
		<event>
			<string key="concept:name" value="ligdagen - alle spec.beh.kinderg.-reval."/>
			<string key="lifecycle:transition" value="complete"/>
			<string key="org:resource" value="Nursing ward"/>
			<date key="time:timestamp" value="2006-06-11T09:00:00.000+10:00"/>
			<string key="Activity" value="ligdagen - alle spec.beh.kinderg.-reval."/>
			<string key="org:group" value="Nursing ward"/>
		</event>
		<event>
			<string key="concept:name" value="aanname laboratoriumonderzoek"/>
			<string key="lifecycle:transition" value="complete"/>
			<string key="org:resource" value="General Lab Clinical Chemistry"/>
			<date key="time:timestamp" value="2006-06-11T09:00:00.000+10:00"/>
			<string key="Activity" value="aanname laboratoriumonderzoek"/>
			<string key="org:group" value="General Lab Clinical Chemistry"/>
		</event>
		<event>
			<string key="concept:name" value="aanname laboratoriumonderzoek"/>
			<string key="lifecycle:transition" value="complete"/>
			<string key="org:resource" value="General Lab Clinical Chemistry"/>
			<date key="time:timestamp" value="2006-06-11T09:00:00.000+10:00"/>
			<string key="Activity" value="aanname laboratoriumonderzoek"/>
			<string key="org:group" value="General Lab Clinical Chemistry"/>
		</event>
		<event>
			<string key="concept:name" value="aanname laboratoriumonderzoek"/>
			<string key="lifecycle:transition" value="complete"/>
			<string key="org:resource" value="Medical Microbiology"/>
			<date key="time:timestamp" value="2006-06-11T09:00:00.000+10:00"/>
			<string key="Activity" value="aanname laboratoriumonderzoek"/>
			<string key="org:group" value="Medical Microbiology"/>
		</event>
		<event>
			<string key="concept:name" value="aanname laboratoriumonderzoek"/>
			<string key="lifecycle:transition" value="complete"/>
			<string key="org:resource" value="General Lab Clinical Chemistry"/>
			<date key="time:timestamp" value="2006-06-11T09:00:00.000+10:00"/>
			<string key="Activity" value="aanname laboratoriumonderzoek"/>
			<string key="org:group" value="General Lab Clinical Chemistry"/>
		</event>
		<event>
			<string key="concept:name" value="aanname laboratoriumonderzoek"/>
			<string key="lifecycle:transition" value="complete"/>
			<string key="org:resource" value="General Lab Clinical Chemistry"/>
			<date key="time:timestamp" value="2006-06-11T09:00:00.000+10:00"/>
			<string key="Activity" value="aanname laboratoriumonderzoek"/>
			<string key="org:group" value="General Lab Clinical Chemistry"/>
		</event>
		<event>
			<string key="concept:name" value="aanname laboratoriumonderzoek"/>
			<string key="lifecycle:transition" value="complete"/>
			<string key="org:resource" value="Medical Microbiology"/>
			<date key="time:timestamp" value="2006-06-11T09:00:00.000+10:00"/>
			<string key="Activity" value="aanname laboratoriumonderzoek"/>
			<string key="org:group" value="Medical Microbiology"/>
		</event>
		<event>
			<string key="concept:name" value="aanname laboratoriumonderzoek"/>
			<string key="lifecycle:transition" value="complete"/>
			<string key="org:resource" value="Medical Microbiology"/>
			<date key="time:timestamp" value="2006-06-11T09:00:00.000+10:00"/>
			<string key="Activity" value="aanname laboratoriumonderzoek"/>
			<string key="org:group" value="Medical Microbiology"/>
		</event>
		<event>
			<string key="concept:name" value="sediment - spoed"/>
			<string key="lifecycle:transition" value="complete"/>
			<string key="org:resource" value="General Lab Clinical Chemistry"/>
			<date key="time:timestamp" value="2006-06-11T09:00:00.000+10:00"/>
			<string key="Activity" value="sediment - spoed"/>
			<string key="org:group" value="General Lab Clinical Chemistry"/>
		</event>
		<event>
			<string key="concept:name" value="glucose"/>
			<string key="lifecycle:transition" value="complete"/>
			<string key="org:resource" value="General Lab Clinical Chemistry"/>
			<date key="time:timestamp" value="2006-06-11T09:00:00.000+10:00"/>
			<string key="Activity" value="glucose"/>
			<string key="org:group" value="General Lab Clinical Chemistry"/>
		</event>
		<event>
			<string key="concept:name" value="ureum"/>
			<string key="lifecycle:transition" value="complete"/>
			<string key="org:resource" value="General Lab Clinical Chemistry"/>
			<date key="time:timestamp" value="2006-06-11T09:00:00.000+10:00"/>
			<string key="Activity" value="ureum"/>
			<string key="org:group" value="General Lab Clinical Chemistry"/>
		</event>
		<event>
			<string key="concept:name" value="creatinine"/>
			<string key="lifecycle:transition" value="complete"/>
			<string key="org:resource" value="General Lab Clinical Chemistry"/>
			<date key="time:timestamp" value="2006-06-11T09:00:00.000+10:00"/>
			<string key="Activity" value="creatinine"/>
			<string key="org:group" value="General Lab Clinical Chemistry"/>
		</event>
		<event>
			<string key="concept:name" value="alkalische fosfatase -kinetisch-"/>
			<string key="lifecycle:transition" value="complete"/>
			<string key="org:resource" value="General Lab Clinical Chemistry"/>
			<date key="time:timestamp" value="2006-06-11T09:00:00.000+10:00"/>
			<string key="Activity" value="alkalische fosfatase -kinetisch-"/>
			<string key="org:group" value="General Lab Clinical Chemistry"/>
		</event>
		<event>
			<string key="concept:name" value="natrium vlamfotometrisch"/>
			<string key="lifecycle:transition" value="complete"/>
			<string key="org:resource" value="General Lab Clinical Chemistry"/>
			<date key="time:timestamp" value="2006-06-11T09:00:00.000+10:00"/>
			<string key="Activity" value="natrium vlamfotometrisch"/>
			<string key="org:group" value="General Lab Clinical Chemistry"/>
		</event>
		<event>
			<string key="concept:name" value="kalium potentiometrisch"/>
			<string key="lifecycle:transition" value="complete"/>
			<string key="org:resource" value="General Lab Clinical Chemistry"/>
			<date key="time:timestamp" value="2006-06-11T09:00:00.000+10:00"/>
			<string key="Activity" value="kalium potentiometrisch"/>
			<string key="org:group" value="General Lab Clinical Chemistry"/>
		</event>
		<event>
			<string key="concept:name" value="sgot - asat kinetisch"/>
			<string key="lifecycle:transition" value="complete"/>
			<string key="org:resource" value="General Lab Clinical Chemistry"/>
			<date key="time:timestamp" value="2006-06-11T09:00:00.000+10:00"/>
			<string key="Activity" value="sgot - asat kinetisch"/>
			<string key="org:group" value="General Lab Clinical Chemistry"/>
		</event>
		<event>
			<string key="concept:name" value="sgpt - alat kinetisch"/>
			<string key="lifecycle:transition" value="complete"/>
			<string key="org:resource" value="General Lab Clinical Chemistry"/>
			<date key="time:timestamp" value="2006-06-11T09:00:00.000+10:00"/>
			<string key="Activity" value="sgpt - alat kinetisch"/>
			<string key="org:group" value="General Lab Clinical Chemistry"/>
		</event>
		<event>
			<string key="concept:name" value="melkzuurdehydrogenase -ldh- kinetisch"/>
			<string key="lifecycle:transition" value="complete"/>
			<string key="org:resource" value="General Lab Clinical Chemistry"/>
			<date key="time:timestamp" value="2006-06-11T09:00:00.000+10:00"/>
			<string key="Activity" value="melkzuurdehydrogenase -ldh- kinetisch"/>
			<string key="org:group" value="General Lab Clinical Chemistry"/>
		</event>
		<event>
			<string key="concept:name" value="bacteriologisch onderzoek met kweek -nie"/>
			<string key="lifecycle:transition" value="complete"/>
			<string key="org:resource" value="Medical Microbiology"/>
			<date key="time:timestamp" value="2006-06-11T09:00:00.000+10:00"/>
			<string key="Activity" value="bacteriologisch onderzoek met kweek -nie"/>
			<string key="org:group" value="Medical Microbiology"/>
		</event>
		<event>
			<string key="concept:name" value="bacteriologisch onderzoek met kweek -nie"/>
			<string key="lifecycle:transition" value="complete"/>
			<string key="org:resource" value="Medical Microbiology"/>
			<date key="time:timestamp" value="2006-06-11T09:00:00.000+10:00"/>
			<string key="Activity" value="bacteriologisch onderzoek met kweek -nie"/>
			<string key="org:group" value="Medical Microbiology"/>
		</event>
		<event>
			<string key="concept:name" value="bacteriologisch onderzoek met kweek -nie"/>
			<string key="lifecycle:transition" value="complete"/>
			<string key="org:resource" value="Medical Microbiology"/>
			<date key="time:timestamp" value="2006-06-11T09:00:00.000+10:00"/>
			<string key="Activity" value="bacteriologisch onderzoek met kweek -nie"/>
			<string key="org:group" value="Medical Microbiology"/>
		</event>
		<event>
			<string key="concept:name" value="bacteriologisch onderzoek met kweek -nie"/>
			<string key="lifecycle:transition" value="complete"/>
			<string key="org:resource" value="Medical Microbiology"/>
			<date key="time:timestamp" value="2006-06-11T09:00:00.000+10:00"/>
			<string key="Activity" value="bacteriologisch onderzoek met kweek -nie"/>
			<string key="org:group" value="Medical Microbiology"/>
		</event>
		<event>
			<string key="concept:name" value="resistentiebepalingen - 5 bepalingen"/>
			<string key="lifecycle:transition" value="complete"/>
			<string key="org:resource" value="Medical Microbiology"/>
			<date key="time:timestamp" value="2006-06-11T09:00:00.000+10:00"/>
			<string key="Activity" value="resistentiebepalingen - 5 bepalingen"/>
			<string key="org:group" value="Medical Microbiology"/>
		</event>
		<event>
			<string key="concept:name" value="bloedgroep abo en rhesusfactor"/>
			<string key="lifecycle:transition" value="complete"/>
			<string key="org:resource" value="General Lab Clinical Chemistry"/>
			<date key="time:timestamp" value="2006-06-11T09:00:00.000+10:00"/>
			<string key="Activity" value="bloedgroep abo en rhesusfactor"/>
			<string key="org:group" value="General Lab Clinical Chemistry"/>
		</event>
		<event>
			<string key="concept:name" value="rhesusfactor d - centrifugeermethode - e"/>
			<string key="lifecycle:transition" value="complete"/>
			<string key="org:resource" value="General Lab Clinical Chemistry"/>
			<date key="time:timestamp" value="2006-06-11T09:00:00.000+10:00"/>
			<string key="Activity" value="rhesusfactor d - centrifugeermethode - e"/>
			<string key="org:group" value="General Lab Clinical Chemistry"/>
		</event>
		<event>
			<string key="concept:name" value="differentiele telling automatisch"/>
			<string key="lifecycle:transition" value="complete"/>
			<string key="org:resource" value="General Lab Clinical Chemistry"/>
			<date key="time:timestamp" value="2006-06-11T09:00:00.000+10:00"/>
			<string key="Activity" value="differentiele telling automatisch"/>
			<string key="org:group" value="General Lab Clinical Chemistry"/>
		</event>
		<event>
			<string key="concept:name" value="haemoglobine foto-electrisch - spoed"/>
			<string key="lifecycle:transition" value="complete"/>
			<string key="org:resource" value="General Lab Clinical Chemistry"/>
			<date key="time:timestamp" value="2006-06-11T09:00:00.000+10:00"/>
			<string key="Activity" value="haemoglobine foto-electrisch - spoed"/>
			<string key="org:group" value="General Lab Clinical Chemistry"/>
		</event>
		<event>
			<string key="concept:name" value="hematocriet - spoed"/>
			<string key="lifecycle:transition" value="complete"/>
			<string key="org:resource" value="General Lab Clinical Chemistry"/>
			<date key="time:timestamp" value="2006-06-11T09:00:00.000+10:00"/>
			<string key="Activity" value="hematocriet - spoed"/>
			<string key="org:group" value="General Lab Clinical Chemistry"/>
		</event>
		<event>
			<string key="concept:name" value="trombocyten tellen - spoed"/>
			<string key="lifecycle:transition" value="complete"/>
			<string key="org:resource" value="General Lab Clinical Chemistry"/>
			<date key="time:timestamp" value="2006-06-11T09:00:00.000+10:00"/>
			<string key="Activity" value="trombocyten tellen - spoed"/>
			<string key="org:group" value="General Lab Clinical Chemistry"/>
		</event>
		<event>
			<string key="concept:name" value="hepatitis-b surface antigeen confirmatie"/>
			<string key="lifecycle:transition" value="complete"/>
			<string key="org:resource" value="Medical Microbiology"/>
			<date key="time:timestamp" value="2006-06-11T09:00:00.000+10:00"/>
			<string key="Activity" value="hepatitis-b surface antigeen confirmatie"/>
			<string key="org:group" value="Medical Microbiology"/>
		</event>
		<event>
			<string key="concept:name" value="leucocyten tellen -electronisch- spoed"/>
			<string key="lifecycle:transition" value="complete"/>
			<string key="org:resource" value="General Lab Clinical Chemistry"/>
			<date key="time:timestamp" value="2006-06-11T09:00:00.000+10:00"/>
			<string key="Activity" value="leucocyten tellen -electronisch- spoed"/>
			<string key="org:group" value="General Lab Clinical Chemistry"/>
		</event>
		<event>
			<string key="concept:name" value="urine onderzoek - kwalitatief"/>
			<string key="lifecycle:transition" value="complete"/>
			<string key="org:resource" value="General Lab Clinical Chemistry"/>
			<date key="time:timestamp" value="2006-06-11T09:00:00.000+10:00"/>
			<string key="Activity" value="urine onderzoek - kwalitatief"/>
			<string key="org:group" value="General Lab Clinical Chemistry"/>
		</event>
		<event>
			<string key="concept:name" value="crp c-reactief proteine"/>
			<string key="lifecycle:transition" value="complete"/>
			<string key="org:resource" value="General Lab Clinical Chemistry"/>
			<date key="time:timestamp" value="2006-06-11T09:00:00.000+10:00"/>
			<string key="Activity" value="crp c-reactief proteine"/>
			<string key="org:group" value="General Lab Clinical Chemistry"/>
		</event>
		<event>
			<string key="concept:name" value="albumine"/>
			<string key="lifecycle:transition" value="complete"/>
			<string key="org:resource" value="General Lab Clinical Chemistry"/>
			<date key="time:timestamp" value="2006-06-11T09:00:00.000+10:00"/>
			<string key="Activity" value="albumine"/>
			<string key="org:group" value="General Lab Clinical Chemistry"/>
		</event>
		<event>
			<string key="concept:name" value="screening antistoffen erytrocyten"/>
			<string key="lifecycle:transition" value="complete"/>
			<string key="org:resource" value="General Lab Clinical Chemistry"/>
			<date key="time:timestamp" value="2006-06-11T09:00:00.000+10:00"/>
			<string key="Activity" value="screening antistoffen erytrocyten"/>
			<string key="org:group" value="General Lab Clinical Chemistry"/>
		</event>
		<event>
			<string key="concept:name" value="bezinkingssnelheid foto-elektrisch"/>
			<string key="lifecycle:transition" value="complete"/>
			<string key="org:resource" value="General Lab Clinical Chemistry"/>
			<date key="time:timestamp" value="2006-06-11T09:00:00.000+10:00"/>
			<string key="Activity" value="bezinkingssnelheid foto-elektrisch"/>
			<string key="org:group" value="General Lab Clinical Chemistry"/>
		</event>
		<event>
			<string key="concept:name" value="ordertarief"/>
			<string key="lifecycle:transition" value="complete"/>
			<string key="org:resource" value="General Lab Clinical Chemistry"/>
			<date key="time:timestamp" value="2006-06-11T09:00:00.000+10:00"/>
			<string key="Activity" value="ordertarief"/>
			<string key="org:group" value="General Lab Clinical Chemistry"/>
		</event>
		<event>
			<string key="concept:name" value="ordertarief"/>
			<string key="lifecycle:transition" value="complete"/>
			<string key="org:resource" value="General Lab Clinical Chemistry"/>
			<date key="time:timestamp" value="2006-06-11T09:00:00.000+10:00"/>
			<string key="Activity" value="ordertarief"/>
			<string key="org:group" value="General Lab Clinical Chemistry"/>
		</event>
		<event>
			<string key="concept:name" value="ordertarief"/>
			<string key="lifecycle:transition" value="complete"/>
			<string key="org:resource" value="General Lab Clinical Chemistry"/>
			<date key="time:timestamp" value="2006-06-11T09:00:00.000+10:00"/>
			<string key="Activity" value="ordertarief"/>
			<string key="org:group" value="General Lab Clinical Chemistry"/>
		</event>
		<event>
			<string key="concept:name" value="190021 klinische opname a002"/>
			<string key="lifecycle:transition" value="complete"/>
			<string key="org:resource" value="Nursing ward"/>
			<date key="time:timestamp" value="2006-06-11T09:00:00.000+10:00"/>
			<string key="Activity" value="190021 klinische opname a002"/>
			<string key="org:group" value="Nursing ward"/>
		</event>
		<event>
			<string key="concept:name" value="190205 klasse 3b        a205"/>
			<string key="lifecycle:transition" value="complete"/>
			<string key="org:resource" value="Nursing ward"/>
			<date key="time:timestamp" value="2006-06-11T09:00:00.000+10:00"/>
			<string key="Activity" value="190205 klasse 3b        a205"/>
			<string key="org:group" value="Nursing ward"/>
		</event>
		<event>
			<string key="concept:name" value="190101 bovenreg.toesl.  a101"/>
			<string key="lifecycle:transition" value="complete"/>
			<string key="org:resource" value="Nursing ward"/>
			<date key="time:timestamp" value="2006-06-11T09:00:00.000+10:00"/>
			<string key="Activity" value="190101 bovenreg.toesl.  a101"/>
			<string key="org:group" value="Nursing ward"/>
		</event>
		<event>
			<string key="concept:name" value="ligdagen - alle spec.beh.kinderg.-reval."/>
			<string key="lifecycle:transition" value="complete"/>
			<string key="org:resource" value="Nursing ward"/>
			<date key="time:timestamp" value="2006-06-12T09:00:00.000+10:00"/>
			<string key="Activity" value="ligdagen - alle spec.beh.kinderg.-reval."/>
			<string key="org:group" value="Nursing ward"/>
		</event>
		<event>
			<string key="concept:name" value="aanname laboratoriumonderzoek"/>
			<string key="lifecycle:transition" value="complete"/>
			<string key="org:resource" value="General Lab Clinical Chemistry"/>
			<date key="time:timestamp" value="2006-06-12T09:00:00.000+10:00"/>
			<string key="Activity" value="aanname laboratoriumonderzoek"/>
			<string key="org:group" value="General Lab Clinical Chemistry"/>
		</event>
		<event>
			<string key="concept:name" value="aanname laboratoriumonderzoek"/>
			<string key="lifecycle:transition" value="complete"/>
			<string key="org:resource" value="General Lab Clinical Chemistry"/>
			<date key="time:timestamp" value="2006-06-12T09:00:00.000+10:00"/>
			<string key="Activity" value="aanname laboratoriumonderzoek"/>
			<string key="org:group" value="General Lab Clinical Chemistry"/>
		</event>
		<event>
			<string key="concept:name" value="aanname laboratoriumonderzoek"/>
			<string key="lifecycle:transition" value="complete"/>
			<string key="org:resource" value="General Lab Clinical Chemistry"/>
			<date key="time:timestamp" value="2006-06-12T09:00:00.000+10:00"/>
			<string key="Activity" value="aanname laboratoriumonderzoek"/>
			<string key="org:group" value="General Lab Clinical Chemistry"/>
		</event>
		<event>
			<string key="concept:name" value="hemoglobine foto-elektrisch"/>
			<string key="lifecycle:transition" value="complete"/>
			<string key="org:resource" value="General Lab Clinical Chemistry"/>
			<date key="time:timestamp" value="2006-06-12T09:00:00.000+10:00"/>
			<string key="Activity" value="hemoglobine foto-elektrisch"/>
			<string key="org:group" value="General Lab Clinical Chemistry"/>
		</event>
		<event>
			<string key="concept:name" value="bloedgroep abo en rhesusfactor"/>
			<string key="lifecycle:transition" value="complete"/>
			<string key="org:resource" value="General Lab Clinical Chemistry"/>
			<date key="time:timestamp" value="2006-06-12T09:00:00.000+10:00"/>
			<string key="Activity" value="bloedgroep abo en rhesusfactor"/>
			<string key="org:group" value="General Lab Clinical Chemistry"/>
		</event>
		<event>
			<string key="concept:name" value="rhesusfactor d - centrifugeermethode - e"/>
			<string key="lifecycle:transition" value="complete"/>
			<string key="org:resource" value="General Lab Clinical Chemistry"/>
			<date key="time:timestamp" value="2006-06-12T09:00:00.000+10:00"/>
			<string key="Activity" value="rhesusfactor d - centrifugeermethode - e"/>
			<string key="org:group" value="General Lab Clinical Chemistry"/>
		</event>
		<event>
			<string key="concept:name" value="differentiele telling automatisch"/>
			<string key="lifecycle:transition" value="complete"/>
			<string key="org:resource" value="General Lab Clinical Chemistry"/>
			<date key="time:timestamp" value="2006-06-12T09:00:00.000+10:00"/>
			<string key="Activity" value="differentiele telling automatisch"/>
			<string key="org:group" value="General Lab Clinical Chemistry"/>
		</event>
		<event>
			<string key="concept:name" value="leukocyten tellen elektronisch"/>
			<string key="lifecycle:transition" value="complete"/>
			<string key="org:resource" value="General Lab Clinical Chemistry"/>
			<date key="time:timestamp" value="2006-06-12T09:00:00.000+10:00"/>
			<string key="Activity" value="leukocyten tellen elektronisch"/>
			<string key="org:group" value="General Lab Clinical Chemistry"/>
		</event>
		<event>
			<string key="concept:name" value="trombocyten tellen - elektronisch"/>
			<string key="lifecycle:transition" value="complete"/>
			<string key="org:resource" value="General Lab Clinical Chemistry"/>
			<date key="time:timestamp" value="2006-06-12T09:00:00.000+10:00"/>
			<string key="Activity" value="trombocyten tellen - elektronisch"/>
			<string key="org:group" value="General Lab Clinical Chemistry"/>
		</event>
		<event>
			<string key="concept:name" value="kruisproef volledig -drie methoden-"/>
			<string key="lifecycle:transition" value="complete"/>
			<string key="org:resource" value="General Lab Clinical Chemistry"/>
			<date key="time:timestamp" value="2006-06-12T09:00:00.000+10:00"/>
			<string key="Activity" value="kruisproef volledig -drie methoden-"/>
			<string key="org:group" value="General Lab Clinical Chemistry"/>
		</event>
		<event>
			<string key="concept:name" value="kruisproef volledig -drie methoden-"/>
			<string key="lifecycle:transition" value="complete"/>
			<string key="org:resource" value="General Lab Clinical Chemistry"/>
			<date key="time:timestamp" value="2006-06-12T09:00:00.000+10:00"/>
			<string key="Activity" value="kruisproef volledig -drie methoden-"/>
			<string key="org:group" value="General Lab Clinical Chemistry"/>
		</event>
		<event>
			<string key="concept:name" value="kruisproef volledig -drie methoden-"/>
			<string key="lifecycle:transition" value="complete"/>
			<string key="org:resource" value="General Lab Clinical Chemistry"/>
			<date key="time:timestamp" value="2006-06-12T09:00:00.000+10:00"/>
			<string key="Activity" value="kruisproef volledig -drie methoden-"/>
			<string key="org:group" value="General Lab Clinical Chemistry"/>
		</event>
		<event>
			<string key="concept:name" value="kruisproef volledig -drie methoden-"/>
			<string key="lifecycle:transition" value="complete"/>
			<string key="org:resource" value="General Lab Clinical Chemistry"/>
			<date key="time:timestamp" value="2006-06-12T09:00:00.000+10:00"/>
			<string key="Activity" value="kruisproef volledig -drie methoden-"/>
			<string key="org:group" value="General Lab Clinical Chemistry"/>
		</event>
		<event>
			<string key="concept:name" value="crp c-reactief proteine"/>
			<string key="lifecycle:transition" value="complete"/>
			<string key="org:resource" value="General Lab Clinical Chemistry"/>
			<date key="time:timestamp" value="2006-06-12T09:00:00.000+10:00"/>
			<string key="Activity" value="crp c-reactief proteine"/>
			<string key="org:group" value="General Lab Clinical Chemistry"/>
		</event>
		<event>
			<string key="concept:name" value="screening antistoffen erytrocyten"/>
			<string key="lifecycle:transition" value="complete"/>
			<string key="org:resource" value="General Lab Clinical Chemistry"/>
			<date key="time:timestamp" value="2006-06-12T09:00:00.000+10:00"/>
			<string key="Activity" value="screening antistoffen erytrocyten"/>
			<string key="org:group" value="General Lab Clinical Chemistry"/>
		</event>
		<event>
			<string key="concept:name" value="ordertarief"/>
			<string key="lifecycle:transition" value="complete"/>
			<string key="org:resource" value="General Lab Clinical Chemistry"/>
			<date key="time:timestamp" value="2006-06-12T09:00:00.000+10:00"/>
			<string key="Activity" value="ordertarief"/>
			<string key="org:group" value="General Lab Clinical Chemistry"/>
		</event>
		<event>
			<string key="concept:name" value="ordertarief"/>
			<string key="lifecycle:transition" value="complete"/>
			<string key="org:resource" value="General Lab Clinical Chemistry"/>
			<date key="time:timestamp" value="2006-06-12T09:00:00.000+10:00"/>
			<string key="Activity" value="ordertarief"/>
			<string key="org:group" value="General Lab Clinical Chemistry"/>
		</event>
		<event>
			<string key="concept:name" value="190205 klasse 3b        a205"/>
			<string key="lifecycle:transition" value="complete"/>
			<string key="org:resource" value="Nursing ward"/>
			<date key="time:timestamp" value="2006-06-12T09:00:00.000+10:00"/>
			<string key="Activity" value="190205 klasse 3b        a205"/>
			<string key="org:group" value="Nursing ward"/>
		</event>
		<event>
			<string key="concept:name" value="190101 bovenreg.toesl.  a101"/>
			<string key="lifecycle:transition" value="complete"/>
			<string key="org:resource" value="Nursing ward"/>
			<date key="time:timestamp" value="2006-06-12T09:00:00.000+10:00"/>
			<string key="Activity" value="190101 bovenreg.toesl.  a101"/>
			<string key="org:group" value="Nursing ward"/>
		</event>
		<event>
			<string key="concept:name" value="gefiltreerd erytrocytenconcentraat"/>
			<string key="lifecycle:transition" value="complete"/>
			<string key="org:resource" value="General Lab Clinical Chemistry"/>
			<date key="time:timestamp" value="2006-06-12T09:00:00.000+10:00"/>
			<string key="Activity" value="gefiltreerd erytrocytenconcentraat"/>
			<string key="org:group" value="General Lab Clinical Chemistry"/>
		</event>
		<event>
			<string key="concept:name" value="gefiltreerd erytrocytenconcentraat"/>
			<string key="lifecycle:transition" value="complete"/>
			<string key="org:resource" value="General Lab Clinical Chemistry"/>
			<date key="time:timestamp" value="2006-06-12T09:00:00.000+10:00"/>
			<string key="Activity" value="gefiltreerd erytrocytenconcentraat"/>
			<string key="org:group" value="General Lab Clinical Chemistry"/>
		</event>
[truncated: 10,322,389 more chars]
