# Supplementary material for: Privacy-Preserving Process Mining in Healthcare
Source: Int J Environ Res Public Health. 2020 Mar 2;17(5):1612. doi: 10.3390/ijerph17051612 (PMC7084661; doi:10.3390/ijerph17051612)
Supplement: Supplementary file 1 [file ijerph-17-01612-s001.zip › Anonymisation_code_and_data/Anonymised logs/Sepsis/Sepsis - Data suppression - k10 - process variant 1.xes]

<?xml version="1.0" encoding="UTF-8"?>
<!-- XES version 1.0 -->
<!-- Created by Fluxicon Disco (http://fluxicon.com/disco/ -->
<!-- (c) 2017 Fluxicon - http://fluxicon.com/ -->
<log xes.version="1.0" xmlns="http://www.xes-standard.org" xes.creator="Fluxicon Disco">
	<extension name="Concept" prefix="concept" uri="http://www.xes-standard.org/concept.xesext"/>
	<extension name="Lifecycle" prefix="lifecycle" uri="http://www.xes-standard.org/lifecycle.xesext"/>
	<extension name="Time" prefix="time" uri="http://www.xes-standard.org/time.xesext"/>
	<extension name="Organizational" prefix="org" uri="http://www.xes-standard.org/org.xesext"/>
	<global scope="trace">
		<string key="concept:name" value="name"/>
		<string key="variant" value="string"/>
		<int key="variant-index" value="0"/>
	</global>
	<global scope="event">
		<string key="concept:name" value="name"/>
		<string key="lifecycle:transition" value="transition"/>
		<string key="org:resource" value="resource"/>
		<date key="time:timestamp" value="2019-10-04T12:03:11.401+10:00"/>
		<string key="Count" value="string"/>
		<string key="Activity" value="string"/>
		<string key="InfectionSuspected" value="string"/>
		<string key="org:group" value="string"/>
	</global>
	<classifier name="Activity" keys="Activity"/>
	<classifier name="Resource" keys="org:group"/>
	<string key="lifecycle:model" value="standard"/>
	<string key="creator" value="Fluxicon Disco"/>
	<string key="library" value="Fluxicon Octane"/>
	<trace>
		<string key="concept:name" value="D"/>
		<string key="variant" value="Variant 29"/>
		<int key="variant-index" value="29"/>
		<string key="creator" value="Fluxicon Disco"/>
		<event>
			<string key="concept:name" value="ER Registration"/>
			<string key="lifecycle:transition" value="complete"/>
			<string key="org:resource" value="A"/>
			<date key="time:timestamp" value="2014-07-10T19:52:00.000+10:00"/>
			<string key="Count" value="42"/>
			<string key="Activity" value="ER Registration"/>
			<string key="InfectionSuspected" value="TRUE"/>
			<string key="org:group" value="A"/>
		</event>
		<event>
			<string key="concept:name" value="ER Triage"/>
			<string key="lifecycle:transition" value="complete"/>
			<string key="org:resource" value="C"/>
			<date key="time:timestamp" value="2014-07-10T20:06:24.000+10:00"/>
			<string key="Count" value="42"/>
			<string key="Activity" value="ER Triage"/>
			<string key="org:group" value="C"/>
		</event>
		<event>
			<string key="concept:name" value="ER Sepsis Triage"/>
			<string key="lifecycle:transition" value="complete"/>
			<string key="org:resource" value="A"/>
			<date key="time:timestamp" value="2014-07-10T20:16:54.000+10:00"/>
			<string key="Count" value="42"/>
			<string key="Activity" value="ER Sepsis Triage"/>
			<string key="org:group" value="A"/>
		</event>
		<event>
			<string key="concept:name" value="CRP"/>
			<string key="lifecycle:transition" value="complete"/>
			<string key="org:resource" value="B"/>
			<date key="time:timestamp" value="2014-07-10T20:50:00.000+10:00"/>
			<string key="Count" value="42"/>
			<string key="Activity" value="CRP"/>
			<string key="org:group" value="B"/>
		</event>
		<event>
			<string key="concept:name" value="LacticAcid"/>
			<string key="lifecycle:transition" value="complete"/>
			<string key="org:resource" value="B"/>
			<date key="time:timestamp" value="2014-07-10T20:50:00.000+10:00"/>
			<string key="Count" value="42"/>
			<string key="Activity" value="LacticAcid"/>
			<string key="org:group" value="B"/>
		</event>
		<event>
			<string key="concept:name" value="Leucocytes"/>
			<string key="lifecycle:transition" value="complete"/>
			<string key="org:resource" value="B"/>
			<date key="time:timestamp" value="2014-07-10T20:50:00.000+10:00"/>
			<string key="Count" value="42"/>
			<string key="Activity" value="Leucocytes"/>
			<string key="org:group" value="B"/>
		</event>
		<event>
			<string key="concept:name" value="IV Liquid"/>
			<string key="lifecycle:transition" value="complete"/>
			<string key="org:resource" value="A"/>
			<date key="time:timestamp" value="2014-07-10T20:56:57.000+10:00"/>
			<string key="Count" value="42"/>
			<string key="Activity" value="IV Liquid"/>
			<string key="org:group" value="A"/>
		</event>
		<event>
			<string key="concept:name" value="IV Antibiotics"/>
			<string key="lifecycle:transition" value="complete"/>
			<string key="org:resource" value="A"/>
			<date key="time:timestamp" value="2014-07-10T20:57:05.000+10:00"/>
			<string key="Count" value="42"/>
			<string key="Activity" value="IV Antibiotics"/>
			<string key="org:group" value="A"/>
		</event>
		<event>
			<string key="concept:name" value="Admission NC"/>
			<string key="lifecycle:transition" value="complete"/>
			<string key="org:resource" value="F"/>
			<date key="time:timestamp" value="2014-07-10T22:07:02.000+10:00"/>
			<string key="Count" value="42"/>
			<string key="Activity" value="Admission NC"/>
			<string key="org:group" value="F"/>
		</event>
		<event>
			<string key="concept:name" value="Leucocytes"/>
			<string key="lifecycle:transition" value="complete"/>
			<string key="org:resource" value="B"/>
			<date key="time:timestamp" value="2014-07-12T16:00:00.000+10:00"/>
			<string key="Count" value="42"/>
			<string key="Activity" value="Leucocytes"/>
			<string key="org:group" value="B"/>
		</event>
		<event>
			<string key="concept:name" value="CRP"/>
			<string key="lifecycle:transition" value="complete"/>
			<string key="org:resource" value="B"/>
			<date key="time:timestamp" value="2014-07-13T16:00:00.000+10:00"/>
			<string key="Count" value="42"/>
			<string key="Activity" value="CRP"/>
			<string key="org:group" value="B"/>
		</event>
		<event>
			<string key="concept:name" value="Release A"/>
			<string key="lifecycle:transition" value="complete"/>
			<string key="org:resource" value="E"/>
			<date key="time:timestamp" value="2014-07-16T02:00:00.000+10:00"/>
			<string key="Count" value="42"/>
			<string key="Activity" value="Release A"/>
			<string key="org:group" value="E"/>
		</event>
		<event>
			<string key="concept:name" value="Return ER"/>
			<string key="lifecycle:transition" value="complete"/>
			<string key="org:resource" value="?"/>
			<date key="time:timestamp" value="2014-07-29T01:36:41.000+10:00"/>
			<string key="Count" value="42"/>
			<string key="Activity" value="Return ER"/>
			<string key="org:group" value="?"/>
		</event>
	</trace>
	<trace>
		<string key="concept:name" value="E"/>
		<string key="variant" value="Variant 13"/>
		<int key="variant-index" value="13"/>
		<string key="creator" value="Fluxicon Disco"/>
		<event>
			<string key="concept:name" value="ER Registration"/>
			<string key="lifecycle:transition" value="complete"/>
			<string key="org:resource" value="A"/>
			<date key="time:timestamp" value="2015-01-16T05:14:58.000+10:00"/>
			<string key="Count" value="58"/>
			<string key="Activity" value="ER Registration"/>
			<string key="InfectionSuspected" value="TRUE"/>
			<string key="org:group" value="A"/>
		</event>
		<event>
			<string key="concept:name" value="ER Triage"/>
			<string key="lifecycle:transition" value="complete"/>
			<string key="org:resource" value="C"/>
			<date key="time:timestamp" value="2015-01-16T05:16:03.000+10:00"/>
			<string key="Count" value="58"/>
			<string key="Activity" value="ER Triage"/>
			<string key="org:group" value="C"/>
		</event>
		<event>
			<string key="concept:name" value="ER Sepsis Triage"/>
			<string key="lifecycle:transition" value="complete"/>
			<string key="org:resource" value="A"/>
			<date key="time:timestamp" value="2015-01-16T05:17:15.000+10:00"/>
			<string key="Count" value="58"/>
			<string key="Activity" value="ER Sepsis Triage"/>
			<string key="org:group" value="A"/>
		</event>
		<event>
			<string key="concept:name" value="IV Liquid"/>
			<string key="lifecycle:transition" value="complete"/>
			<string key="org:resource" value="A"/>
			<date key="time:timestamp" value="2015-01-16T05:30:32.000+10:00"/>
			<string key="Count" value="58"/>
			<string key="Activity" value="IV Liquid"/>
			<string key="org:group" value="A"/>
		</event>
		<event>
			<string key="concept:name" value="CRP"/>
			<string key="lifecycle:transition" value="complete"/>
			<string key="org:resource" value="B"/>
			<date key="time:timestamp" value="2015-01-16T05:31:00.000+10:00"/>
			<string key="Count" value="58"/>
			<string key="Activity" value="CRP"/>
			<string key="org:group" value="B"/>
		</event>
		<event>
			<string key="concept:name" value="Leucocytes"/>
			<string key="lifecycle:transition" value="complete"/>
			<string key="org:resource" value="B"/>
			<date key="time:timestamp" value="2015-01-16T05:31:00.000+10:00"/>
			<string key="Count" value="58"/>
			<string key="Activity" value="Leucocytes"/>
			<string key="org:group" value="B"/>
		</event>
		<event>
			<string key="concept:name" value="LacticAcid"/>
			<string key="lifecycle:transition" value="complete"/>
			<string key="org:resource" value="B"/>
			<date key="time:timestamp" value="2015-01-16T05:31:00.000+10:00"/>
			<string key="Count" value="58"/>
			<string key="Activity" value="LacticAcid"/>
			<string key="org:group" value="B"/>
		</event>
		<event>
			<string key="concept:name" value="IV Antibiotics"/>
			<string key="lifecycle:transition" value="complete"/>
			<string key="org:resource" value="A"/>
			<date key="time:timestamp" value="2015-01-16T05:35:59.000+10:00"/>
			<string key="Count" value="58"/>
			<string key="Activity" value="IV Antibiotics"/>
			<string key="org:group" value="A"/>
		</event>
	</trace>
	<trace>
		<string key="concept:name" value="F"/>
		<string key="variant" value="Variant 30"/>
		<int key="variant-index" value="30"/>
		<string key="creator" value="Fluxicon Disco"/>
		<event>
			<string key="concept:name" value="ER Registration"/>
			<string key="lifecycle:transition" value="complete"/>
			<string key="org:resource" value="A"/>
			<date key="time:timestamp" value="2014-05-08T02:56:57.000+10:00"/>
			<string key="Count" value="33"/>
			<string key="Activity" value="ER Registration"/>
			<string key="InfectionSuspected" value="TRUE"/>
			<string key="org:group" value="A"/>
		</event>
		<event>
			<string key="concept:name" value="ER Triage"/>
			<string key="lifecycle:transition" value="complete"/>
			<string key="org:resource" value="C"/>
			<date key="time:timestamp" value="2014-05-08T02:57:49.000+10:00"/>
			<string key="Count" value="33"/>
			<string key="Activity" value="ER Triage"/>
			<string key="org:group" value="C"/>
		</event>
		<event>
			<string key="concept:name" value="ER Sepsis Triage"/>
			<string key="lifecycle:transition" value="complete"/>
			<string key="org:resource" value="A"/>
			<date key="time:timestamp" value="2014-05-08T02:58:08.000+10:00"/>
			<string key="Count" value="33"/>
			<string key="Activity" value="ER Sepsis Triage"/>
			<string key="org:group" value="A"/>
		</event>
		<event>
			<string key="concept:name" value="Leucocytes"/>
			<string key="lifecycle:transition" value="complete"/>
			<string key="org:resource" value="B"/>
			<date key="time:timestamp" value="2014-05-08T03:11:00.000+10:00"/>
			<string key="Count" value="33"/>
			<string key="Activity" value="Leucocytes"/>
			<string key="org:group" value="B"/>
		</event>
		<event>
			<string key="concept:name" value="CRP"/>
			<string key="lifecycle:transition" value="complete"/>
			<string key="org:resource" value="B"/>
			<date key="time:timestamp" value="2014-05-08T03:11:00.000+10:00"/>
			<string key="Count" value="33"/>
			<string key="Activity" value="CRP"/>
			<string key="org:group" value="B"/>
		</event>
		<event>
			<string key="concept:name" value="LacticAcid"/>
			<string key="lifecycle:transition" value="complete"/>
			<string key="org:resource" value="B"/>
			<date key="time:timestamp" value="2014-05-08T03:11:00.000+10:00"/>
			<string key="Count" value="33"/>
			<string key="Activity" value="LacticAcid"/>
			<string key="org:group" value="B"/>
		</event>
		<event>
			<string key="concept:name" value="IV Antibiotics"/>
			<string key="lifecycle:transition" value="complete"/>
			<string key="org:resource" value="A"/>
			<date key="time:timestamp" value="2014-05-08T06:01:28.000+10:00"/>
			<string key="Count" value="33"/>
			<string key="Activity" value="IV Antibiotics"/>
			<string key="org:group" value="A"/>
		</event>
		<event>
			<string key="concept:name" value="IV Liquid"/>
			<string key="lifecycle:transition" value="complete"/>
			<string key="org:resource" value="A"/>
			<date key="time:timestamp" value="2014-05-08T06:01:28.000+10:00"/>
			<string key="Count" value="33"/>
			<string key="Activity" value="IV Liquid"/>
			<string key="org:group" value="A"/>
		</event>
		<event>
			<string key="concept:name" value="Admission NC"/>
			<string key="lifecycle:transition" value="complete"/>
			<string key="org:resource" value="I"/>
			<date key="time:timestamp" value="2014-05-08T06:03:00.000+10:00"/>
			<string key="Count" value="33"/>
			<string key="Activity" value="Admission NC"/>
			<string key="org:group" value="I"/>
		</event>
		<event>
			<string key="concept:name" value="Release A"/>
			<string key="lifecycle:transition" value="complete"/>
			<string key="org:resource" value="E"/>
			<date key="time:timestamp" value="2014-05-09T19:00:00.000+10:00"/>
			<string key="Count" value="33"/>
			<string key="Activity" value="Release A"/>
			<string key="org:group" value="E"/>
		</event>
	</trace>
	<trace>
		<string key="concept:name" value="G"/>
		<string key="variant" value="Variant 31"/>
		<int key="variant-index" value="31"/>
		<string key="creator" value="Fluxicon Disco"/>
		<event>
			<string key="concept:name" value="ER Registration"/>
			<string key="lifecycle:transition" value="complete"/>
			<string key="org:resource" value="A"/>
			<date key="time:timestamp" value="2014-09-05T22:40:47.000+10:00"/>
			<string key="Count" value="82"/>
			<string key="Activity" value="ER Registration"/>
			<string key="InfectionSuspected" value="TRUE"/>
			<string key="org:group" value="A"/>
		</event>
		<event>
			<string key="concept:name" value="ER Triage"/>
			<string key="lifecycle:transition" value="complete"/>
			<string key="org:resource" value="C"/>
			<date key="time:timestamp" value="2014-09-05T22:52:39.000+10:00"/>
			<string key="Count" value="82"/>
			<string key="Activity" value="ER Triage"/>
			<string key="org:group" value="C"/>
		</event>
		<event>
			<string key="concept:name" value="ER Sepsis Triage"/>
			<string key="lifecycle:transition" value="complete"/>
			<string key="org:resource" value="A"/>
			<date key="time:timestamp" value="2014-09-05T22:53:30.000+10:00"/>
			<string key="Count" value="82"/>
			<string key="Activity" value="ER Sepsis Triage"/>
			<string key="org:group" value="A"/>
		</event>
		<event>
			<string key="concept:name" value="IV Liquid"/>
			<string key="lifecycle:transition" value="complete"/>
			<string key="org:resource" value="A"/>
			<date key="time:timestamp" value="2014-09-05T23:19:00.000+10:00"/>
			<string key="Count" value="82"/>
			<string key="Activity" value="IV Liquid"/>
			<string key="org:group" value="A"/>
		</event>
		<event>
			<string key="concept:name" value="IV Antibiotics"/>
			<string key="lifecycle:transition" value="complete"/>
			<string key="org:resource" value="A"/>
			<date key="time:timestamp" value="2014-09-05T23:19:14.000+10:00"/>
			<string key="Count" value="82"/>
			<string key="Activity" value="IV Antibiotics"/>
			<string key="org:group" value="A"/>
		</event>
		<event>
			<string key="concept:name" value="LacticAcid"/>
			<string key="lifecycle:transition" value="complete"/>
			<string key="org:resource" value="B"/>
			<date key="time:timestamp" value="2014-09-05T23:21:00.000+10:00"/>
			<string key="Count" value="82"/>
			<string key="Activity" value="LacticAcid"/>
			<string key="org:group" value="B"/>
		</event>
		<event>
			<string key="concept:name" value="CRP"/>
			<string key="lifecycle:transition" value="complete"/>
			<string key="org:resource" value="B"/>
			<date key="time:timestamp" value="2014-09-05T23:21:00.000+10:00"/>
			<string key="Count" value="82"/>
			<string key="Activity" value="CRP"/>
			<string key="org:group" value="B"/>
		</event>
		<event>
			<string key="concept:name" value="Leucocytes"/>
			<string key="lifecycle:transition" value="complete"/>
			<string key="org:resource" value="B"/>
			<date key="time:timestamp" value="2014-09-05T23:21:00.000+10:00"/>
			<string key="Count" value="82"/>
			<string key="Activity" value="Leucocytes"/>
			<string key="org:group" value="B"/>
		</event>
		<event>
			<string key="concept:name" value="Admission NC"/>
			<string key="lifecycle:transition" value="complete"/>
			<string key="org:resource" value="H"/>
			<date key="time:timestamp" value="2014-09-06T03:20:13.000+10:00"/>
			<string key="Count" value="82"/>
			<string key="Activity" value="Admission NC"/>
			<string key="org:group" value="H"/>
		</event>
		<event>
			<string key="concept:name" value="Leucocytes"/>
			<string key="lifecycle:transition" value="complete"/>
			<string key="org:resource" value="B"/>
			<date key="time:timestamp" value="2014-09-09T16:00:00.000+10:00"/>
			<string key="Count" value="82"/>
			<string key="Activity" value="Leucocytes"/>
			<string key="org:group" value="B"/>
		</event>
		<event>
			<string key="concept:name" value="CRP"/>
			<string key="lifecycle:transition" value="complete"/>
			<string key="org:resource" value="B"/>
			<date key="time:timestamp" value="2014-09-09T16:00:00.000+10:00"/>
			<string key="Count" value="82"/>
			<string key="Activity" value="CRP"/>
			<string key="org:group" value="B"/>
		</event>
		<event>
			<string key="concept:name" value="Release A"/>
			<string key="lifecycle:transition" value="complete"/>
			<string key="org:resource" value="E"/>
			<date key="time:timestamp" value="2014-09-12T18:00:00.000+10:00"/>
			<string key="Count" value="82"/>
			<string key="Activity" value="Release A"/>
			<string key="org:group" value="E"/>
		</event>
	</trace>
	<trace>
		<string key="concept:name" value="J"/>
		<string key="variant" value="Variant 32"/>
		<int key="variant-index" value="32"/>
		<string key="creator" value="Fluxicon Disco"/>
		<event>
			<string key="concept:name" value="ER Registration"/>
			<string key="lifecycle:transition" value="complete"/>
			<string key="org:resource" value="A"/>
			<date key="time:timestamp" value="2014-01-03T01:45:45.000+10:00"/>
			<string key="Count" value="13"/>
			<string key="Activity" value="ER Registration"/>
			<string key="InfectionSuspected" value="TRUE"/>
			<string key="org:group" value="A"/>
		</event>
		<event>
			<string key="concept:name" value="ER Triage"/>
			<string key="lifecycle:transition" value="complete"/>
			<string key="org:resource" value="C"/>
			<date key="time:timestamp" value="2014-01-03T01:47:18.000+10:00"/>
			<string key="Count" value="13"/>
			<string key="Activity" value="ER Triage"/>
			<string key="org:group" value="C"/>
		</event>
		<event>
			<string key="concept:name" value="ER Sepsis Triage"/>
			<string key="lifecycle:transition" value="complete"/>
			<string key="org:resource" value="A"/>
			<date key="time:timestamp" value="2014-01-03T01:55:51.000+10:00"/>
			<string key="Count" value="13"/>
			<string key="Activity" value="ER Sepsis Triage"/>
			<string key="org:group" value="A"/>
		</event>
		<event>
			<string key="concept:name" value="CRP"/>
			<string key="lifecycle:transition" value="complete"/>
			<string key="org:resource" value="B"/>
			<date key="time:timestamp" value="2014-01-03T01:57:00.000+10:00"/>
			<string key="Count" value="13"/>
			<string key="Activity" value="CRP"/>
			<string key="org:group" value="B"/>
		</event>
		<event>
			<string key="concept:name" value="Leucocytes"/>
			<string key="lifecycle:transition" value="complete"/>
			<string key="org:resource" value="B"/>
			<date key="time:timestamp" value="2014-01-03T01:57:00.000+10:00"/>
			<string key="Count" value="13"/>
			<string key="Activity" value="Leucocytes"/>
			<string key="org:group" value="B"/>
		</event>
		<event>
			<string key="concept:name" value="LacticAcid"/>
			<string key="lifecycle:transition" value="complete"/>
			<string key="org:resource" value="B"/>
			<date key="time:timestamp" value="2014-01-03T01:57:00.000+10:00"/>
			<string key="Count" value="13"/>
			<string key="Activity" value="LacticAcid"/>
			<string key="org:group" value="B"/>
		</event>
		<event>
			<string key="concept:name" value="IV Liquid"/>
			<string key="lifecycle:transition" value="complete"/>
			<string key="org:resource" value="A"/>
			<date key="time:timestamp" value="2014-01-03T02:30:00.000+10:00"/>
			<string key="Count" value="13"/>
			<string key="Activity" value="IV Liquid"/>
			<string key="org:group" value="A"/>
		</event>
		<event>
			<string key="concept:name" value="IV Antibiotics"/>
			<string key="lifecycle:transition" value="complete"/>
			<string key="org:resource" value="A"/>
			<date key="time:timestamp" value="2014-01-03T03:00:00.000+10:00"/>
			<string key="Count" value="13"/>
			<string key="Activity" value="IV Antibiotics"/>
			<string key="org:group" value="A"/>
		</event>
		<event>
			<string key="concept:name" value="Admission NC"/>
			<string key="lifecycle:transition" value="complete"/>
			<string key="org:resource" value="F"/>
			<date key="time:timestamp" value="2014-01-03T05:09:47.000+10:00"/>
			<string key="Count" value="13"/>
			<string key="Activity" value="Admission NC"/>
			<string key="org:group" value="F"/>
		</event>
		<event>
			<string key="concept:name" value="CRP"/>
			<string key="lifecycle:transition" value="complete"/>
			<string key="org:resource" value="B"/>
			<date key="time:timestamp" value="2014-01-04T17:00:00.000+10:00"/>
			<string key="Count" value="13"/>
			<string key="Activity" value="CRP"/>
			<string key="org:group" value="B"/>
		</event>
		<event>
			<string key="concept:name" value="Release A"/>
			<string key="lifecycle:transition" value="complete"/>
			<string key="org:resource" value="E"/>
			<date key="time:timestamp" value="2014-01-06T20:00:00.000+10:00"/>
			<string key="Count" value="13"/>
			<string key="Activity" value="Release A"/>
			<string key="org:group" value="E"/>
		</event>
	</trace>
	<trace>
		<string key="concept:name" value="K"/>
		<string key="variant" value="Variant 33"/>
		<int key="variant-index" value="33"/>
		<string key="creator" value="Fluxicon Disco"/>
		<event>
			<string key="concept:name" value="ER Registration"/>
			<string key="lifecycle:transition" value="complete"/>
			<string key="org:resource" value="A"/>
			<date key="time:timestamp" value="2014-02-24T06:43:13.000+10:00"/>
			<string key="Count" value="106"/>
			<string key="Activity" value="ER Registration"/>
			<string key="InfectionSuspected" value="TRUE"/>
			<string key="org:group" value="A"/>
		</event>
		<event>
			<string key="concept:name" value="ER Triage"/>
			<string key="lifecycle:transition" value="complete"/>
			<string key="org:resource" value="C"/>
			<date key="time:timestamp" value="2014-02-24T06:58:31.000+10:00"/>
			<string key="Count" value="106"/>
			<string key="Activity" value="ER Triage"/>
			<string key="org:group" value="C"/>
		</event>
		<event>
			<string key="concept:name" value="ER Sepsis Triage"/>
			<string key="lifecycle:transition" value="complete"/>
			<string key="org:resource" value="A"/>
			<date key="time:timestamp" value="2014-02-24T06:58:54.000+10:00"/>
			<string key="Count" value="106"/>
			<string key="Activity" value="ER Sepsis Triage"/>
			<string key="org:group" value="A"/>
		</event>
		<event>
			<string key="concept:name" value="LacticAcid"/>
			<string key="lifecycle:transition" value="complete"/>
			<string key="org:resource" value="B"/>
			<date key="time:timestamp" value="2014-02-24T07:15:00.000+10:00"/>
			<string key="Count" value="106"/>
			<string key="Activity" value="LacticAcid"/>
			<string key="org:group" value="B"/>
		</event>
		<event>
			<string key="concept:name" value="CRP"/>
			<string key="lifecycle:transition" value="complete"/>
			<string key="org:resource" value="B"/>
			<date key="time:timestamp" value="2014-02-24T07:15:00.000+10:00"/>
			<string key="Count" value="106"/>
			<string key="Activity" value="CRP"/>
			<string key="org:group" value="B"/>
		</event>
		<event>
			<string key="concept:name" value="Leucocytes"/>
			<string key="lifecycle:transition" value="complete"/>
			<string key="org:resource" value="B"/>
			<date key="time:timestamp" value="2014-02-24T07:15:00.000+10:00"/>
			<string key="Count" value="106"/>
			<string key="Activity" value="Leucocytes"/>
			<string key="org:group" value="B"/>
		</event>
		<event>
			<string key="concept:name" value="IV Antibiotics"/>
			<string key="lifecycle:transition" value="complete"/>
			<string key="org:resource" value="A"/>
			<date key="time:timestamp" value="2014-02-24T09:39:44.000+10:00"/>
			<string key="Count" value="106"/>
			<string key="Activity" value="IV Antibiotics"/>
			<string key="org:group" value="A"/>
		</event>
		<event>
			<string key="concept:name" value="Admission NC"/>
			<string key="lifecycle:transition" value="complete"/>
			<string key="org:resource" value="H"/>
			<date key="time:timestamp" value="2014-02-24T09:49:53.000+10:00"/>
			<string key="Count" value="106"/>
			<string key="Activity" value="Admission NC"/>
			<string key="org:group" value="H"/>
		</event>
		<event>
			<string key="concept:name" value="Leucocytes"/>
			<string key="lifecycle:transition" value="complete"/>
			<string key="org:resource" value="B"/>
			<date key="time:timestamp" value="2014-02-24T16:00:00.000+10:00"/>
			<string key="Count" value="106"/>
			<string key="Activity" value="Leucocytes"/>
			<string key="org:group" value="B"/>
		</event>
		<event>
			<string key="concept:name" value="CRP"/>
			<string key="lifecycle:transition" value="complete"/>
			<string key="org:resource" value="B"/>
			<date key="time:timestamp" value="2014-02-24T16:00:00.000+10:00"/>
			<string key="Count" value="106"/>
			<string key="Activity" value="CRP"/>
			<string key="org:group" value="B"/>
		</event>
		<event>
			<string key="concept:name" value="Admission NC"/>
			<string key="lifecycle:transition" value="complete"/>
			<string key="org:resource" value="H"/>
			<date key="time:timestamp" value="2014-02-24T16:52:49.000+10:00"/>
			<string key="Count" value="106"/>
			<string key="Activity" value="Admission NC"/>
			<string key="org:group" value="H"/>
		</event>
		<event>
			<string key="concept:name" value="IV Liquid"/>
			<string key="lifecycle:transition" value="complete"/>
			<string key="org:resource" value="A"/>
			<date key="time:timestamp" value="2014-02-25T06:39:32.000+10:00"/>
			<string key="Count" value="106"/>
			<string key="Activity" value="IV Liquid"/>
			<string key="org:group" value="A"/>
		</event>
		<event>
			<string key="concept:name" value="CRP"/>
			<string key="lifecycle:transition" value="complete"/>
			<string key="org:resource" value="B"/>
			<date key="time:timestamp" value="2014-02-25T22:00:00.000+10:00"/>
			<string key="Count" value="106"/>
			<string key="Activity" value="CRP"/>
			<string key="org:group" value="B"/>
		</event>
		<event>
			<string key="concept:name" value="Leucocytes"/>
			<string key="lifecycle:transition" value="complete"/>
			<string key="org:resource" value="B"/>
			<date key="time:timestamp" value="2014-02-25T22:00:00.000+10:00"/>
			<string key="Count" value="106"/>
			<string key="Activity" value="Leucocytes"/>
			<string key="org:group" value="B"/>
		</event>
		<event>
			<string key="concept:name" value="Release A"/>
			<string key="lifecycle:transition" value="complete"/>
			<string key="org:resource" value="E"/>
			<date key="time:timestamp" value="2014-02-26T19:00:00.000+10:00"/>
			<string key="Count" value="106"/>
			<string key="Activity" value="Release A"/>
			<string key="org:group" value="E"/>
		</event>
		<event>
			<string key="concept:name" value="Return ER"/>
			<string key="lifecycle:transition" value="complete"/>
			<string key="org:resource" value="?"/>
			<date key="time:timestamp" value="2014-06-11T06:27:24.000+10:00"/>
			<string key="Count" value="106"/>
			<string key="Activity" value="Return ER"/>
			<string key="org:group" value="?"/>
		</event>
	</trace>
	<trace>
		<string key="concept:name" value="L"/>
		<string key="variant" value="Variant 34"/>
		<int key="variant-index" value="34"/>
		<string key="creator" value="Fluxicon Disco"/>
		<event>
			<string key="concept:name" value="ER Registration"/>
			<string key="lifecycle:transition" value="complete"/>
			<string key="org:resource" value="A"/>
			<date key="time:timestamp" value="2014-09-01T02:47:15.000+10:00"/>
			<string key="Count" value="106"/>
			<string key="Activity" value="ER Registration"/>
			<string key="InfectionSuspected" value="TRUE"/>
			<string key="org:group" value="A"/>
		</event>
		<event>
			<string key="concept:name" value="ER Triage"/>
			<string key="lifecycle:transition" value="complete"/>
			<string key="org:resource" value="C"/>
			<date key="time:timestamp" value="2014-09-01T02:50:36.000+10:00"/>
			<string key="Count" value="106"/>
			<string key="Activity" value="ER Triage"/>
			<string key="org:group" value="C"/>
		</event>
		<event>
			<string key="concept:name" value="ER Sepsis Triage"/>
			<string key="lifecycle:transition" value="complete"/>
			<string key="org:resource" value="A"/>
			<date key="time:timestamp" value="2014-09-01T02:52:40.000+10:00"/>
			<string key="Count" value="106"/>
			<string key="Activity" value="ER Sepsis Triage"/>
			<string key="org:group" value="A"/>
		</event>
		<event>
			<string key="concept:name" value="Leucocytes"/>
			<string key="lifecycle:transition" value="complete"/>
			<string key="org:resource" value="B"/>
			<date key="time:timestamp" value="2014-09-01T03:00:00.000+10:00"/>
			<string key="Count" value="106"/>
			<string key="Activity" value="Leucocytes"/>
			<string key="org:group" value="B"/>
		</event>
		<event>
			<string key="concept:name" value="CRP"/>
			<string key="lifecycle:transition" value="complete"/>
			<string key="org:resource" value="B"/>
			<date key="time:timestamp" value="2014-09-01T03:00:00.000+10:00"/>
			<string key="Count" value="106"/>
			<string key="Activity" value="CRP"/>
			<string key="org:group" value="B"/>
		</event>
		<event>
			<string key="concept:name" value="LacticAcid"/>
			<string key="lifecycle:transition" value="complete"/>
			<string key="org:resource" value="B"/>
			<date key="time:timestamp" value="2014-09-01T03:00:00.000+10:00"/>
			<string key="Count" value="106"/>
			<string key="Activity" value="LacticAcid"/>
			<string key="org:group" value="B"/>
		</event>
		<event>
			<string key="concept:name" value="IV Liquid"/>
			<string key="lifecycle:transition" value="complete"/>
			<string key="org:resource" value="A"/>
			<date key="time:timestamp" value="2014-09-01T05:28:00.000+10:00"/>
			<string key="Count" value="106"/>
			<string key="Activity" value="IV Liquid"/>
			<string key="org:group" value="A"/>
		</event>
		<event>
			<string key="concept:name" value="IV Antibiotics"/>
			<string key="lifecycle:transition" value="complete"/>
			<string key="org:resource" value="A"/>
			<date key="time:timestamp" value="2014-09-01T06:00:39.000+10:00"/>
			<string key="Count" value="106"/>
			<string key="Activity" value="IV Antibiotics"/>
			<string key="org:group" value="A"/>
		</event>
		<event>
			<string key="concept:name" value="Admission NC"/>
			<string key="lifecycle:transition" value="complete"/>
			<string key="org:resource" value="N"/>
			<date key="time:timestamp" value="2014-09-01T06:34:21.000+10:00"/>
			<string key="Count" value="106"/>
			<string key="Activity" value="Admission NC"/>
			<string key="org:group" value="N"/>
		</event>
		<event>
			<string key="concept:name" value="Leucocytes"/>
			<string key="lifecycle:transition" value="complete"/>
			<string key="org:resource" value="B"/>
			<date key="time:timestamp" value="2014-09-02T16:00:00.000+10:00"/>
			<string key="Count" value="106"/>
			<string key="Activity" value="Leucocytes"/>
			<string key="org:group" value="B"/>
		</event>
		<event>
			<string key="concept:name" value="Leucocytes"/>
			<string key="lifecycle:transition" value="complete"/>
			<string key="org:resource" value="B"/>
			<date key="time:timestamp" value="2014-09-03T16:00:00.000+10:00"/>
			<string key="Count" value="106"/>
			<string key="Activity" value="Leucocytes"/>
			<string key="org:group" value="B"/>
		</event>
		<event>
			<string key="concept:name" value="Leucocytes"/>
			<string key="lifecycle:transition" value="complete"/>
			<string key="org:resource" value="B"/>
			<date key="time:timestamp" value="2014-09-07T16:00:00.000+10:00"/>
			<string key="Count" value="106"/>
			<string key="Activity" value="Leucocytes"/>
			<string key="org:group" value="B"/>
		</event>
		<event>
			<string key="concept:name" value="CRP"/>
			<string key="lifecycle:transition" value="complete"/>
			<string key="org:resource" value="B"/>
			<date key="time:timestamp" value="2014-09-07T16:00:00.000+10:00"/>
			<string key="Count" value="106"/>
			<string key="Activity" value="CRP"/>
			<string key="org:group" value="B"/>
		</event>
		<event>
			<string key="concept:name" value="Release A"/>
			<string key="lifecycle:transition" value="complete"/>
			<string key="org:resource" value="E"/>
			<date key="time:timestamp" value="2014-09-08T18:30:00.000+10:00"/>
			<string key="Count" value="106"/>
			<string key="Activity" value="Release A"/>
			<string key="org:group" value="E"/>
		</event>
		<event>
			<string key="concept:name" value="Return ER"/>
			<string key="lifecycle:transition" value="complete"/>
			<string key="org:resource" value="?"/>
			<date key="time:timestamp" value="2014-09-12T08:40:27.000+10:00"/>
			<string key="Count" value="106"/>
			<string key="Activity" value="Return ER"/>
			<string key="org:group" value="?"/>
		</event>
	</trace>
	<trace>
		<string key="concept:name" value="O"/>
		<string key="variant" value="Variant 35"/>
		<int key="variant-index" value="35"/>
		<string key="creator" value="Fluxicon Disco"/>
		<event>
			<string key="concept:name" value="ER Registration"/>
			<string key="lifecycle:transition" value="complete"/>
			<string key="org:resource" value="A"/>
			<date key="time:timestamp" value="2014-10-12T06:29:02.000+10:00"/>
			<string key="Count" value="58"/>
			<string key="Activity" value="ER Registration"/>
			<string key="InfectionSuspected" value="TRUE"/>
			<string key="org:group" value="A"/>
		</event>
		<event>
			<string key="concept:name" value="ER Triage"/>
			<string key="lifecycle:transition" value="complete"/>
			<string key="org:resource" value="C"/>
			<date key="time:timestamp" value="2014-10-12T06:38:13.000+10:00"/>
			<string key="Count" value="58"/>
			<string key="Activity" value="ER Triage"/>
			<string key="org:group" value="C"/>
		</event>
		<event>
			<string key="concept:name" value="ER Sepsis Triage"/>
			<string key="lifecycle:transition" value="complete"/>
			<string key="org:resource" value="A"/>
			<date key="time:timestamp" value="2014-10-12T06:38:37.000+10:00"/>
			<string key="Count" value="58"/>
			<string key="Activity" value="ER Sepsis Triage"/>
			<string key="org:group" value="A"/>
		</event>
		<event>
			<string key="concept:name" value="IV Liquid"/>
			<string key="lifecycle:transition" value="complete"/>
			<string key="org:resource" value="A"/>
			<date key="time:timestamp" value="2014-10-12T06:43:13.000+10:00"/>
			<string key="Count" value="58"/>
			<string key="Activity" value="IV Liquid"/>
			<string key="org:group" value="A"/>
		</event>
		<event>
			<string key="concept:name" value="CRP"/>
			<string key="lifecycle:transition" value="complete"/>
			<string key="org:resource" value="B"/>
			<date key="time:timestamp" value="2014-10-12T06:51:00.000+10:00"/>
			<string key="Count" value="58"/>
			<string key="Activity" value="CRP"/>
			<string key="org:group" value="B"/>
		</event>
		<event>
			<string key="concept:name" value="Leucocytes"/>
			<string key="lifecycle:transition" value="complete"/>
			<string key="org:resource" value="B"/>
			<date key="time:timestamp" value="2014-10-12T06:51:00.000+10:00"/>
			<string key="Count" value="58"/>
			<string key="Activity" value="Leucocytes"/>
			<string key="org:group" value="B"/>
		</event>
		<event>
			<string key="concept:name" value="LacticAcid"/>
			<string key="lifecycle:transition" value="complete"/>
			<string key="org:resource" value="B"/>
			<date key="time:timestamp" value="2014-10-12T06:51:00.000+10:00"/>
			<string key="Count" value="58"/>
			<string key="Activity" value="LacticAcid"/>
			<string key="org:group" value="B"/>
		</event>
		<event>
			<string key="concept:name" value="IV Antibiotics"/>
			<string key="lifecycle:transition" value="complete"/>
			<string key="org:resource" value="A"/>
			<date key="time:timestamp" value="2014-10-12T07:00:27.000+10:00"/>
			<string key="Count" value="58"/>
			<string key="Activity" value="IV Antibiotics"/>
			<string key="org:group" value="A"/>
		</event>
		<event>
			<string key="concept:name" value="Admission NC"/>
			<string key="lifecycle:transition" value="complete"/>
			<string key="org:resource" value="I"/>
			<date key="time:timestamp" value="2014-10-12T09:52:57.000+10:00"/>
			<string key="Count" value="58"/>
			<string key="Activity" value="Admission NC"/>
			<string key="org:group" value="I"/>
		</event>
		<event>
			<string key="concept:name" value="Release A"/>
			<string key="lifecycle:transition" value="complete"/>
			<string key="org:resource" value="E"/>
			<date key="time:timestamp" value="2014-10-14T20:30:00.000+10:00"/>
			<string key="Count" value="58"/>
			<string key="Activity" value="Release A"/>
			<string key="org:group" value="E"/>
		</event>
		<event>
			<string key="concept:name" value="Return ER"/>
			<string key="lifecycle:transition" value="complete"/>
			<string key="org:resource" value="?"/>
			<date key="time:timestamp" value="2014-10-18T02:40:42.000+10:00"/>
			<string key="Count" value="58"/>
			<string key="Activity" value="Return ER"/>
			<string key="org:group" value="?"/>
		</event>
	</trace>
	<trace>
		<string key="concept:name" value="S"/>
		<string key="variant" value="Variant 36"/>
		<int key="variant-index" value="36"/>
		<string key="creator" value="Fluxicon Disco"/>
		<event>
			<string key="concept:name" value="ER Registration"/>
			<string key="lifecycle:transition" value="complete"/>
			<string key="org:resource" value="A"/>
			<date key="time:timestamp" value="2014-01-21T21:16:14.000+10:00"/>
			<string key="Count" value="58"/>
			<string key="Activity" value="ER Registration"/>
			<string key="InfectionSuspected" value="TRUE"/>
			<string key="org:group" value="A"/>
		</event>
		<event>
			<string key="concept:name" value="ER Triage"/>
			<string key="lifecycle:transition" value="complete"/>
			<string key="org:resource" value="C"/>
			<date key="time:timestamp" value="2014-01-21T21:18:55.000+10:00"/>
			<string key="Count" value="58"/>
			<string key="Activity" value="ER Triage"/>
			<string key="org:group" value="C"/>
		</event>
		<event>
			<string key="concept:name" value="ER Sepsis Triage"/>
			<string key="lifecycle:transition" value="complete"/>
			<string key="org:resource" value="A"/>
			<date key="time:timestamp" value="2014-01-21T21:19:08.000+10:00"/>
			<string key="Count" value="58"/>
			<string key="Activity" value="ER Sepsis Triage"/>
			<string key="org:group" value="A"/>
		</event>
		<event>
			<string key="concept:name" value="Leucocytes"/>
			<string key="lifecycle:transition" value="complete"/>
			<string key="org:resource" value="B"/>
			<date key="time:timestamp" value="2014-01-21T21:22:00.000+10:00"/>
			<string key="Count" value="58"/>
			<string key="Activity" value="Leucocytes"/>
			<string key="org:group" value="B"/>
		</event>
		<event>
			<string key="concept:name" value="CRP"/>
			<string key="lifecycle:transition" value="complete"/>
			<string key="org:resource" value="B"/>
			<date key="time:timestamp" value="2014-01-21T21:22:00.000+10:00"/>
			<string key="Count" value="58"/>
			<string key="Activity" value="CRP"/>
			<string key="org:group" value="B"/>
		</event>
		<event>
			<string key="concept:name" value="LacticAcid"/>
			<string key="lifecycle:transition" value="complete"/>
			<string key="org:resource" value="B"/>
			<date key="time:timestamp" value="2014-01-21T21:22:00.000+10:00"/>
			<string key="Count" value="58"/>
			<string key="Activity" value="LacticAcid"/>
			<string key="org:group" value="B"/>
		</event>
		<event>
			<string key="concept:name" value="IV Liquid"/>
			<string key="lifecycle:transition" value="complete"/>
			<string key="org:resource" value="A"/>
			<date key="time:timestamp" value="2014-01-21T23:27:49.000+10:00"/>
			<string key="Count" value="58"/>
			<string key="Activity" value="IV Liquid"/>
			<string key="org:group" value="A"/>
		</event>
		<event>
			<string key="concept:name" value="IV Antibiotics"/>
			<string key="lifecycle:transition" value="complete"/>
			<string key="org:resource" value="A"/>
			<date key="time:timestamp" value="2014-01-21T23:27:54.000+10:00"/>
			<string key="Count" value="58"/>
			<string key="Activity" value="IV Antibiotics"/>
			<string key="org:group" value="A"/>
		</event>
		<event>
			<string key="concept:name" value="Admission NC"/>
			<string key="lifecycle:transition" value="complete"/>
			<string key="org:resource" value="G"/>
			<date key="time:timestamp" value="2014-01-22T00:24:18.000+10:00"/>
			<string key="Count" value="58"/>
			<string key="Activity" value="Admission NC"/>
			<string key="org:group" value="G"/>
		</event>
		<event>
			<string key="concept:name" value="Admission IC"/>
			<string key="lifecycle:transition" value="complete"/>
			<string key="org:resource" value="P"/>
			<date key="time:timestamp" value="2014-01-22T01:45:32.000+10:00"/>
			<string key="Count" value="58"/>
			<string key="Activity" value="Admission IC"/>
			<string key="org:group" value="P"/>
		</event>
		<event>
			<string key="concept:name" value="LacticAcid"/>
			<string key="lifecycle:transition" value="complete"/>
			<string key="org:resource" value="B"/>
			<date key="time:timestamp" value="2014-01-22T16:00:00.000+10:00"/>
			<string key="Count" value="58"/>
			<string key="Activity" value="LacticAcid"/>
			<string key="org:group" value="B"/>
		</event>
		<event>
			<string key="concept:name" value="Leucocytes"/>
			<string key="lifecycle:transition" value="complete"/>
			<string key="org:resource" value="B"/>
			<date key="time:timestamp" value="2014-01-22T16:00:00.000+10:00"/>
			<string key="Count" value="58"/>
			<string key="Activity" value="Leucocytes"/>
			<string key="org:group" value="B"/>
		</event>
		<event>
			<string key="concept:name" value="CRP"/>
			<string key="lifecycle:transition" value="complete"/>
			<string key="org:resource" value="B"/>
			<date key="time:timestamp" value="2014-01-22T16:00:00.000+10:00"/>
			<string key="Count" value="58"/>
			<string key="Activity" value="CRP"/>
			<string key="org:group" value="B"/>
		</event>
		<event>
			<string key="concept:name" value="Admission NC"/>
			<string key="lifecycle:transition" value="complete"/>
			<string key="org:resource" value="F"/>
			<date key="time:timestamp" value="2014-01-22T20:30:00.000+10:00"/>
			<string key="Count" value="58"/>
			<string key="Activity" value="Admission NC"/>
			<string key="org:group" value="F"/>
		</event>
		<event>
			<string key="concept:name" value="Leucocytes"/>
			<string key="lifecycle:transition" value="complete"/>
			<string key="org:resource" value="B"/>
			<date key="time:timestamp" value="2014-01-23T17:00:00.000+10:00"/>
			<string key="Count" value="58"/>
			<string key="Activity" value="Leucocytes"/>
			<string key="org:group" value="B"/>
		</event>
		<event>
			<string key="concept:name" value="CRP"/>
			<string key="lifecycle:transition" value="complete"/>
			<string key="org:resource" value="B"/>
			<date key="time:timestamp" value="2014-01-23T17:00:00.000+10:00"/>
			<string key="Count" value="58"/>
			<string key="Activity" value="CRP"/>
			<string key="org:group" value="B"/>
		</event>
		<event>
			<string key="concept:name" value="Leucocytes"/>
			<string key="lifecycle:transition" value="complete"/>
			<string key="org:resource" value="B"/>
			<date key="time:timestamp" value="2014-01-25T17:00:00.000+10:00"/>
			<string key="Count" value="58"/>
			<string key="Activity" value="Leucocytes"/>
			<string key="org:group" value="B"/>
		</event>
		<event>
			<string key="concept:name" value="Release A"/>
			<string key="lifecycle:transition" value="complete"/>
			<string key="org:resource" value="E"/>
			<date key="time:timestamp" value="2014-01-29T03:00:00.000+10:00"/>
			<string key="Count" value="58"/>
			<string key="Activity" value="Release A"/>
			<string key="org:group" value="E"/>
		</event>
		<event>
			<string key="concept:name" value="Return ER"/>
			<string key="lifecycle:transition" value="complete"/>
			<string key="org:resource" value="?"/>
			<date key="time:timestamp" value="2014-08-30T22:54:18.000+10:00"/>
			<string key="Count" value="58"/>
			<string key="Activity" value="Return ER"/>
			<string key="org:group" value="?"/>
		</event>
	</trace>
	<trace>
		<string key="concept:name" value="V"/>
		<string key="variant" value="Variant 37"/>
		<int key="variant-index" value="37"/>
		<string key="creator" value="Fluxicon Disco"/>
		<event>
			<string key="concept:name" value="ER Registration"/>
			<string key="lifecycle:transition" value="complete"/>
			<string key="org:resource" value="A"/>
			<date key="time:timestamp" value="2014-10-29T05:44:26.000+10:00"/>
			<string key="Count" value="106"/>
			<string key="Activity" value="ER Registration"/>
			<string key="InfectionSuspected" value="TRUE"/>
			<string key="org:group" value="A"/>
		</event>
		<event>
			<string key="concept:name" value="ER Triage"/>
			<string key="lifecycle:transition" value="complete"/>
			<string key="org:resource" value="C"/>
			<date key="time:timestamp" value="2014-10-29T05:47:44.000+10:00"/>
			<string key="Count" value="106"/>
			<string key="Activity" value="ER Triage"/>
			<string key="org:group" value="C"/>
		</event>
		<event>
			<string key="concept:name" value="ER Sepsis Triage"/>
			<string key="lifecycle:transition" value="complete"/>
			<string key="org:resource" value="A"/>
			<date key="time:timestamp" value="2014-10-29T05:48:07.000+10:00"/>
			<string key="Count" value="106"/>
			<string key="Activity" value="ER Sepsis Triage"/>
			<string key="org:group" value="A"/>
		</event>
		<event>
			<string key="concept:name" value="IV Liquid"/>
			<string key="lifecycle:transition" value="complete"/>
			<string key="org:resource" value="A"/>
			<date key="time:timestamp" value="2014-10-29T05:48:22.000+10:00"/>
			<string key="Count" value="106"/>
			<string key="Activity" value="IV Liquid"/>
			<string key="org:group" value="A"/>
		</event>
		<event>
			<string key="concept:name" value="Leucocytes"/>
			<string key="lifecycle:transition" value="complete"/>
			<string key="org:resource" value="B"/>
			<date key="time:timestamp" value="2014-10-29T05:57:00.000+10:00"/>
			<string key="Count" value="106"/>
			<string key="Activity" value="Leucocytes"/>
			<string key="org:group" value="B"/>
		</event>
		<event>
			<string key="concept:name" value="LacticAcid"/>
			<string key="lifecycle:transition" value="complete"/>
			<string key="org:resource" value="B"/>
			<date key="time:timestamp" value="2014-10-29T05:57:00.000+10:00"/>
			<string key="Count" value="106"/>
			<string key="Activity" value="LacticAcid"/>
			<string key="org:group" value="B"/>
		</event>
		<event>
			<string key="concept:name" value="CRP"/>
			<string key="lifecycle:transition" value="complete"/>
			<string key="org:resource" value="B"/>
			<date key="time:timestamp" value="2014-10-29T05:57:00.000+10:00"/>
			<string key="Count" value="106"/>
			<string key="Activity" value="CRP"/>
			<string key="org:group" value="B"/>
		</event>
		<event>
			<string key="concept:name" value="IV Antibiotics"/>
			<string key="lifecycle:transition" value="complete"/>
			<string key="org:resource" value="A"/>
			<date key="time:timestamp" value="2014-10-29T07:02:55.000+10:00"/>
			<string key="Count" value="106"/>
			<string key="Activity" value="IV Antibiotics"/>
			<string key="org:group" value="A"/>
		</event>
		<event>
			<string key="concept:name" value="Admission IC"/>
			<string key="lifecycle:transition" value="complete"/>
			<string key="org:resource" value="P"/>
			<date key="time:timestamp" value="2014-10-29T07:35:12.000+10:00"/>
			<string key="Count" value="106"/>
			<string key="Activity" value="Admission IC"/>
			<string key="org:group" value="P"/>
		</event>
		<event>
			<string key="concept:name" value="LacticAcid"/>
			<string key="lifecycle:transition" value="complete"/>
			<string key="org:resource" value="B"/>
			<date key="time:timestamp" value="2014-10-29T09:11:00.000+10:00"/>
			<string key="Count" value="106"/>
			<string key="Activity" value="LacticAcid"/>
			<string key="org:group" value="B"/>
		</event>
		<event>
			<string key="concept:name" value="CRP"/>
			<string key="lifecycle:transition" value="complete"/>
			<string key="org:resource" value="B"/>
			<date key="time:timestamp" value="2014-10-29T15:00:00.000+10:00"/>
			<string key="Count" value="106"/>
			<string key="Activity" value="CRP"/>
			<string key="org:group" value="B"/>
		</event>
		<event>
			<string key="concept:name" value="Leucocytes"/>
			<string key="lifecycle:transition" value="complete"/>
			<string key="org:resource" value="B"/>
			<date key="time:timestamp" value="2014-10-29T15:00:00.000+10:00"/>
			<string key="Count" value="106"/>
			<string key="Activity" value="Leucocytes"/>
			<string key="org:group" value="B"/>
		</event>
		<event>
			<string key="concept:name" value="LacticAcid"/>
			<string key="lifecycle:transition" value="complete"/>
			<string key="org:resource" value="B"/>
			<date key="time:timestamp" value="2014-10-29T15:00:00.000+10:00"/>
			<string key="Count" value="106"/>
			<string key="Activity" value="LacticAcid"/>
			<string key="org:group" value="B"/>
		</event>
		<event>
			<string key="concept:name" value="LacticAcid"/>
			<string key="lifecycle:transition" value="complete"/>
			<string key="org:resource" value="B"/>
			<date key="time:timestamp" value="2014-10-30T15:00:00.000+10:00"/>
			<string key="Count" value="106"/>
			<string key="Activity" value="LacticAcid"/>
			<string key="org:group" value="B"/>
		</event>
		<event>
			<string key="concept:name" value="CRP"/>
			<string key="lifecycle:transition" value="complete"/>
			<string key="org:resource" value="B"/>
			<date key="time:timestamp" value="2014-10-30T15:00:00.000+10:00"/>
			<string key="Count" value="106"/>
			<string key="Activity" value="CRP"/>
			<string key="org:group" value="B"/>
		</event>
		<event>
			<string key="concept:name" value="Leucocytes"/>
			<string key="lifecycle:transition" value="complete"/>
			<string key="org:resource" value="B"/>
			<date key="time:timestamp" value="2014-10-30T15:00:00.000+10:00"/>
			<string key="Count" value="106"/>
			<string key="Activity" value="Leucocytes"/>
			<string key="org:group" value="B"/>
		</event>
		<event>
			<string key="concept:name" value="Admission NC"/>
			<string key="lifecycle:transition" value="complete"/>
			<string key="org:resource" value="O"/>
			<date key="time:timestamp" value="2014-10-30T19:00:00.000+10:00"/>
			<string key="Count" value="106"/>
			<string key="Activity" value="Admission NC"/>
			<string key="org:group" value="O"/>
		</event>
		<event>
			<string key="concept:name" value="Leucocytes"/>
			<string key="lifecycle:transition" value="complete"/>
			<string key="org:resource" value="B"/>
			<date key="time:timestamp" value="2014-11-01T16:00:00.000+10:00"/>
			<string key="Count" value="106"/>
			<string key="Activity" value="Leucocytes"/>
			<string key="org:group" value="B"/>
		</event>
		<event>
			<string key="concept:name" value="CRP"/>
			<string key="lifecycle:transition" value="complete"/>
			<string key="org:resource" value="B"/>
			<date key="time:timestamp" value="2014-11-01T16:00:00.000+10:00"/>
			<string key="Count" value="106"/>
			<string key="Activity" value="CRP"/>
			<string key="org:group" value="B"/>
		</event>
		<event>
			<string key="concept:name" value="Release A"/>
			<string key="lifecycle:transition" value="complete"/>
			<string key="org:resource" value="E"/>
			<date key="time:timestamp" value="2014-11-03T19:25:00.000+10:00"/>
			<string key="Count" value="106"/>
			<string key="Activity" value="Release A"/>
			<string key="org:group" value="E"/>
		</event>
		<event>
			<string key="concept:name" value="Return ER"/>
			<string key="lifecycle:transition" value="complete"/>
			<string key="org:resource" value="?"/>
			<date key="time:timestamp" value="2015-01-19T17:55:06.000+10:00"/>
			<string key="Count" value="106"/>
			<string key="Activity" value="Return ER"/>
			<string key="org:group" value="?"/>
		</event>
	</trace>
	<trace>
		<string key="concept:name" value="W"/>
		<string key="variant" value="Variant 38"/>
		<int key="variant-index" value="38"/>
		<string key="creator" value="Fluxicon Disco"/>
		<event>
			<string key="concept:name" value="ER Registration"/>
			<string key="lifecycle:transition" value="complete"/>
			<string key="org:resource" value="A"/>
			<date key="time:timestamp" value="2014-11-12T01:52:36.000+10:00"/>
			<string key="Count" value="82"/>
			<string key="Activity" value="ER Registration"/>
			<string key="InfectionSuspected" value="TRUE"/>
			<string key="org:group" value="A"/>
		</event>
		<event>
			<string key="concept:name" value="ER Triage"/>
			<string key="lifecycle:transition" value="complete"/>
			<string key="org:resource" value="C"/>
			<date key="time:timestamp" value="2014-11-12T02:08:16.000+10:00"/>
			<string key="Count" value="82"/>
			<string key="Activity" value="ER Triage"/>
			<string key="org:group" value="C"/>
		</event>
		<event>
			<string key="concept:name" value="ER Sepsis Triage"/>
			<string key="lifecycle:transition" value="complete"/>
			<string key="org:resource" value="A"/>
			<date key="time:timestamp" value="2014-11-12T02:09:11.000+10:00"/>
			<string key="Count" value="82"/>
			<string key="Activity" value="ER Sepsis Triage"/>
			<string key="org:group" value="A"/>
		</event>
		<event>
			<string key="concept:name" value="IV Liquid"/>
			<string key="lifecycle:transition" value="complete"/>
			<string key="org:resource" value="A"/>
			<date key="time:timestamp" value="2014-11-12T02:30:00.000+10:00"/>
			<string key="Count" value="82"/>
			<string key="Activity" value="IV Liquid"/>
			<string key="org:group" value="A"/>
		</event>
		<event>
			<string key="concept:name" value="LacticAcid"/>
			<string key="lifecycle:transition" value="complete"/>
			<string key="org:resource" value="B"/>
			<date key="time:timestamp" value="2014-11-12T02:34:00.000+10:00"/>
			<string key="Count" value="82"/>
			<string key="Activity" value="LacticAcid"/>
			<string key="org:group" value="B"/>
		</event>
		<event>
			<string key="concept:name" value="Leucocytes"/>
			<string key="lifecycle:transition" value="complete"/>
			<string key="org:resource" value="B"/>
			<date key="time:timestamp" value="2014-11-12T02:34:00.000+10:00"/>
			<string key="Count" value="82"/>
			<string key="Activity" value="Leucocytes"/>
			<string key="org:group" value="B"/>
		</event>
		<event>
			<string key="concept:name" value="CRP"/>
			<string key="lifecycle:transition" value="complete"/>
			<string key="org:resource" value="B"/>
			<date key="time:timestamp" value="2014-11-12T02:34:00.000+10:00"/>
			<string key="Count" value="82"/>
			<string key="Activity" value="CRP"/>
			<string key="org:group" value="B"/>
		</event>
		<event>
			<string key="concept:name" value="IV Antibiotics"/>
			<string key="lifecycle:transition" value="complete"/>
			<string key="org:resource" value="A"/>
			<date key="time:timestamp" value="2014-11-12T02:40:00.000+10:00"/>
			<string key="Count" value="82"/>
			<string key="Activity" value="IV Antibiotics"/>
			<string key="org:group" value="A"/>
		</event>
		<event>
			<string key="concept:name" value="Admission NC"/>
			<string key="lifecycle:transition" value="complete"/>
			<string key="org:resource" value="Q"/>
			<date key="time:timestamp" value="2014-11-12T05:08:26.000+10:00"/>
			<string key="Count" value="82"/>
			<string key="Activity" value="Admission NC"/>
			<string key="org:group" value="Q"/>
		</event>
		<event>
			<string key="concept:name" value="CRP"/>
			<string key="lifecycle:transition" value="complete"/>
			<string key="org:resource" value="B"/>
			<date key="time:timestamp" value="2014-11-14T16:00:00.000+10:00"/>
			<string key="Count" value="82"/>
			<string key="Activity" value="CRP"/>
			<string key="org:group" value="B"/>
		</event>
		<event>
			<string key="concept:name" value="Release A"/>
			<string key="lifecycle:transition" value="complete"/>
			<string key="org:resource" value="E"/>
			<date key="time:timestamp" value="2014-11-15T20:00:00.000+10:00"/>
			<string key="Count" value="82"/>
			<string key="Activity" value="Release A"/>
			<string key="org:group" value="E"/>
		</event>
	</trace>
	<trace>
		<string key="concept:name" value="Y"/>
		<string key="variant" value="Variant 39"/>
		<int key="variant-index" value="39"/>
		<string key="creator" value="Fluxicon Disco"/>
		<event>
			<string key="concept:name" value="ER Registration"/>
			<string key="lifecycle:transition" value="complete"/>
			<string key="org:resource" value="A"/>
			<date key="time:timestamp" value="2015-02-25T19:06:20.000+10:00"/>
			<string key="Count" value="106"/>
			<string key="Activity" value="ER Registration"/>
			<string key="InfectionSuspected" value="TRUE"/>
			<string key="org:group" value="A"/>
		</event>
		<event>
			<string key="concept:name" value="ER Triage"/>
			<string key="lifecycle:transition" value="complete"/>
			<string key="org:resource" value="C"/>
			<date key="time:timestamp" value="2015-02-25T19:11:50.000+10:00"/>
			<string key="Count" value="106"/>
			<string key="Activity" value="ER Triage"/>
			<string key="org:group" value="C"/>
		</event>
		<event>
			<string key="concept:name" value="ER Sepsis Triage"/>
			<string key="lifecycle:transition" value="complete"/>
			<string key="org:resource" value="A"/>
			<date key="time:timestamp" value="2015-02-25T19:12:22.000+10:00"/>
			<string key="Count" value="106"/>
			<string key="Activity" value="ER Sepsis Triage"/>
			<string key="org:group" value="A"/>
		</event>
		<event>
			<string key="concept:name" value="IV Antibiotics"/>
			<string key="lifecycle:transition" value="complete"/>
			<string key="org:resource" value="A"/>
			<date key="time:timestamp" value="2015-02-25T19:30:20.000+10:00"/>
			<string key="Count" value="106"/>
			<string key="Activity" value="IV Antibiotics"/>
			<string key="org:group" value="A"/>
		</event>
		<event>
			<string key="concept:name" value="CRP"/>
			<string key="lifecycle:transition" value="complete"/>
			<string key="org:resource" value="B"/>
			<date key="time:timestamp" value="2015-02-25T19:35:00.000+10:00"/>
			<string key="Count" value="106"/>
			<string key="Activity" value="CRP"/>
			<string key="org:group" value="B"/>
		</event>
		<event>
			<string key="concept:name" value="LacticAcid"/>
			<string key="lifecycle:transition" value="complete"/>
			<string key="org:resource" value="B"/>
			<date key="time:timestamp" value="2015-02-25T19:35:00.000+10:00"/>
			<string key="Count" value="106"/>
			<string key="Activity" value="LacticAcid"/>
			<string key="org:group" value="B"/>
		</event>
		<event>
			<string key="concept:name" value="Leucocytes"/>
			<string key="lifecycle:transition" value="complete"/>
			<string key="org:resource" value="B"/>
			<date key="time:timestamp" value="2015-02-25T19:35:00.000+10:00"/>
			<string key="Count" value="106"/>
			<string key="Activity" value="Leucocytes"/>
			<string key="org:group" value="B"/>
		</event>
		<event>
			<string key="concept:name" value="IV Liquid"/>
			<string key="lifecycle:transition" value="complete"/>
			<string key="org:resource" value="A"/>
			<date key="time:timestamp" value="2015-02-25T20:00:19.000+10:00"/>
			<string key="Count" value="106"/>
			<string key="Activity" value="IV Liquid"/>
			<string key="org:group" value="A"/>
		</event>
	</trace>
	<trace>
		<string key="concept:name" value="AA"/>
		<string key="variant" value="Variant 9"/>
		<int key="variant-index" value="9"/>
		<string key="creator" value="Fluxicon Disco"/>
		<event>
			<string key="concept:name" value="ER Registration"/>
			<string key="lifecycle:transition" value="complete"/>
			<string key="org:resource" value="A"/>
			<date key="time:timestamp" value="2014-12-03T18:06:44.000+10:00"/>
			<string key="Count" value="106"/>
			<string key="Activity" value="ER Registration"/>
			<string key="InfectionSuspected" value="TRUE"/>
			<string key="org:group" value="A"/>
		</event>
		<event>
			<string key="concept:name" value="ER Triage"/>
			<string key="lifecycle:transition" value="complete"/>
			<string key="org:resource" value="C"/>
			<date key="time:timestamp" value="2014-12-03T18:07:25.000+10:00"/>
			<string key="Count" value="106"/>
			<string key="Activity" value="ER Triage"/>
			<string key="org:group" value="C"/>
		</event>
		<event>
			<string key="concept:name" value="ER Sepsis Triage"/>
			<string key="lifecycle:transition" value="complete"/>
			<string key="org:resource" value="A"/>
			<date key="time:timestamp" value="2014-12-03T18:07:35.000+10:00"/>
			<string key="Count" value="106"/>
			<string key="Activity" value="ER Sepsis Triage"/>
			<string key="org:group" value="A"/>
		</event>
		<event>
			<string key="concept:name" value="Leucocytes"/>
			<string key="lifecycle:transition" value="complete"/>
			<string key="org:resource" value="B"/>
			<date key="time:timestamp" value="2014-12-03T18:32:00.000+10:00"/>
			<string key="Count" value="106"/>
			<string key="Activity" value="Leucocytes"/>
			<string key="org:group" value="B"/>
		</event>
		<event>
			<string key="concept:name" value="LacticAcid"/>
			<string key="lifecycle:transition" value="complete"/>
			<string key="org:resource" value="B"/>
			<date key="time:timestamp" value="2014-12-03T18:32:00.000+10:00"/>
			<string key="Count" value="106"/>
			<string key="Activity" value="LacticAcid"/>
			<string key="org:group" value="B"/>
		</event>
		<event>
			<string key="concept:name" value="CRP"/>
			<string key="lifecycle:transition" value="complete"/>
			<string key="org:resource" value="B"/>
			<date key="time:timestamp" value="2014-12-03T18:32:00.000+10:00"/>
			<string key="Count" value="106"/>
			<string key="Activity" value="CRP"/>
			<string key="org:group" value="B"/>
		</event>
		<event>
			<string key="concept:name" value="IV Liquid"/>
			<string key="lifecycle:transition" value="complete"/>
			<string key="org:resource" value="A"/>
			<date key="time:timestamp" value="2014-12-03T23:27:57.000+10:00"/>
			<string key="Count" value="106"/>
			<string key="Activity" value="IV Liquid"/>
			<string key="org:group" value="A"/>
		</event>
		<event>
			<string key="concept:name" value="IV Antibiotics"/>
			<string key="lifecycle:transition" value="complete"/>
			<string key="org:resource" value="A"/>
			<date key="time:timestamp" value="2014-12-03T23:28:01.000+10:00"/>
			<string key="Count" value="106"/>
			<string key="Activity" value="IV Antibiotics"/>
			<string key="org:group" value="A"/>
		</event>
	</trace>
	<trace>
		<string key="concept:name" value="BA"/>
		<string key="variant" value="Variant 40"/>
		<int key="variant-index" value="40"/>
		<string key="creator" value="Fluxicon Disco"/>
		<event>
			<string key="concept:name" value="ER Registration"/>
			<string key="lifecycle:transition" value="complete"/>
			<string key="org:resource" value="A"/>
			<date key="time:timestamp" value="2014-05-08T01:36:23.000+10:00"/>
			<string key="Count" value="106"/>
			<string key="Activity" value="ER Registration"/>
			<string key="InfectionSuspected" value="TRUE"/>
			<string key="org:group" value="A"/>
		</event>
		<event>
			<string key="concept:name" value="ER Triage"/>
			<string key="lifecycle:transition" value="complete"/>
			<string key="org:resource" value="C"/>
			<date key="time:timestamp" value="2014-05-08T02:04:39.000+10:00"/>
			<string key="Count" value="106"/>
			<string key="Activity" value="ER Triage"/>
			<string key="org:group" value="C"/>
		</event>
		<event>
			<string key="concept:name" value="ER Sepsis Triage"/>
			<string key="lifecycle:transition" value="complete"/>
			<string key="org:resource" value="A"/>
			<date key="time:timestamp" value="2014-05-08T02:04:57.000+10:00"/>
			<string key="Count" value="106"/>
			<string key="Activity" value="ER Sepsis Triage"/>
			<string key="org:group" value="A"/>
		</event>
		<event>
			<string key="concept:name" value="IV Liquid"/>
			<string key="lifecycle:transition" value="complete"/>
			<string key="org:resource" value="A"/>
			<date key="time:timestamp" value="2014-05-08T02:05:17.000+10:00"/>
			<string key="Count" value="106"/>
			<string key="Activity" value="IV Liquid"/>
			<string key="org:group" value="A"/>
		</event>
		<event>
			<string key="concept:name" value="IV Antibiotics"/>
			<string key="lifecycle:transition" value="complete"/>
			<string key="org:resource" value="A"/>
			<date key="time:timestamp" value="2014-05-08T02:05:21.000+10:00"/>
			<string key="Count" value="106"/>
			<string key="Activity" value="IV Antibiotics"/>
			<string key="org:group" value="A"/>
		</event>
		<event>
			<string key="concept:name" value="LacticAcid"/>
			<string key="lifecycle:transition" value="complete"/>
			<string key="org:resource" value="B"/>
			<date key="time:timestamp" value="2014-05-08T02:10:00.000+10:00"/>
			<string key="Count" value="106"/>
			<string key="Activity" value="LacticAcid"/>
			<string key="org:group" value="B"/>
		</event>
		<event>
			<string key="concept:name" value="CRP"/>
			<string key="lifecycle:transition" value="complete"/>
			<string key="org:resource" value="B"/>
			<date key="time:timestamp" value="2014-05-08T02:10:00.000+10:00"/>
			<string key="Count" value="106"/>
			<string key="Activity" value="CRP"/>
			<string key="org:group" value="B"/>
		</event>
		<event>
			<string key="concept:name" value="Leucocytes"/>
			<string key="lifecycle:transition" value="complete"/>
			<string key="org:resource" value="B"/>
			<date key="time:timestamp" value="2014-05-08T02:10:00.000+10:00"/>
			<string key="Count" value="106"/>
			<string key="Activity" value="Leucocytes"/>
			<string key="org:group" value="B"/>
		</event>
		<event>
			<string key="concept:name" value="Admission NC"/>
			<string key="lifecycle:transition" value="complete"/>
			<string key="org:resource" value="F"/>
			<date key="time:timestamp" value="2014-05-08T05:07:17.000+10:00"/>
			<string key="Count" value="106"/>
			<string key="Activity" value="Admission NC"/>
			<string key="org:group" value="F"/>
		</event>
		<event>
			<string key="concept:name" value="CRP"/>
			<string key="lifecycle:transition" value="complete"/>
			<string key="org:resource" value="B"/>
			<date key="time:timestamp" value="2014-05-09T17:00:00.000+10:00"/>
			<string key="Count" value="106"/>
			<string key="Activity" value="CRP"/>
			<string key="org:group" value="B"/>
		</event>
		<event>
			<string key="concept:name" value="Leucocytes"/>
			<string key="lifecycle:transition" value="complete"/>
			<string key="org:resource" value="B"/>
			<date key="time:timestamp" value="2014-05-09T17:00:00.000+10:00"/>
			<string key="Count" value="106"/>
			<string key="Activity" value="Leucocytes"/>
			<string key="org:group" value="B"/>
		</event>
		<event>
			<string key="concept:name" value="Release A"/>
			<string key="lifecycle:transition" value="complete"/>
			<string key="org:resource" value="E"/>
			<date key="time:timestamp" value="2014-05-12T18:00:00.000+10:00"/>
			<string key="Count" value="106"/>
			<string key="Activity" value="Release A"/>
			<string key="org:group" value="E"/>
		</event>
		<event>
			<string key="concept:name" value="Return ER"/>
			<string key="lifecycle:transition" value="complete"/>
			<string key="org:resource" value="?"/>
			<date key="time:timestamp" value="2014-08-01T16:58:21.000+10:00"/>
			<string key="Count" value="106"/>
			<string key="Activity" value="Return ER"/>
			<string key="org:group" value="?"/>
		</event>
	</trace>
	<trace>
		<string key="concept:name" value="CA"/>
		<string key="variant" value="Variant 15"/>
		<int key="variant-index" value="15"/>
		<string key="creator" value="Fluxicon Disco"/>
		<event>
			<string key="concept:name" value="ER Registration"/>
			<string key="lifecycle:transition" value="complete"/>
			<string key="org:resource" value="A"/>
			<date key="time:timestamp" value="2013-12-24T04:11:35.000+10:00"/>
			<string key="Count" value="13"/>
			<string key="Activity" value="ER Registration"/>
			<string key="InfectionSuspected" value="TRUE"/>
			<string key="org:group" value="A"/>
		</event>
		<event>
			<string key="concept:name" value="ER Triage"/>
			<string key="lifecycle:transition" value="complete"/>
			<string key="org:resource" value="C"/>
			<date key="time:timestamp" value="2013-12-24T04:43:53.000+10:00"/>
			<string key="Count" value="13"/>
			<string key="Activity" value="ER Triage"/>
			<string key="org:group" value="C"/>
		</event>
		<event>
			<string key="concept:name" value="ER Sepsis Triage"/>
			<string key="lifecycle:transition" value="complete"/>
			<string key="org:resource" value="A"/>
			<date key="time:timestamp" value="2013-12-24T04:44:36.000+10:00"/>
			<string key="Count" value="13"/>
			<string key="Activity" value="ER Sepsis Triage"/>
			<string key="org:group" value="A"/>
		</event>
		<event>
			<string key="concept:name" value="IV Liquid"/>
			<string key="lifecycle:transition" value="complete"/>
			<string key="org:resource" value="A"/>
			<date key="time:timestamp" value="2013-12-24T04:44:52.000+10:00"/>
			<string key="Count" value="13"/>
			<string key="Activity" value="IV Liquid"/>
			<string key="org:group" value="A"/>
		</event>
		<event>
			<string key="concept:name" value="IV Antibiotics"/>
			<string key="lifecycle:transition" value="complete"/>
			<string key="org:resource" value="A"/>
			<date key="time:timestamp" value="2013-12-24T04:50:26.000+10:00"/>
			<string key="Count" value="13"/>
			<string key="Activity" value="IV Antibiotics"/>
			<string key="org:group" value="A"/>
		</event>
		<event>
			<string key="concept:name" value="CRP"/>
			<string key="lifecycle:transition" value="complete"/>
			<string key="org:resource" value="B"/>
			<date key="time:timestamp" value="2013-12-24T04:57:00.000+10:00"/>
			<string key="Count" value="13"/>
			<string key="Activity" value="CRP"/>
			<string key="org:group" value="B"/>
		</event>
		<event>
			<string key="concept:name" value="LacticAcid"/>
			<string key="lifecycle:transition" value="complete"/>
			<string key="org:resource" value="B"/>
			<date key="time:timestamp" value="2013-12-24T04:57:00.000+10:00"/>
			<string key="Count" value="13"/>
			<string key="Activity" value="LacticAcid"/>
			<string key="org:group" value="B"/>
		</event>
		<event>
			<string key="concept:name" value="Leucocytes"/>
			<string key="lifecycle:transition" value="complete"/>
			<string key="org:resource" value="B"/>
			<date key="time:timestamp" value="2013-12-24T04:57:00.000+10:00"/>
			<string key="Count" value="13"/>
			<string key="Activity" value="Leucocytes"/>
			<string key="org:group" value="B"/>
		</event>
	</trace>
	<trace>
		<string key="concept:name" value="GA"/>
		<string key="variant" value="Variant 41"/>
		<int key="variant-index" value="41"/>
		<string key="creator" value="Fluxicon Disco"/>
		<event>
			<string key="concept:name" value="ER Registration"/>
			<string key="lifecycle:transition" value="complete"/>
			<string key="org:resource" value="A"/>
			<date key="time:timestamp" value="2014-05-03T16:37:18.000+10:00"/>
			<string key="Count" value="33"/>
			<string key="Activity" value="ER Registration"/>
			<string key="InfectionSuspected" value="TRUE"/>
			<string key="org:group" value="A"/>
		</event>
		<event>
			<string key="concept:name" value="ER Triage"/>
			<string key="lifecycle:transition" value="complete"/>
			<string key="org:resource" value="C"/>
			<date key="time:timestamp" value="2014-05-03T16:49:13.000+10:00"/>
			<string key="Count" value="33"/>
			<string key="Activity" value="ER Triage"/>
			<string key="org:group" value="C"/>
		</event>
		<event>
			<string key="concept:name" value="ER Sepsis Triage"/>
			<string key="lifecycle:transition" value="complete"/>
			<string key="org:resource" value="A"/>
			<date key="time:timestamp" value="2014-05-03T16:54:01.000+10:00"/>
			<string key="Count" value="33"/>
			<string key="Activity" value="ER Sepsis Triage"/>
			<string key="org:group" value="A"/>
		</event>
		<event>
			<string key="concept:name" value="IV Liquid"/>
			<string key="lifecycle:transition" value="complete"/>
			<string key="org:resource" value="A"/>
			<date key="time:timestamp" value="2014-05-03T17:00:35.000+10:00"/>
			<string key="Count" value="33"/>
			<string key="Activity" value="IV Liquid"/>
			<string key="org:group" value="A"/>
		</event>
		<event>
			<string key="concept:name" value="IV Antibiotics"/>
			<string key="lifecycle:transition" value="complete"/>
			<string key="org:resource" value="A"/>
			<date key="time:timestamp" value="2014-05-03T17:10:00.000+10:00"/>
			<string key="Count" value="33"/>
			<string key="Activity" value="IV Antibiotics"/>
			<string key="org:group" value="A"/>
		</event>
		<event>
			<string key="concept:name" value="CRP"/>
			<string key="lifecycle:transition" value="complete"/>
			<string key="org:resource" value="B"/>
			<date key="time:timestamp" value="2014-05-03T17:17:00.000+10:00"/>
			<string key="Count" value="33"/>
			<string key="Activity" value="CRP"/>
			<string key="org:group" value="B"/>
		</event>
		<event>
			<string key="concept:name" value="Leucocytes"/>
			<string key="lifecycle:transition" value="complete"/>
			<string key="org:resource" value="B"/>
			<date key="time:timestamp" value="2014-05-03T17:17:00.000+10:00"/>
			<string key="Count" value="33"/>
			<string key="Activity" value="Leucocytes"/>
			<string key="org:group" value="B"/>
		</event>
		<event>
			<string key="concept:name" value="LacticAcid"/>
			<string key="lifecycle:transition" value="complete"/>
			<string key="org:resource" value="B"/>
			<date key="time:timestamp" value="2014-05-03T17:17:00.000+10:00"/>
			<string key="Count" value="33"/>
			<string key="Activity" value="LacticAcid"/>
			<string key="org:group" value="B"/>
		</event>
		<event>
			<string key="concept:name" value="Admission NC"/>
			<string key="lifecycle:transition" value="complete"/>
			<string key="org:resource" value="O"/>
			<date key="time:timestamp" value="2014-05-03T20:11:29.000+10:00"/>
			<string key="Count" value="33"/>
			<string key="Activity" value="Admission NC"/>
			<string key="org:group" value="O"/>
		</event>
		<event>
			<string key="concept:name" value="CRP"/>
			<string key="lifecycle:transition" value="complete"/>
			<string key="org:resource" value="B"/>
			<date key="time:timestamp" value="2014-05-06T16:00:00.000+10:00"/>
			<string key="Count" value="33"/>
			<string key="Activity" value="CRP"/>
			<string key="org:group" value="B"/>
		</event>
		<event>
			<string key="concept:name" value="Leucocytes"/>
			<string key="lifecycle:transition" value="complete"/>
			<string key="org:resource" value="B"/>
			<date key="time:timestamp" value="2014-05-06T16:00:00.000+10:00"/>
			<string key="Count" value="33"/>
			<string key="Activity" value="Leucocytes"/>
			<string key="org:group" value="B"/>
		</event>
		<event>
			<string key="concept:name" value="Release A"/>
			<string key="lifecycle:transition" value="complete"/>
			<string key="org:resource" value="E"/>
			<date key="time:timestamp" value="2014-05-07T19:00:00.000+10:00"/>
			<string key="Count" value="33"/>
			<string key="Activity" value="Release A"/>
			<string key="org:group" value="E"/>
		</event>
	</trace>
	<trace>
		<string key="concept:name" value="JA"/>
		<string key="variant" value="Variant 42"/>
		<int key="variant-index" value="42"/>
		<string key="creator" value="Fluxicon Disco"/>
		<event>
			<string key="concept:name" value="ER Registration"/>
			<string key="lifecycle:transition" value="complete"/>
			<string key="org:resource" value="A"/>
			<date key="time:timestamp" value="2014-04-24T18:19:51.000+10:00"/>
			<string key="Count" value="12"/>
			<string key="Activity" value="ER Registration"/>
			<string key="InfectionSuspected" value="TRUE"/>
			<string key="org:group" value="A"/>
		</event>
		<event>
			<string key="concept:name" value="ER Sepsis Triage"/>
			<string key="lifecycle:transition" value="complete"/>
			<string key="org:resource" value="A"/>
			<date key="time:timestamp" value="2014-04-24T18:20:41.000+10:00"/>
			<string key="Count" value="12"/>
			<string key="Activity" value="ER Sepsis Triage"/>
			<string key="org:group" value="A"/>
		</event>
		<event>
			<string key="concept:name" value="IV Antibiotics"/>
			<string key="lifecycle:transition" value="complete"/>
			<string key="org:resource" value="A"/>
			<date key="time:timestamp" value="2014-04-24T18:27:12.000+10:00"/>
			<string key="Count" value="12"/>
			<string key="Activity" value="IV Antibiotics"/>
			<string key="org:group" value="A"/>
		</event>
		<event>
			<string key="concept:name" value="ER Triage"/>
			<string key="lifecycle:transition" value="complete"/>
			<string key="org:resource" value="C"/>
			<date key="time:timestamp" value="2014-04-24T18:27:40.000+10:00"/>
			<string key="Count" value="12"/>
			<string key="Activity" value="ER Triage"/>
			<string key="org:group" value="C"/>
		</event>
		<event>
			<string key="concept:name" value="Leucocytes"/>
			<string key="lifecycle:transition" value="complete"/>
			<string key="org:resource" value="B"/>
			<date key="time:timestamp" value="2014-04-24T18:46:00.000+10:00"/>
			<string key="Count" value="12"/>
			<string key="Activity" value="Leucocytes"/>
			<string key="org:group" value="B"/>
		</event>
		<event>
			<string key="concept:name" value="LacticAcid"/>
			<string key="lifecycle:transition" value="complete"/>
			<string key="org:resource" value="B"/>
			<date key="time:timestamp" value="2014-04-24T18:46:00.000+10:00"/>
			<string key="Count" value="12"/>
			<string key="Activity" value="LacticAcid"/>
			<string key="org:group" value="B"/>
		</event>
		<event>
			<string key="concept:name" value="CRP"/>
			<string key="lifecycle:transition" value="complete"/>
			<string key="org:resource" value="B"/>
			<date key="time:timestamp" value="2014-04-24T18:46:00.000+10:00"/>
			<string key="Count" value="12"/>
			<string key="Activity" value="CRP"/>
			<string key="org:group" value="B"/>
		</event>
		<event>
			<string key="concept:name" value="Admission NC"/>
			<string key="lifecycle:transition" value="complete"/>
			<string key="org:resource" value="N"/>
			<date key="time:timestamp" value="2014-04-25T00:28:40.000+10:00"/>
			<string key="Count" value="12"/>
			<string key="Activity" value="Admission NC"/>
			<string key="org:group" value="N"/>
		</event>
		<event>
			<string key="concept:name" value="Admission NC"/>
			<string key="lifecycle:transition" value="complete"/>
			<string key="org:resource" value="F"/>
			<date key="time:timestamp" value="2014-04-26T20:00:49.000+10:00"/>
			<string key="Count" value="12"/>
			<string key="Activity" value="Admission NC"/>
			<string key="org:group" value="F"/>
		</event>
		<event>
			<string key="concept:name" value="CRP"/>
			<string key="lifecycle:transition" value="complete"/>
			<string key="org:resource" value="B"/>
			<date key="time:timestamp" value="2014-04-28T17:00:00.000+10:00"/>
			<string key="Count" value="12"/>
			<string key="Activity" value="CRP"/>
			<string key="org:group" value="B"/>
		</event>
		<event>
			<string key="concept:name" value="LacticAcid"/>
			<string key="lifecycle:transition" value="complete"/>
			<string key="org:resource" value="B"/>
			<date key="time:timestamp" value="2014-04-28T17:00:00.000+10:00"/>
			<string key="Count" value="12"/>
			<string key="Activity" value="LacticAcid"/>
			<string key="org:group" value="B"/>
		</event>
		<event>
			<string key="concept:name" value="Leucocytes"/>
			<string key="lifecycle:transition" value="complete"/>
			<string key="org:resource" value="B"/>
			<date key="time:timestamp" value="2014-05-01T17:00:00.000+10:00"/>
			<string key="Count" value="12"/>
			<string key="Activity" value="Leucocytes"/>
			<string key="org:group" value="B"/>
		</event>
		<event>
			<string key="concept:name" value="Release A"/>
			<string key="lifecycle:transition" value="complete"/>
			<string key="org:resource" value="E"/>
			<date key="time:timestamp" value="2014-05-05T19:00:00.000+10:00"/>
			<string key="Count" value="12"/>
			<string key="Activity" value="Release A"/>
			<string key="org:group" value="E"/>
		</event>
		<event>
			<string key="concept:name" value="Return ER"/>
			<string key="lifecycle:transition" value="complete"/>
			<string key="org:resource" value="?"/>
			<date key="time:timestamp" value="2014-07-04T06:59:38.000+10:00"/>
			<string key="Count" value="12"/>
			<string key="Activity" value="Return ER"/>
			<string key="org:group" value="?"/>
		</event>
	</trace>
	<trace>
		<string key="concept:name" value="KA"/>
		<string key="variant" value="Variant 43"/>
		<int key="variant-index" value="43"/>
		<string key="creator" value="Fluxicon Disco"/>
		<event>
			<string key="concept:name" value="ER Registration"/>
			<string key="lifecycle:transition" value="complete"/>
			<string key="org:resource" value="A"/>
			<date key="time:timestamp" value="2013-12-26T16:50:57.000+10:00"/>
			<string key="Count" value="82"/>
			<string key="Activity" value="ER Registration"/>
			<string key="InfectionSuspected" value="TRUE"/>
			<string key="org:group" value="A"/>
		</event>
		<event>
			<string key="concept:name" value="ER Triage"/>
			<string key="lifecycle:transition" value="complete"/>
			<string key="org:resource" value="C"/>
			<date key="time:timestamp" value="2013-12-26T16:52:14.000+10:00"/>
			<string key="Count" value="82"/>
			<string key="Activity" value="ER Triage"/>
			<string key="org:group" value="C"/>
		</event>
		<event>
			<string key="concept:name" value="ER Sepsis Triage"/>
			<string key="lifecycle:transition" value="complete"/>
			<string key="org:resource" value="A"/>
			<date key="time:timestamp" value="2013-12-26T16:52:38.000+10:00"/>
			<string key="Count" value="82"/>
			<string key="Activity" value="ER Sepsis Triage"/>
			<string key="org:group" value="A"/>
		</event>
		<event>
			<string key="concept:name" value="IV Liquid"/>
			<string key="lifecycle:transition" value="complete"/>
			<string key="org:resource" value="A"/>
			<date key="time:timestamp" value="2013-12-26T16:59:33.000+10:00"/>
			<string key="Count" value="82"/>
			<string key="Activity" value="IV Liquid"/>
			<string key="org:group" value="A"/>
		</event>
		<event>
			<string key="concept:name" value="IV Antibiotics"/>
			<string key="lifecycle:transition" value="complete"/>
			<string key="org:resource" value="A"/>
			<date key="time:timestamp" value="2013-12-26T16:59:36.000+10:00"/>
			<string key="Count" value="82"/>
			<string key="Activity" value="IV Antibiotics"/>
			<string key="org:group" value="A"/>
		</event>
		<event>
			<string key="concept:name" value="CRP"/>
			<string key="lifecycle:transition" value="complete"/>
			<string key="org:resource" value="B"/>
			<date key="time:timestamp" value="2013-12-26T17:12:00.000+10:00"/>
			<string key="Count" value="82"/>
			<string key="Activity" value="CRP"/>
			<string key="org:group" value="B"/>
		</event>
		<event>
			<string key="concept:name" value="LacticAcid"/>
			<string key="lifecycle:transition" value="complete"/>
			<string key="org:resource" value="B"/>
			<date key="time:timestamp" value="2013-12-26T17:12:00.000+10:00"/>
			<string key="Count" value="82"/>
			<string key="Activity" value="LacticAcid"/>
			<string key="org:group" value="B"/>
		</event>
		<event>
			<string key="concept:name" value="Leucocytes"/>
			<string key="lifecycle:transition" value="complete"/>
			<string key="org:resource" value="B"/>
			<date key="time:timestamp" value="2013-12-26T17:12:00.000+10:00"/>
			<string key="Count" value="82"/>
			<string key="Activity" value="Leucocytes"/>
			<string key="org:group" value="B"/>
		</event>
		<event>
			<string key="concept:name" value="Admission NC"/>
			<string key="lifecycle:transition" value="complete"/>
			<string key="org:resource" value="H"/>
			<date key="time:timestamp" value="2013-12-26T19:14:35.000+10:00"/>
			<string key="Count" value="82"/>
			<string key="Activity" value="Admission NC"/>
			<string key="org:group" value="H"/>
		</event>
		<event>
			<string key="concept:name" value="Leucocytes"/>
			<string key="lifecycle:transition" value="complete"/>
			<string key="org:resource" value="B"/>
			<date key="time:timestamp" value="2013-12-27T17:00:00.000+10:00"/>
			<string key="Count" value="82"/>
			<string key="Activity" value="Leucocytes"/>
			<string key="org:group" value="B"/>
		</event>
		<event>
			<string key="concept:name" value="CRP"/>
			<string key="lifecycle:transition" value="complete"/>
			<string key="org:resource" value="B"/>
			<date key="time:timestamp" value="2013-12-27T17:00:00.000+10:00"/>
			<string key="Count" value="82"/>
			<string key="Activity" value="CRP"/>
			<string key="org:group" value="B"/>
		</event>
		<event>
			<string key="concept:name" value="Leucocytes"/>
			<string key="lifecycle:transition" value="complete"/>
			<string key="org:resource" value="B"/>
			<date key="time:timestamp" value="2013-12-29T17:00:00.000+10:00"/>
			<string key="Count" value="82"/>
			<string key="Activity" value="Leucocytes"/>
			<string key="org:group" value="B"/>
		</event>
		<event>
			<string key="concept:name" value="CRP"/>
			<string key="lifecycle:transition" value="complete"/>
			<string key="org:resource" value="B"/>
			<date key="time:timestamp" value="2013-12-29T17:00:00.000+10:00"/>
			<string key="Count" value="82"/>
			<string key="Activity" value="CRP"/>
			<string key="org:group" value="B"/>
		</event>
		<event>
			<string key="concept:name" value="CRP"/>
			<string key="lifecycle:transition" value="complete"/>
			<string key="org:resource" value="B"/>
			<date key="time:timestamp" value="2013-12-31T17:00:00.000+10:00"/>
			<string key="Count" value="82"/>
			<string key="Activity" value="CRP"/>
			<string key="org:group" value="B"/>
		</event>
		<event>
			<string key="concept:name" value="Leucocytes"/>
			<string key="lifecycle:transition" value="complete"/>
			<string key="org:resource" value="B"/>
			<date key="time:timestamp" value="2013-12-31T17:00:00.000+10:00"/>
			<string key="Count" value="82"/>
			<string key="Activity" value="Leucocytes"/>
			<string key="org:group" value="B"/>
		</event>
		<event>
			<string key="concept:name" value="Release A"/>
			<string key="lifecycle:transition" value="complete"/>
			<string key="org:resource" value="E"/>
			<date key="time:timestamp" value="2013-12-31T21:09:34.000+10:00"/>
			<string key="Count" value="82"/>
			<string key="Activity" value="Release A"/>
			<string key="org:group" value="E"/>
		</event>
	</trace>
	<trace>
		<string key="concept:name" value="MA"/>
		<string key="variant" value="Variant 25"/>
		<int key="variant-index" value="25"/>
		<string key="creator" value="Fluxicon Disco"/>
		<event>
			<string key="concept:name" value="ER Registration"/>
			<string key="lifecycle:transition" value="complete"/>
			<string key="org:resource" value="A"/>
			<date key="time:timestamp" value="2014-04-08T00:15:09.000+10:00"/>
			<string key="Count" value="33"/>
			<string key="Activity" value="ER Registration"/>
			<string key="InfectionSuspected" value="TRUE"/>
			<string key="org:group" value="A"/>
		</event>
		<event>
			<string key="concept:name" value="ER Triage"/>
			<string key="lifecycle:transition" value="complete"/>
			<string key="org:resource" value="C"/>
			<date key="time:timestamp" value="2014-04-08T00:18:05.000+10:00"/>
			<string key="Count" value="33"/>
			<string key="Activity" value="ER Triage"/>
			<string key="org:group" value="C"/>
		</event>
		<event>
			<string key="concept:name" value="ER Sepsis Triage"/>
			<string key="lifecycle:transition" value="complete"/>
			<string key="org:resource" value="A"/>
			<date key="time:timestamp" value="2014-04-08T00:18:42.000+10:00"/>
			<string key="Count" value="33"/>
			<string key="Activity" value="ER Sepsis Triage"/>
			<string key="org:group" value="A"/>
		</event>
		<event>
			<string key="concept:name" value="LacticAcid"/>
			<string key="lifecycle:transition" value="complete"/>
			<string key="org:resource" value="B"/>
			<date key="time:timestamp" value="2014-04-08T00:24:00.000+10:00"/>
			<string key="Count" value="33"/>
			<string key="Activity" value="LacticAcid"/>
			<string key="org:group" value="B"/>
		</event>
		<event>
			<string key="concept:name" value="Leucocytes"/>
			<string key="lifecycle:transition" value="complete"/>
			<string key="org:resource" value="B"/>
			<date key="time:timestamp" value="2014-04-08T00:24:00.000+10:00"/>
			<string key="Count" value="33"/>
			<string key="Activity" value="Leucocytes"/>
			<string key="org:group" value="B"/>
		</event>
		<event>
			<string key="concept:name" value="CRP"/>
			<string key="lifecycle:transition" value="complete"/>
			<string key="org:resource" value="B"/>
			<date key="time:timestamp" value="2014-04-08T00:24:00.000+10:00"/>
			<string key="Count" value="33"/>
			<string key="Activity" value="CRP"/>
			<string key="org:group" value="B"/>
		</event>
		<event>
			<string key="concept:name" value="IV Liquid"/>
			<string key="lifecycle:transition" value="complete"/>
			<string key="org:resource" value="A"/>
			<date key="time:timestamp" value="2014-04-08T03:28:38.000+10:00"/>
			<string key="Count" value="33"/>
			<string key="Activity" value="IV Liquid"/>
			<string key="org:group" value="A"/>
		</event>
		<event>
			<string key="concept:name" value="IV Antibiotics"/>
			<string key="lifecycle:transition" value="complete"/>
			<string key="org:resource" value="A"/>
			<date key="time:timestamp" value="2014-04-08T03:28:47.000+10:00"/>
			<string key="Count" value="33"/>
			<string key="Activity" value="IV Antibiotics"/>
			<string key="org:group" value="A"/>
		</event>
		<event>
			<string key="concept:name" value="Admission NC"/>
			<string key="lifecycle:transition" value="complete"/>
			<string key="org:resource" value="S"/>
			<date key="time:timestamp" value="2014-04-08T03:30:38.000+10:00"/>
			<string key="Count" value="33"/>
			<string key="Activity" value="Admission NC"/>
			<string key="org:group" value="S"/>
		</event>
		<event>
			<string key="concept:name" value="Leucocytes"/>
			<string key="lifecycle:transition" value="complete"/>
			<string key="org:resource" value="B"/>
			<date key="time:timestamp" value="2014-04-09T23:00:00.000+10:00"/>
			<string key="Count" value="33"/>
			<string key="Activity" value="Leucocytes"/>
			<string key="org:group" value="B"/>
		</event>
		<event>
			<string key="concept:name" value="CRP"/>
			<string key="lifecycle:transition" value="complete"/>
			<string key="org:resource" value="B"/>
			<date key="time:timestamp" value="2014-04-09T23:00:00.000+10:00"/>
			<string key="Count" value="33"/>
			<string key="Activity" value="CRP"/>
			<string key="org:group" value="B"/>
		</event>
		<event>
			<string key="concept:name" value="CRP"/>
			<string key="lifecycle:transition" value="complete"/>
			<string key="org:resource" value="B"/>
			<date key="time:timestamp" value="2014-04-10T17:00:00.000+10:00"/>
			<string key="Count" value="33"/>
			<string key="Activity" value="CRP"/>
			<string key="org:group" value="B"/>
		</event>
		<event>
			<string key="concept:name" value="Leucocytes"/>
			<string key="lifecycle:transition" value="complete"/>
			<string key="org:resource" value="B"/>
			<date key="time:timestamp" value="2014-04-10T17:00:00.000+10:00"/>
			<string key="Count" value="33"/>
			<string key="Activity" value="Leucocytes"/>
			<string key="org:group" value="B"/>
		</event>
		<event>
			<string key="concept:name" value="Release A"/>
			<string key="lifecycle:transition" value="complete"/>
			<string key="org:resource" value="E"/>
			<date key="time:timestamp" value="2014-04-11T01:00:00.000+10:00"/>
			<string key="Count" value="33"/>
			<string key="Activity" value="Release A"/>
			<string key="org:group" value="E"/>
		</event>
	</trace>
	<trace>
		<string key="concept:name" value="OA"/>
		<string key="variant" value="Variant 44"/>
		<int key="variant-index" value="44"/>
		<string key="creator" value="Fluxicon Disco"/>
		<event>
			<string key="concept:name" value="ER Registration"/>
			<string key="lifecycle:transition" value="complete"/>
			<string key="org:resource" value="A"/>
			<date key="time:timestamp" value="2013-12-21T07:42:14.000+10:00"/>
			<string key="Count" value="106"/>
			<string key="Activity" value="ER Registration"/>
			<string key="InfectionSuspected" value="TRUE"/>
			<string key="org:group" value="A"/>
		</event>
		<event>
			<string key="concept:name" value="ER Triage"/>
			<string key="lifecycle:transition" value="complete"/>
			<string key="org:resource" value="C"/>
			<date key="time:timestamp" value="2013-12-21T08:03:22.000+10:00"/>
			<string key="Count" value="106"/>
			<string key="Activity" value="ER Triage"/>
			<string key="org:group" value="C"/>
		</event>
		<event>
			<string key="concept:name" value="ER Sepsis Triage"/>
			<string key="lifecycle:transition" value="complete"/>
			<string key="org:resource" value="A"/>
			<date key="time:timestamp" value="2013-12-21T08:03:48.000+10:00"/>
			<string key="Count" value="106"/>
			<string key="Activity" value="ER Sepsis Triage"/>
			<string key="org:group" value="A"/>
		</event>
		<event>
			<string key="concept:name" value="IV Liquid"/>
			<string key="lifecycle:transition" value="complete"/>
			<string key="org:resource" value="A"/>
			<date key="time:timestamp" value="2013-12-21T08:04:05.000+10:00"/>
			<string key="Count" value="106"/>
			<string key="Activity" value="IV Liquid"/>
			<string key="org:group" value="A"/>
		</event>
		<event>
			<string key="concept:name" value="IV Antibiotics"/>
			<string key="lifecycle:transition" value="complete"/>
			<string key="org:resource" value="A"/>
			<date key="time:timestamp" value="2013-12-21T08:04:09.000+10:00"/>
			<string key="Count" value="106"/>
			<string key="Activity" value="IV Antibiotics"/>
			<string key="org:group" value="A"/>
		</event>
		<event>
			<string key="concept:name" value="LacticAcid"/>
			<string key="lifecycle:transition" value="complete"/>
			<string key="org:resource" value="B"/>
			<date key="time:timestamp" value="2013-12-21T08:23:00.000+10:00"/>
			<string key="Count" value="106"/>
			<string key="Activity" value="LacticAcid"/>
			<string key="org:group" value="B"/>
		</event>
		<event>
			<string key="concept:name" value="CRP"/>
			<string key="lifecycle:transition" value="complete"/>
			<string key="org:resource" value="B"/>
			<date key="time:timestamp" value="2013-12-21T08:23:00.000+10:00"/>
			<string key="Count" value="106"/>
			<string key="Activity" value="CRP"/>
			<string key="org:group" value="B"/>
		</event>
		<event>
			<string key="concept:name" value="Leucocytes"/>
			<string key="lifecycle:transition" value="complete"/>
			<string key="org:resource" value="B"/>
			<date key="time:timestamp" value="2013-12-21T08:23:00.000+10:00"/>
			<string key="Count" value="106"/>
			<string key="Activity" value="Leucocytes"/>
			<string key="org:group" value="B"/>
		</event>
		<event>
			<string key="concept:name" value="Leucocytes"/>
			<string key="lifecycle:transition" value="complete"/>
			<string key="org:resource" value="B"/>
			<date key="time:timestamp" value="2013-12-21T23:00:00.000+10:00"/>
			<string key="Count" value="106"/>
			<string key="Activity" value="Leucocytes"/>
			<string key="org:group" value="B"/>
		</event>
		<event>
			<string key="concept:name" value="CRP"/>
			<string key="lifecycle:transition" value="complete"/>
			<string key="org:resource" value="B"/>
			<date key="time:timestamp" value="2013-12-21T23:00:00.000+10:00"/>
			<string key="Count" value="106"/>
			<string key="Activity" value="CRP"/>
			<string key="org:group" value="B"/>
		</event>
		<event>
			<string key="concept:name" value="LacticAcid"/>
			<string key="lifecycle:transition" value="complete"/>
			<string key="org:resource" value="B"/>
			<date key="time:timestamp" value="2013-12-21T23:00:00.000+10:00"/>
			<string key="Count" value="106"/>
			<string key="Activity" value="LacticAcid"/>
			<string key="org:group" value="B"/>
		</event>
	</trace>
	<trace>
		<string key="concept:name" value="QA"/>
		<string key="variant" value="Variant 45"/>
		<int key="variant-index" value="45"/>
		<string key="creator" value="Fluxicon Disco"/>
		<event>
			<string key="concept:name" value="ER Registration"/>
			<string key="lifecycle:transition" value="complete"/>
			<string key="org:resource" value="A"/>
			<date key="time:timestamp" value="2014-12-24T04:53:47.000+10:00"/>
			<string key="Count" value="58"/>
			<string key="Activity" value="ER Registration"/>
			<string key="InfectionSuspected" value="TRUE"/>
			<string key="org:group" value="A"/>
		</event>
		<event>
			<string key="concept:name" value="ER Triage"/>
			<string key="lifecycle:transition" value="complete"/>
			<string key="org:resource" value="C"/>
			<date key="time:timestamp" value="2014-12-24T05:09:37.000+10:00"/>
			<string key="Count" value="58"/>
			<string key="Activity" value="ER Triage"/>
			<string key="org:group" value="C"/>
		</event>
		<event>
			<string key="concept:name" value="ER Sepsis Triage"/>
			<string key="lifecycle:transition" value="complete"/>
			<string key="org:resource" value="A"/>
			<date key="time:timestamp" value="2014-12-24T05:09:55.000+10:00"/>
			<string key="Count" value="58"/>
			<string key="Activity" value="ER Sepsis Triage"/>
			<string key="org:group" value="A"/>
		</event>
		<event>
			<string key="concept:name" value="IV Liquid"/>
			<string key="lifecycle:transition" value="complete"/>
			<string key="org:resource" value="A"/>
			<date key="time:timestamp" value="2014-12-24T05:16:53.000+10:00"/>
			<string key="Count" value="58"/>
			<string key="Activity" value="IV Liquid"/>
			<string key="org:group" value="A"/>
		</event>
		<event>
			<string key="concept:name" value="Leucocytes"/>
			<string key="lifecycle:transition" value="complete"/>
			<string key="org:resource" value="B"/>
			<date key="time:timestamp" value="2014-12-24T05:18:00.000+10:00"/>
			<string key="Count" value="58"/>
			<string key="Activity" value="Leucocytes"/>
			<string key="org:group" value="B"/>
		</event>
		<event>
			<string key="concept:name" value="LacticAcid"/>
			<string key="lifecycle:transition" value="complete"/>
			<string key="org:resource" value="B"/>
			<date key="time:timestamp" value="2014-12-24T05:18:00.000+10:00"/>
			<string key="Count" value="58"/>
			<string key="Activity" value="LacticAcid"/>
			<string key="org:group" value="B"/>
		</event>
		<event>
			<string key="concept:name" value="CRP"/>
			<string key="lifecycle:transition" value="complete"/>
			<string key="org:resource" value="B"/>
			<date key="time:timestamp" value="2014-12-24T05:18:00.000+10:00"/>
			<string key="Count" value="58"/>
			<string key="Activity" value="CRP"/>
			<string key="org:group" value="B"/>
		</event>
		<event>
			<string key="concept:name" value="IV Antibiotics"/>
			<string key="lifecycle:transition" value="complete"/>
			<string key="org:resource" value="A"/>
			<date key="time:timestamp" value="2014-12-24T07:12:59.000+10:00"/>
			<string key="Count" value="58"/>
			<string key="Activity" value="IV Antibiotics"/>
			<string key="org:group" value="A"/>
		</event>
		<event>
			<string key="concept:name" value="Admission NC"/>
			<string key="lifecycle:transition" value="complete"/>
			<string key="org:resource" value="D"/>
			<date key="time:timestamp" value="2014-12-24T07:41:00.000+10:00"/>
			<string key="Count" value="58"/>
			<string key="Activity" value="Admission NC"/>
			<string key="org:group" value="D"/>
		</event>
		<event>
			<string key="concept:name" value="CRP"/>
			<string key="lifecycle:transition" value="complete"/>
			<string key="org:resource" value="B"/>
			<date key="time:timestamp" value="2014-12-24T22:46:00.000+10:00"/>
			<string key="Count" value="58"/>
			<string key="Activity" value="CRP"/>
			<string key="org:group" value="B"/>
		</event>
		<event>
			<string key="concept:name" value="Leucocytes"/>
			<string key="lifecycle:transition" value="complete"/>
			<string key="org:resource" value="B"/>
			<date key="time:timestamp" value="2014-12-24T22:46:00.000+10:00"/>
			<string key="Count" value="58"/>
			<string key="Activity" value="Leucocytes"/>
			<string key="org:group" value="B"/>
		</event>
		<event>
			<string key="concept:name" value="CRP"/>
			<string key="lifecycle:transition" value="complete"/>
			<string key="org:resource" value="B"/>
			<date key="time:timestamp" value="2014-12-27T17:00:00.000+10:00"/>
			<string key="Count" value="58"/>
			<string key="Activity" value="CRP"/>
			<string key="org:group" value="B"/>
		</event>
		<event>
			<string key="concept:name" value="Leucocytes"/>
			<string key="lifecycle:transition" value="complete"/>
			<string key="org:resource" value="B"/>
			<date key="time:timestamp" value="2014-12-27T17:00:00.000+10:00"/>
			<string key="Count" value="58"/>
			<string key="Activity" value="Leucocytes"/>
			<string key="org:group" value="B"/>
		</event>
		<event>
			<string key="concept:name" value="Release D"/>
			<string key="lifecycle:transition" value="complete"/>
			<string key="org:resource" value="E"/>
			<date key="time:timestamp" value="2014-12-30T19:10:00.000+10:00"/>
			<string key="Count" value="58"/>
			<string key="Activity" value="Release D"/>
			<string key="org:group" value="E"/>
		</event>
	</trace>
	<trace>
		<string key="concept:name" value="SA"/>
		<string key="variant" value="Variant 46"/>
		<int key="variant-index" value="46"/>
		<string key="creator" value="Fluxicon Disco"/>
		<event>
			<string key="concept:name" value="ER Registration"/>
			<string key="lifecycle:transition" value="complete"/>
			<string key="org:resource" value="L"/>
			<date key="time:timestamp" value="2014-01-18T00:17:50.000+10:00"/>
			<string key="Count" value="106"/>
			<string key="Activity" value="ER Registration"/>
			<string key="InfectionSuspected" value="TRUE"/>
			<string key="org:group" value="L"/>
		</event>
		<event>
			<string key="concept:name" value="ER Triage"/>
			<string key="lifecycle:transition" value="complete"/>
			<string key="org:resource" value="C"/>
			<date key="time:timestamp" value="2014-01-18T00:24:54.000+10:00"/>
			<string key="Count" value="106"/>
			<string key="Activity" value="ER Triage"/>
			<string key="org:group" value="C"/>
		</event>
		<event>
			<string key="concept:name" value="ER Sepsis Triage"/>
			<string key="lifecycle:transition" value="complete"/>
			<string key="org:resource" value="L"/>
			<date key="time:timestamp" value="2014-01-18T00:25:49.000+10:00"/>
			<string key="Count" value="106"/>
			<string key="Activity" value="ER Sepsis Triage"/>
			<string key="org:group" value="L"/>
		</event>
		<event>
			<string key="concept:name" value="IV Liquid"/>
			<string key="lifecycle:transition" value="complete"/>
			<string key="org:resource" value="L"/>
			<date key="time:timestamp" value="2014-01-18T00:45:37.000+10:00"/>
			<string key="Count" value="106"/>
			<string key="Activity" value="IV Liquid"/>
			<string key="org:group" value="L"/>
		</event>
		<event>
			<string key="concept:name" value="CRP"/>
			<string key="lifecycle:transition" value="complete"/>
			<string key="org:resource" value="B"/>
			<date key="time:timestamp" value="2014-01-18T01:12:00.000+10:00"/>
			<string key="Count" value="106"/>
			<string key="Activity" value="CRP"/>
			<string key="org:group" value="B"/>
		</event>
		<event>
			<string key="concept:name" value="LacticAcid"/>
			<string key="lifecycle:transition" value="complete"/>
			<string key="org:resource" value="B"/>
			<date key="time:timestamp" value="2014-01-18T01:12:00.000+10:00"/>
			<string key="Count" value="106"/>
			<string key="Activity" value="LacticAcid"/>
			<string key="org:group" value="B"/>
		</event>
		<event>
			<string key="concept:name" value="Leucocytes"/>
			<string key="lifecycle:transition" value="complete"/>
			<string key="org:resource" value="B"/>
			<date key="time:timestamp" value="2014-01-18T01:12:00.000+10:00"/>
			<string key="Count" value="106"/>
			<string key="Activity" value="Leucocytes"/>
			<string key="org:group" value="B"/>
		</event>
		<event>
			<string key="concept:name" value="IV Antibiotics"/>
			<string key="lifecycle:transition" value="complete"/>
			<string key="org:resource" value="L"/>
			<date key="time:timestamp" value="2014-01-18T01:15:02.000+10:00"/>
			<string key="Count" value="106"/>
			<string key="Activity" value="IV Antibiotics"/>
			<string key="org:group" value="L"/>
		</event>
		<event>
			<string key="concept:name" value="Admission NC"/>
			<string key="lifecycle:transition" value="complete"/>
			<string key="org:resource" value="M"/>
			<date key="time:timestamp" value="2014-01-18T04:17:08.000+10:00"/>
			<string key="Count" value="106"/>
			<string key="Activity" value="Admission NC"/>
			<string key="org:group" value="M"/>
		</event>
		<event>
			<string key="concept:name" value="CRP"/>
			<string key="lifecycle:transition" value="complete"/>
			<string key="org:resource" value="B"/>
			<date key="time:timestamp" value="2014-01-19T17:00:00.000+10:00"/>
			<string key="Count" value="106"/>
			<string key="Activity" value="CRP"/>
			<string key="org:group" value="B"/>
		</event>
		<event>
			<string key="concept:name" value="Leucocytes"/>
			<string key="lifecycle:transition" value="complete"/>
			<string key="org:resource" value="B"/>
			<date key="time:timestamp" value="2014-01-19T17:00:00.000+10:00"/>
			<string key="Count" value="106"/>
			<string key="Activity" value="Leucocytes"/>
			<string key="org:group" value="B"/>
		</event>
		<event>
			<string key="concept:name" value="CRP"/>
			<string key="lifecycle:transition" value="complete"/>
			<string key="org:resource" value="B"/>
			<date key="time:timestamp" value="2014-01-21T17:00:00.000+10:00"/>
			<string key="Count" value="106"/>
			<string key="Activity" value="CRP"/>
			<string key="org:group" value="B"/>
		</event>
		<event>
			<string key="concept:name" value="Release A"/>
			<string key="lifecycle:transition" value="complete"/>
			<string key="org:resource" value="E"/>
			<date key="time:timestamp" value="2014-01-23T22:00:00.000+10:00"/>
			<string key="Count" value="106"/>
			<string key="Activity" value="Release A"/>
			<string key="org:group" value="E"/>
		</event>
		<event>
			<string key="concept:name" value="Return ER"/>
			<string key="lifecycle:transition" value="complete"/>
			<string key="org:resource" value="?"/>
			<date key="time:timestamp" value="2014-04-12T02:34:31.000+10:00"/>
			<string key="Count" value="106"/>
			<string key="Activity" value="Return ER"/>
			<string key="org:group" value="?"/>
		</event>
	</trace>
	<trace>
		<string key="concept:name" value="UA"/>
		<string key="variant" value="Variant 47"/>
		<int key="variant-index" value="47"/>
		<string key="creator" value="Fluxicon Disco"/>
		<event>
			<string key="concept:name" value="ER Registration"/>
			<string key="lifecycle:transition" value="complete"/>
			<string key="org:resource" value="A"/>
			<date key="time:timestamp" value="2014-03-23T17:19:14.000+10:00"/>
			<string key="Count" value="82"/>
			<string key="Activity" value="ER Registration"/>
			<string key="InfectionSuspected" value="TRUE"/>
			<string key="org:group" value="A"/>
		</event>
		<event>
			<string key="concept:name" value="ER Triage"/>
			<string key="lifecycle:transition" value="complete"/>
			<string key="org:resource" value="C"/>
			<date key="time:timestamp" value="2014-03-23T17:22:11.000+10:00"/>
			<string key="Count" value="82"/>
			<string key="Activity" value="ER Triage"/>
			<string key="org:group" value="C"/>
		</event>
		<event>
			<string key="concept:name" value="ER Sepsis Triage"/>
			<string key="lifecycle:transition" value="complete"/>
			<string key="org:resource" value="A"/>
			<date key="time:timestamp" value="2014-03-23T17:22:27.000+10:00"/>
			<string key="Count" value="82"/>
			<string key="Activity" value="ER Sepsis Triage"/>
			<string key="org:group" value="A"/>
		</event>
		<event>
			<string key="concept:name" value="LacticAcid"/>
			<string key="lifecycle:transition" value="complete"/>
			<string key="org:resource" value="B"/>
			<date key="time:timestamp" value="2014-03-23T17:31:00.000+10:00"/>
			<string key="Count" value="82"/>
			<string key="Activity" value="LacticAcid"/>
			<string key="org:group" value="B"/>
		</event>
		<event>
			<string key="concept:name" value="Leucocytes"/>
			<string key="lifecycle:transition" value="complete"/>
			<string key="org:resource" value="B"/>
			<date key="time:timestamp" value="2014-03-23T17:31:00.000+10:00"/>
			<string key="Count" value="82"/>
			<string key="Activity" value="Leucocytes"/>
			<string key="org:group" value="B"/>
		</event>
		<event>
			<string key="concept:name" value="CRP"/>
			<string key="lifecycle:transition" value="complete"/>
			<string key="org:resource" value="B"/>
			<date key="time:timestamp" value="2014-03-23T17:31:00.000+10:00"/>
			<string key="Count" value="82"/>
			<string key="Activity" value="CRP"/>
			<string key="org:group" value="B"/>
		</event>
		<event>
			<string key="concept:name" value="IV Liquid"/>
			<string key="lifecycle:transition" value="complete"/>
			<string key="org:resource" value="A"/>
			<date key="time:timestamp" value="2014-03-23T18:00:00.000+10:00"/>
			<string key="Count" value="82"/>
			<string key="Activity" value="IV Liquid"/>
			<string key="org:group" value="A"/>
		</event>
		<event>
			<string key="concept:name" value="IV Antibiotics"/>
			<string key="lifecycle:transition" value="complete"/>
			<string key="org:resource" value="A"/>
			<date key="time:timestamp" value="2014-03-23T18:30:00.000+10:00"/>
			<string key="Count" value="82"/>
			<string key="Activity" value="IV Antibiotics"/>
			<string key="org:group" value="A"/>
		</event>
		<event>
			<string key="concept:name" value="Admission NC"/>
			<string key="lifecycle:transition" value="complete"/>
			<string key="org:resource" value="I"/>
			<date key="time:timestamp" value="2014-03-23T21:14:34.000+10:00"/>
			<string key="Count" value="82"/>
			<string key="Activity" value="Admission NC"/>
			<string key="org:group" value="I"/>
		</event>
		<event>
			<string key="concept:name" value="LacticAcid"/>
			<string key="lifecycle:transition" value="complete"/>
			<string key="org:resource" value="B"/>
			<date key="time:timestamp" value="2014-03-24T16:00:00.000+10:00"/>
			<string key="Count" value="82"/>
			<string key="Activity" value="LacticAcid"/>
			<string key="org:group" value="B"/>
		</event>
		<event>
			<string key="concept:name" value="Release A"/>
			<string key="lifecycle:transition" value="complete"/>
			<string key="org:resource" value="E"/>
			<date key="time:timestamp" value="2014-03-28T18:00:00.000+10:00"/>
			<string key="Count" value="82"/>
			<string key="Activity" value="Release A"/>
			<string key="org:group" value="E"/>
		</event>
	</trace>
	<trace>
		<string key="concept:name" value="VA"/>
		<string key="variant" value="Variant 48"/>
		<int key="variant-index" value="48"/>
		<string key="creator" value="Fluxicon Disco"/>
		<event>
			<string key="concept:name" value="ER Registration"/>
			<string key="lifecycle:transition" value="complete"/>
			<string key="org:resource" value="A"/>
			<date key="time:timestamp" value="2014-10-10T03:00:29.000+10:00"/>
			<string key="Count" value="58"/>
			<string key="Activity" value="ER Registration"/>
			<string key="InfectionSuspected" value="TRUE"/>
			<string key="org:group" value="A"/>
		</event>
		<event>
			<string key="concept:name" value="ER Triage"/>
			<string key="lifecycle:transition" value="complete"/>
			<string key="org:resource" value="C"/>
			<date key="time:timestamp" value="2014-10-10T03:06:04.000+10:00"/>
			<string key="Count" value="58"/>
			<string key="Activity" value="ER Triage"/>
			<string key="org:group" value="C"/>
		</event>
		<event>
			<string key="concept:name" value="ER Sepsis Triage"/>
			<string key="lifecycle:transition" value="complete"/>
			<string key="org:resource" value="A"/>
			<date key="time:timestamp" value="2014-10-10T03:06:19.000+10:00"/>
			<string key="Count" value="58"/>
			<string key="Activity" value="ER Sepsis Triage"/>
			<string key="org:group" value="A"/>
		</event>
		<event>
			<string key="concept:name" value="CRP"/>
			<string key="lifecycle:transition" value="complete"/>
			<string key="org:resource" value="B"/>
			<date key="time:timestamp" value="2014-10-10T03:30:00.000+10:00"/>
			<string key="Count" value="58"/>
			<string key="Activity" value="CRP"/>
			<string key="org:group" value="B"/>
		</event>
		<event>
			<string key="concept:name" value="LacticAcid"/>
			<string key="lifecycle:transition" value="complete"/>
			<string key="org:resource" value="B"/>
			<date key="time:timestamp" value="2014-10-10T03:30:00.000+10:00"/>
			<string key="Count" value="58"/>
			<string key="Activity" value="LacticAcid"/>
			<string key="org:group" value="B"/>
		</event>
		<event>
			<string key="concept:name" value="Leucocytes"/>
			<string key="lifecycle:transition" value="complete"/>
			<string key="org:resource" value="B"/>
			<date key="time:timestamp" value="2014-10-10T03:30:00.000+10:00"/>
			<string key="Count" value="58"/>
			<string key="Activity" value="Leucocytes"/>
			<string key="org:group" value="B"/>
		</event>
		<event>
			<string key="concept:name" value="IV Liquid"/>
			<string key="lifecycle:transition" value="complete"/>
			<string key="org:resource" value="A"/>
			<date key="time:timestamp" value="2014-10-10T05:29:34.000+10:00"/>
			<string key="Count" value="58"/>
			<string key="Activity" value="IV Liquid"/>
			<string key="org:group" value="A"/>
		</event>
		<event>
			<string key="concept:name" value="IV Antibiotics"/>
			<string key="lifecycle:transition" value="complete"/>
			<string key="org:resource" value="A"/>
			<date key="time:timestamp" value="2014-10-10T05:29:38.000+10:00"/>
			<string key="Count" value="58"/>
			<string key="Activity" value="IV Antibiotics"/>
			<string key="org:group" value="A"/>
		</event>
		<event>
			<string key="concept:name" value="Admission NC"/>
			<string key="lifecycle:transition" value="complete"/>
			<string key="org:resource" value="G"/>
			<date key="time:timestamp" value="2014-10-10T05:30:17.000+10:00"/>
			<string key="Count" value="58"/>
			<string key="Activity" value="Admission NC"/>
			<string key="org:group" value="G"/>
		</event>
		<event>
			<string key="concept:name" value="CRP"/>
			<string key="lifecycle:transition" value="complete"/>
			<string key="org:resource" value="B"/>
			<date key="time:timestamp" value="2014-10-10T15:00:00.000+10:00"/>
			<string key="Count" value="58"/>
			<string key="Activity" value="CRP"/>
			<string key="org:group" value="B"/>
		</event>
		<event>
			<string key="concept:name" value="Leucocytes"/>
			<string key="lifecycle:transition" value="complete"/>
			<string key="org:resource" value="B"/>
			<date key="time:timestamp" value="2014-10-10T15:00:00.000+10:00"/>
			<string key="Count" value="58"/>
			<string key="Activity" value="Leucocytes"/>
			<string key="org:group" value="B"/>
		</event>
		<event>
			<string key="concept:name" value="Admission NC"/>
			<string key="lifecycle:transition" value="complete"/>
			<string key="org:resource" value="O"/>
			<date key="time:timestamp" value="2014-10-10T22:10:00.000+10:00"/>
			<string key="Count" value="58"/>
			<string key="Activity" value="Admission NC"/>
			<string key="org:group" value="O"/>
		</event>
		<event>
			<string key="concept:name" value="Release A"/>
			<string key="lifecycle:transition" value="complete"/>
			<string key="org:resource" value="E"/>
			<date key="time:timestamp" value="2014-10-15T18:30:00.000+10:00"/>
			<string key="Count" value="58"/>
			<string key="Activity" value="Release A"/>
			<string key="org:group" value="E"/>
		</event>
	</trace>
	<trace>
		<string key="concept:name" value="ZA"/>
		<string key="variant" value="Variant 1"/>
		<int key="variant-index" value="1"/>
		<string key="creator" value="Fluxicon Disco"/>
		<event>
			<string key="concept:name" value="ER Registration"/>
			<string key="lifecycle:transition" value="complete"/>
			<string key="org:resource" value="A"/>
			<date key="time:timestamp" value="2014-05-24T19:32:26.000+10:00"/>
			<string key="Count" value="82"/>
			<string key="Activity" value="ER Registration"/>
			<string key="InfectionSuspected" value="TRUE"/>
			<string key="org:group" value="A"/>
		</event>
		<event>
			<string key="concept:name" value="ER Triage"/>
			<string key="lifecycle:transition" value="complete"/>
			<string key="org:resource" value="C"/>
			<date key="time:timestamp" value="2014-05-24T19:45:41.000+10:00"/>
			<string key="Count" value="82"/>
			<string key="Activity" value="ER Triage"/>
			<string key="org:group" value="C"/>
		</event>
		<event>
			<string key="concept:name" value="ER Sepsis Triage"/>
			<string key="lifecycle:transition" value="complete"/>
			<string key="org:resource" value="A"/>
			<date key="time:timestamp" value="2014-05-24T19:46:10.000+10:00"/>
			<string key="Count" value="82"/>
			<string key="Activity" value="ER Sepsis Triage"/>
			<string key="org:group" value="A"/>
		</event>
		<event>
			<string key="concept:name" value="CRP"/>
			<string key="lifecycle:transition" value="complete"/>
			<string key="org:resource" value="B"/>
			<date key="time:timestamp" value="2014-05-24T20:00:00.000+10:00"/>
			<string key="Count" value="82"/>
			<string key="Activity" value="CRP"/>
			<string key="org:group" value="B"/>
		</event>
		<event>
			<string key="concept:name" value="LacticAcid"/>
			<string key="lifecycle:transition" value="complete"/>
			<string key="org:resource" value="B"/>
			<date key="time:timestamp" value="2014-05-24T20:00:00.000+10:00"/>
			<string key="Count" value="82"/>
			<string key="Activity" value="LacticAcid"/>
			<string key="org:group" value="B"/>
		</event>
		<event>
			<string key="concept:name" value="Leucocytes"/>
			<string key="lifecycle:transition" value="complete"/>
			<string key="org:resource" value="B"/>
			<date key="time:timestamp" value="2014-05-24T20:00:00.000+10:00"/>
			<string key="Count" value="82"/>
			<string key="Activity" value="Leucocytes"/>
			<string key="org:group" value="B"/>
		</event>
		<event>
			<string key="concept:name" value="IV Liquid"/>
			<string key="lifecycle:transition" value="complete"/>
			<string key="org:resource" value="A"/>
			<date key="time:timestamp" value="2014-05-24T20:40:50.000+10:00"/>
			<string key="Count" value="82"/>
			<string key="Activity" value="IV Liquid"/>
			<string key="org:group" value="A"/>
		</event>
		<event>
			<string key="concept:name" value="IV Antibiotics"/>
			<string key="lifecycle:transition" value="complete"/>
			<string key="org:resource" value="A"/>
			<date key="time:timestamp" value="2014-05-24T20:40:56.000+10:00"/>
			<string key="Count" value="82"/>
			<string key="Activity" value="IV Antibiotics"/>
			<string key="org:group" value="A"/>
		</event>
	</trace>
	<trace>
		<string key="concept:name" value="AB"/>
		<string key="variant" value="Variant 1"/>
		<int key="variant-index" value="1"/>
		<string key="creator" value="Fluxicon Disco"/>
		<event>
			<string key="concept:name" value="ER Registration"/>
			<string key="lifecycle:transition" value="complete"/>
			<string key="org:resource" value="A"/>
			<date key="time:timestamp" value="2014-02-16T18:55:43.000+10:00"/>
			<string key="Count" value="58"/>
			<string key="Activity" value="ER Registration"/>
			<string key="InfectionSuspected" value="TRUE"/>
			<string key="org:group" value="A"/>
		</event>
		<event>
			<string key="concept:name" value="ER Triage"/>
			<string key="lifecycle:transition" value="complete"/>
			<string key="org:resource" value="C"/>
			<date key="time:timestamp" value="2014-02-16T18:57:14.000+10:00"/>
			<string key="Count" value="58"/>
			<string key="Activity" value="ER Triage"/>
			<string key="org:group" value="C"/>
		</event>
		<event>
			<string key="concept:name" value="ER Sepsis Triage"/>
			<string key="lifecycle:transition" value="complete"/>
			<string key="org:resource" value="A"/>
			<date key="time:timestamp" value="2014-02-16T18:57:28.000+10:00"/>
			<string key="Count" value="58"/>
			<string key="Activity" value="ER Sepsis Triage"/>
			<string key="org:group" value="A"/>
		</event>
		<event>
			<string key="concept:name" value="CRP"/>
			<string key="lifecycle:transition" value="complete"/>
			<string key="org:resource" value="B"/>
			<date key="time:timestamp" value="2014-02-16T19:03:00.000+10:00"/>
			<string key="Count" value="58"/>
			<string key="Activity" value="CRP"/>
			<string key="org:group" value="B"/>
		</event>
		<event>
			<string key="concept:name" value="LacticAcid"/>
			<string key="lifecycle:transition" value="complete"/>
			<string key="org:resource" value="B"/>
			<date key="time:timestamp" value="2014-02-16T19:03:00.000+10:00"/>
			<string key="Count" value="58"/>
			<string key="Activity" value="LacticAcid"/>
			<string key="org:group" value="B"/>
		</event>
		<event>
			<string key="concept:name" value="Leucocytes"/>
			<string key="lifecycle:transition" value="complete"/>
			<string key="org:resource" value="B"/>
			<date key="time:timestamp" value="2014-02-16T19:03:00.000+10:00"/>
			<string key="Count" value="58"/>
			<string key="Activity" value="Leucocytes"/>
			<string key="org:group" value="B"/>
		</event>
		<event>
			<string key="concept:name" value="IV Liquid"/>
			<string key="lifecycle:transition" value="complete"/>
			<string key="org:resource" value="A"/>
			<date key="time:timestamp" value="2014-02-16T22:52:02.000+10:00"/>
			<string key="Count" value="58"/>
			<string key="Activity" value="IV Liquid"/>
			<string key="org:group" value="A"/>
		</event>
		<event>
			<string key="concept:name" value="IV Antibiotics"/>
			<string key="lifecycle:transition" value="complete"/>
			<string key="org:resource" value="A"/>
			<date key="time:timestamp" value="2014-02-16T22:52:06.000+10:00"/>
			<string key="Count" value="58"/>
			<string key="Activity" value="IV Antibiotics"/>
			<string key="org:group" value="A"/>
		</event>
	</trace>
	<trace>
		<string key="concept:name" value="DB"/>
		<string key="variant" value="Variant 49"/>
		<int key="variant-index" value="49"/>
		<string key="creator" value="Fluxicon Disco"/>
		<event>
			<string key="concept:name" value="ER Registration"/>
			<string key="lifecycle:transition" value="complete"/>
			<string key="org:resource" value="A"/>
			<date key="time:timestamp" value="2014-06-04T19:56:17.000+10:00"/>
			<string key="Count" value="82"/>
			<string key="Activity" value="ER Registration"/>
			<string key="InfectionSuspected" value="TRUE"/>
			<string key="org:group" value="A"/>
		</event>
		<event>
			<string key="concept:name" value="ER Triage"/>
			<string key="lifecycle:transition" value="complete"/>
			<string key="org:resource" value="C"/>
			<date key="time:timestamp" value="2014-06-04T19:59:44.000+10:00"/>
			<string key="Count" value="82"/>
			<string key="Activity" value="ER Triage"/>
			<string key="org:group" value="C"/>
		</event>
		<event>
			<string key="concept:name" value="ER Sepsis Triage"/>
			<string key="lifecycle:transition" value="complete"/>
			<string key="org:resource" value="A"/>
			<date key="time:timestamp" value="2014-06-04T20:00:45.000+10:00"/>
			<string key="Count" value="82"/>
			<string key="Activity" value="ER Sepsis Triage"/>
			<string key="org:group" value="A"/>
		</event>
		<event>
			<string key="concept:name" value="CRP"/>
			<string key="lifecycle:transition" value="complete"/>
			<string key="org:resource" value="B"/>
			<date key="time:timestamp" value="2014-06-04T20:19:00.000+10:00"/>
			<string key="Count" value="82"/>
			<string key="Activity" value="CRP"/>
			<string key="org:group" value="B"/>
		</event>
		<event>
			<string key="concept:name" value="LacticAcid"/>
			<string key="lifecycle:transition" value="complete"/>
			<string key="org:resource" value="B"/>
			<date key="time:timestamp" value="2014-06-04T20:19:00.000+10:00"/>
			<string key="Count" value="82"/>
			<string key="Activity" value="LacticAcid"/>
			<string key="org:group" value="B"/>
		</event>
		<event>
			<string key="concept:name" value="Leucocytes"/>
			<string key="lifecycle:transition" value="complete"/>
			<string key="org:resource" value="B"/>
			<date key="time:timestamp" value="2014-06-04T20:19:00.000+10:00"/>
			<string key="Count" value="82"/>
			<string key="Activity" value="Leucocytes"/>
			<string key="org:group" value="B"/>
		</event>
		<event>
			<string key="concept:name" value="IV Liquid"/>
			<string key="lifecycle:transition" value="complete"/>
			<string key="org:resource" value="A"/>
			<date key="time:timestamp" value="2014-06-04T23:39:30.000+10:00"/>
			<string key="Count" value="82"/>
			<string key="Activity" value="IV Liquid"/>
			<string key="org:group" value="A"/>
		</event>
		<event>
			<string key="concept:name" value="IV Antibiotics"/>
			<string key="lifecycle:transition" value="complete"/>
			<string key="org:resource" value="A"/>
			<date key="time:timestamp" value="2014-06-04T23:39:34.000+10:00"/>
			<string key="Count" value="82"/>
			<string key="Activity" value="IV Antibiotics"/>
			<string key="org:group" value="A"/>
		</event>
		<event>
			<string key="concept:name" value="Admission NC"/>
			<string key="lifecycle:transition" value="complete"/>
			<string key="org:resource" value="M"/>
			<date key="time:timestamp" value="2014-06-04T23:40:29.000+10:00"/>
			<string key="Count" value="82"/>
			<string key="Activity" value="Admission NC"/>
			<string key="org:group" value="M"/>
		</event>
		<event>
			<string key="concept:name" value="Leucocytes"/>
			<string key="lifecycle:transition" value="complete"/>
			<string key="org:resource" value="B"/>
			<date key="time:timestamp" value="2014-06-07T16:00:00.000+10:00"/>
			<string key="Count" value="82"/>
			<string key="Activity" value="Leucocytes"/>
			<string key="org:group" value="B"/>
		</event>
		<event>
			<string key="concept:name" value="CRP"/>
			<string key="lifecycle:transition" value="complete"/>
			<string key="org:resource" value="B"/>
			<date key="time:timestamp" value="2014-06-07T16:00:00.000+10:00"/>
			<string key="Count" value="82"/>
			<string key="Activity" value="CRP"/>
			<string key="org:group" value="B"/>
		</event>
		<event>
			<string key="concept:name" value="Release A"/>
			<string key="lifecycle:transition" value="complete"/>
			<string key="org:resource" value="E"/>
			<date key="time:timestamp" value="2014-06-09T19:30:00.000+10:00"/>
			<string key="Count" value="82"/>
			<string key="Activity" value="Release A"/>
			<string key="org:group" value="E"/>
		</event>
	</trace>
	<trace>
		<string key="concept:name" value="EB"/>
		<string key="variant" value="Variant 2"/>
		<int key="variant-index" value="2"/>
		<string key="creator" value="Fluxicon Disco"/>
		<event>
			<string key="concept:name" value="ER Registration"/>
			<string key="lifecycle:transition" value="complete"/>
			<string key="org:resource" value="A"/>
			<date key="time:timestamp" value="2014-10-17T18:02:44.000+10:00"/>
			<string key="Count" value="58"/>
			<string key="Activity" value="ER Registration"/>
			<string key="InfectionSuspected" value="TRUE"/>
			<string key="org:group" value="A"/>
		</event>
		<event>
			<string key="concept:name" value="ER Triage"/>
			<string key="lifecycle:transition" value="complete"/>
			<string key="org:resource" value="C"/>
			<date key="time:timestamp" value="2014-10-17T18:03:46.000+10:00"/>
			<string key="Count" value="58"/>
			<string key="Activity" value="ER Triage"/>
			<string key="org:group" value="C"/>
		</event>
		<event>
			<string key="concept:name" value="ER Sepsis Triage"/>
			<string key="lifecycle:transition" value="complete"/>
			<string key="org:resource" value="A"/>
			<date key="time:timestamp" value="2014-10-17T18:04:08.000+10:00"/>
			<string key="Count" value="58"/>
			<string key="Activity" value="ER Sepsis Triage"/>
			<string key="org:group" value="A"/>
		</event>
		<event>
			<string key="concept:name" value="Leucocytes"/>
			<string key="lifecycle:transition" value="complete"/>
			<string key="org:resource" value="B"/>
			<date key="time:timestamp" value="2014-10-17T18:20:00.000+10:00"/>
			<string key="Count" value="58"/>
			<string key="Activity" value="Leucocytes"/>
			<string key="org:group" value="B"/>
		</event>
		<event>
			<string key="concept:name" value="CRP"/>
			<string key="lifecycle:transition" value="complete"/>
			<string key="org:resource" value="B"/>
			<date key="time:timestamp" value="2014-10-17T18:20:00.000+10:00"/>
			<string key="Count" value="58"/>
			<string key="Activity" value="CRP"/>
			<string key="org:group" value="B"/>
		</event>
		<event>
			<string key="concept:name" value="LacticAcid"/>
			<string key="lifecycle:transition" value="complete"/>
			<string key="org:resource" value="B"/>
			<date key="time:timestamp" value="2014-10-17T18:20:00.000+10:00"/>
			<string key="Count" value="58"/>
			<string key="Activity" value="LacticAcid"/>
			<string key="org:group" value="B"/>
		</event>
		<event>
			<string key="concept:name" value="IV Liquid"/>
			<string key="lifecycle:transition" value="complete"/>
			<string key="org:resource" value="A"/>
			<date key="time:timestamp" value="2014-10-17T22:07:33.000+10:00"/>
			<string key="Count" value="58"/>
			<string key="Activity" value="IV Liquid"/>
			<string key="org:group" value="A"/>
		</event>
		<event>
			<string key="concept:name" value="IV Antibiotics"/>
			<string key="lifecycle:transition" value="complete"/>
			<string key="org:resource" value="A"/>
			<date key="time:timestamp" value="2014-10-17T22:07:37.000+10:00"/>
			<string key="Count" value="58"/>
			<string key="Activity" value="IV Antibiotics"/>
			<string key="org:group" value="A"/>
		</event>
	</trace>
	<trace>
		<string key="concept:name" value="FB"/>
		<string key="variant" value="Variant 16"/>
		<int key="variant-index" value="16"/>
		<string key="creator" value="Fluxicon Disco"/>
		<event>
			<string key="concept:name" value="ER Registration"/>
			<string key="lifecycle:transition" value="complete"/>
			<string key="org:resource" value="A"/>
			<date key="time:timestamp" value="2014-05-22T01:02:23.000+10:00"/>
			<string key="Count" value="12"/>
			<string key="Activity" value="ER Registration"/>
			<string key="InfectionSuspected" value="TRUE"/>
			<string key="org:group" value="A"/>
		</event>
		<event>
			<string key="concept:name" value="ER Triage"/>
			<string key="lifecycle:transition" value="complete"/>
			<string key="org:resource" value="C"/>
			<date key="time:timestamp" value="2014-05-22T01:07:35.000+10:00"/>
			<string key="Count" value="12"/>
			<string key="Activity" value="ER Triage"/>
			<string key="org:group" value="C"/>
		</event>
		<event>
			<string key="concept:name" value="ER Sepsis Triage"/>
			<string key="lifecycle:transition" value="complete"/>
			<string key="org:resource" value="A"/>
			<date key="time:timestamp" value="2014-05-22T01:24:26.000+10:00"/>
			<string key="Count" value="12"/>
			<string key="Activity" value="ER Sepsis Triage"/>
			<string key="org:group" value="A"/>
		</event>
		<event>
			<string key="concept:name" value="IV Liquid"/>
			<string key="lifecycle:transition" value="complete"/>
			<string key="org:resource" value="A"/>
			<date key="time:timestamp" value="2014-05-22T01:24:45.000+10:00"/>
			<string key="Count" value="12"/>
			<string key="Activity" value="IV Liquid"/>
			<string key="org:group" value="A"/>
		</event>
		<event>
			<string key="concept:name" value="IV Antibiotics"/>
			<string key="lifecycle:transition" value="complete"/>
			<string key="org:resource" value="A"/>
			<date key="time:timestamp" value="2014-05-22T01:24:49.000+10:00"/>
			<string key="Count" value="12"/>
			<string key="Activity" value="IV Antibiotics"/>
			<string key="org:group" value="A"/>
		</event>
		<event>
			<string key="concept:name" value="CRP"/>
			<string key="lifecycle:transition" value="complete"/>
			<string key="org:resource" value="B"/>
			<date key="time:timestamp" value="2014-05-22T01:34:00.000+10:00"/>
			<string key="Count" value="12"/>
			<string key="Activity" value="CRP"/>
			<string key="org:group" value="B"/>
		</event>
		<event>
			<string key="concept:name" value="Leucocytes"/>
			<string key="lifecycle:transition" value="complete"/>
			<string key="org:resource" value="B"/>
			<date key="time:timestamp" value="2014-05-22T01:34:00.000+10:00"/>
			<string key="Count" value="12"/>
			<string key="Activity" value="Leucocytes"/>
			<string key="org:group" value="B"/>
		</event>
		<event>
			<string key="concept:name" value="LacticAcid"/>
			<string key="lifecycle:transition" value="complete"/>
			<string key="org:resource" value="B"/>
			<date key="time:timestamp" value="2014-05-22T01:34:00.000+10:00"/>
			<string key="Count" value="12"/>
			<string key="Activity" value="LacticAcid"/>
			<string key="org:group" value="B"/>
		</event>
	</trace>
	<trace>
		<string key="concept:name" value="GB"/>
		<string key="variant" value="Variant 50"/>
		<int key="variant-index" value="50"/>
		<string key="creator" value="Fluxicon Disco"/>
		<event>
			<string key="concept:name" value="ER Registration"/>
			<string key="lifecycle:transition" value="complete"/>
			<string key="org:resource" value="A"/>
			<date key="time:timestamp" value="2014-08-27T10:15:42.000+10:00"/>
			<string key="Count" value="58"/>
			<string key="Activity" value="ER Registration"/>
			<string key="InfectionSuspected" value="TRUE"/>
			<string key="org:group" value="A"/>
		</event>
		<event>
			<string key="concept:name" value="Leucocytes"/>
			<string key="lifecycle:transition" value="complete"/>
			<string key="org:resource" value="B"/>
			<date key="time:timestamp" value="2014-08-27T10:25:00.000+10:00"/>
			<string key="Count" value="58"/>
			<string key="Activity" value="Leucocytes"/>
			<string key="org:group" value="B"/>
		</event>
		<event>
			<string key="concept:name" value="LacticAcid"/>
			<string key="lifecycle:transition" value="complete"/>
			<string key="org:resource" value="B"/>
			<date key="time:timestamp" value="2014-08-27T10:25:00.000+10:00"/>
			<string key="Count" value="58"/>
			<string key="Activity" value="LacticAcid"/>
			<string key="org:group" value="B"/>
		</event>
		<event>
			<string key="concept:name" value="CRP"/>
			<string key="lifecycle:transition" value="complete"/>
			<string key="org:resource" value="B"/>
			<date key="time:timestamp" value="2014-08-27T10:25:00.000+10:00"/>
			<string key="Count" value="58"/>
			<string key="Activity" value="CRP"/>
			<string key="org:group" value="B"/>
		</event>
		<event>
			<string key="concept:name" value="ER Triage"/>
			<string key="lifecycle:transition" value="complete"/>
			<string key="org:resource" value="C"/>
			<date key="time:timestamp" value="2014-08-27T10:27:21.000+10:00"/>
			<string key="Count" value="58"/>
			<string key="Activity" value="ER Triage"/>
			<string key="org:group" value="C"/>
		</event>
		<event>
			<string key="concept:name" value="ER Sepsis Triage"/>
			<string key="lifecycle:transition" value="complete"/>
			<string key="org:resource" value="A"/>
			<date key="time:timestamp" value="2014-08-27T10:41:56.000+10:00"/>
			<string key="Count" value="58"/>
			<string key="Activity" value="ER Sepsis Triage"/>
			<string key="org:group" value="A"/>
		</event>
		<event>
			<string key="concept:name" value="IV Liquid"/>
			<string key="lifecycle:transition" value="complete"/>
			<string key="org:resource" value="A"/>
			<date key="time:timestamp" value="2014-08-27T10:42:13.000+10:00"/>
			<string key="Count" value="58"/>
			<string key="Activity" value="IV Liquid"/>
			<string key="org:group" value="A"/>
		</event>
		<event>
			<string key="concept:name" value="IV Antibiotics"/>
			<string key="lifecycle:transition" value="complete"/>
			<string key="org:resource" value="A"/>
			<date key="time:timestamp" value="2014-08-27T10:42:19.000+10:00"/>
			<string key="Count" value="58"/>
			<string key="Activity" value="IV Antibiotics"/>
			<string key="org:group" value="A"/>
		</event>
		<event>
			<string key="concept:name" value="Admission NC"/>
			<string key="lifecycle:transition" value="complete"/>
			<string key="org:resource" value="O"/>
			<date key="time:timestamp" value="2014-08-27T12:19:07.000+10:00"/>
			<string key="Count" value="58"/>
			<string key="Activity" value="Admission NC"/>
			<string key="org:group" value="O"/>
		</event>
		<event>
			<string key="concept:name" value="Leucocytes"/>
			<string key="lifecycle:transition" value="complete"/>
			<string key="org:resource" value="B"/>
			<date key="time:timestamp" value="2014-08-29T16:00:00.000+10:00"/>
			<string key="Count" value="58"/>
			<string key="Activity" value="Leucocytes"/>
			<string key="org:group" value="B"/>
		</event>
		<event>
			<string key="concept:name" value="CRP"/>
			<string key="lifecycle:transition" value="complete"/>
			<string key="org:resource" value="B"/>
			<date key="time:timestamp" value="2014-08-29T16:00:00.000+10:00"/>
			<string key="Count" value="58"/>
			<string key="Activity" value="CRP"/>
			<string key="org:group" value="B"/>
		</event>
		<event>
			<string key="concept:name" value="Release A"/>
			<string key="lifecycle:transition" value="complete"/>
			<string key="org:resource" value="E"/>
			<date key="time:timestamp" value="2014-08-29T22:05:00.000+10:00"/>
			<string key="Count" value="58"/>
			<string key="Activity" value="Release A"/>
			<string key="org:group" value="E"/>
		</event>
		<event>
			<string key="concept:name" value="Return ER"/>
			<string key="lifecycle:transition" value="complete"/>
			<string key="org:resource" value="?"/>
			<date key="time:timestamp" value="2015-04-29T23:32:06.000+10:00"/>
			<string key="Count" value="58"/>
			<string key="Activity" value="Return ER"/>
			<string key="org:group" value="?"/>
		</event>
	</trace>
	<trace>
		<string key="concept:name" value="HB"/>
		<string key="variant" value="Variant 51"/>
		<int key="variant-index" value="51"/>
		<string key="creator" value="Fluxicon Disco"/>
		<event>
			<string key="concept:name" value="ER Registration"/>
			<string key="lifecycle:transition" value="complete"/>
			<string key="org:resource" value="A"/>
			<date key="time:timestamp" value="2014-04-17T22:28:36.000+10:00"/>
			<string key="Count" value="106"/>
			<string key="Activity" value="ER Registration"/>
			<string key="InfectionSuspected" value="TRUE"/>
			<string key="org:group" value="A"/>
		</event>
		<event>
			<string key="concept:name" value="ER Triage"/>
			<string key="lifecycle:transition" value="complete"/>
			<string key="org:resource" value="C"/>
			<date key="time:timestamp" value="2014-04-17T22:48:36.000+10:00"/>
			<string key="Count" value="106"/>
			<string key="Activity" value="ER Triage"/>
			<string key="org:group" value="C"/>
		</event>
		<event>
			<string key="concept:name" value="ER Sepsis Triage"/>
			<string key="lifecycle:transition" value="complete"/>
			<string key="org:resource" value="A"/>
			<date key="time:timestamp" value="2014-04-17T22:48:45.000+10:00"/>
			<string key="Count" value="106"/>
			<string key="Activity" value="ER Sepsis Triage"/>
			<string key="org:group" value="A"/>
		</event>
		<event>
			<string key="concept:name" value="CRP"/>
			<string key="lifecycle:transition" value="complete"/>
			<string key="org:resource" value="B"/>
			<date key="time:timestamp" value="2014-04-17T22:56:00.000+10:00"/>
			<string key="Count" value="106"/>
			<string key="Activity" value="CRP"/>
			<string key="org:group" value="B"/>
		</event>
		<event>
			<string key="concept:name" value="LacticAcid"/>
			<string key="lifecycle:transition" value="complete"/>
			<string key="org:resource" value="B"/>
			<date key="time:timestamp" value="2014-04-17T22:56:00.000+10:00"/>
			<string key="Count" value="106"/>
			<string key="Activity" value="LacticAcid"/>
			<string key="org:group" value="B"/>
		</event>
		<event>
			<string key="concept:name" value="Leucocytes"/>
			<string key="lifecycle:transition" value="complete"/>
			<string key="org:resource" value="B"/>
			<date key="time:timestamp" value="2014-04-17T22:56:00.000+10:00"/>
			<string key="Count" value="106"/>
			<string key="Activity" value="Leucocytes"/>
			<string key="org:group" value="B"/>
		</event>
		<event>
			<string key="concept:name" value="IV Liquid"/>
			<string key="lifecycle:transition" value="complete"/>
			<string key="org:resource" value="A"/>
			<date key="time:timestamp" value="2014-04-17T23:00:00.000+10:00"/>
			<string key="Count" value="106"/>
			<string key="Activity" value="IV Liquid"/>
			<string key="org:group" value="A"/>
		</event>
		<event>
			<string key="concept:name" value="IV Antibiotics"/>
			<string key="lifecycle:transition" value="complete"/>
			<string key="org:resource" value="A"/>
			<date key="time:timestamp" value="2014-04-18T00:00:00.000+10:00"/>
			<string key="Count" value="106"/>
			<string key="Activity" value="IV Antibiotics"/>
			<string key="org:group" value="A"/>
		</event>
		<event>
			<string key="concept:name" value="Admission NC"/>
			<string key="lifecycle:transition" value="complete"/>
			<string key="org:resource" value="T"/>
			<date key="time:timestamp" value="2014-04-18T01:11:49.000+10:00"/>
			<string key="Count" value="106"/>
			<string key="Activity" value="Admission NC"/>
			<string key="org:group" value="T"/>
		</event>
		<event>
			<string key="concept:name" value="CRP"/>
			<string key="lifecycle:transition" value="complete"/>
			<string key="org:resource" value="B"/>
			<date key="time:timestamp" value="2014-04-18T14:46:00.000+10:00"/>
			<string key="Count" value="106"/>
			<string key="Activity" value="CRP"/>
			<string key="org:group" value="B"/>
		</event>
		<event>
			<string key="concept:name" value="Leucocytes"/>
			<string key="lifecycle:transition" value="complete"/>
			<string key="org:resource" value="B"/>
			<date key="time:timestamp" value="2014-04-18T14:46:00.000+10:00"/>
			<string key="Count" value="106"/>
			<string key="Activity" value="Leucocytes"/>
			<string key="org:group" value="B"/>
		</event>
		<event>
			<string key="concept:name" value="Admission NC"/>
			<string key="lifecycle:transition" value="complete"/>
			<string key="org:resource" value="H"/>
			<date key="time:timestamp" value="2014-04-19T23:30:00.000+10:00"/>
			<string key="Count" value="106"/>
			<string key="Activity" value="Admission NC"/>
			<string key="org:group" value="H"/>
		</event>
		<event>
			<string key="concept:name" value="Leucocytes"/>
			<string key="lifecycle:transition" value="complete"/>
			<string key="org:resource" value="B"/>
			<date key="time:timestamp" value="2014-04-20T16:00:00.000+10:00"/>
			<string key="Count" value="106"/>
			<string key="Activity" value="Leucocytes"/>
			<string key="org:group" value="B"/>
		</event>
		<event>
			<string key="concept:name" value="CRP"/>
			<string key="lifecycle:transition" value="complete"/>
			<string key="org:resource" value="B"/>
			<date key="time:timestamp" value="2014-04-20T16:00:00.000+10:00"/>
			<string key="Count" value="106"/>
			<string key="Activity" value="CRP"/>
			<string key="org:group" value="B"/>
		</event>
		<event>
			<string key="concept:name" value="Release A"/>
			<string key="lifecycle:transition" value="complete"/>
			<string key="org:resource" value="E"/>
			<date key="time:timestamp" value="2014-04-22T19:39:58.000+10:00"/>
			<string key="Count" value="106"/>
			<string key="Activity" value="Release A"/>
			<string key="org:group" value="E"/>
		</event>
	</trace>
	<trace>
		<string key="concept:name" value="IB"/>
		<string key="variant" value="Variant 52"/>
		<int key="variant-index" value="52"/>
		<string key="creator" value="Fluxicon Disco"/>
		<event>
			<string key="concept:name" value="ER Registration"/>
			<string key="lifecycle:transition" value="complete"/>
			<string key="org:resource" value="A"/>
			<date key="time:timestamp" value="2014-03-25T09:14:37.000+10:00"/>
			<string key="Count" value="58"/>
			<string key="Activity" value="ER Registration"/>
			<string key="InfectionSuspected" value="TRUE"/>
			<string key="org:group" value="A"/>
		</event>
		<event>
			<string key="concept:name" value="Leucocytes"/>
			<string key="lifecycle:transition" value="complete"/>
			<string key="org:resource" value="B"/>
			<date key="time:timestamp" value="2014-03-25T09:32:00.000+10:00"/>
			<string key="Count" value="58"/>
			<string key="Activity" value="Leucocytes"/>
			<string key="org:group" value="B"/>
		</event>
		<event>
			<string key="concept:name" value="CRP"/>
			<string key="lifecycle:transition" value="complete"/>
			<string key="org:resource" value="B"/>
			<date key="time:timestamp" value="2014-03-25T09:32:00.000+10:00"/>
			<string key="Count" value="58"/>
			<string key="Activity" value="CRP"/>
			<string key="org:group" value="B"/>
		</event>
		<event>
			<string key="concept:name" value="LacticAcid"/>
			<string key="lifecycle:transition" value="complete"/>
			<string key="org:resource" value="B"/>
			<date key="time:timestamp" value="2014-03-25T09:32:00.000+10:00"/>
			<string key="Count" value="58"/>
			<string key="Activity" value="LacticAcid"/>
			<string key="org:group" value="B"/>
		</event>
		<event>
			<string key="concept:name" value="ER Triage"/>
			<string key="lifecycle:transition" value="complete"/>
			<string key="org:resource" value="C"/>
			<date key="time:timestamp" value="2014-03-25T09:41:18.000+10:00"/>
			<string key="Count" value="58"/>
			<string key="Activity" value="ER Triage"/>
			<string key="org:group" value="C"/>
		</event>
		<event>
			<string key="concept:name" value="ER Sepsis Triage"/>
			<string key="lifecycle:transition" value="complete"/>
			<string key="org:resource" value="A"/>
			<date key="time:timestamp" value="2014-03-25T09:42:37.000+10:00"/>
			<string key="Count" value="58"/>
			<string key="Activity" value="ER Sepsis Triage"/>
			<string key="org:group" value="A"/>
		</event>
		<event>
			<string key="concept:name" value="IV Liquid"/>
			<string key="lifecycle:transition" value="complete"/>
			<string key="org:resource" value="A"/>
			<date key="time:timestamp" value="2014-03-25T09:42:56.000+10:00"/>
			<string key="Count" value="58"/>
			<string key="Activity" value="IV Liquid"/>
			<string key="org:group" value="A"/>
		</event>
		<event>
			<string key="concept:name" value="IV Antibiotics"/>
			<string key="lifecycle:transition" value="complete"/>
			<string key="org:resource" value="A"/>
			<date key="time:timestamp" value="2014-03-25T09:43:02.000+10:00"/>
			<string key="Count" value="58"/>
			<string key="Activity" value="IV Antibiotics"/>
			<string key="org:group" value="A"/>
		</event>
		<event>
			<string key="concept:name" value="Admission NC"/>
			<string key="lifecycle:transition" value="complete"/>
			<string key="org:resource" value="G"/>
			<date key="time:timestamp" value="2014-03-25T12:04:10.000+10:00"/>
			<string key="Count" value="58"/>
			<string key="Activity" value="Admission NC"/>
			<string key="org:group" value="G"/>
		</event>
		<event>
			<string key="concept:name" value="Leucocytes"/>
			<string key="lifecycle:transition" value="complete"/>
			<string key="org:resource" value="B"/>
			<date key="time:timestamp" value="2014-03-25T16:00:00.000+10:00"/>
			<string key="Count" value="58"/>
			<string key="Activity" value="Leucocytes"/>
			<string key="org:group" value="B"/>
		</event>
		<event>
			<string key="concept:name" value="Admission NC"/>
			<string key="lifecycle:transition" value="complete"/>
			<string key="org:resource" value="O"/>
			<date key="time:timestamp" value="2014-03-25T21:00:00.000+10:00"/>
			<string key="Count" value="58"/>
			<string key="Activity" value="Admission NC"/>
			<string key="org:group" value="O"/>
		</event>
		<event>
			<string key="concept:name" value="CRP"/>
			<string key="lifecycle:transition" value="complete"/>
			<string key="org:resource" value="B"/>
			<date key="time:timestamp" value="2014-03-27T17:00:00.000+10:00"/>
			<string key="Count" value="58"/>
			<string key="Activity" value="CRP"/>
			<string key="org:group" value="B"/>
		</event>
		<event>
			<string key="concept:name" value="Leucocytes"/>
			<string key="lifecycle:transition" value="complete"/>
			<string key="org:resource" value="B"/>
			<date key="time:timestamp" value="2014-03-27T17:00:00.000+10:00"/>
			<string key="Count" value="58"/>
			<string key="Activity" value="Leucocytes"/>
			<string key="org:group" value="B"/>
		</event>
		<event>
			<string key="concept:name" value="Release A"/>
			<string key="lifecycle:transition" value="complete"/>
			<string key="org:resource" value="E"/>
			<date key="time:timestamp" value="2014-03-28T20:00:00.000+10:00"/>
			<string key="Count" value="58"/>
			<string key="Activity" value="Release A"/>
			<string key="org:group" value="E"/>
		</event>
	</trace>
	<trace>
		<string key="concept:name" value="JB"/>
		<string key="variant" value="Variant 1"/>
		<int key="variant-index" value="1"/>
		<string key="creator" value="Fluxicon Disco"/>
		<event>
			<string key="concept:name" value="ER Registration"/>
			<string key="lifecycle:transition" value="complete"/>
			<string key="org:resource" value="A"/>
			<date key="time:timestamp" value="2014-02-24T00:55:06.000+10:00"/>
			<string key="Count" value="106"/>
			<string key="Activity" value="ER Registration"/>
			<string key="InfectionSuspected" value="TRUE"/>
			<string key="org:group" value="A"/>
		</event>
		<event>
			<string key="concept:name" value="ER Triage"/>
			<string key="lifecycle:transition" value="complete"/>
			<string key="org:resource" value="C"/>
			<date key="time:timestamp" value="2014-02-24T01:04:04.000+10:00"/>
			<string key="Count" value="106"/>
			<string key="Activity" value="ER Triage"/>
			<string key="org:group" value="C"/>
		</event>
		<event>
			<string key="concept:name" value="ER Sepsis Triage"/>
			<string key="lifecycle:transition" value="complete"/>
			<string key="org:resource" value="A"/>
			<date key="time:timestamp" value="2014-02-24T01:04:28.000+10:00"/>
			<string key="Count" value="106"/>
			<string key="Activity" value="ER Sepsis Triage"/>
			<string key="org:group" value="A"/>
		</event>
		<event>
			<string key="concept:name" value="CRP"/>
			<string key="lifecycle:transition" value="complete"/>
			<string key="org:resource" value="B"/>
			<date key="time:timestamp" value="2014-02-24T01:14:00.000+10:00"/>
			<string key="Count" value="106"/>
			<string key="Activity" value="CRP"/>
			<string key="org:group" value="B"/>
		</event>
		<event>
			<string key="concept:name" value="LacticAcid"/>
			<string key="lifecycle:transition" value="complete"/>
			<string key="org:resource" value="B"/>
			<date key="time:timestamp" value="2014-02-24T01:14:00.000+10:00"/>
			<string key="Count" value="106"/>
			<string key="Activity" value="LacticAcid"/>
			<string key="org:group" value="B"/>
		</event>
		<event>
			<string key="concept:name" value="Leucocytes"/>
			<string key="lifecycle:transition" value="complete"/>
			<string key="org:resource" value="B"/>
			<date key="time:timestamp" value="2014-02-24T01:14:00.000+10:00"/>
			<string key="Count" value="106"/>
			<string key="Activity" value="Leucocytes"/>
			<string key="org:group" value="B"/>
		</event>
		<event>
			<string key="concept:name" value="IV Liquid"/>
			<string key="lifecycle:transition" value="complete"/>
			<string key="org:resource" value="A"/>
			<date key="time:timestamp" value="2014-02-24T02:41:47.000+10:00"/>
			<string key="Count" value="106"/>
			<string key="Activity" value="IV Liquid"/>
			<string key="org:group" value="A"/>
		</event>
		<event>
			<string key="concept:name" value="IV Antibiotics"/>
			<string key="lifecycle:transition" value="complete"/>
			<string key="org:resource" value="A"/>
			<date key="time:timestamp" value="2014-02-24T02:43:39.000+10:00"/>
			<string key="Count" value="106"/>
			<string key="Activity" value="IV Antibiotics"/>
			<string key="org:group" value="A"/>
		</event>
	</trace>
	<trace>
		<string key="concept:name" value="KB"/>
		<string key="variant" value="Variant 53"/>
		<int key="variant-index" value="53"/>
		<string key="creator" value="Fluxicon Disco"/>
		<event>
			<string key="concept:name" value="ER Registration"/>
			<string key="lifecycle:transition" value="complete"/>
			<string key="org:resource" value="A"/>
			<date key="time:timestamp" value="2014-06-17T19:02:28.000+10:00"/>
			<string key="Count" value="82"/>
			<string key="Activity" value="ER Registration"/>
			<string key="InfectionSuspected" value="TRUE"/>
			<string key="org:group" value="A"/>
		</event>
		<event>
			<string key="concept:name" value="ER Triage"/>
			<string key="lifecycle:transition" value="complete"/>
			<string key="org:resource" value="C"/>
			<date key="time:timestamp" value="2014-06-17T19:09:16.000+10:00"/>
			<string key="Count" value="82"/>
			<string key="Activity" value="ER Triage"/>
			<string key="org:group" value="C"/>
		</event>
		<event>
			<string key="concept:name" value="ER Sepsis Triage"/>
			<string key="lifecycle:transition" value="complete"/>
			<string key="org:resource" value="A"/>
			<date key="time:timestamp" value="2014-06-17T19:09:41.000+10:00"/>
			<string key="Count" value="82"/>
			<string key="Activity" value="ER Sepsis Triage"/>
			<string key="org:group" value="A"/>
		</event>
		<event>
			<string key="concept:name" value="LacticAcid"/>
			<string key="lifecycle:transition" value="complete"/>
			<string key="org:resource" value="B"/>
			<date key="time:timestamp" value="2014-06-17T19:20:00.000+10:00"/>
			<string key="Count" value="82"/>
			<string key="Activity" value="LacticAcid"/>
			<string key="org:group" value="B"/>
		</event>
		<event>
			<string key="concept:name" value="CRP"/>
			<string key="lifecycle:transition" value="complete"/>
			<string key="org:resource" value="B"/>
			<date key="time:timestamp" value="2014-06-17T19:20:00.000+10:00"/>
			<string key="Count" value="82"/>
			<string key="Activity" value="CRP"/>
			<string key="org:group" value="B"/>
		</event>
		<event>
			<string key="concept:name" value="Leucocytes"/>
			<string key="lifecycle:transition" value="complete"/>
			<string key="org:resource" value="B"/>
			<date key="time:timestamp" value="2014-06-17T19:20:00.000+10:00"/>
			<string key="Count" value="82"/>
			<string key="Activity" value="Leucocytes"/>
			<string key="org:group" value="B"/>
		</event>
		<event>
			<string key="concept:name" value="IV Antibiotics"/>
			<string key="lifecycle:transition" value="complete"/>
			<string key="org:resource" value="A"/>
			<date key="time:timestamp" value="2014-06-17T19:30:00.000+10:00"/>
			<string key="Count" value="82"/>
			<string key="Activity" value="IV Antibiotics"/>
			<string key="org:group" value="A"/>
		</event>
		<event>
			<string key="concept:name" value="IV Liquid"/>
			<string key="lifecycle:transition" value="complete"/>
			<string key="org:resource" value="A"/>
			<date key="time:timestamp" value="2014-06-17T19:30:00.000+10:00"/>
			<string key="Count" value="82"/>
			<string key="Activity" value="IV Liquid"/>
			<string key="org:group" value="A"/>
		</event>
		<event>
			<string key="concept:name" value="Admission NC"/>
			<string key="lifecycle:transition" value="complete"/>
			<string key="org:resource" value="F"/>
			<date key="time:timestamp" value="2014-06-17T23:10:43.000+10:00"/>
			<string key="Count" value="82"/>
			<string key="Activity" value="Admission NC"/>
			<string key="org:group" value="F"/>
		</event>
		<event>
			<string key="concept:name" value="Release A"/>
			<string key="lifecycle:transition" value="complete"/>
			<string key="org:resource" value="E"/>
			<date key="time:timestamp" value="2014-06-23T22:15:00.000+10:00"/>
			<string key="Count" value="82"/>
			<string key="Activity" value="Release A"/>
			<string key="org:group" value="E"/>
		</event>
		<event>
			<string key="concept:name" value="Return ER"/>
			<string key="lifecycle:transition" value="complete"/>
			<string key="org:resource" value="?"/>
			<date key="time:timestamp" value="2014-11-09T07:04:52.000+10:00"/>
			<string key="Count" value="82"/>
			<string key="Activity" value="Return ER"/>
			<string key="org:group" value="?"/>
		</event>
	</trace>
	<trace>
		<string key="concept:name" value="OB"/>
		<string key="variant" value="Variant 54"/>
		<int key="variant-index" value="54"/>
		<string key="creator" value="Fluxicon Disco"/>
		<event>
			<string key="concept:name" value="ER Registration"/>
			<string key="lifecycle:transition" value="complete"/>
			<string key="org:resource" value="A"/>
			<date key="time:timestamp" value="2014-12-05T18:39:50.000+10:00"/>
			<string key="Count" value="106"/>
			<string key="Activity" value="ER Registration"/>
			<string key="InfectionSuspected" value="TRUE"/>
			<string key="org:group" value="A"/>
		</event>
		<event>
			<string key="concept:name" value="ER Triage"/>
			<string key="lifecycle:transition" value="complete"/>
			<string key="org:resource" value="C"/>
			<date key="time:timestamp" value="2014-12-05T18:42:32.000+10:00"/>
			<string key="Count" value="106"/>
			<string key="Activity" value="ER Triage"/>
			<string key="org:group" value="C"/>
		</event>
		<event>
			<string key="concept:name" value="CRP"/>
			<string key="lifecycle:transition" value="complete"/>
			<string key="org:resource" value="B"/>
			<date key="time:timestamp" value="2014-12-05T19:06:00.000+10:00"/>
			<string key="Count" value="106"/>
			<string key="Activity" value="CRP"/>
			<string key="org:group" value="B"/>
		</event>
		<event>
			<string key="concept:name" value="LacticAcid"/>
			<string key="lifecycle:transition" value="complete"/>
			<string key="org:resource" value="B"/>
			<date key="time:timestamp" value="2014-12-05T19:06:00.000+10:00"/>
			<string key="Count" value="106"/>
			<string key="Activity" value="LacticAcid"/>
			<string key="org:group" value="B"/>
		</event>
		<event>
			<string key="concept:name" value="Leucocytes"/>
			<string key="lifecycle:transition" value="complete"/>
			<string key="org:resource" value="B"/>
			<date key="time:timestamp" value="2014-12-05T19:06:00.000+10:00"/>
			<string key="Count" value="106"/>
			<string key="Activity" value="Leucocytes"/>
			<string key="org:group" value="B"/>
		</event>
		<event>
			<string key="concept:name" value="ER Sepsis Triage"/>
			<string key="lifecycle:transition" value="complete"/>
			<string key="org:resource" value="A"/>
			<date key="time:timestamp" value="2014-12-05T19:21:49.000+10:00"/>
			<string key="Count" value="106"/>
			<string key="Activity" value="ER Sepsis Triage"/>
			<string key="org:group" value="A"/>
		</event>
		<event>
			<string key="concept:name" value="IV Liquid"/>
			<string key="lifecycle:transition" value="complete"/>
			<string key="org:resource" value="A"/>
			<date key="time:timestamp" value="2014-12-05T19:22:12.000+10:00"/>
			<string key="Count" value="106"/>
			<string key="Activity" value="IV Liquid"/>
			<string key="org:group" value="A"/>
		</event>
		<event>
			<string key="concept:name" value="IV Antibiotics"/>
			<string key="lifecycle:transition" value="complete"/>
			<string key="org:resource" value="A"/>
			<date key="time:timestamp" value="2014-12-05T20:30:00.000+10:00"/>
			<string key="Count" value="106"/>
			<string key="Activity" value="IV Antibiotics"/>
			<string key="org:group" value="A"/>
		</event>
		<event>
			<string key="concept:name" value="Admission NC"/>
			<string key="lifecycle:transition" value="complete"/>
			<string key="org:resource" value="N"/>
			<date key="time:timestamp" value="2014-12-06T00:09:24.000+10:00"/>
			<string key="Count" value="106"/>
			<string key="Activity" value="Admission NC"/>
			<string key="org:group" value="N"/>
		</event>
		<event>
			<string key="concept:name" value="CRP"/>
			<string key="lifecycle:transition" value="complete"/>
			<string key="org:resource" value="B"/>
			<date key="time:timestamp" value="2014-12-07T16:00:00.000+10:00"/>
			<string key="Count" value="106"/>
			<string key="Activity" value="CRP"/>
			<string key="org:group" value="B"/>
		</event>
		<event>
			<string key="concept:name" value="Leucocytes"/>
			<string key="lifecycle:transition" value="complete"/>
			<string key="org:resource" value="B"/>
			<date key="time:timestamp" value="2014-12-07T16:00:00.000+10:00"/>
			<string key="Count" value="106"/>
			<string key="Activity" value="Leucocytes"/>
			<string key="org:group" value="B"/>
		</event>
		<event>
			<string key="concept:name" value="Leucocytes"/>
			<string key="lifecycle:transition" value="complete"/>
			<string key="org:resource" value="B"/>
			<date key="time:timestamp" value="2014-12-10T16:00:00.000+10:00"/>
			<string key="Count" value="106"/>
			<string key="Activity" value="Leucocytes"/>
			<string key="org:group" value="B"/>
		</event>
		<event>
			<string key="concept:name" value="CRP"/>
			<string key="lifecycle:transition" value="complete"/>
			<string key="org:resource" value="B"/>
			<date key="time:timestamp" value="2014-12-10T16:00:00.000+10:00"/>
			<string key="Count" value="106"/>
			<string key="Activity" value="CRP"/>
			<string key="org:group" value="B"/>
		</event>
		<event>
			<string key="concept:name" value="Leucocytes"/>
			<string key="lifecycle:transition" value="complete"/>
			<string key="org:resource" value="B"/>
			<date key="time:timestamp" value="2014-12-12T16:00:00.000+10:00"/>
			<string key="Count" value="106"/>
			<string key="Activity" value="Leucocytes"/>
			<string key="org:group" value="B"/>
		</event>
		<event>
			<string key="concept:name" value="CRP"/>
			<string key="lifecycle:transition" value="complete"/>
			<string key="org:resource" value="B"/>
			<date key="time:timestamp" value="2014-12-12T16:00:00.000+10:00"/>
			<string key="Count" value="106"/>
			<string key="Activity" value="CRP"/>
			<string key="org:group" value="B"/>
		</event>
		<event>
			<string key="concept:name" value="Release A"/>
			<string key="lifecycle:transition" value="complete"/>
			<string key="org:resource" value="E"/>
			<date key="time:timestamp" value="2014-12-13T19:45:00.000+10:00"/>
			<string key="Count" value="106"/>
			<string key="Activity" value="Release A"/>
			<string key="org:group" value="E"/>
		</event>
	</trace>
	<trace>
		<string key="concept:name" value="PB"/>
		<string key="variant" value="Variant 55"/>
		<int key="variant-index" value="55"/>
		<string key="creator" value="Fluxicon Disco"/>
		<event>
			<string key="concept:name" value="ER Registration"/>
			<string key="lifecycle:transition" value="complete"/>
			<string key="org:resource" value="A"/>
			<date key="time:timestamp" value="2015-01-18T04:51:42.000+10:00"/>
			<string key="Count" value="58"/>
			<string key="Activity" value="ER Registration"/>
			<string key="InfectionSuspected" value="TRUE"/>
			<string key="org:group" value="A"/>
		</event>
		<event>
			<string key="concept:name" value="ER Triage"/>
			<string key="lifecycle:transition" value="complete"/>
			<string key="org:resource" value="C"/>
			<date key="time:timestamp" value="2015-01-18T04:53:28.000+10:00"/>
			<string key="Count" value="58"/>
			<string key="Activity" value="ER Triage"/>
			<string key="org:group" value="C"/>
		</event>
		<event>
			<string key="concept:name" value="ER Sepsis Triage"/>
			<string key="lifecycle:transition" value="complete"/>
			<string key="org:resource" value="A"/>
			<date key="time:timestamp" value="2015-01-18T04:54:58.000+10:00"/>
			<string key="Count" value="58"/>
			<string key="Activity" value="ER Sepsis Triage"/>
			<string key="org:group" value="A"/>
		</event>
		<event>
			<string key="concept:name" value="IV Liquid"/>
			<string key="lifecycle:transition" value="complete"/>
			<string key="org:resource" value="A"/>
			<date key="time:timestamp" value="2015-01-18T04:55:12.000+10:00"/>
			<string key="Count" value="58"/>
			<string key="Activity" value="IV Liquid"/>
			<string key="org:group" value="A"/>
		</event>
		<event>
			<string key="concept:name" value="CRP"/>
			<string key="lifecycle:transition" value="complete"/>
			<string key="org:resource" value="B"/>
			<date key="time:timestamp" value="2015-01-18T05:05:00.000+10:00"/>
			<string key="Count" value="58"/>
			<string key="Activity" value="CRP"/>
			<string key="org:group" value="B"/>
		</event>
		<event>
			<string key="concept:name" value="LacticAcid"/>
			<string key="lifecycle:transition" value="complete"/>
			<string key="org:resource" value="B"/>
			<date key="time:timestamp" value="2015-01-18T05:05:00.000+10:00"/>
			<string key="Count" value="58"/>
			<string key="Activity" value="LacticAcid"/>
			<string key="org:group" value="B"/>
		</event>
		<event>
			<string key="concept:name" value="Leucocytes"/>
			<string key="lifecycle:transition" value="complete"/>
			<string key="org:resource" value="B"/>
			<date key="time:timestamp" value="2015-01-18T05:05:00.000+10:00"/>
			<string key="Count" value="58"/>
			<string key="Activity" value="Leucocytes"/>
			<string key="org:group" value="B"/>
		</event>
		<event>
			<string key="concept:name" value="IV Antibiotics"/>
			<string key="lifecycle:transition" value="complete"/>
			<string key="org:resource" value="A"/>
			<date key="time:timestamp" value="2015-01-18T08:11:54.000+10:00"/>
			<string key="Count" value="58"/>
			<string key="Activity" value="IV Antibiotics"/>
			<string key="org:group" value="A"/>
		</event>
		<event>
			<string key="concept:name" value="Admission NC"/>
			<string key="lifecycle:transition" value="complete"/>
			<string key="org:resource" value="O"/>
			<date key="time:timestamp" value="2015-01-18T08:12:55.000+10:00"/>
			<string key="Count" value="58"/>
			<string key="Activity" value="Admission NC"/>
			<string key="org:group" value="O"/>
		</event>
		<event>
			<string key="concept:name" value="Leucocytes"/>
			<string key="lifecycle:transition" value="complete"/>
			<string key="org:resource" value="B"/>
			<date key="time:timestamp" value="2015-01-19T17:00:00.000+10:00"/>
			<string key="Count" value="58"/>
			<string key="Activity" value="Leucocytes"/>
			<string key="org:group" value="B"/>
		</event>
		<event>
			<string key="concept:name" value="CRP"/>
			<string key="lifecycle:transition" value="complete"/>
			<string key="org:resource" value="B"/>
			<date key="time:timestamp" value="2015-01-19T17:00:00.000+10:00"/>
			<string key="Count" value="58"/>
			<string key="Activity" value="CRP"/>
			<string key="org:group" value="B"/>
		</event>
		<event>
			<string key="concept:name" value="Leucocytes"/>
			<string key="lifecycle:transition" value="complete"/>
			<string key="org:resource" value="B"/>
			<date key="time:timestamp" value="2015-01-19T20:00:00.000+10:00"/>
			<string key="Count" value="58"/>
			<string key="Activity" value="Leucocytes"/>
			<string key="org:group" value="B"/>
		</event>
		<event>
			<string key="concept:name" value="CRP"/>
			<string key="lifecycle:transition" value="complete"/>
			<string key="org:resource" value="B"/>
			<date key="time:timestamp" value="2015-01-21T20:00:00.000+10:00"/>
			<string key="Count" value="58"/>
			<string key="Activity" value="CRP"/>
			<string key="org:group" value="B"/>
		</event>
		<event>
			<string key="concept:name" value="Leucocytes"/>
			<string key="lifecycle:transition" value="complete"/>
			<string key="org:resource" value="B"/>
			<date key="time:timestamp" value="2015-01-21T20:00:00.000+10:00"/>
			<string key="Count" value="58"/>
			<string key="Activity" value="Leucocytes"/>
			<string key="org:group" value="B"/>
		</event>
		<event>
			<string key="concept:name" value="Release A"/>
			<string key="lifecycle:transition" value="complete"/>
			<string key="org:resource" value="E"/>
			<date key="time:timestamp" value="2015-01-23T23:00:00.000+10:00"/>
			<string key="Count" value="58"/>
			<string key="Activity" value="Release A"/>
			<string key="org:group" value="E"/>
		</event>
		<event>
			<string key="concept:name" value="Return ER"/>
			<string key="lifecycle:transition" value="complete"/>
			<string key="org:resource" value="?"/>
			<date key="time:timestamp" value="2015-02-05T18:15:08.000+10:00"/>
			<string key="Count" value="58"/>
			<string key="Activity" value="Return ER"/>
			<string key="org:group" value="?"/>
		</event>
	</trace>
	<trace>
		<string key="concept:name" value="QB"/>
		<string key="variant" value="Variant 56"/>
		<int key="variant-index" value="56"/>
		<string key="creator" value="Fluxicon Disco"/>
		<event>
			<string key="concept:name" value="ER Registration"/>
			<string key="lifecycle:transition" value="complete"/>
			<string key="org:resource" value="A"/>
			<date key="time:timestamp" value="2014-10-24T18:23:20.000+10:00"/>
			<string key="Count" value="106"/>
			<string key="Activity" value="ER Registration"/>
			<string key="InfectionSuspected" value="TRUE"/>
			<string key="org:group" value="A"/>
		</event>
		<event>
			<string key="concept:name" value="ER Triage"/>
			<string key="lifecycle:transition" value="complete"/>
			<string key="org:resource" value="C"/>
			<date key="time:timestamp" value="2014-10-24T18:24:24.000+10:00"/>
			<string key="Count" value="106"/>
			<string key="Activity" value="ER Triage"/>
			<string key="org:group" value="C"/>
		</event>
		<event>
			<string key="concept:name" value="ER Sepsis Triage"/>
			<string key="lifecycle:transition" value="complete"/>
			<string key="org:resource" value="A"/>
			<date key="time:timestamp" value="2014-10-24T18:24:43.000+10:00"/>
			<string key="Count" value="106"/>
			<string key="Activity" value="ER Sepsis Triage"/>
			<string key="org:group" value="A"/>
		</event>
		<event>
			<string key="concept:name" value="IV Liquid"/>
			<string key="lifecycle:transition" value="complete"/>
			<string key="org:resource" value="A"/>
			<date key="time:timestamp" value="2014-10-24T18:24:55.000+10:00"/>
			<string key="Count" value="106"/>
			<string key="Activity" value="IV Liquid"/>
			<string key="org:group" value="A"/>
		</event>
		<event>
			<string key="concept:name" value="CRP"/>
			<string key="lifecycle:transition" value="complete"/>
			<string key="org:resource" value="B"/>
			<date key="time:timestamp" value="2014-10-24T18:47:00.000+10:00"/>
			<string key="Count" value="106"/>
			<string key="Activity" value="CRP"/>
			<string key="org:group" value="B"/>
		</event>
		<event>
			<string key="concept:name" value="LacticAcid"/>
			<string key="lifecycle:transition" value="complete"/>
			<string key="org:resource" value="B"/>
			<date key="time:timestamp" value="2014-10-24T18:47:00.000+10:00"/>
			<string key="Count" value="106"/>
			<string key="Activity" value="LacticAcid"/>
			<string key="org:group" value="B"/>
		</event>
		<event>
			<string key="concept:name" value="Leucocytes"/>
			<string key="lifecycle:transition" value="complete"/>
			<string key="org:resource" value="B"/>
			<date key="time:timestamp" value="2014-10-24T18:47:00.000+10:00"/>
			<string key="Count" value="106"/>
			<string key="Activity" value="Leucocytes"/>
			<string key="org:group" value="B"/>
		</event>
		<event>
			<string key="concept:name" value="IV Antibiotics"/>
			<string key="lifecycle:transition" value="complete"/>
			<string key="org:resource" value="A"/>
			<date key="time:timestamp" value="2014-10-24T22:43:11.000+10:00"/>
			<string key="Count" value="106"/>
			<string key="Activity" value="IV Antibiotics"/>
			<string key="org:group" value="A"/>
		</event>
		<event>
			<string key="concept:name" value="Admission NC"/>
			<string key="lifecycle:transition" value="complete"/>
			<string key="org:resource" value="D"/>
			<date key="time:timestamp" value="2014-10-24T22:44:20.000+10:00"/>
			<string key="Count" value="106"/>
			<string key="Activity" value="Admission NC"/>
			<string key="org:group" value="D"/>
		</event>
		<event>
			<string key="concept:name" value="CRP"/>
			<string key="lifecycle:transition" value="complete"/>
			<string key="org:resource" value="B"/>
			<date key="time:timestamp" value="2014-10-25T16:00:00.000+10:00"/>
			<string key="Count" value="106"/>
			<string key="Activity" value="CRP"/>
			<string key="org:group" value="B"/>
		</event>
		<event>
			<string key="concept:name" value="Leucocytes"/>
			<string key="lifecycle:transition" value="complete"/>
			<string key="org:resource" value="B"/>
			<date key="time:timestamp" value="2014-10-25T16:00:00.000+10:00"/>
			<string key="Count" value="106"/>
			<string key="Activity" value="Leucocytes"/>
			<string key="org:group" value="B"/>
		</event>
		<event>
			<string key="concept:name" value="Leucocytes"/>
			<string key="lifecycle:transition" value="complete"/>
			<string key="org:resource" value="B"/>
			<date key="time:timestamp" value="2014-10-26T00:00:00.000+10:00"/>
			<string key="Count" value="106"/>
			<string key="Activity" value="Leucocytes"/>
			<string key="org:group" value="B"/>
		</event>
		<event>
			<string key="concept:name" value="CRP"/>
			<string key="lifecycle:transition" value="complete"/>
			<string key="org:resource" value="B"/>
			<date key="time:timestamp" value="2014-10-27T16:00:00.000+10:00"/>
			<string key="Count" value="106"/>
			<string key="Activity" value="CRP"/>
			<string key="org:group" value="B"/>
		</event>
		<event>
			<string key="concept:name" value="Leucocytes"/>
			<string key="lifecycle:transition" value="complete"/>
			<string key="org:resource" value="B"/>
			<date key="time:timestamp" value="2014-10-27T16:00:00.000+10:00"/>
			<string key="Count" value="106"/>
			<string key="Activity" value="Leucocytes"/>
			<string key="org:group" value="B"/>
		</event>
		<event>
			<string key="concept:name" value="Release A"/>
			<string key="lifecycle:transition" value="complete"/>
			<string key="org:resource" value="E"/>
			<date key="time:timestamp" value="2014-10-29T18:00:00.000+10:00"/>
			<string key="Count" value="106"/>
			<string key="Activity" value="Release A"/>
			<string key="org:group" value="E"/>
		</event>
		<event>
			<string key="concept:name" value="Return ER"/>
			<string key="lifecycle:transition" value="complete"/>
			<string key="org:resource" value="?"/>
			<date key="time:timestamp" value="2014-11-12T22:20:15.000+10:00"/>
			<string key="Count" value="106"/>
			<string key="Activity" value="Return ER"/>
			<string key="org:group" value="?"/>
		</event>
	</trace>
	<trace>
		<string key="concept:name" value="SB"/>
		<string key="variant" value="Variant 57"/>
		<int key="variant-index" value="57"/>
		<string key="creator" value="Fluxicon Disco"/>
		<event>
			<string key="concept:name" value="ER Registration"/>
			<string key="lifecycle:transition" value="complete"/>
			<string key="org:resource" value="A"/>
			<date key="time:timestamp" value="2014-05-01T18:17:37.000+10:00"/>
			<string key="Count" value="42"/>
			<string key="Activity" value="ER Registration"/>
			<string key="InfectionSuspected" value="TRUE"/>
			<string key="org:group" value="A"/>
		</event>
		<event>
			<string key="concept:name" value="ER Triage"/>
			<string key="lifecycle:transition" value="complete"/>
			<string key="org:resource" value="C"/>
			<date key="time:timestamp" value="2014-05-01T18:25:25.000+10:00"/>
			<string key="Count" value="42"/>
			<string key="Activity" value="ER Triage"/>
			<string key="org:group" value="C"/>
		</event>
		<event>
			<string key="concept:name" value="ER Sepsis Triage"/>
			<string key="lifecycle:transition" value="complete"/>
			<string key="org:resource" value="A"/>
			<date key="time:timestamp" value="2014-05-01T18:25:39.000+10:00"/>
			<string key="Count" value="42"/>
			<string key="Activity" value="ER Sepsis Triage"/>
			<string key="org:group" value="A"/>
		</event>
		<event>
			<string key="concept:name" value="IV Liquid"/>
			<string key="lifecycle:transition" value="complete"/>
			<string key="org:resource" value="A"/>
			<date key="time:timestamp" value="2014-05-01T18:25:47.000+10:00"/>
			<string key="Count" value="42"/>
			<string key="Activity" value="IV Liquid"/>
			<string key="org:group" value="A"/>
		</event>
		<event>
			<string key="concept:name" value="IV Antibiotics"/>
			<string key="lifecycle:transition" value="complete"/>
			<string key="org:resource" value="A"/>
			<date key="time:timestamp" value="2014-05-01T18:25:47.000+10:00"/>
			<string key="Count" value="42"/>
			<string key="Activity" value="IV Antibiotics"/>
			<string key="org:group" value="A"/>
		</event>
		<event>
			<string key="concept:name" value="Leucocytes"/>
			<string key="lifecycle:transition" value="complete"/>
			<string key="org:resource" value="B"/>
			<date key="time:timestamp" value="2014-05-01T18:26:00.000+10:00"/>
			<string key="Count" value="42"/>
			<string key="Activity" value="Leucocytes"/>
			<string key="org:group" value="B"/>
		</event>
		<event>
			<string key="concept:name" value="CRP"/>
			<string key="lifecycle:transition" value="complete"/>
			<string key="org:resource" value="B"/>
			<date key="time:timestamp" value="2014-05-01T18:26:00.000+10:00"/>
			<string key="Count" value="42"/>
			<string key="Activity" value="CRP"/>
			<string key="org:group" value="B"/>
		</event>
		<event>
			<string key="concept:name" value="LacticAcid"/>
			<string key="lifecycle:transition" value="complete"/>
			<string key="org:resource" value="B"/>
			<date key="time:timestamp" value="2014-05-01T18:26:00.000+10:00"/>
			<string key="Count" value="42"/>
			<string key="Activity" value="LacticAcid"/>
			<string key="org:group" value="B"/>
		</event>
		<event>
			<string key="concept:name" value="Admission NC"/>
			<string key="lifecycle:transition" value="complete"/>
			<string key="org:resource" value="I"/>
			<date key="time:timestamp" value="2014-05-01T20:26:43.000+10:00"/>
			<string key="Count" value="42"/>
			<string key="Activity" value="Admission NC"/>
			<string key="org:group" value="I"/>
		</event>
		<event>
			<string key="concept:name" value="CRP"/>
			<string key="lifecycle:transition" value="complete"/>
			<string key="org:resource" value="B"/>
			<date key="time:timestamp" value="2014-05-03T23:00:00.000+10:00"/>
			<string key="Count" value="42"/>
			<string key="Activity" value="CRP"/>
			<string key="org:group" value="B"/>
		</event>
		<event>
			<string key="concept:name" value="Admission NC"/>
			<string key="lifecycle:transition" value="complete"/>
			<string key="org:resource" value="F"/>
			<date key="time:timestamp" value="2014-05-03T23:00:05.000+10:00"/>
			<string key="Count" value="42"/>
			<string key="Activity" value="Admission NC"/>
			<string key="org:group" value="F"/>
		</event>
		<event>
			<string key="concept:name" value="CRP"/>
			<string key="lifecycle:transition" value="complete"/>
			<string key="org:resource" value="B"/>
			<date key="time:timestamp" value="2014-05-08T16:00:00.000+10:00"/>
			<string key="Count" value="42"/>
			<string key="Activity" value="CRP"/>
			<string key="org:group" value="B"/>
		</event>
		<event>
			<string key="concept:name" value="Release A"/>
			<string key="lifecycle:transition" value="complete"/>
			<string key="org:resource" value="E"/>
			<date key="time:timestamp" value="2014-05-10T22:00:00.000+10:00"/>
			<string key="Count" value="42"/>
			<string key="Activity" value="Release A"/>
			<string key="org:group" value="E"/>
		</event>
		<event>
			<string key="concept:name" value="Return ER"/>
			<string key="lifecycle:transition" value="complete"/>
			<string key="org:resource" value="?"/>
			<date key="time:timestamp" value="2014-08-16T14:04:26.000+10:00"/>
			<string key="Count" value="42"/>
			<string key="Activity" value="Return ER"/>
			<string key="org:group" value="?"/>
		</event>
	</trace>
	<trace>
		<string key="concept:name" value="XB"/>
		<string key="variant" value="Variant 58"/>
		<int key="variant-index" value="58"/>
		<string key="creator" value="Fluxicon Disco"/>
		<event>
			<string key="concept:name" value="ER Registration"/>
			<string key="lifecycle:transition" value="complete"/>
			<string key="org:resource" value="A"/>
			<date key="time:timestamp" value="2014-10-21T19:34:38.000+10:00"/>
			<string key="Count" value="106"/>
			<string key="Activity" value="ER Registration"/>
			<string key="InfectionSuspected" value="TRUE"/>
			<string key="org:group" value="A"/>
		</event>
		<event>
			<string key="concept:name" value="ER Triage"/>
			<string key="lifecycle:transition" value="complete"/>
			<string key="org:resource" value="C"/>
			<date key="time:timestamp" value="2014-10-21T19:37:27.000+10:00"/>
			<string key="Count" value="106"/>
			<string key="Activity" value="ER Triage"/>
			<string key="org:group" value="C"/>
		</event>
		<event>
			<string key="concept:name" value="ER Sepsis Triage"/>
			<string key="lifecycle:transition" value="complete"/>
			<string key="org:resource" value="A"/>
			<date key="time:timestamp" value="2014-10-21T19:37:57.000+10:00"/>
			<string key="Count" value="106"/>
			<string key="Activity" value="ER Sepsis Triage"/>
			<string key="org:group" value="A"/>
		</event>
		<event>
			<string key="concept:name" value="Leucocytes"/>
			<string key="lifecycle:transition" value="complete"/>
			<string key="org:resource" value="B"/>
			<date key="time:timestamp" value="2014-10-21T19:52:00.000+10:00"/>
			<string key="Count" value="106"/>
			<string key="Activity" value="Leucocytes"/>
			<string key="org:group" value="B"/>
		</event>
		<event>
			<string key="concept:name" value="LacticAcid"/>
			<string key="lifecycle:transition" value="complete"/>
			<string key="org:resource" value="B"/>
			<date key="time:timestamp" value="2014-10-21T19:52:00.000+10:00"/>
			<string key="Count" value="106"/>
			<string key="Activity" value="LacticAcid"/>
			<string key="org:group" value="B"/>
		</event>
		<event>
			<string key="concept:name" value="CRP"/>
			<string key="lifecycle:transition" value="complete"/>
			<string key="org:resource" value="B"/>
			<date key="time:timestamp" value="2014-10-21T19:52:00.000+10:00"/>
			<string key="Count" value="106"/>
			<string key="Activity" value="CRP"/>
			<string key="org:group" value="B"/>
		</event>
		<event>
			<string key="concept:name" value="IV Liquid"/>
			<string key="lifecycle:transition" value="complete"/>
			<string key="org:resource" value="A"/>
			<date key="time:timestamp" value="2014-10-21T21:26:49.000+10:00"/>
			<string key="Count" value="106"/>
			<string key="Activity" value="IV Liquid"/>
			<string key="org:group" value="A"/>
		</event>
		<event>
			<string key="concept:name" value="IV Antibiotics"/>
			<string key="lifecycle:transition" value="complete"/>
			<string key="org:resource" value="A"/>
			<date key="time:timestamp" value="2014-10-21T21:26:54.000+10:00"/>
			<string key="Count" value="106"/>
			<string key="Activity" value="IV Antibiotics"/>
			<string key="org:group" value="A"/>
		</event>
		<event>
			<string key="concept:name" value="Admission NC"/>
			<string key="lifecycle:transition" value="complete"/>
			<string key="org:resource" value="F"/>
			<date key="time:timestamp" value="2014-10-21T21:27:27.000+10:00"/>
			<string key="Count" value="106"/>
			<string key="Activity" value="Admission NC"/>
			<string key="org:group" value="F"/>
		</event>
		<event>
			<string key="concept:name" value="LacticAcid"/>
			<string key="lifecycle:transition" value="complete"/>
			<string key="org:resource" value="B"/>
			<date key="time:timestamp" value="2014-10-21T21:54:00.000+10:00"/>
			<string key="Count" value="106"/>
			<string key="Activity" value="LacticAcid"/>
			<string key="org:group" value="B"/>
		</event>
		<event>
			<string key="concept:name" value="Release B"/>
			<string key="lifecycle:transition" value="complete"/>
			<string key="org:resource" value="E"/>
			<date key="time:timestamp" value="2014-10-23T08:30:00.000+10:00"/>
			<string key="Count" value="106"/>
			<string key="Activity" value="Release B"/>
			<string key="org:group" value="E"/>
		</event>
	</trace>
	<trace>
		<string key="concept:name" value="YB"/>
		<string key="variant" value="Variant 59"/>
		<int key="variant-index" value="59"/>
		<string key="creator" value="Fluxicon Disco"/>
		<event>
			<string key="concept:name" value="ER Registration"/>
			<string key="lifecycle:transition" value="complete"/>
			<string key="org:resource" value="A"/>
			<date key="time:timestamp" value="2014-11-10T05:21:38.000+10:00"/>
			<string key="Count" value="19"/>
			<string key="Activity" value="ER Registration"/>
			<string key="InfectionSuspected" value="TRUE"/>
			<string key="org:group" value="A"/>
		</event>
		<event>
			<string key="concept:name" value="ER Triage"/>
			<string key="lifecycle:transition" value="complete"/>
			<string key="org:resource" value="C"/>
			<date key="time:timestamp" value="2014-11-10T05:34:35.000+10:00"/>
			<string key="Count" value="19"/>
			<string key="Activity" value="ER Triage"/>
			<string key="org:group" value="C"/>
		</event>
		<event>
			<string key="concept:name" value="ER Sepsis Triage"/>
			<string key="lifecycle:transition" value="complete"/>
			<string key="org:resource" value="A"/>
			<date key="time:timestamp" value="2014-11-10T05:35:19.000+10:00"/>
			<string key="Count" value="19"/>
			<string key="Activity" value="ER Sepsis Triage"/>
			<string key="org:group" value="A"/>
		</event>
		<event>
			<string key="concept:name" value="CRP"/>
			<string key="lifecycle:transition" value="complete"/>
			<string key="org:resource" value="B"/>
			<date key="time:timestamp" value="2014-11-10T05:54:00.000+10:00"/>
			<string key="Count" value="19"/>
			<string key="Activity" value="CRP"/>
			<string key="org:group" value="B"/>
		</event>
		<event>
			<string key="concept:name" value="LacticAcid"/>
			<string key="lifecycle:transition" value="complete"/>
			<string key="org:resource" value="B"/>
			<date key="time:timestamp" value="2014-11-10T05:54:00.000+10:00"/>
			<string key="Count" value="19"/>
			<string key="Activity" value="LacticAcid"/>
			<string key="org:group" value="B"/>
		</event>
		<event>
			<string key="concept:name" value="Leucocytes"/>
			<string key="lifecycle:transition" value="complete"/>
			<string key="org:resource" value="B"/>
			<date key="time:timestamp" value="2014-11-10T05:54:00.000+10:00"/>
			<string key="Count" value="19"/>
			<string key="Activity" value="Leucocytes"/>
			<string key="org:group" value="B"/>
		</event>
		<event>
			<string key="concept:name" value="IV Antibiotics"/>
			<string key="lifecycle:transition" value="complete"/>
			<string key="org:resource" value="A"/>
			<date key="time:timestamp" value="2014-11-10T06:39:13.000+10:00"/>
			<string key="Count" value="19"/>
			<string key="Activity" value="IV Antibiotics"/>
			<string key="org:group" value="A"/>
		</event>
		<event>
			<string key="concept:name" value="IV Liquid"/>
			<string key="lifecycle:transition" value="complete"/>
			<string key="org:resource" value="A"/>
			<date key="time:timestamp" value="2014-11-10T08:09:54.000+10:00"/>
			<string key="Count" value="19"/>
			<string key="Activity" value="IV Liquid"/>
			<string key="org:group" value="A"/>
		</event>
		<event>
			<string key="concept:name" value="Admission NC"/>
			<string key="lifecycle:transition" value="complete"/>
			<string key="org:resource" value="G"/>
			<date key="time:timestamp" value="2014-11-10T08:21:02.000+10:00"/>
			<string key="Count" value="19"/>
			<string key="Activity" value="Admission NC"/>
			<string key="org:group" value="G"/>
		</event>
		<event>
			<string key="concept:name" value="Admission NC"/>
			<string key="lifecycle:transition" value="complete"/>
			<string key="org:resource" value="F"/>
			<date key="time:timestamp" value="2014-11-10T20:00:00.000+10:00"/>
			<string key="Count" value="19"/>
			<string key="Activity" value="Admission NC"/>
			<string key="org:group" value="F"/>
		</event>
		<event>
			<string key="concept:name" value="CRP"/>
			<string key="lifecycle:transition" value="complete"/>
			<string key="org:resource" value="B"/>
			<date key="time:timestamp" value="2014-11-11T17:00:00.000+10:00"/>
			<string key="Count" value="19"/>
			<string key="Activity" value="CRP"/>
			<string key="org:group" value="B"/>
		</event>
		<event>
			<string key="concept:name" value="Leucocytes"/>
			<string key="lifecycle:transition" value="complete"/>
			<string key="org:resource" value="B"/>
			<date key="time:timestamp" value="2014-11-11T17:00:00.000+10:00"/>
			<string key="Count" value="19"/>
			<string key="Activity" value="Leucocytes"/>
			<string key="org:group" value="B"/>
		</event>
		<event>
			<string key="concept:name" value="Leucocytes"/>
			<string key="lifecycle:transition" value="complete"/>
			<string key="org:resource" value="B"/>
			<date key="time:timestamp" value="2014-11-13T17:00:00.000+10:00"/>
			<string key="Count" value="19"/>
			<string key="Activity" value="Leucocytes"/>
			<string key="org:group" value="B"/>
		</event>
		<event>
			<string key="concept:name" value="CRP"/>
			<string key="lifecycle:transition" value="complete"/>
			<string key="org:resource" value="B"/>
			<date key="time:timestamp" value="2014-11-13T17:00:00.000+10:00"/>
			<string key="Count" value="19"/>
			<string key="Activity" value="CRP"/>
			<string key="org:group" value="B"/>
		</event>
		<event>
			<string key="concept:name" value="Release A"/>
			<string key="lifecycle:transition" value="complete"/>
			<string key="org:resource" value="E"/>
			<date key="time:timestamp" value="2014-11-14T05:00:00.000+10:00"/>
			<string key="Count" value="19"/>
			<string key="Activity" value="Release A"/>
			<string key="org:group" value="E"/>
		</event>
	</trace>
	<trace>
		<string key="concept:name" value="ZB"/>
		<string key="variant" value="Variant 60"/>
		<int key="variant-index" value="60"/>
		<string key="creator" value="Fluxicon Disco"/>
		<event>
			<string key="concept:name" value="ER Registration"/>
			<string key="lifecycle:transition" value="complete"/>
			<string key="org:resource" value="A"/>
			<date key="time:timestamp" value="2014-04-27T04:35:33.000+10:00"/>
			<string key="Count" value="106"/>
			<string key="Activity" value="ER Registration"/>
			<string key="InfectionSuspected" value="TRUE"/>
			<string key="org:group" value="A"/>
		</event>
		<event>
			<string key="concept:name" value="ER Triage"/>
			<string key="lifecycle:transition" value="complete"/>
			<string key="org:resource" value="C"/>
			<date key="time:timestamp" value="2014-04-27T05:18:20.000+10:00"/>
			<string key="Count" value="106"/>
			<string key="Activity" value="ER Triage"/>
			<string key="org:group" value="C"/>
		</event>
		<event>
			<string key="concept:name" value="ER Sepsis Triage"/>
			<string key="lifecycle:transition" value="complete"/>
			<string key="org:resource" value="A"/>
			<date key="time:timestamp" value="2014-04-27T05:18:37.000+10:00"/>
			<string key="Count" value="106"/>
			<string key="Activity" value="ER Sepsis Triage"/>
			<string key="org:group" value="A"/>
		</event>
		<event>
			<string key="concept:name" value="Leucocytes"/>
			<string key="lifecycle:transition" value="complete"/>
			<string key="org:resource" value="B"/>
			<date key="time:timestamp" value="2014-04-27T05:23:00.000+10:00"/>
			<string key="Count" value="106"/>
			<string key="Activity" value="Leucocytes"/>
			<string key="org:group" value="B"/>
		</event>
		<event>
			<string key="concept:name" value="LacticAcid"/>
			<string key="lifecycle:transition" value="complete"/>
			<string key="org:resource" value="B"/>
			<date key="time:timestamp" value="2014-04-27T05:23:00.000+10:00"/>
			<string key="Count" value="106"/>
			<string key="Activity" value="LacticAcid"/>
			<string key="org:group" value="B"/>
		</event>
		<event>
			<string key="concept:name" value="CRP"/>
			<string key="lifecycle:transition" value="complete"/>
			<string key="org:resource" value="B"/>
			<date key="time:timestamp" value="2014-04-27T05:23:00.000+10:00"/>
			<string key="Count" value="106"/>
			<string key="Activity" value="CRP"/>
			<string key="org:group" value="B"/>
		</event>
		<event>
			<string key="concept:name" value="IV Antibiotics"/>
			<string key="lifecycle:transition" value="complete"/>
			<string key="org:resource" value="A"/>
			<date key="time:timestamp" value="2014-04-27T10:12:36.000+10:00"/>
			<string key="Count" value="106"/>
			<string key="Activity" value="IV Antibiotics"/>
			<string key="org:group" value="A"/>
		</event>
		<event>
			<string key="concept:name" value="Admission NC"/>
			<string key="lifecycle:transition" value="complete"/>
			<string key="org:resource" value="O"/>
			<date key="time:timestamp" value="2014-04-27T10:14:21.000+10:00"/>
			<string key="Count" value="106"/>
			<string key="Activity" value="Admission NC"/>
			<string key="org:group" value="O"/>
		</event>
		<event>
			<string key="concept:name" value="IV Liquid"/>
			<string key="lifecycle:transition" value="complete"/>
			<string key="org:resource" value="A"/>
			<date key="time:timestamp" value="2014-04-28T05:18:55.000+10:00"/>
			<string key="Count" value="106"/>
			<string key="Activity" value="IV Liquid"/>
			<string key="org:group" value="A"/>
		</event>
		<event>
			<string key="concept:name" value="Leucocytes"/>
			<string key="lifecycle:transition" value="complete"/>
			<string key="org:resource" value="B"/>
			<date key="time:timestamp" value="2014-04-28T17:00:00.000+10:00"/>
			<string key="Count" value="106"/>
			<string key="Activity" value="Leucocytes"/>
			<string key="org:group" value="B"/>
		</event>
		<event>
			<string key="concept:name" value="CRP"/>
			<string key="lifecycle:transition" value="complete"/>
			<string key="org:resource" value="B"/>
			<date key="time:timestamp" value="2014-04-28T17:00:00.000+10:00"/>
			<string key="Count" value="106"/>
			<string key="Activity" value="CRP"/>
			<string key="org:group" value="B"/>
		</event>
		<event>
			<string key="concept:name" value="Leucocytes"/>
			<string key="lifecycle:transition" value="complete"/>
			<string key="org:resource" value="B"/>
			<date key="time:timestamp" value="2014-04-29T17:00:00.000+10:00"/>
			<string key="Count" value="106"/>
			<string key="Activity" value="Leucocytes"/>
			<string key="org:group" value="B"/>
		</event>
		<event>
			<string key="concept:name" value="CRP"/>
			<string key="lifecycle:transition" value="complete"/>
			<string key="org:resource" value="B"/>
			<date key="time:timestamp" value="2014-04-29T19:33:00.000+10:00"/>
			<string key="Count" value="106"/>
			<string key="Activity" value="CRP"/>
			<string key="org:group" value="B"/>
		</event>
		<event>
			<string key="concept:name" value="Leucocytes"/>
			<string key="lifecycle:transition" value="complete"/>
			<string key="org:resource" value="B"/>
			<date key="time:timestamp" value="2014-05-01T17:00:00.000+10:00"/>
			<string key="Count" value="106"/>
			<string key="Activity" value="Leucocytes"/>
			<string key="org:group" value="B"/>
		</event>
		<event>
			<string key="concept:name" value="Release A"/>
			<string key="lifecycle:transition" value="complete"/>
			<string key="org:resource" value="E"/>
			<date key="time:timestamp" value="2014-05-01T23:00:00.000+10:00"/>
			<string key="Count" value="106"/>
			<string key="Activity" value="Release A"/>
			<string key="org:group" value="E"/>
		</event>
		<event>
			<string key="concept:name" value="Return ER"/>
			<string key="lifecycle:transition" value="complete"/>
			<string key="org:resource" value="?"/>
			<date key="time:timestamp" value="2015-01-03T21:34:52.000+10:00"/>
			<string key="Count" value="106"/>
			<string key="Activity" value="Return ER"/>
			<string key="org:group" value="?"/>
		</event>
	</trace>
	<trace>
		<string key="concept:name" value="AC"/>
		<string key="variant" value="Variant 61"/>
		<int key="variant-index" value="61"/>
		<string key="creator" value="Fluxicon Disco"/>
		<event>
			<string key="concept:name" value="ER Registration"/>
			<string key="lifecycle:transition" value="complete"/>
			<string key="org:resource" value="A"/>
			<date key="time:timestamp" value="2014-09-24T23:39:13.000+10:00"/>
			<string key="Count" value="17"/>
			<string key="Activity" value="ER Registration"/>
			<string key="InfectionSuspected" value="TRUE"/>
			<string key="org:group" value="A"/>
		</event>
		<event>
			<string key="concept:name" value="ER Triage"/>
			<string key="lifecycle:transition" value="complete"/>
			<string key="org:resource" value="C"/>
			<date key="time:timestamp" value="2014-09-24T23:52:40.000+10:00"/>
			<string key="Count" value="17"/>
			<string key="Activity" value="ER Triage"/>
			<string key="org:group" value="C"/>
		</event>
		<event>
			<string key="concept:name" value="ER Sepsis Triage"/>
			<string key="lifecycle:transition" value="complete"/>
			<string key="org:resource" value="A"/>
			<date key="time:timestamp" value="2014-09-24T23:55:14.000+10:00"/>
			<string key="Count" value="17"/>
			<string key="Activity" value="ER Sepsis Triage"/>
			<string key="org:group" value="A"/>
		</event>
		<event>
			<string key="concept:name" value="Leucocytes"/>
			<string key="lifecycle:transition" value="complete"/>
			<string key="org:resource" value="B"/>
			<date key="time:timestamp" value="2014-09-25T00:04:00.000+10:00"/>
			<string key="Count" value="17"/>
			<string key="Activity" value="Leucocytes"/>
			<string key="org:group" value="B"/>
		</event>
		<event>
			<string key="concept:name" value="LacticAcid"/>
			<string key="lifecycle:transition" value="complete"/>
			<string key="org:resource" value="B"/>
			<date key="time:timestamp" value="2014-09-25T00:04:00.000+10:00"/>
			<string key="Count" value="17"/>
			<string key="Activity" value="LacticAcid"/>
			<string key="org:group" value="B"/>
		</event>
		<event>
			<string key="concept:name" value="CRP"/>
			<string key="lifecycle:transition" value="complete"/>
			<string key="org:resource" value="B"/>
			<date key="time:timestamp" value="2014-09-25T00:04:00.000+10:00"/>
			<string key="Count" value="17"/>
			<string key="Activity" value="CRP"/>
			<string key="org:group" value="B"/>
		</event>
		<event>
			<string key="concept:name" value="IV Liquid"/>
			<string key="lifecycle:transition" value="complete"/>
			<string key="org:resource" value="A"/>
			<date key="time:timestamp" value="2014-09-25T01:20:09.000+10:00"/>
			<string key="Count" value="17"/>
			<string key="Activity" value="IV Liquid"/>
			<string key="org:group" value="A"/>
		</event>
		<event>
			<string key="concept:name" value="IV Antibiotics"/>
			<string key="lifecycle:transition" value="complete"/>
			<string key="org:resource" value="A"/>
			<date key="time:timestamp" value="2014-09-25T02:50:15.000+10:00"/>
			<string key="Count" value="17"/>
			<string key="Activity" value="IV Antibiotics"/>
			<string key="org:group" value="A"/>
		</event>
		<event>
			<string key="concept:name" value="Admission NC"/>
			<string key="lifecycle:transition" value="complete"/>
			<string key="org:resource" value="O"/>
			<date key="time:timestamp" value="2014-09-25T04:22:34.000+10:00"/>
			<string key="Count" value="17"/>
			<string key="Activity" value="Admission NC"/>
			<string key="org:group" value="O"/>
		</event>
		<event>
			<string key="concept:name" value="CRP"/>
			<string key="lifecycle:transition" value="complete"/>
			<string key="org:resource" value="B"/>
			<date key="time:timestamp" value="2014-09-27T17:00:00.000+10:00"/>
			<string key="Count" value="17"/>
			<string key="Activity" value="CRP"/>
			<string key="org:group" value="B"/>
		</event>
		<event>
			<string key="concept:name" value="Leucocytes"/>
			<string key="lifecycle:transition" value="complete"/>
			<string key="org:resource" value="B"/>
			<date key="time:timestamp" value="2014-09-27T17:00:00.000+10:00"/>
			<string key="Count" value="17"/>
			<string key="Activity" value="Leucocytes"/>
			<string key="org:group" value="B"/>
		</event>
		<event>
			<string key="concept:name" value="Release A"/>
			<string key="lifecycle:transition" value="complete"/>
			<string key="org:resource" value="E"/>
			<date key="time:timestamp" value="2014-09-30T19:30:00.000+10:00"/>
			<string key="Count" value="17"/>
			<string key="Activity" value="Release A"/>
			<string key="org:group" value="E"/>
		</event>
		<event>
			<string key="concept:name" value="Return ER"/>
			<string key="lifecycle:transition" value="complete"/>
			<string key="org:resource" value="?"/>
			<date key="time:timestamp" value="2014-12-03T03:47:17.000+10:00"/>
			<string key="Count" value="17"/>
			<string key="Activity" value="Return ER"/>
			<string key="org:group" value="?"/>
		</event>
	</trace>
	<trace>
		<string key="concept:name" value="CC"/>
		<string key="variant" value="Variant 62"/>
		<int key="variant-index" value="62"/>
		<string key="creator" value="Fluxicon Disco"/>
		<event>
			<string key="concept:name" value="ER Registration"/>
			<string key="lifecycle:transition" value="complete"/>
			<string key="org:resource" value="A"/>
			<date key="time:timestamp" value="2015-02-23T09:50:05.000+10:00"/>
			<string key="Count" value="106"/>
			<string key="Activity" value="ER Registration"/>
			<string key="InfectionSuspected" value="TRUE"/>
			<string key="org:group" value="A"/>
		</event>
		<event>
			<string key="concept:name" value="ER Triage"/>
			<string key="lifecycle:transition" value="complete"/>
			<string key="org:resource" value="C"/>
			<date key="time:timestamp" value="2015-02-23T10:00:26.000+10:00"/>
			<string key="Count" value="106"/>
			<string key="Activity" value="ER Triage"/>
			<string key="org:group" value="C"/>
		</event>
		<event>
			<string key="concept:name" value="ER Sepsis Triage"/>
			<string key="lifecycle:transition" value="complete"/>
			<string key="org:resource" value="A"/>
			<date key="time:timestamp" value="2015-02-23T10:00:45.000+10:00"/>
			<string key="Count" value="106"/>
			<string key="Activity" value="ER Sepsis Triage"/>
			<string key="org:group" value="A"/>
		</event>
		<event>
			<string key="concept:name" value="IV Liquid"/>
			<string key="lifecycle:transition" value="complete"/>
			<string key="org:resource" value="A"/>
			<date key="time:timestamp" value="2015-02-23T10:01:18.000+10:00"/>
			<string key="Count" value="106"/>
			<string key="Activity" value="IV Liquid"/>
			<string key="org:group" value="A"/>
		</event>
		<event>
			<string key="concept:name" value="IV Antibiotics"/>
			<string key="lifecycle:transition" value="complete"/>
			<string key="org:resource" value="A"/>
			<date key="time:timestamp" value="2015-02-23T10:01:22.000+10:00"/>
			<string key="Count" value="106"/>
			<string key="Activity" value="IV Antibiotics"/>
			<string key="org:group" value="A"/>
		</event>
		<event>
			<string key="concept:name" value="CRP"/>
			<string key="lifecycle:transition" value="complete"/>
			<string key="org:resource" value="B"/>
			<date key="time:timestamp" value="2015-02-23T10:16:00.000+10:00"/>
			<string key="Count" value="106"/>
			<string key="Activity" value="CRP"/>
			<string key="org:group" value="B"/>
		</event>
		<event>
			<string key="concept:name" value="Leucocytes"/>
			<string key="lifecycle:transition" value="complete"/>
			<string key="org:resource" value="B"/>
			<date key="time:timestamp" value="2015-02-23T10:16:00.000+10:00"/>
			<string key="Count" value="106"/>
			<string key="Activity" value="Leucocytes"/>
			<string key="org:group" value="B"/>
		</event>
		<event>
			<string key="concept:name" value="LacticAcid"/>
			<string key="lifecycle:transition" value="complete"/>
			<string key="org:resource" value="B"/>
			<date key="time:timestamp" value="2015-02-23T10:16:00.000+10:00"/>
			<string key="Count" value="106"/>
			<string key="Activity" value="LacticAcid"/>
			<string key="org:group" value="B"/>
		</event>
		<event>
			<string key="concept:name" value="Admission NC"/>
			<string key="lifecycle:transition" value="complete"/>
			<string key="org:resource" value="Q"/>
			<date key="time:timestamp" value="2015-02-23T12:03:25.000+10:00"/>
			<string key="Count" value="106"/>
			<string key="Activity" value="Admission NC"/>
			<string key="org:group" value="Q"/>
		</event>
		<event>
			<string key="concept:name" value="Admission NC"/>
			<string key="lifecycle:transition" value="complete"/>
			<string key="org:resource" value="O"/>
			<date key="time:timestamp" value="2015-02-24T00:15:00.000+10:00"/>
			<string key="Count" value="106"/>
			<string key="Activity" value="Admission NC"/>
			<string key="org:group" value="O"/>
		</event>
		<event>
			<string key="concept:name" value="CRP"/>
			<string key="lifecycle:transition" value="complete"/>
			<string key="org:resource" value="B"/>
			<date key="time:timestamp" value="2015-02-24T17:00:00.000+10:00"/>
			<string key="Count" value="106"/>
			<string key="Activity" value="CRP"/>
			<string key="org:group" value="B"/>
		</event>
		<event>
			<string key="concept:name" value="Leucocytes"/>
			<string key="lifecycle:transition" value="complete"/>
			<string key="org:resource" value="B"/>
			<date key="time:timestamp" value="2015-02-24T17:00:00.000+10:00"/>
			<string key="Count" value="106"/>
			<string key="Activity" value="Leucocytes"/>
			<string key="org:group" value="B"/>
		</event>
		<event>
			<string key="concept:name" value="Release D"/>
			<string key="lifecycle:transition" value="complete"/>
			<string key="org:resource" value="E"/>
			<date key="time:timestamp" value="2015-02-25T18:49:39.000+10:00"/>
			<string key="Count" value="106"/>
			<string key="Activity" value="Release D"/>
			<string key="org:group" value="E"/>
		</event>
		<event>
			<string key="concept:name" value="Return ER"/>
			<string key="lifecycle:transition" value="complete"/>
			<string key="org:resource" value="?"/>
			<date key="time:timestamp" value="2015-02-26T23:18:29.000+10:00"/>
			<string key="Count" value="106"/>
			<string key="Activity" value="Return ER"/>
			<string key="org:group" value="?"/>
		</event>
	</trace>
	<trace>
		<string key="concept:name" value="DC"/>
		<string key="variant" value="Variant 27"/>
		<int key="variant-index" value="27"/>
		<string key="creator" value="Fluxicon Disco"/>
		<event>
			<string key="concept:name" value="ER Registration"/>
			<string key="lifecycle:transition" value="complete"/>
			<string key="org:resource" value="A"/>
			<date key="time:timestamp" value="2014-03-08T12:44:37.000+10:00"/>
			<string key="Count" value="42"/>
			<string key="Activity" value="ER Registration"/>
			<string key="InfectionSuspected" value="TRUE"/>
			<string key="org:group" value="A"/>
		</event>
		<event>
			<string key="concept:name" value="ER Triage"/>
			<string key="lifecycle:transition" value="complete"/>
			<string key="org:resource" value="C"/>
			<date key="time:timestamp" value="2014-03-08T12:54:54.000+10:00"/>
			<string key="Count" value="42"/>
			<string key="Activity" value="ER Triage"/>
			<string key="org:group" value="C"/>
		</event>
		<event>
			<string key="concept:name" value="ER Sepsis Triage"/>
			<string key="lifecycle:transition" value="complete"/>
			<string key="org:resource" value="A"/>
			<date key="time:timestamp" value="2014-03-08T12:55:06.000+10:00"/>
			<string key="Count" value="42"/>
			<string key="Activity" value="ER Sepsis Triage"/>
			<string key="org:group" value="A"/>
		</event>
		<event>
			<string key="concept:name" value="LacticAcid"/>
			<string key="lifecycle:transition" value="complete"/>
			<string key="org:resource" value="B"/>
			<date key="time:timestamp" value="2014-03-08T12:58:00.000+10:00"/>
			<string key="Count" value="42"/>
			<string key="Activity" value="LacticAcid"/>
			<string key="org:group" value="B"/>
		</event>
		<event>
			<string key="concept:name" value="Leucocytes"/>
			<string key="lifecycle:transition" value="complete"/>
			<string key="org:resource" value="B"/>
			<date key="time:timestamp" value="2014-03-08T12:58:00.000+10:00"/>
			<string key="Count" value="42"/>
			<string key="Activity" value="Leucocytes"/>
			<string key="org:group" value="B"/>
		</event>
		<event>
			<string key="concept:name" value="CRP"/>
			<string key="lifecycle:transition" value="complete"/>
			<string key="org:resource" value="B"/>
			<date key="time:timestamp" value="2014-03-08T12:58:00.000+10:00"/>
			<string key="Count" value="42"/>
			<string key="Activity" value="CRP"/>
			<string key="org:group" value="B"/>
		</event>
		<event>
			<string key="concept:name" value="IV Liquid"/>
			<string key="lifecycle:transition" value="complete"/>
			<string key="org:resource" value="A"/>
			<date key="time:timestamp" value="2014-03-08T13:30:51.000+10:00"/>
			<string key="Count" value="42"/>
			<string key="Activity" value="IV Liquid"/>
			<string key="org:group" value="A"/>
		</event>
		<event>
			<string key="concept:name" value="IV Antibiotics"/>
			<string key="lifecycle:transition" value="complete"/>
			<string key="org:resource" value="A"/>
			<date key="time:timestamp" value="2014-03-08T13:31:17.000+10:00"/>
			<string key="Count" value="42"/>
			<string key="Activity" value="IV Antibiotics"/>
			<string key="org:group" value="A"/>
		</event>
		<event>
			<string key="concept:name" value="Admission NC"/>
			<string key="lifecycle:transition" value="complete"/>
			<string key="org:resource" value="F"/>
			<date key="time:timestamp" value="2014-03-08T14:32:44.000+10:00"/>
			<string key="Count" value="42"/>
			<string key="Activity" value="Admission NC"/>
			<string key="org:group" value="F"/>
		</event>
		<event>
			<string key="concept:name" value="CRP"/>
			<string key="lifecycle:transition" value="complete"/>
			<string key="org:resource" value="B"/>
			<date key="time:timestamp" value="2014-03-10T17:00:00.000+10:00"/>
			<string key="Count" value="42"/>
			<string key="Activity" value="CRP"/>
			<string key="org:group" value="B"/>
		</event>
		<event>
			<string key="concept:name" value="Release A"/>
			<string key="lifecycle:transition" value="complete"/>
			<string key="org:resource" value="E"/>
			<date key="time:timestamp" value="2014-03-13T23:00:00.000+10:00"/>
			<string key="Count" value="42"/>
			<string key="Activity" value="Release A"/>
			<string key="org:group" value="E"/>
		</event>
		<event>
			<string key="concept:name" value="Return ER"/>
			<string key="lifecycle:transition" value="complete"/>
			<string key="org:resource" value="?"/>
			<date key="time:timestamp" value="2014-11-26T12:05:34.000+10:00"/>
			<string key="Count" value="42"/>
			<string key="Activity" value="Return ER"/>
			<string key="org:group" value="?"/>
		</event>
	</trace>
	<trace>
		<string key="concept:name" value="JC"/>
		<string key="variant" value="Variant 63"/>
		<int key="variant-index" value="63"/>
		<string key="creator" value="Fluxicon Disco"/>
		<event>
			<string key="concept:name" value="ER Registration"/>
			<string key="lifecycle:transition" value="complete"/>
			<string key="org:resource" value="A"/>
			<date key="time:timestamp" value="2014-03-01T01:31:31.000+10:00"/>
			<string key="Count" value="17"/>
			<string key="Activity" value="ER Registration"/>
			<string key="InfectionSuspected" value="TRUE"/>
			<string key="org:group" value="A"/>
		</event>
		<event>
			<string key="concept:name" value="ER Triage"/>
			<string key="lifecycle:transition" value="complete"/>
			<string key="org:resource" value="C"/>
			<date key="time:timestamp" value="2014-03-01T01:32:58.000+10:00"/>
			<string key="Count" value="17"/>
			<string key="Activity" value="ER Triage"/>
			<string key="org:group" value="C"/>
		</event>
		<event>
			<string key="concept:name" value="ER Sepsis Triage"/>
			<string key="lifecycle:transition" value="complete"/>
			<string key="org:resource" value="A"/>
			<date key="time:timestamp" value="2014-03-01T01:33:14.000+10:00"/>
			<string key="Count" value="17"/>
			<string key="Activity" value="ER Sepsis Triage"/>
			<string key="org:group" value="A"/>
		</event>
		<event>
			<string key="concept:name" value="IV Liquid"/>
			<string key="lifecycle:transition" value="complete"/>
			<string key="org:resource" value="A"/>
			<date key="time:timestamp" value="2014-03-01T01:35:05.000+10:00"/>
			<string key="Count" value="17"/>
			<string key="Activity" value="IV Liquid"/>
			<string key="org:group" value="A"/>
		</event>
		<event>
			<string key="concept:name" value="IV Antibiotics"/>
			<string key="lifecycle:transition" value="complete"/>
			<string key="org:resource" value="A"/>
			<date key="time:timestamp" value="2014-03-01T01:35:24.000+10:00"/>
			<string key="Count" value="17"/>
			<string key="Activity" value="IV Antibiotics"/>
			<string key="org:group" value="A"/>
		</event>
		<event>
			<string key="concept:name" value="Leucocytes"/>
			<string key="lifecycle:transition" value="complete"/>
			<string key="org:resource" value="B"/>
			<date key="time:timestamp" value="2014-03-01T01:37:00.000+10:00"/>
			<string key="Count" value="17"/>
			<string key="Activity" value="Leucocytes"/>
			<string key="org:group" value="B"/>
		</event>
		<event>
			<string key="concept:name" value="CRP"/>
			<string key="lifecycle:transition" value="complete"/>
			<string key="org:resource" value="B"/>
			<date key="time:timestamp" value="2014-03-01T01:37:00.000+10:00"/>
			<string key="Count" value="17"/>
			<string key="Activity" value="CRP"/>
			<string key="org:group" value="B"/>
		</event>
		<event>
			<string key="concept:name" value="LacticAcid"/>
			<string key="lifecycle:transition" value="complete"/>
			<string key="org:resource" value="B"/>
			<date key="time:timestamp" value="2014-03-01T01:37:00.000+10:00"/>
			<string key="Count" value="17"/>
			<string key="Activity" value="LacticAcid"/>
			<string key="org:group" value="B"/>
		</event>
		<event>
			<string key="concept:name" value="Admission NC"/>
			<string key="lifecycle:transition" value="complete"/>
			<string key="org:resource" value="Q"/>
			<date key="time:timestamp" value="2014-03-01T04:18:24.000+10:00"/>
			<string key="Count" value="17"/>
			<string key="Activity" value="Admission NC"/>
			<string key="org:group" value="Q"/>
		</event>
		<event>
			<string key="concept:name" value="CRP"/>
			<string key="lifecycle:transition" value="complete"/>
			<string key="org:resource" value="B"/>
			<date key="time:timestamp" value="2014-03-01T16:00:00.000+10:00"/>
			<string key="Count" value="17"/>
			<string key="Activity" value="CRP"/>
			<string key="org:group" value="B"/>
		</event>
		<event>
			<string key="concept:name" value="Leucocytes"/>
			<string key="lifecycle:transition" value="complete"/>
			<string key="org:resource" value="B"/>
			<date key="time:timestamp" value="2014-03-01T16:00:00.000+10:00"/>
			<string key="Count" value="17"/>
			<string key="Activity" value="Leucocytes"/>
			<string key="org:group" value="B"/>
		</event>
		<event>
			<string key="concept:name" value="CRP"/>
			<string key="lifecycle:transition" value="complete"/>
			<string key="org:resource" value="B"/>
			<date key="time:timestamp" value="2014-03-03T16:00:00.000+10:00"/>
			<string key="Count" value="17"/>
			<string key="Activity" value="CRP"/>
			<string key="org:group" value="B"/>
		</event>
		<event>
			<string key="concept:name" value="Leucocytes"/>
			<string key="lifecycle:transition" value="complete"/>
			<string key="org:resource" value="B"/>
			<date key="time:timestamp" value="2014-03-03T16:00:00.000+10:00"/>
			<string key="Count" value="17"/>
			<string key="Activity" value="Leucocytes"/>
			<string key="org:group" value="B"/>
		</event>
		<event>
			<string key="concept:name" value="Release A"/>
			<string key="lifecycle:transition" value="complete"/>
			<string key="org:resource" value="E"/>
			<date key="time:timestamp" value="2014-03-05T20:15:00.000+10:00"/>
			<string key="Count" value="17"/>
			<string key="Activity" value="Release A"/>
			<string key="org:group" value="E"/>
		</event>
		<event>
			<string key="concept:name" value="Return ER"/>
			<string key="lifecycle:transition" value="complete"/>
			<string key="org:resource" value="?"/>
			<date key="time:timestamp" value="2014-05-21T04:46:05.000+10:00"/>
			<string key="Count" value="17"/>
			<string key="Activity" value="Return ER"/>
			<string key="org:group" value="?"/>
		</event>
	</trace>
	<trace>
		<string key="concept:name" value="MC"/>
		<string key="variant" value="Variant 64"/>
		<int key="variant-index" value="64"/>
		<string key="creator" value="Fluxicon Disco"/>
		<event>
			<string key="concept:name" value="ER Registration"/>
			<string key="lifecycle:transition" value="complete"/>
			<string key="org:resource" value="L"/>
			<date key="time:timestamp" value="2013-12-28T01:14:54.000+10:00"/>
			<string key="Count" value="33"/>
			<string key="Activity" value="ER Registration"/>
			<string key="InfectionSuspected" value="TRUE"/>
			<string key="org:group" value="L"/>
		</event>
		<event>
			<string key="concept:name" value="ER Triage"/>
			<string key="lifecycle:transition" value="complete"/>
			<string key="org:resource" value="C"/>
			<date key="time:timestamp" value="2013-12-28T01:37:00.000+10:00"/>
			<string key="Count" value="33"/>
			<string key="Activity" value="ER Triage"/>
			<string key="org:group" value="C"/>
		</event>
		<event>
			<string key="concept:name" value="ER Sepsis Triage"/>
			<string key="lifecycle:transition" value="complete"/>
			<string key="org:resource" value="L"/>
			<date key="time:timestamp" value="2013-12-28T01:37:13.000+10:00"/>
			<string key="Count" value="33"/>
			<string key="Activity" value="ER Sepsis Triage"/>
			<string key="org:group" value="L"/>
		</event>
		<event>
			<string key="concept:name" value="IV Liquid"/>
			<string key="lifecycle:transition" value="complete"/>
			<string key="org:resource" value="L"/>
			<date key="time:timestamp" value="2013-12-28T01:37:52.000+10:00"/>
			<string key="Count" value="33"/>
			<string key="Activity" value="IV Liquid"/>
			<string key="org:group" value="L"/>
		</event>
		<event>
			<string key="concept:name" value="Leucocytes"/>
			<string key="lifecycle:transition" value="complete"/>
			<string key="org:resource" value="B"/>
			<date key="time:timestamp" value="2013-12-28T01:51:00.000+10:00"/>
			<string key="Count" value="33"/>
			<string key="Activity" value="Leucocytes"/>
			<string key="org:group" value="B"/>
		</event>
		<event>
			<string key="concept:name" value="CRP"/>
			<string key="lifecycle:transition" value="complete"/>
			<string key="org:resource" value="B"/>
			<date key="time:timestamp" value="2013-12-28T01:51:00.000+10:00"/>
			<string key="Count" value="33"/>
			<string key="Activity" value="CRP"/>
			<string key="org:group" value="B"/>
		</event>
		<event>
			<string key="concept:name" value="LacticAcid"/>
			<string key="lifecycle:transition" value="complete"/>
			<string key="org:resource" value="B"/>
			<date key="time:timestamp" value="2013-12-28T01:51:00.000+10:00"/>
			<string key="Count" value="33"/>
			<string key="Activity" value="LacticAcid"/>
			<string key="org:group" value="B"/>
		</event>
		<event>
			<string key="concept:name" value="IV Antibiotics"/>
			<string key="lifecycle:transition" value="complete"/>
			<string key="org:resource" value="L"/>
			<date key="time:timestamp" value="2013-12-28T05:55:43.000+10:00"/>
			<string key="Count" value="33"/>
			<string key="Activity" value="IV Antibiotics"/>
			<string key="org:group" value="L"/>
		</event>
		<event>
			<string key="concept:name" value="Admission NC"/>
			<string key="lifecycle:transition" value="complete"/>
			<string key="org:resource" value="O"/>
			<date key="time:timestamp" value="2013-12-28T05:56:44.000+10:00"/>
			<string key="Count" value="33"/>
			<string key="Activity" value="Admission NC"/>
			<string key="org:group" value="O"/>
		</event>
		<event>
			<string key="concept:name" value="Leucocytes"/>
			<string key="lifecycle:transition" value="complete"/>
			<string key="org:resource" value="B"/>
			<date key="time:timestamp" value="2013-12-28T07:52:00.000+10:00"/>
			<string key="Count" value="33"/>
			<string key="Activity" value="Leucocytes"/>
			<string key="org:group" value="B"/>
		</event>
		<event>
			<string key="concept:name" value="CRP"/>
			<string key="lifecycle:transition" value="complete"/>
			<string key="org:resource" value="B"/>
			<date key="time:timestamp" value="2013-12-29T17:00:00.000+10:00"/>
			<string key="Count" value="33"/>
			<string key="Activity" value="CRP"/>
			<string key="org:group" value="B"/>
		</event>
		<event>
			<string key="concept:name" value="Leucocytes"/>
			<string key="lifecycle:transition" value="complete"/>
			<string key="org:resource" value="B"/>
			<date key="time:timestamp" value="2013-12-29T17:00:00.000+10:00"/>
			<string key="Count" value="33"/>
			<string key="Activity" value="Leucocytes"/>
			<string key="org:group" value="B"/>
		</event>
		<event>
			<string key="concept:name" value="Release A"/>
			<string key="lifecycle:transition" value="complete"/>
			<string key="org:resource" value="E"/>
			<date key="time:timestamp" value="2013-12-31T19:00:00.000+10:00"/>
			<string key="Count" value="33"/>
			<string key="Activity" value="Release A"/>
			<string key="org:group" value="E"/>
		</event>
		<event>
			<string key="concept:name" value="Return ER"/>
			<string key="lifecycle:transition" value="complete"/>
			<string key="org:resource" value="?"/>
			<date key="time:timestamp" value="2014-01-06T21:15:26.000+10:00"/>
			<string key="Count" value="33"/>
			<string key="Activity" value="Return ER"/>
			<string key="org:group" value="?"/>
		</event>
	</trace>
	<trace>
		<string key="concept:name" value="NC"/>
		<string key="variant" value="Variant 22"/>
		<int key="variant-index" value="22"/>
		<string key="creator" value="Fluxicon Disco"/>
		<event>
			<string key="concept:name" value="ER Registration"/>
			<string key="lifecycle:transition" value="complete"/>
			<string key="org:resource" value="A"/>
			<date key="time:timestamp" value="2014-09-11T19:51:28.000+10:00"/>
			<string key="Count" value="82"/>
			<string key="Activity" value="ER Registration"/>
			<string key="InfectionSuspected" value="TRUE"/>
			<string key="org:group" value="A"/>
		</event>
		<event>
			<string key="concept:name" value="ER Triage"/>
			<string key="lifecycle:transition" value="complete"/>
			<string key="org:resource" value="C"/>
			<date key="time:timestamp" value="2014-09-11T19:56:31.000+10:00"/>
			<string key="Count" value="82"/>
			<string key="Activity" value="ER Triage"/>
			<string key="org:group" value="C"/>
		</event>
		<event>
			<string key="concept:name" value="ER Sepsis Triage"/>
			<string key="lifecycle:transition" value="complete"/>
			<string key="org:resource" value="A"/>
			<date key="time:timestamp" value="2014-09-11T19:56:48.000+10:00"/>
			<string key="Count" value="82"/>
			<string key="Activity" value="ER Sepsis Triage"/>
			<string key="org:group" value="A"/>
		</event>
		<event>
			<string key="concept:name" value="Leucocytes"/>
			<string key="lifecycle:transition" value="complete"/>
			<string key="org:resource" value="B"/>
			<date key="time:timestamp" value="2014-09-11T20:12:00.000+10:00"/>
			<string key="Count" value="82"/>
			<string key="Activity" value="Leucocytes"/>
			<string key="org:group" value="B"/>
		</event>
		<event>
			<string key="concept:name" value="CRP"/>
			<string key="lifecycle:transition" value="complete"/>
			<string key="org:resource" value="B"/>
			<date key="time:timestamp" value="2014-09-11T20:12:00.000+10:00"/>
			<string key="Count" value="82"/>
			<string key="Activity" value="CRP"/>
			<string key="org:group" value="B"/>
		</event>
		<event>
			<string key="concept:name" value="IV Antibiotics"/>
			<string key="lifecycle:transition" value="complete"/>
			<string key="org:resource" value="A"/>
			<date key="time:timestamp" value="2014-09-12T00:45:07.000+10:00"/>
			<string key="Count" value="82"/>
			<string key="Activity" value="IV Antibiotics"/>
			<string key="org:group" value="A"/>
		</event>
		<event>
			<string key="concept:name" value="IV Liquid"/>
			<string key="lifecycle:transition" value="complete"/>
			<string key="org:resource" value="A"/>
			<date key="time:timestamp" value="2014-09-12T00:58:59.000+10:00"/>
			<string key="Count" value="82"/>
			<string key="Activity" value="IV Liquid"/>
			<string key="org:group" value="A"/>
		</event>
	</trace>
	<trace>
		<string key="concept:name" value="RC"/>
		<string key="variant" value="Variant 65"/>
		<int key="variant-index" value="65"/>
		<string key="creator" value="Fluxicon Disco"/>
		<event>
			<string key="concept:name" value="ER Registration"/>
			<string key="lifecycle:transition" value="complete"/>
			<string key="org:resource" value="A"/>
			<date key="time:timestamp" value="2014-10-31T00:57:15.000+10:00"/>
			<string key="Count" value="13"/>
			<string key="Activity" value="ER Registration"/>
			<string key="InfectionSuspected" value="TRUE"/>
			<string key="org:group" value="A"/>
		</event>
		<event>
			<string key="concept:name" value="ER Triage"/>
			<string key="lifecycle:transition" value="complete"/>
			<string key="org:resource" value="C"/>
			<date key="time:timestamp" value="2014-10-31T01:02:10.000+10:00"/>
			<string key="Count" value="13"/>
			<string key="Activity" value="ER Triage"/>
			<string key="org:group" value="C"/>
		</event>
		<event>
			<string key="concept:name" value="ER Sepsis Triage"/>
			<string key="lifecycle:transition" value="complete"/>
			<string key="org:resource" value="A"/>
			<date key="time:timestamp" value="2014-10-31T01:03:46.000+10:00"/>
			<string key="Count" value="13"/>
			<string key="Activity" value="ER Sepsis Triage"/>
			<string key="org:group" value="A"/>
		</event>
		<event>
			<string key="concept:name" value="CRP"/>
			<string key="lifecycle:transition" value="complete"/>
			<string key="org:resource" value="B"/>
			<date key="time:timestamp" value="2014-10-31T01:11:00.000+10:00"/>
			<string key="Count" value="13"/>
			<string key="Activity" value="CRP"/>
			<string key="org:group" value="B"/>
		</event>
		<event>
			<string key="concept:name" value="Leucocytes"/>
			<string key="lifecycle:transition" value="complete"/>
			<string key="org:resource" value="B"/>
			<date key="time:timestamp" value="2014-10-31T01:11:00.000+10:00"/>
			<string key="Count" value="13"/>
			<string key="Activity" value="Leucocytes"/>
			<string key="org:group" value="B"/>
		</event>
		<event>
			<string key="concept:name" value="IV Liquid"/>
			<string key="lifecycle:transition" value="complete"/>
			<string key="org:resource" value="A"/>
			<date key="time:timestamp" value="2014-10-31T04:14:26.000+10:00"/>
			<string key="Count" value="13"/>
			<string key="Activity" value="IV Liquid"/>
			<string key="org:group" value="A"/>
		</event>
		<event>
			<string key="concept:name" value="IV Antibiotics"/>
			<string key="lifecycle:transition" value="complete"/>
			<string key="org:resource" value="A"/>
			<date key="time:timestamp" value="2014-10-31T04:14:30.000+10:00"/>
			<string key="Count" value="13"/>
			<string key="Activity" value="IV Antibiotics"/>
			<string key="org:group" value="A"/>
		</event>
		<event>
			<string key="concept:name" value="Admission NC"/>
			<string key="lifecycle:transition" value="complete"/>
			<string key="org:resource" value="G"/>
			<date key="time:timestamp" value="2014-10-31T06:16:52.000+10:00"/>
			<string key="Count" value="13"/>
			<string key="Activity" value="Admission NC"/>
			<string key="org:group" value="G"/>
		</event>
		<event>
			<string key="concept:name" value="Admission NC"/>
			<string key="lifecycle:transition" value="complete"/>
			<string key="org:resource" value="I"/>
			<date key="time:timestamp" value="2014-10-31T19:14:00.000+10:00"/>
			<string key="Count" value="13"/>
			<string key="Activity" value="Admission NC"/>
			<string key="org:group" value="I"/>
		</event>
		<event>
			<string key="concept:name" value="CRP"/>
			<string key="lifecycle:transition" value="complete"/>
			<string key="org:resource" value="B"/>
			<date key="time:timestamp" value="2014-11-01T16:00:00.000+10:00"/>
			<string key="Count" value="13"/>
			<string key="Activity" value="CRP"/>
			<string key="org:group" value="B"/>
		</event>
		<event>
			<string key="concept:name" value="CRP"/>
			<string key="lifecycle:transition" value="complete"/>
			<string key="org:resource" value="B"/>
			<date key="time:timestamp" value="2014-11-04T16:00:00.000+10:00"/>
			<string key="Count" value="13"/>
			<string key="Activity" value="CRP"/>
			<string key="org:group" value="B"/>
		</event>
		<event>
			<string key="concept:name" value="Release A"/>
			<string key="lifecycle:transition" value="complete"/>
			<string key="org:resource" value="E"/>
			<date key="time:timestamp" value="2014-11-05T21:30:00.000+10:00"/>
			<string key="Count" value="13"/>
			<string key="Activity" value="Release A"/>
			<string key="org:group" value="E"/>
		</event>
		<event>
			<string key="concept:name" value="Return ER"/>
			<string key="lifecycle:transition" value="complete"/>
			<string key="org:resource" value="?"/>
			<date key="time:timestamp" value="2014-11-08T23:57:00.000+10:00"/>
			<string key="Count" value="13"/>
			<string key="Activity" value="Return ER"/>
			<string key="org:group" value="?"/>
		</event>
	</trace>
	<trace>
		<string key="concept:name" value="SC"/>
		<string key="variant" value="Variant 66"/>
		<int key="variant-index" value="66"/>
		<string key="creator" value="Fluxicon Disco"/>
		<event>
			<string key="concept:name" value="ER Registration"/>
			<string key="lifecycle:transition" value="complete"/>
			<string key="org:resource" value="A"/>
			<date key="time:timestamp" value="2014-09-14T08:01:52.000+10:00"/>
			<string key="Count" value="10"/>
			<string key="Activity" value="ER Registration"/>
			<string key="InfectionSuspected" value="TRUE"/>
			<string key="org:group" value="A"/>
		</event>
		<event>
			<string key="concept:name" value="ER Triage"/>
			<string key="lifecycle:transition" value="complete"/>
			<string key="org:resource" value="C"/>
			<date key="time:timestamp" value="2014-09-14T08:22:51.000+10:00"/>
			<string key="Count" value="10"/>
			<string key="Activity" value="ER Triage"/>
			<string key="org:group" value="C"/>
		</event>
		<event>
			<string key="concept:name" value="ER Sepsis Triage"/>
			<string key="lifecycle:transition" value="complete"/>
			<string key="org:resource" value="A"/>
			<date key="time:timestamp" value="2014-09-14T08:23:21.000+10:00"/>
			<string key="Count" value="10"/>
			<string key="Activity" value="ER Sepsis Triage"/>
			<string key="org:group" value="A"/>
		</event>
		<event>
			<string key="concept:name" value="CRP"/>
			<string key="lifecycle:transition" value="complete"/>
			<string key="org:resource" value="B"/>
			<date key="time:timestamp" value="2014-09-14T08:29:00.000+10:00"/>
			<string key="Count" value="10"/>
			<string key="Activity" value="CRP"/>
			<string key="org:group" value="B"/>
		</event>
		<event>
			<string key="concept:name" value="LacticAcid"/>
			<string key="lifecycle:transition" value="complete"/>
			<string key="org:resource" value="B"/>
			<date key="time:timestamp" value="2014-09-14T08:29:00.000+10:00"/>
			<string key="Count" value="10"/>
			<string key="Activity" value="LacticAcid"/>
			<string key="org:group" value="B"/>
		</event>
		<event>
			<string key="concept:name" value="Leucocytes"/>
			<string key="lifecycle:transition" value="complete"/>
			<string key="org:resource" value="B"/>
			<date key="time:timestamp" value="2014-09-14T08:29:00.000+10:00"/>
			<string key="Count" value="10"/>
			<string key="Activity" value="Leucocytes"/>
			<string key="org:group" value="B"/>
		</event>
		<event>
			<string key="concept:name" value="IV Antibiotics"/>
			<string key="lifecycle:transition" value="complete"/>
			<string key="org:resource" value="A"/>
			<date key="time:timestamp" value="2014-09-14T09:00:00.000+10:00"/>
			<string key="Count" value="10"/>
			<string key="Activity" value="IV Antibiotics"/>
			<string key="org:group" value="A"/>
		</event>
		<event>
			<string key="concept:name" value="IV Liquid"/>
			<string key="lifecycle:transition" value="complete"/>
			<string key="org:resource" value="A"/>
			<date key="time:timestamp" value="2014-09-14T09:00:00.000+10:00"/>
			<string key="Count" value="10"/>
			<string key="Activity" value="IV Liquid"/>
			<string key="org:group" value="A"/>
		</event>
		<event>
			<string key="concept:name" value="LacticAcid"/>
			<string key="lifecycle:transition" value="complete"/>
			<string key="org:resource" value="B"/>
			<date key="time:timestamp" value="2014-09-14T16:00:00.000+10:00"/>
			<string key="Count" value="10"/>
			<string key="Activity" value="LacticAcid"/>
			<string key="org:group" value="B"/>
		</event>
	</trace>
	<trace>
		<string key="concept:name" value="XC"/>
		<string key="variant" value="Variant 14"/>
		<int key="variant-index" value="14"/>
		<string key="creator" value="Fluxicon Disco"/>
		<event>
			<string key="concept:name" value="ER Registration"/>
			<string key="lifecycle:transition" value="complete"/>
			<string key="org:resource" value="A"/>
			<date key="time:timestamp" value="2014-02-24T00:42:28.000+10:00"/>
			<string key="Count" value="82"/>
			<string key="Activity" value="ER Registration"/>
			<string key="InfectionSuspected" value="TRUE"/>
			<string key="org:group" value="A"/>
		</event>
		<event>
			<string key="concept:name" value="ER Triage"/>
			<string key="lifecycle:transition" value="complete"/>
			<string key="org:resource" value="C"/>
			<date key="time:timestamp" value="2014-02-24T00:44:28.000+10:00"/>
			<string key="Count" value="82"/>
			<string key="Activity" value="ER Triage"/>
			<string key="org:group" value="C"/>
		</event>
		<event>
			<string key="concept:name" value="ER Sepsis Triage"/>
			<string key="lifecycle:transition" value="complete"/>
			<string key="org:resource" value="A"/>
			<date key="time:timestamp" value="2014-02-24T00:44:48.000+10:00"/>
			<string key="Count" value="82"/>
			<string key="Activity" value="ER Sepsis Triage"/>
			<string key="org:group" value="A"/>
		</event>
		<event>
			<string key="concept:name" value="IV Liquid"/>
			<string key="lifecycle:transition" value="complete"/>
			<string key="org:resource" value="A"/>
			<date key="time:timestamp" value="2014-02-24T01:00:34.000+10:00"/>
			<string key="Count" value="82"/>
			<string key="Activity" value="IV Liquid"/>
			<string key="org:group" value="A"/>
		</event>
		<event>
			<string key="concept:name" value="IV Antibiotics"/>
			<string key="lifecycle:transition" value="complete"/>
			<string key="org:resource" value="A"/>
			<date key="time:timestamp" value="2014-02-24T01:00:52.000+10:00"/>
			<string key="Count" value="82"/>
			<string key="Activity" value="IV Antibiotics"/>
			<string key="org:group" value="A"/>
		</event>
		<event>
			<string key="concept:name" value="LacticAcid"/>
			<string key="lifecycle:transition" value="complete"/>
			<string key="org:resource" value="B"/>
			<date key="time:timestamp" value="2014-02-24T01:03:00.000+10:00"/>
			<string key="Count" value="82"/>
			<string key="Activity" value="LacticAcid"/>
			<string key="org:group" value="B"/>
		</event>
		<event>
			<string key="concept:name" value="Leucocytes"/>
			<string key="lifecycle:transition" value="complete"/>
			<string key="org:resource" value="B"/>
			<date key="time:timestamp" value="2014-02-24T01:03:00.000+10:00"/>
			<string key="Count" value="82"/>
			<string key="Activity" value="Leucocytes"/>
			<string key="org:group" value="B"/>
		</event>
		<event>
			<string key="concept:name" value="CRP"/>
			<string key="lifecycle:transition" value="complete"/>
			<string key="org:resource" value="B"/>
			<date key="time:timestamp" value="2014-02-24T01:03:00.000+10:00"/>
			<string key="Count" value="82"/>
			<string key="Activity" value="CRP"/>
			<string key="org:group" value="B"/>
		</event>
	</trace>
	<trace>
		<string key="concept:name" value="BD"/>
		<string key="variant" value="Variant 67"/>
		<int key="variant-index" value="67"/>
		<string key="creator" value="Fluxicon Disco"/>
		<event>
			<string key="concept:name" value="ER Registration"/>
			<string key="lifecycle:transition" value="complete"/>
			<string key="org:resource" value="A"/>
			<date key="time:timestamp" value="2015-02-02T11:03:30.000+10:00"/>
			<string key="Count" value="13"/>
			<string key="Activity" value="ER Registration"/>
			<string key="InfectionSuspected" value="TRUE"/>
			<string key="org:group" value="A"/>
		</event>
		<event>
			<string key="concept:name" value="ER Triage"/>
			<string key="lifecycle:transition" value="complete"/>
			<string key="org:resource" value="C"/>
			<date key="time:timestamp" value="2015-02-02T11:18:23.000+10:00"/>
			<string key="Count" value="13"/>
			<string key="Activity" value="ER Triage"/>
			<string key="org:group" value="C"/>
		</event>
		<event>
			<string key="concept:name" value="IV Liquid"/>
			<string key="lifecycle:transition" value="complete"/>
			<string key="org:resource" value="A"/>
			<date key="time:timestamp" value="2015-02-02T11:50:35.000+10:00"/>
			<string key="Count" value="13"/>
			<string key="Activity" value="IV Liquid"/>
			<string key="org:group" value="A"/>
		</event>
		<event>
			<string key="concept:name" value="ER Sepsis Triage"/>
			<string key="lifecycle:transition" value="complete"/>
			<string key="org:resource" value="A"/>
			<date key="time:timestamp" value="2015-02-02T11:56:49.000+10:00"/>
			<string key="Count" value="13"/>
			<string key="Activity" value="ER Sepsis Triage"/>
			<string key="org:group" value="A"/>
		</event>
		<event>
			<string key="concept:name" value="CRP"/>
			<string key="lifecycle:transition" value="complete"/>
			<string key="org:resource" value="B"/>
			<date key="time:timestamp" value="2015-02-02T12:20:00.000+10:00"/>
			<string key="Count" value="13"/>
			<string key="Activity" value="CRP"/>
			<string key="org:group" value="B"/>
		</event>
		<event>
			<string key="concept:name" value="LacticAcid"/>
			<string key="lifecycle:transition" value="complete"/>
			<string key="org:resource" value="B"/>
			<date key="time:timestamp" value="2015-02-02T12:20:00.000+10:00"/>
			<string key="Count" value="13"/>
			<string key="Activity" value="LacticAcid"/>
			<string key="org:group" value="B"/>
		</event>
		<event>
			<string key="concept:name" value="Leucocytes"/>
			<string key="lifecycle:transition" value="complete"/>
			<string key="org:resource" value="B"/>
			<date key="time:timestamp" value="2015-02-02T12:20:00.000+10:00"/>
			<string key="Count" value="13"/>
			<string key="Activity" value="Leucocytes"/>
			<string key="org:group" value="B"/>
		</event>
		<event>
			<string key="concept:name" value="IV Antibiotics"/>
			<string key="lifecycle:transition" value="complete"/>
			<string key="org:resource" value="A"/>
			<date key="time:timestamp" value="2015-02-02T14:12:47.000+10:00"/>
			<string key="Count" value="13"/>
			<string key="Activity" value="IV Antibiotics"/>
			<string key="org:group" value="A"/>
		</event>
		<event>
			<string key="concept:name" value="Admission NC"/>
			<string key="lifecycle:transition" value="complete"/>
			<string key="org:resource" value="H"/>
			<date key="time:timestamp" value="2015-02-02T14:16:58.000+10:00"/>
			<string key="Count" value="13"/>
			<string key="Activity" value="Admission NC"/>
			<string key="org:group" value="H"/>
		</event>
		<event>
			<string key="concept:name" value="Leucocytes"/>
			<string key="lifecycle:transition" value="complete"/>
			<string key="org:resource" value="B"/>
			<date key="time:timestamp" value="2015-02-04T17:00:00.000+10:00"/>
			<string key="Count" value="13"/>
			<string key="Activity" value="Leucocytes"/>
			<string key="org:group" value="B"/>
		</event>
		<event>
			<string key="concept:name" value="CRP"/>
			<string key="lifecycle:transition" value="complete"/>
			<string key="org:resource" value="B"/>
			<date key="time:timestamp" value="2015-02-04T17:00:00.000+10:00"/>
			<string key="Count" value="13"/>
			<string key="Activity" value="CRP"/>
			<string key="org:group" value="B"/>
		</event>
		<event>
			<string key="concept:name" value="Release A"/>
			<string key="lifecycle:transition" value="complete"/>
			<string key="org:resource" value="E"/>
			<date key="time:timestamp" value="2015-02-05T19:00:00.000+10:00"/>
			<string key="Count" value="13"/>
			<string key="Activity" value="Release A"/>
			<string key="org:group" value="E"/>
		</event>
	</trace>
	<trace>
		<string key="concept:name" value="CD"/>
		<string key="variant" value="Variant 9"/>
		<int key="variant-index" value="9"/>
		<string key="creator" value="Fluxicon Disco"/>
		<event>
			<string key="concept:name" value="ER Registration"/>
			<string key="lifecycle:transition" value="complete"/>
			<string key="org:resource" value="A"/>
			<date key="time:timestamp" value="2014-09-22T22:38:49.000+10:00"/>
			<string key="Count" value="82"/>
			<string key="Activity" value="ER Registration"/>
			<string key="InfectionSuspected" value="TRUE"/>
			<string key="org:group" value="A"/>
		</event>
		<event>
			<string key="concept:name" value="ER Triage"/>
			<string key="lifecycle:transition" value="complete"/>
			<string key="org:resource" value="C"/>
			<date key="time:timestamp" value="2014-09-22T22:52:24.000+10:00"/>
			<string key="Count" value="82"/>
			<string key="Activity" value="ER Triage"/>
			<string key="org:group" value="C"/>
		</event>
		<event>
			<string key="concept:name" value="ER Sepsis Triage"/>
			<string key="lifecycle:transition" value="complete"/>
			<string key="org:resource" value="A"/>
			<date key="time:timestamp" value="2014-09-22T22:52:40.000+10:00"/>
			<string key="Count" value="82"/>
			<string key="Activity" value="ER Sepsis Triage"/>
			<string key="org:group" value="A"/>
		</event>
		<event>
			<string key="concept:name" value="Leucocytes"/>
			<string key="lifecycle:transition" value="complete"/>
			<string key="org:resource" value="B"/>
			<date key="time:timestamp" value="2014-09-22T23:37:00.000+10:00"/>
			<string key="Count" value="82"/>
			<string key="Activity" value="Leucocytes"/>
			<string key="org:group" value="B"/>
		</event>
		<event>
			<string key="concept:name" value="LacticAcid"/>
			<string key="lifecycle:transition" value="complete"/>
			<string key="org:resource" value="B"/>
			<date key="time:timestamp" value="2014-09-22T23:37:00.000+10:00"/>
			<string key="Count" value="82"/>
			<string key="Activity" value="LacticAcid"/>
			<string key="org:group" value="B"/>
		</event>
		<event>
			<string key="concept:name" value="CRP"/>
			<string key="lifecycle:transition" value="complete"/>
			<string key="org:resource" value="B"/>
			<date key="time:timestamp" value="2014-09-22T23:37:00.000+10:00"/>
			<string key="Count" value="82"/>
			<string key="Activity" value="CRP"/>
			<string key="org:group" value="B"/>
		</event>
		<event>
			<string key="concept:name" value="IV Liquid"/>
			<string key="lifecycle:transition" value="complete"/>
			<string key="org:resource" value="A"/>
			<date key="time:timestamp" value="2014-09-23T04:15:29.000+10:00"/>
			<string key="Count" value="82"/>
			<string key="Activity" value="IV Liquid"/>
			<string key="org:group" value="A"/>
		</event>
		<event>
			<string key="concept:name" value="IV Antibiotics"/>
			<string key="lifecycle:transition" value="complete"/>
			<string key="org:resource" value="A"/>
			<date key="time:timestamp" value="2014-09-23T04:15:38.000+10:00"/>
			<string key="Count" value="82"/>
			<string key="Activity" value="IV Antibiotics"/>
			<string key="org:group" value="A"/>
		</event>
	</trace>
	<trace>
		<string key="concept:name" value="GD"/>
		<string key="variant" value="Variant 68"/>
		<int key="variant-index" value="68"/>
		<string key="creator" value="Fluxicon Disco"/>
		<event>
			<string key="concept:name" value="ER Registration"/>
			<string key="lifecycle:transition" value="complete"/>
			<string key="org:resource" value="A"/>
			<date key="time:timestamp" value="2014-07-06T23:19:13.000+10:00"/>
			<string key="Count" value="13"/>
			<string key="Activity" value="ER Registration"/>
			<string key="InfectionSuspected" value="TRUE"/>
			<string key="org:group" value="A"/>
		</event>
		<event>
			<string key="concept:name" value="ER Triage"/>
			<string key="lifecycle:transition" value="complete"/>
			<string key="org:resource" value="C"/>
			<date key="time:timestamp" value="2014-07-06T23:20:31.000+10:00"/>
			<string key="Count" value="13"/>
			<string key="Activity" value="ER Triage"/>
			<string key="org:group" value="C"/>
		</event>
		<event>
			<string key="concept:name" value="ER Sepsis Triage"/>
			<string key="lifecycle:transition" value="complete"/>
			<string key="org:resource" value="A"/>
			<date key="time:timestamp" value="2014-07-06T23:21:24.000+10:00"/>
			<string key="Count" value="13"/>
			<string key="Activity" value="ER Sepsis Triage"/>
			<string key="org:group" value="A"/>
		</event>
		<event>
			<string key="concept:name" value="Leucocytes"/>
			<string key="lifecycle:transition" value="complete"/>
			<string key="org:resource" value="B"/>
			<date key="time:timestamp" value="2014-07-06T23:45:00.000+10:00"/>
			<string key="Count" value="13"/>
			<string key="Activity" value="Leucocytes"/>
			<string key="org:group" value="B"/>
		</event>
		<event>
			<string key="concept:name" value="LacticAcid"/>
			<string key="lifecycle:transition" value="complete"/>
			<string key="org:resource" value="B"/>
			<date key="time:timestamp" value="2014-07-06T23:45:00.000+10:00"/>
			<string key="Count" value="13"/>
			<string key="Activity" value="LacticAcid"/>
			<string key="org:group" value="B"/>
		</event>
		<event>
			<string key="concept:name" value="CRP"/>
			<string key="lifecycle:transition" value="complete"/>
			<string key="org:resource" value="B"/>
			<date key="time:timestamp" value="2014-07-06T23:45:00.000+10:00"/>
			<string key="Count" value="13"/>
			<string key="Activity" value="CRP"/>
			<string key="org:group" value="B"/>
		</event>
		<event>
			<string key="concept:name" value="IV Liquid"/>
			<string key="lifecycle:transition" value="complete"/>
			<string key="org:resource" value="A"/>
			<date key="time:timestamp" value="2014-07-07T02:56:07.000+10:00"/>
			<string key="Count" value="13"/>
			<string key="Activity" value="IV Liquid"/>
			<string key="org:group" value="A"/>
		</event>
		<event>
			<string key="concept:name" value="IV Antibiotics"/>
			<string key="lifecycle:transition" value="complete"/>
			<string key="org:resource" value="A"/>
			<date key="time:timestamp" value="2014-07-07T02:56:08.000+10:00"/>
			<string key="Count" value="13"/>
			<string key="Activity" value="IV Antibiotics"/>
			<string key="org:group" value="A"/>
		</event>
		<event>
			<string key="concept:name" value="Admission NC"/>
			<string key="lifecycle:transition" value="complete"/>
			<string key="org:resource" value="O"/>
			<date key="time:timestamp" value="2014-07-07T02:58:21.000+10:00"/>
			<string key="Count" value="13"/>
			<string key="Activity" value="Admission NC"/>
			<string key="org:group" value="O"/>
		</event>
		<event>
			<string key="concept:name" value="Leucocytes"/>
			<string key="lifecycle:transition" value="complete"/>
			<string key="org:resource" value="B"/>
			<date key="time:timestamp" value="2014-07-07T16:00:00.000+10:00"/>
			<string key="Count" value="13"/>
			<string key="Activity" value="Leucocytes"/>
			<string key="org:group" value="B"/>
		</event>
		<event>
			<string key="concept:name" value="CRP"/>
			<string key="lifecycle:transition" value="complete"/>
			<string key="org:resource" value="B"/>
			<date key="time:timestamp" value="2014-07-07T16:00:00.000+10:00"/>
			<string key="Count" value="13"/>
			<string key="Activity" value="CRP"/>
			<string key="org:group" value="B"/>
		</event>
		<event>
			<string key="concept:name" value="Leucocytes"/>
			<string key="lifecycle:transition" value="complete"/>
			<string key="org:resource" value="B"/>
			<date key="time:timestamp" value="2014-07-09T16:00:00.000+10:00"/>
			<string key="Count" value="13"/>
			<string key="Activity" value="Leucocytes"/>
			<string key="org:group" value="B"/>
		</event>
		<event>
			<string key="concept:name" value="CRP"/>
			<string key="lifecycle:transition" value="complete"/>
			<string key="org:resource" value="B"/>
			<date key="time:timestamp" value="2014-07-09T16:00:00.000+10:00"/>
			<string key="Count" value="13"/>
			<string key="Activity" value="CRP"/>
			<string key="org:group" value="B"/>
		</event>
		<event>
			<string key="concept:name" value="Release C"/>
			<string key="lifecycle:transition" value="complete"/>
			<string key="org:resource" value="E"/>
			<date key="time:timestamp" value="2014-07-12T18:30:00.000+10:00"/>
			<string key="Count" value="13"/>
			<string key="Activity" value="Release C"/>
			<string key="org:group" value="E"/>
		</event>
	</trace>
	<trace>
		<string key="concept:name" value="JD"/>
		<string key="variant" value="Variant 69"/>
		<int key="variant-index" value="69"/>
		<string key="creator" value="Fluxicon Disco"/>
		<event>
			<string key="concept:name" value="ER Registration"/>
			<string key="lifecycle:transition" value="complete"/>
			<string key="org:resource" value="L"/>
			<date key="time:timestamp" value="2014-07-16T16:54:39.000+10:00"/>
			<string key="Count" value="58"/>
			<string key="Activity" value="ER Registration"/>
			<string key="InfectionSuspected" value="TRUE"/>
			<string key="org:group" value="L"/>
		</event>
		<event>
			<string key="concept:name" value="LacticAcid"/>
			<string key="lifecycle:transition" value="complete"/>
			<string key="org:resource" value="B"/>
			<date key="time:timestamp" value="2014-07-16T17:01:00.000+10:00"/>
			<string key="Count" value="58"/>
			<string key="Activity" value="LacticAcid"/>
			<string key="org:group" value="B"/>
		</event>
		<event>
			<string key="concept:name" value="Leucocytes"/>
			<string key="lifecycle:transition" value="complete"/>
			<string key="org:resource" value="B"/>
			<date key="time:timestamp" value="2014-07-16T17:01:00.000+10:00"/>
			<string key="Count" value="58"/>
			<string key="Activity" value="Leucocytes"/>
			<string key="org:group" value="B"/>
		</event>
		<event>
			<string key="concept:name" value="CRP"/>
			<string key="lifecycle:transition" value="complete"/>
			<string key="org:resource" value="B"/>
			<date key="time:timestamp" value="2014-07-16T17:01:00.000+10:00"/>
			<string key="Count" value="58"/>
			<string key="Activity" value="CRP"/>
			<string key="org:group" value="B"/>
		</event>
		<event>
			<string key="concept:name" value="ER Triage"/>
			<string key="lifecycle:transition" value="complete"/>
			<string key="org:resource" value="C"/>
			<date key="time:timestamp" value="2014-07-16T17:02:39.000+10:00"/>
			<string key="Count" value="58"/>
			<string key="Activity" value="ER Triage"/>
			<string key="org:group" value="C"/>
		</event>
		<event>
			<string key="concept:name" value="ER Sepsis Triage"/>
			<string key="lifecycle:transition" value="complete"/>
			<string key="org:resource" value="L"/>
			<date key="time:timestamp" value="2014-07-16T17:02:58.000+10:00"/>
			<string key="Count" value="58"/>
			<string key="Activity" value="ER Sepsis Triage"/>
			<string key="org:group" value="L"/>
		</event>
		<event>
			<string key="concept:name" value="IV Liquid"/>
			<string key="lifecycle:transition" value="complete"/>
			<string key="org:resource" value="L"/>
			<date key="time:timestamp" value="2014-07-16T17:03:27.000+10:00"/>
			<string key="Count" value="58"/>
			<string key="Activity" value="IV Liquid"/>
			<string key="org:group" value="L"/>
		</event>
		<event>
			<string key="concept:name" value="IV Antibiotics"/>
			<string key="lifecycle:transition" value="complete"/>
			<string key="org:resource" value="L"/>
			<date key="time:timestamp" value="2014-07-16T20:25:58.000+10:00"/>
			<string key="Count" value="58"/>
			<string key="Activity" value="IV Antibiotics"/>
			<string key="org:group" value="L"/>
		</event>
		<event>
			<string key="concept:name" value="Admission NC"/>
			<string key="lifecycle:transition" value="complete"/>
			<string key="org:resource" value="R"/>
			<date key="time:timestamp" value="2014-07-16T20:30:17.000+10:00"/>
			<string key="Count" value="58"/>
			<string key="Activity" value="Admission NC"/>
			<string key="org:group" value="R"/>
		</event>
		<event>
			<string key="concept:name" value="Admission NC"/>
			<string key="lifecycle:transition" value="complete"/>
			<string key="org:resource" value="F"/>
			<date key="time:timestamp" value="2014-07-17T22:00:00.000+10:00"/>
			<string key="Count" value="58"/>
			<string key="Activity" value="Admission NC"/>
			<string key="org:group" value="F"/>
		</event>
		<event>
			<string key="concept:name" value="Leucocytes"/>
			<string key="lifecycle:transition" value="complete"/>
			<string key="org:resource" value="B"/>
			<date key="time:timestamp" value="2014-07-19T22:00:00.000+10:00"/>
			<string key="Count" value="58"/>
			<string key="Activity" value="Leucocytes"/>
			<string key="org:group" value="B"/>
		</event>
		<event>
			<string key="concept:name" value="CRP"/>
			<string key="lifecycle:transition" value="complete"/>
			<string key="org:resource" value="B"/>
			<date key="time:timestamp" value="2014-07-19T22:00:00.000+10:00"/>
			<string key="Count" value="58"/>
			<string key="Activity" value="CRP"/>
			<string key="org:group" value="B"/>
		</event>
		<event>
			<string key="concept:name" value="Release A"/>
			<string key="lifecycle:transition" value="complete"/>
			<string key="org:resource" value="E"/>
			<date key="time:timestamp" value="2014-07-22T22:00:00.000+10:00"/>
			<string key="Count" value="58"/>
			<string key="Activity" value="Release A"/>
			<string key="org:group" value="E"/>
		</event>
		<event>
			<string key="concept:name" value="Return ER"/>
			<string key="lifecycle:transition" value="complete"/>
			<string key="org:resource" value="?"/>
			<date key="time:timestamp" value="2015-02-20T19:19:11.000+10:00"/>
			<string key="Count" value="58"/>
			<string key="Activity" value="Return ER"/>
			<string key="org:group" value="?"/>
		</event>
	</trace>
	<trace>
		<string key="concept:name" value="KD"/>
		<string key="variant" value="Variant 70"/>
		<int key="variant-index" value="70"/>
		<string key="creator" value="Fluxicon Disco"/>
		<event>
			<string key="concept:name" value="ER Sepsis Triage"/>
			<string key="lifecycle:transition" value="complete"/>
			<string key="org:resource" value="A"/>
			<date key="time:timestamp" value="2014-02-25T06:00:00.000+10:00"/>
			<string key="Count" value="58"/>
			<string key="Activity" value="ER Sepsis Triage"/>
			<string key="org:group" value="A"/>
		</event>
		<event>
			<string key="concept:name" value="ER Registration"/>
			<string key="lifecycle:transition" value="complete"/>
			<string key="org:resource" value="A"/>
			<date key="time:timestamp" value="2014-02-25T06:02:06.000+10:00"/>
			<string key="Count" value="58"/>
			<string key="Activity" value="ER Registration"/>
			<string key="InfectionSuspected" value="TRUE"/>
			<string key="org:group" value="A"/>
		</event>
		<event>
			<string key="concept:name" value="ER Triage"/>
			<string key="lifecycle:transition" value="complete"/>
			<string key="org:resource" value="C"/>
			<date key="time:timestamp" value="2014-02-25T06:05:52.000+10:00"/>
			<string key="Count" value="58"/>
			<string key="Activity" value="ER Triage"/>
			<string key="org:group" value="C"/>
		</event>
		<event>
			<string key="concept:name" value="Leucocytes"/>
			<string key="lifecycle:transition" value="complete"/>
			<string key="org:resource" value="B"/>
			<date key="time:timestamp" value="2014-02-25T06:19:00.000+10:00"/>
			<string key="Count" value="58"/>
			<string key="Activity" value="Leucocytes"/>
			<string key="org:group" value="B"/>
		</event>
		<event>
			<string key="concept:name" value="CRP"/>
			<string key="lifecycle:transition" value="complete"/>
			<string key="org:resource" value="B"/>
			<date key="time:timestamp" value="2014-02-25T06:19:00.000+10:00"/>
			<string key="Count" value="58"/>
			<string key="Activity" value="CRP"/>
			<string key="org:group" value="B"/>
		</event>
		<event>
			<string key="concept:name" value="LacticAcid"/>
			<string key="lifecycle:transition" value="complete"/>
			<string key="org:resource" value="B"/>
			<date key="time:timestamp" value="2014-02-25T06:19:00.000+10:00"/>
			<string key="Count" value="58"/>
			<string key="Activity" value="LacticAcid"/>
			<string key="org:group" value="B"/>
		</event>
		<event>
			<string key="concept:name" value="IV Liquid"/>
			<string key="lifecycle:transition" value="complete"/>
			<string key="org:resource" value="A"/>
			<date key="time:timestamp" value="2014-02-25T06:30:00.000+10:00"/>
			<string key="Count" value="58"/>
			<string key="Activity" value="IV Liquid"/>
			<string key="org:group" value="A"/>
		</event>
		<event>
			<string key="concept:name" value="IV Antibiotics"/>
			<string key="lifecycle:transition" value="complete"/>
			<string key="org:resource" value="A"/>
			<date key="time:timestamp" value="2014-02-25T06:33:09.000+10:00"/>
			<string key="Count" value="58"/>
			<string key="Activity" value="IV Antibiotics"/>
			<string key="org:group" value="A"/>
		</event>
		<event>
			<string key="concept:name" value="Admission IC"/>
			<string key="lifecycle:transition" value="complete"/>
			<string key="org:resource" value="P"/>
			<date key="time:timestamp" value="2014-02-25T08:43:05.000+10:00"/>
			<string key="Count" value="58"/>
			<string key="Activity" value="Admission IC"/>
			<string key="org:group" value="P"/>
		</event>
		<event>
			<string key="concept:name" value="LacticAcid"/>
			<string key="lifecycle:transition" value="complete"/>
			<string key="org:resource" value="B"/>
			<date key="time:timestamp" value="2014-02-25T09:45:00.000+10:00"/>
			<string key="Count" value="58"/>
			<string key="Activity" value="LacticAcid"/>
			<string key="org:group" value="B"/>
		</event>
		<event>
			<string key="concept:name" value="CRP"/>
			<string key="lifecycle:transition" value="complete"/>
			<string key="org:resource" value="B"/>
			<date key="time:timestamp" value="2014-02-25T09:45:00.000+10:00"/>
			<string key="Count" value="58"/>
			<string key="Activity" value="CRP"/>
			<string key="org:group" value="B"/>
		</event>
		<event>
			<string key="concept:name" value="CRP"/>
			<string key="lifecycle:transition" value="complete"/>
			<string key="org:resource" value="B"/>
			<date key="time:timestamp" value="2014-02-25T16:00:00.000+10:00"/>
			<string key="Count" value="58"/>
			<string key="Activity" value="CRP"/>
			<string key="org:group" value="B"/>
		</event>
		<event>
			<string key="concept:name" value="LacticAcid"/>
			<string key="lifecycle:transition" value="complete"/>
			<string key="org:resource" value="B"/>
			<date key="time:timestamp" value="2014-02-25T16:00:00.000+10:00"/>
			<string key="Count" value="58"/>
			<string key="Activity" value="LacticAcid"/>
			<string key="org:group" value="B"/>
		</event>
		<event>
			<string key="concept:name" value="Leucocytes"/>
			<string key="lifecycle:transition" value="complete"/>
			<string key="org:resource" value="B"/>
			<date key="time:timestamp" value="2014-02-25T16:00:00.000+10:00"/>
			<string key="Count" value="58"/>
			<string key="Activity" value="Leucocytes"/>
			<string key="org:group" value="B"/>
		</event>
		<event>
			<string key="concept:name" value="Admission NC"/>
			<string key="lifecycle:transition" value="complete"/>
			<string key="org:resource" value="F"/>
			<date key="time:timestamp" value="2014-02-25T19:40:27.000+10:00"/>
			<string key="Count" value="58"/>
			<string key="Activity" value="Admission NC"/>
			<string key="org:group" value="F"/>
		</event>
		<event>
			<string key="concept:name" value="Release A"/>
			<string key="lifecycle:transition" value="complete"/>
			<string key="org:resource" value="E"/>
			<date key="time:timestamp" value="2014-02-28T23:00:00.000+10:00"/>
			<string key="Count" value="58"/>
			<string key="Activity" value="Release A"/>
			<string key="org:group" value="E"/>
		</event>
		<event>
			<string key="concept:name" value="Return ER"/>
			<string key="lifecycle:transition" value="complete"/>
			<string key="org:resource" value="?"/>
			<date key="time:timestamp" value="2014-06-26T16:54:39.000+10:00"/>
			<string key="Count" value="58"/>
			<string key="Activity" value="Return ER"/>
			<string key="org:group" value="?"/>
		</event>
	</trace>
	<trace>
		<string key="concept:name" value="MD"/>
		<string key="variant" value="Variant 71"/>
		<int key="variant-index" value="71"/>
		<string key="creator" value="Fluxicon Disco"/>
		<event>
			<string key="concept:name" value="ER Registration"/>
			<string key="lifecycle:transition" value="complete"/>
			<string key="org:resource" value="A"/>
			<date key="time:timestamp" value="2014-09-23T07:48:47.000+10:00"/>
			<string key="Count" value="10"/>
			<string key="Activity" value="ER Registration"/>
			<string key="InfectionSuspected" value="TRUE"/>
			<string key="org:group" value="A"/>
		</event>
		<event>
			<string key="concept:name" value="ER Triage"/>
			<string key="lifecycle:transition" value="complete"/>
			<string key="org:resource" value="C"/>
			<date key="time:timestamp" value="2014-09-23T07:50:44.000+10:00"/>
			<string key="Count" value="10"/>
			<string key="Activity" value="ER Triage"/>
			<string key="org:group" value="C"/>
		</event>
		<event>
			<string key="concept:name" value="CRP"/>
			<string key="lifecycle:transition" value="complete"/>
			<string key="org:resource" value="B"/>
			<date key="time:timestamp" value="2014-09-23T08:00:00.000+10:00"/>
			<string key="Count" value="10"/>
			<string key="Activity" value="CRP"/>
			<string key="org:group" value="B"/>
		</event>
		<event>
			<string key="concept:name" value="LacticAcid"/>
			<string key="lifecycle:transition" value="complete"/>
			<string key="org:resource" value="B"/>
			<date key="time:timestamp" value="2014-09-23T08:00:00.000+10:00"/>
			<string key="Count" value="10"/>
			<string key="Activity" value="LacticAcid"/>
			<string key="org:group" value="B"/>
		</event>
		<event>
			<string key="concept:name" value="Leucocytes"/>
			<string key="lifecycle:transition" value="complete"/>
			<string key="org:resource" value="B"/>
			<date key="time:timestamp" value="2014-09-23T08:00:00.000+10:00"/>
			<string key="Count" value="10"/>
			<string key="Activity" value="Leucocytes"/>
			<string key="org:group" value="B"/>
		</event>
		<event>
			<string key="concept:name" value="ER Sepsis Triage"/>
			<string key="lifecycle:transition" value="complete"/>
			<string key="org:resource" value="A"/>
			<date key="time:timestamp" value="2014-09-23T08:13:43.000+10:00"/>
			<string key="Count" value="10"/>
			<string key="Activity" value="ER Sepsis Triage"/>
			<string key="org:group" value="A"/>
		</event>
		<event>
			<string key="concept:name" value="IV Liquid"/>
			<string key="lifecycle:transition" value="complete"/>
			<string key="org:resource" value="A"/>
			<date key="time:timestamp" value="2014-09-23T10:18:38.000+10:00"/>
			<string key="Count" value="10"/>
			<string key="Activity" value="IV Liquid"/>
			<string key="org:group" value="A"/>
		</event>
		<event>
			<string key="concept:name" value="IV Antibiotics"/>
			<string key="lifecycle:transition" value="complete"/>
			<string key="org:resource" value="A"/>
			<date key="time:timestamp" value="2014-09-23T10:18:41.000+10:00"/>
			<string key="Count" value="10"/>
			<string key="Activity" value="IV Antibiotics"/>
			<string key="org:group" value="A"/>
		</event>
		<event>
			<string key="concept:name" value="Admission NC"/>
			<string key="lifecycle:transition" value="complete"/>
			<string key="org:resource" value="O"/>
			<date key="time:timestamp" value="2014-09-23T10:19:25.000+10:00"/>
			<string key="Count" value="10"/>
			<string key="Activity" value="Admission NC"/>
			<string key="org:group" value="O"/>
		</event>
		<event>
			<string key="concept:name" value="Leucocytes"/>
			<string key="lifecycle:transition" value="complete"/>
			<string key="org:resource" value="B"/>
			<date key="time:timestamp" value="2014-09-24T17:00:00.000+10:00"/>
			<string key="Count" value="10"/>
			<string key="Activity" value="Leucocytes"/>
			<string key="org:group" value="B"/>
		</event>
		<event>
			<string key="concept:name" value="CRP"/>
			<string key="lifecycle:transition" value="complete"/>
			<string key="org:resource" value="B"/>
			<date key="time:timestamp" value="2014-09-24T17:00:00.000+10:00"/>
			<string key="Count" value="10"/>
			<string key="Activity" value="CRP"/>
			<string key="org:group" value="B"/>
		</event>
		<event>
			<string key="concept:name" value="CRP"/>
			<string key="lifecycle:transition" value="complete"/>
			<string key="org:resource" value="B"/>
			<date key="time:timestamp" value="2014-09-25T23:00:00.000+10:00"/>
			<string key="Count" value="10"/>
			<string key="Activity" value="CRP"/>
			<string key="org:group" value="B"/>
		</event>
		<event>
			<string key="concept:name" value="Leucocytes"/>
			<string key="lifecycle:transition" value="complete"/>
			<string key="org:resource" value="B"/>
			<date key="time:timestamp" value="2014-09-25T23:00:00.000+10:00"/>
			<string key="Count" value="10"/>
			<string key="Activity" value="Leucocytes"/>
			<string key="org:group" value="B"/>
		</event>
		<event>
			<string key="concept:name" value="Release A"/>
			<string key="lifecycle:transition" value="complete"/>
			<string key="org:resource" value="E"/>
			<date key="time:timestamp" value="2014-09-29T23:00:00.000+10:00"/>
			<string key="Count" value="10"/>
			<string key="Activity" value="Release A"/>
			<string key="org:group" value="E"/>
		</event>
		<event>
			<string key="concept:name" value="Return ER"/>
			<string key="lifecycle:transition" value="complete"/>
			<string key="org:resource" value="?"/>
			<date key="time:timestamp" value="2014-10-07T00:08:46.000+10:00"/>
			<string key="Count" value="10"/>
			<string key="Activity" value="Return ER"/>
			<string key="org:group" value="?"/>
		</event>
	</trace>
	<trace>
		<string key="concept:name" value="PD"/>
		<string key="variant" value="Variant 72"/>
		<int key="variant-index" value="72"/>
		<string key="creator" value="Fluxicon Disco"/>
		<event>
			<string key="concept:name" value="ER Registration"/>
			<string key="lifecycle:transition" value="complete"/>
			<string key="org:resource" value="A"/>
			<date key="time:timestamp" value="2014-06-03T22:28:01.000+10:00"/>
			<string key="Count" value="106"/>
			<string key="Activity" value="ER Registration"/>
			<string key="InfectionSuspected" value="TRUE"/>
			<string key="org:group" value="A"/>
		</event>
		<event>
			<string key="concept:name" value="Leucocytes"/>
			<string key="lifecycle:transition" value="complete"/>
			<string key="org:resource" value="B"/>
			<date key="time:timestamp" value="2014-06-03T22:46:00.000+10:00"/>
			<string key="Count" value="106"/>
			<string key="Activity" value="Leucocytes"/>
			<string key="org:group" value="B"/>
		</event>
		<event>
			<string key="concept:name" value="LacticAcid"/>
			<string key="lifecycle:transition" value="complete"/>
			<string key="org:resource" value="B"/>
			<date key="time:timestamp" value="2014-06-03T22:46:00.000+10:00"/>
			<string key="Count" value="106"/>
			<string key="Activity" value="LacticAcid"/>
			<string key="org:group" value="B"/>
		</event>
		<event>
			<string key="concept:name" value="CRP"/>
			<string key="lifecycle:transition" value="complete"/>
			<string key="org:resource" value="B"/>
			<date key="time:timestamp" value="2014-06-03T22:46:00.000+10:00"/>
			<string key="Count" value="106"/>
			<string key="Activity" value="CRP"/>
			<string key="org:group" value="B"/>
		</event>
		<event>
			<string key="concept:name" value="ER Triage"/>
			<string key="lifecycle:transition" value="complete"/>
			<string key="org:resource" value="C"/>
			<date key="time:timestamp" value="2014-06-03T22:47:30.000+10:00"/>
			<string key="Count" value="106"/>
			<string key="Activity" value="ER Triage"/>
			<string key="org:group" value="C"/>
		</event>
		<event>
			<string key="concept:name" value="ER Sepsis Triage"/>
			<string key="lifecycle:transition" value="complete"/>
			<string key="org:resource" value="A"/>
			<date key="time:timestamp" value="2014-06-03T22:47:42.000+10:00"/>
			<string key="Count" value="106"/>
			<string key="Activity" value="ER Sepsis Triage"/>
			<string key="org:group" value="A"/>
		</event>
		<event>
			<string key="concept:name" value="IV Liquid"/>
			<string key="lifecycle:transition" value="complete"/>
			<string key="org:resource" value="A"/>
			<date key="time:timestamp" value="2014-06-03T22:47:55.000+10:00"/>
			<string key="Count" value="106"/>
			<string key="Activity" value="IV Liquid"/>
			<string key="org:group" value="A"/>
		</event>
		<event>
			<string key="concept:name" value="IV Antibiotics"/>
			<string key="lifecycle:transition" value="complete"/>
			<string key="org:resource" value="A"/>
			<date key="time:timestamp" value="2014-06-03T22:47:59.000+10:00"/>
			<string key="Count" value="106"/>
			<string key="Activity" value="IV Antibiotics"/>
			<string key="org:group" value="A"/>
		</event>
		<event>
			<string key="concept:name" value="Leucocytes"/>
			<string key="lifecycle:transition" value="complete"/>
			<string key="org:resource" value="B"/>
			<date key="time:timestamp" value="2014-06-04T00:45:00.000+10:00"/>
			<string key="Count" value="106"/>
			<string key="Activity" value="Leucocytes"/>
			<string key="org:group" value="B"/>
		</event>
	</trace>
	<trace>
		<string key="concept:name" value="RD"/>
		<string key="variant" value="Variant 73"/>
		<int key="variant-index" value="73"/>
		<string key="creator" value="Fluxicon Disco"/>
		<event>
			<string key="concept:name" value="ER Registration"/>
			<string key="lifecycle:transition" value="complete"/>
			<string key="org:resource" value="A"/>
			<date key="time:timestamp" value="2014-04-08T05:23:26.000+10:00"/>
			<string key="Count" value="19"/>
			<string key="Activity" value="ER Registration"/>
			<string key="InfectionSuspected" value="TRUE"/>
			<string key="org:group" value="A"/>
		</event>
		<event>
			<string key="concept:name" value="ER Triage"/>
			<string key="lifecycle:transition" value="complete"/>
			<string key="org:resource" value="C"/>
			<date key="time:timestamp" value="2014-04-08T05:24:51.000+10:00"/>
			<string key="Count" value="19"/>
			<string key="Activity" value="ER Triage"/>
			<string key="org:group" value="C"/>
		</event>
		<event>
			<string key="concept:name" value="ER Sepsis Triage"/>
			<string key="lifecycle:transition" value="complete"/>
			<string key="org:resource" value="A"/>
			<date key="time:timestamp" value="2014-04-08T05:25:22.000+10:00"/>
			<string key="Count" value="19"/>
			<string key="Activity" value="ER Sepsis Triage"/>
			<string key="org:group" value="A"/>
		</event>
		<event>
			<string key="concept:name" value="Leucocytes"/>
			<string key="lifecycle:transition" value="complete"/>
			<string key="org:resource" value="B"/>
			<date key="time:timestamp" value="2014-04-08T06:40:00.000+10:00"/>
			<string key="Count" value="19"/>
			<string key="Activity" value="Leucocytes"/>
			<string key="org:group" value="B"/>
		</event>
		<event>
			<string key="concept:name" value="CRP"/>
			<string key="lifecycle:transition" value="complete"/>
			<string key="org:resource" value="B"/>
			<date key="time:timestamp" value="2014-04-08T06:40:00.000+10:00"/>
			<string key="Count" value="19"/>
			<string key="Activity" value="CRP"/>
			<string key="org:group" value="B"/>
		</event>
		<event>
			<string key="concept:name" value="IV Liquid"/>
			<string key="lifecycle:transition" value="complete"/>
			<string key="org:resource" value="A"/>
			<date key="time:timestamp" value="2014-04-08T09:36:21.000+10:00"/>
			<string key="Count" value="19"/>
			<string key="Activity" value="IV Liquid"/>
			<string key="org:group" value="A"/>
		</event>
		<event>
			<string key="concept:name" value="IV Antibiotics"/>
			<string key="lifecycle:transition" value="complete"/>
			<string key="org:resource" value="A"/>
			<date key="time:timestamp" value="2014-04-08T09:36:24.000+10:00"/>
			<string key="Count" value="19"/>
			<string key="Activity" value="IV Antibiotics"/>
			<string key="org:group" value="A"/>
		</event>
	</trace>
	<trace>
		<string key="concept:name" value="SD"/>
		<string key="variant" value="Variant 74"/>
		<int key="variant-index" value="74"/>
		<string key="creator" value="Fluxicon Disco"/>
		<event>
			<string key="concept:name" value="ER Registration"/>
			<string key="lifecycle:transition" value="complete"/>
			<string key="org:resource" value="A"/>
			<date key="time:timestamp" value="2014-10-27T19:09:46.000+10:00"/>
			<string key="Count" value="106"/>
			<string key="Activity" value="ER Registration"/>
			<string key="InfectionSuspected" value="TRUE"/>
			<string key="org:group" value="A"/>
		</event>
		<event>
			<string key="concept:name" value="ER Triage"/>
			<string key="lifecycle:transition" value="complete"/>
			<string key="org:resource" value="C"/>
			<date key="time:timestamp" value="2014-10-27T19:20:04.000+10:00"/>
			<string key="Count" value="106"/>
			<string key="Activity" value="ER Triage"/>
			<string key="org:group" value="C"/>
		</event>
		<event>
			<string key="concept:name" value="CRP"/>
			<string key="lifecycle:transition" value="complete"/>
			<string key="org:resource" value="B"/>
			<date key="time:timestamp" value="2014-10-27T19:45:00.000+10:00"/>
			<string key="Count" value="106"/>
			<string key="Activity" value="CRP"/>
			<string key="org:group" value="B"/>
		</event>
		<event>
			<string key="concept:name" value="LacticAcid"/>
			<string key="lifecycle:transition" value="complete"/>
			<string key="org:resource" value="B"/>
			<date key="time:timestamp" value="2014-10-27T19:45:00.000+10:00"/>
			<string key="Count" value="106"/>
			<string key="Activity" value="LacticAcid"/>
			<string key="org:group" value="B"/>
		</event>
		<event>
			<string key="concept:name" value="Leucocytes"/>
			<string key="lifecycle:transition" value="complete"/>
			<string key="org:resource" value="B"/>
			<date key="time:timestamp" value="2014-10-27T19:45:00.000+10:00"/>
			<string key="Count" value="106"/>
			<string key="Activity" value="Leucocytes"/>
			<string key="org:group" value="B"/>
		</event>
		<event>
			<string key="concept:name" value="ER Sepsis Triage"/>
			<string key="lifecycle:transition" value="complete"/>
			<string key="org:resource" value="A"/>
			<date key="time:timestamp" value="2014-10-27T23:21:03.000+10:00"/>
			<string key="Count" value="106"/>
			<string key="Activity" value="ER Sepsis Triage"/>
			<string key="org:group" value="A"/>
		</event>
		<event>
			<string key="concept:name" value="IV Antibiotics"/>
			<string key="lifecycle:transition" value="complete"/>
			<string key="org:resource" value="A"/>
			<date key="time:timestamp" value="2014-10-27T23:21:26.000+10:00"/>
			<string key="Count" value="106"/>
			<string key="Activity" value="IV Antibiotics"/>
			<string key="org:group" value="A"/>
		</event>
		<event>
			<string key="concept:name" value="IV Liquid"/>
			<string key="lifecycle:transition" value="complete"/>
			<string key="org:resource" value="A"/>
			<date key="time:timestamp" value="2014-10-27T23:21:26.000+10:00"/>
			<string key="Count" value="106"/>
			<string key="Activity" value="IV Liquid"/>
			<string key="org:group" value="A"/>
		</event>
		<event>
			<string key="concept:name" value="Admission NC"/>
			<string key="lifecycle:transition" value="complete"/>
			<string key="org:resource" value="R"/>
			<date key="time:timestamp" value="2014-10-27T23:22:25.000+10:00"/>
			<string key="Count" value="106"/>
			<string key="Activity" value="Admission NC"/>
			<string key="org:group" value="R"/>
		</event>
		<event>
			<string key="concept:name" value="Leucocytes"/>
			<string key="lifecycle:transition" value="complete"/>
			<string key="org:resource" value="B"/>
			<date key="time:timestamp" value="2014-10-28T17:00:00.000+10:00"/>
			<string key="Count" value="106"/>
			<string key="Activity" value="Leucocytes"/>
			<string key="org:group" value="B"/>
		</event>
		<event>
			<string key="concept:name" value="CRP"/>
			<string key="lifecycle:transition" value="complete"/>
			<string key="org:resource" value="B"/>
			<date key="time:timestamp" value="2014-10-28T17:00:00.000+10:00"/>
			<string key="Count" value="106"/>
			<string key="Activity" value="CRP"/>
			<string key="org:group" value="B"/>
		</event>
		<event>
			<string key="concept:name" value="Leucocytes"/>
			<string key="lifecycle:transition" value="complete"/>
			<string key="org:resource" value="B"/>
			<date key="time:timestamp" value="2014-10-31T17:00:00.000+10:00"/>
			<string key="Count" value="106"/>
			<string key="Activity" value="Leucocytes"/>
			<string key="org:group" value="B"/>
		</event>
		<event>
			<string key="concept:name" value="CRP"/>
			<string key="lifecycle:transition" value="complete"/>
			<string key="org:resource" value="B"/>
			<date key="time:timestamp" value="2014-10-31T17:00:00.000+10:00"/>
			<string key="Count" value="106"/>
			<string key="Activity" value="CRP"/>
			<string key="org:group" value="B"/>
		</event>
		<event>
			<string key="concept:name" value="Release A"/>
			<string key="lifecycle:transition" value="complete"/>
			<string key="org:resource" value="E"/>
			<date key="time:timestamp" value="2014-11-01T23:00:00.000+10:00"/>
			<string key="Count" value="106"/>
			<string key="Activity" value="Release A"/>
			<string key="org:group" value="E"/>
		</event>
	</trace>
	<trace>
		<string key="concept:name" value="TD"/>
		<string key="variant" value="Variant 75"/>
		<int key="variant-index" value="75"/>
		<string key="creator" value="Fluxicon Disco"/>
		<event>
			<string key="concept:name" value="ER Registration"/>
			<string key="lifecycle:transition" value="complete"/>
			<string key="org:resource" value="A"/>
			<date key="time:timestamp" value="2014-11-10T05:47:29.000+10:00"/>
			<string key="Count" value="58"/>
			<string key="Activity" value="ER Registration"/>
			<string key="InfectionSuspected" value="TRUE"/>
			<string key="org:group" value="A"/>
		</event>
		<event>
			<string key="concept:name" value="ER Triage"/>
			<string key="lifecycle:transition" value="complete"/>
			<string key="org:resource" value="C"/>
			<date key="time:timestamp" value="2014-11-10T05:48:38.000+10:00"/>
			<string key="Count" value="58"/>
			<string key="Activity" value="ER Triage"/>
			<string key="org:group" value="C"/>
		</event>
		<event>
			<string key="concept:name" value="ER Sepsis Triage"/>
			<string key="lifecycle:transition" value="complete"/>
			<string key="org:resource" value="A"/>
			<date key="time:timestamp" value="2014-11-10T05:49:05.000+10:00"/>
			<string key="Count" value="58"/>
			<string key="Activity" value="ER Sepsis Triage"/>
			<string key="org:group" value="A"/>
		</event>
		<event>
			<string key="concept:name" value="Leucocytes"/>
			<string key="lifecycle:transition" value="complete"/>
			<string key="org:resource" value="B"/>
			<date key="time:timestamp" value="2014-11-10T06:07:00.000+10:00"/>
			<string key="Count" value="58"/>
			<string key="Activity" value="Leucocytes"/>
			<string key="org:group" value="B"/>
		</event>
		<event>
			<string key="concept:name" value="CRP"/>
			<string key="lifecycle:transition" value="complete"/>
			<string key="org:resource" value="B"/>
			<date key="time:timestamp" value="2014-11-10T06:07:00.000+10:00"/>
			<string key="Count" value="58"/>
			<string key="Activity" value="CRP"/>
			<string key="org:group" value="B"/>
		</event>
		<event>
			<string key="concept:name" value="IV Antibiotics"/>
			<string key="lifecycle:transition" value="complete"/>
			<string key="org:resource" value="A"/>
			<date key="time:timestamp" value="2014-11-10T08:50:37.000+10:00"/>
			<string key="Count" value="58"/>
			<string key="Activity" value="IV Antibiotics"/>
			<string key="org:group" value="A"/>
		</event>
		<event>
			<string key="concept:name" value="Admission NC"/>
			<string key="lifecycle:transition" value="complete"/>
			<string key="org:resource" value="G"/>
			<date key="time:timestamp" value="2014-11-10T08:51:19.000+10:00"/>
			<string key="Count" value="58"/>
			<string key="Activity" value="Admission NC"/>
			<string key="org:group" value="G"/>
		</event>
		<event>
			<string key="concept:name" value="LacticAcid"/>
			<string key="lifecycle:transition" value="complete"/>
			<string key="org:resource" value="B"/>
			<date key="time:timestamp" value="2014-11-10T13:53:00.000+10:00"/>
			<string key="Count" value="58"/>
			<string key="Activity" value="LacticAcid"/>
			<string key="org:group" value="B"/>
		</event>
		<event>
			<string key="concept:name" value="Admission NC"/>
			<string key="lifecycle:transition" value="complete"/>
			<string key="org:resource" value="D"/>
			<date key="time:timestamp" value="2014-11-10T23:03:26.000+10:00"/>
			<string key="Count" value="58"/>
			<string key="Activity" value="Admission NC"/>
			<string key="org:group" value="D"/>
		</event>
		<event>
			<string key="concept:name" value="Admission NC"/>
			<string key="lifecycle:transition" value="complete"/>
			<string key="org:resource" value="D"/>
			<date key="time:timestamp" value="2014-11-10T23:04:00.000+10:00"/>
			<string key="Count" value="58"/>
			<string key="Activity" value="Admission NC"/>
			<string key="org:group" value="D"/>
		</event>
		<event>
			<string key="concept:name" value="IV Liquid"/>
			<string key="lifecycle:transition" value="complete"/>
			<string key="org:resource" value="A"/>
			<date key="time:timestamp" value="2014-11-11T06:49:56.000+10:00"/>
			<string key="Count" value="58"/>
			<string key="Activity" value="IV Liquid"/>
			<string key="org:group" value="A"/>
		</event>
		<event>
			<string key="concept:name" value="Leucocytes"/>
			<string key="lifecycle:transition" value="complete"/>
			<string key="org:resource" value="B"/>
			<date key="time:timestamp" value="2014-11-11T16:00:00.000+10:00"/>
			<string key="Count" value="58"/>
			<string key="Activity" value="Leucocytes"/>
			<string key="org:group" value="B"/>
		</event>
		<event>
			<string key="concept:name" value="CRP"/>
			<string key="lifecycle:transition" value="complete"/>
			<string key="org:resource" value="B"/>
			<date key="time:timestamp" value="2014-11-11T16:00:00.000+10:00"/>
			<string key="Count" value="58"/>
			<string key="Activity" value="CRP"/>
			<string key="org:group" value="B"/>
		</event>
		<event>
			<string key="concept:name" value="CRP"/>
			<string key="lifecycle:transition" value="complete"/>
			<string key="org:resource" value="B"/>
			<date key="time:timestamp" value="2014-11-13T16:00:00.000+10:00"/>
			<string key="Count" value="58"/>
			<string key="Activity" value="CRP"/>
			<string key="org:group" value="B"/>
		</event>
		<event>
			<string key="concept:name" value="Leucocytes"/>
			<string key="lifecycle:transition" value="complete"/>
			<string key="org:resource" value="B"/>
			<date key="time:timestamp" value="2014-11-13T16:00:00.000+10:00"/>
			<string key="Count" value="58"/>
			<string key="Activity" value="Leucocytes"/>
			<string key="org:group" value="B"/>
		</event>
		<event>
			<string key="concept:name" value="Release B"/>
			<string key="lifecycle:transition" value="complete"/>
			<string key="org:resource" value="E"/>
			<date key="time:timestamp" value="2014-11-20T04:15:00.000+10:00"/>
			<string key="Count" value="58"/>
			<string key="Activity" value="Release B"/>
			<string key="org:group" value="E"/>
		</event>
	</trace>
	<trace>
		<string key="concept:name" value="VD"/>
		<string key="variant" value="Variant 76"/>
		<int key="variant-index" value="76"/>
		<string key="creator" value="Fluxicon Disco"/>
		<event>
			<string key="concept:name" value="ER Registration"/>
			<string key="lifecycle:transition" value="complete"/>
			<string key="org:resource" value="A"/>
			<date key="time:timestamp" value="2015-01-06T07:09:57.000+10:00"/>
			<string key="Count" value="19"/>
			<string key="Activity" value="ER Registration"/>
			<string key="InfectionSuspected" value="TRUE"/>
			<string key="org:group" value="A"/>
		</event>
		<event>
			<string key="concept:name" value="Leucocytes"/>
			<string key="lifecycle:transition" value="complete"/>
			<string key="org:resource" value="B"/>
			<date key="time:timestamp" value="2015-01-06T07:42:00.000+10:00"/>
			<string key="Count" value="19"/>
			<string key="Activity" value="Leucocytes"/>
			<string key="org:group" value="B"/>
		</event>
		<event>
			<string key="concept:name" value="LacticAcid"/>
			<string key="lifecycle:transition" value="complete"/>
			<string key="org:resource" value="B"/>
			<date key="time:timestamp" value="2015-01-06T07:42:00.000+10:00"/>
			<string key="Count" value="19"/>
			<string key="Activity" value="LacticAcid"/>
			<string key="org:group" value="B"/>
		</event>
		<event>
			<string key="concept:name" value="CRP"/>
			<string key="lifecycle:transition" value="complete"/>
			<string key="org:resource" value="B"/>
			<date key="time:timestamp" value="2015-01-06T07:42:00.000+10:00"/>
			<string key="Count" value="19"/>
			<string key="Activity" value="CRP"/>
			<string key="org:group" value="B"/>
		</event>
		<event>
			<string key="concept:name" value="ER Triage"/>
			<string key="lifecycle:transition" value="complete"/>
			<string key="org:resource" value="C"/>
			<date key="time:timestamp" value="2015-01-06T07:48:09.000+10:00"/>
			<string key="Count" value="19"/>
			<string key="Activity" value="ER Triage"/>
			<string key="org:group" value="C"/>
		</event>
		<event>
			<string key="concept:name" value="ER Sepsis Triage"/>
			<string key="lifecycle:transition" value="complete"/>
			<string key="org:resource" value="A"/>
			<date key="time:timestamp" value="2015-01-06T07:50:23.000+10:00"/>
			<string key="Count" value="19"/>
			<string key="Activity" value="ER Sepsis Triage"/>
			<string key="org:group" value="A"/>
		</event>
		<event>
			<string key="concept:name" value="IV Antibiotics"/>
			<string key="lifecycle:transition" value="complete"/>
			<string key="org:resource" value="A"/>
			<date key="time:timestamp" value="2015-01-06T09:50:10.000+10:00"/>
			<string key="Count" value="19"/>
			<string key="Activity" value="IV Antibiotics"/>
			<string key="org:group" value="A"/>
		</event>
		<event>
			<string key="concept:name" value="Admission NC"/>
			<string key="lifecycle:transition" value="complete"/>
			<string key="org:resource" value="G"/>
			<date key="time:timestamp" value="2015-01-06T10:32:50.000+10:00"/>
			<string key="Count" value="19"/>
			<string key="Activity" value="Admission NC"/>
			<string key="org:group" value="G"/>
		</event>
		<event>
			<string key="concept:name" value="Admission NC"/>
			<string key="lifecycle:transition" value="complete"/>
			<string key="org:resource" value="F"/>
			<date key="time:timestamp" value="2015-01-06T18:43:00.000+10:00"/>
			<string key="Count" value="19"/>
			<string key="Activity" value="Admission NC"/>
			<string key="org:group" value="F"/>
		</event>
		<event>
			<string key="concept:name" value="IV Liquid"/>
			<string key="lifecycle:transition" value="complete"/>
			<string key="org:resource" value="A"/>
			<date key="time:timestamp" value="2015-01-07T07:50:40.000+10:00"/>
			<string key="Count" value="19"/>
			<string key="Activity" value="IV Liquid"/>
			<string key="org:group" value="A"/>
		</event>
		<event>
			<string key="concept:name" value="Release A"/>
			<string key="lifecycle:transition" value="complete"/>
			<string key="org:resource" value="E"/>
			<date key="time:timestamp" value="2015-01-08T19:00:00.000+10:00"/>
			<string key="Count" value="19"/>
			<string key="Activity" value="Release A"/>
			<string key="org:group" value="E"/>
		</event>
	</trace>
	<trace>
		<string key="concept:name" value="XD"/>
		<string key="variant" value="Variant 77"/>
		<int key="variant-index" value="77"/>
		<string key="creator" value="Fluxicon Disco"/>
		<event>
			<string key="concept:name" value="ER Registration"/>
			<string key="lifecycle:transition" value="complete"/>
			<string key="org:resource" value="A"/>
			<date key="time:timestamp" value="2014-08-20T21:28:09.000+10:00"/>
			<string key="Count" value="82"/>
			<string key="Activity" value="ER Registration"/>
			<string key="InfectionSuspected" value="TRUE"/>
			<string key="org:group" value="A"/>
		</event>
		<event>
			<string key="concept:name" value="IV Liquid"/>
			<string key="lifecycle:transition" value="complete"/>
			<string key="org:resource" value="A"/>
			<date key="time:timestamp" value="2014-08-20T21:39:06.000+10:00"/>
			<string key="Count" value="82"/>
			<string key="Activity" value="IV Liquid"/>
			<string key="org:group" value="A"/>
		</event>
		<event>
			<string key="concept:name" value="ER Triage"/>
			<string key="lifecycle:transition" value="complete"/>
			<string key="org:resource" value="C"/>
			<date key="time:timestamp" value="2014-08-20T21:44:09.000+10:00"/>
			<string key="Count" value="82"/>
			<string key="Activity" value="ER Triage"/>
			<string key="org:group" value="C"/>
		</event>
		<event>
			<string key="concept:name" value="ER Sepsis Triage"/>
			<string key="lifecycle:transition" value="complete"/>
			<string key="org:resource" value="A"/>
			<date key="time:timestamp" value="2014-08-20T21:49:49.000+10:00"/>
			<string key="Count" value="82"/>
			<string key="Activity" value="ER Sepsis Triage"/>
			<string key="org:group" value="A"/>
		</event>
		<event>
			<string key="concept:name" value="IV Antibiotics"/>
			<string key="lifecycle:transition" value="complete"/>
			<string key="org:resource" value="A"/>
			<date key="time:timestamp" value="2014-08-20T21:50:38.000+10:00"/>
			<string key="Count" value="82"/>
			<string key="Activity" value="IV Antibiotics"/>
			<string key="org:group" value="A"/>
		</event>
		<event>
			<string key="concept:name" value="CRP"/>
			<string key="lifecycle:transition" value="complete"/>
			<string key="org:resource" value="B"/>
			<date key="time:timestamp" value="2014-08-20T21:51:00.000+10:00"/>
			<string key="Count" value="82"/>
			<string key="Activity" value="CRP"/>
			<string key="org:group" value="B"/>
		</event>
		<event>
			<string key="concept:name" value="LacticAcid"/>
			<string key="lifecycle:transition" value="complete"/>
			<string key="org:resource" value="B"/>
			<date key="time:timestamp" value="2014-08-20T21:51:00.000+10:00"/>
			<string key="Count" value="82"/>
			<string key="Activity" value="LacticAcid"/>
			<string key="org:group" value="B"/>
		</event>
		<event>
			<string key="concept:name" value="Leucocytes"/>
			<string key="lifecycle:transition" value="complete"/>
			<string key="org:resource" value="B"/>
			<date key="time:timestamp" value="2014-08-20T21:51:00.000+10:00"/>
			<string key="Count" value="82"/>
			<string key="Activity" value="Leucocytes"/>
			<string key="org:group" value="B"/>
		</event>
		<event>
			<string key="concept:name" value="Admission NC"/>
			<string key="lifecycle:transition" value="complete"/>
			<string key="org:resource" value="O"/>
			<date key="time:timestamp" value="2014-08-21T00:22:27.000+10:00"/>
			<string key="Count" value="82"/>
			<string key="Activity" value="Admission NC"/>
			<string key="org:group" value="O"/>
		</event>
		<event>
			<string key="concept:name" value="Release A"/>
			<string key="lifecycle:transition" value="complete"/>
			<string key="org:resource" value="E"/>
			<date key="time:timestamp" value="2014-08-25T22:30:00.000+10:00"/>
			<string key="Count" value="82"/>
			<string key="Activity" value="Release A"/>
			<string key="org:group" value="E"/>
		</event>
	</trace>
	<trace>
		<string key="concept:name" value="YD"/>
		<string key="variant" value="Variant 4"/>
		<int key="variant-index" value="4"/>
		<string key="creator" value="Fluxicon Disco"/>
		<event>
			<string key="concept:name" value="ER Registration"/>
			<string key="lifecycle:transition" value="complete"/>
			<string key="org:resource" value="A"/>
			<date key="time:timestamp" value="2014-05-07T20:46:40.000+10:00"/>
			<string key="Count" value="106"/>
			<string key="Activity" value="ER Registration"/>
			<string key="InfectionSuspected" value="TRUE"/>
			<string key="org:group" value="A"/>
		</event>
		<event>
			<string key="concept:name" value="ER Triage"/>
			<string key="lifecycle:transition" value="complete"/>
			<string key="org:resource" value="C"/>
			<date key="time:timestamp" value="2014-05-07T21:05:34.000+10:00"/>
			<string key="Count" value="106"/>
			<string key="Activity" value="ER Triage"/>
			<string key="org:group" value="C"/>
		</event>
		<event>
			<string key="concept:name" value="ER Sepsis Triage"/>
			<string key="lifecycle:transition" value="complete"/>
			<string key="org:resource" value="A"/>
			<date key="time:timestamp" value="2014-05-07T21:05:47.000+10:00"/>
			<string key="Count" value="106"/>
			<string key="Activity" value="ER Sepsis Triage"/>
			<string key="org:group" value="A"/>
		</event>
		<event>
			<string key="concept:name" value="LacticAcid"/>
			<string key="lifecycle:transition" value="complete"/>
			<string key="org:resource" value="B"/>
			<date key="time:timestamp" value="2014-05-07T21:26:00.000+10:00"/>
			<string key="Count" value="106"/>
			<string key="Activity" value="LacticAcid"/>
			<string key="org:group" value="B"/>
		</event>
		<event>
			<string key="concept:name" value="Leucocytes"/>
			<string key="lifecycle:transition" value="complete"/>
			<string key="org:resource" value="B"/>
			<date key="time:timestamp" value="2014-05-07T21:26:00.000+10:00"/>
			<string key="Count" value="106"/>
			<string key="Activity" value="Leucocytes"/>
			<string key="org:group" value="B"/>
		</event>
		<event>
			<string key="concept:name" value="CRP"/>
			<string key="lifecycle:transition" value="complete"/>
			<string key="org:resource" value="B"/>
			<date key="time:timestamp" value="2014-05-07T21:26:00.000+10:00"/>
			<string key="Count" value="106"/>
			<string key="Activity" value="CRP"/>
			<string key="org:group" value="B"/>
		</event>
		<event>
			<string key="concept:name" value="IV Liquid"/>
			<string key="lifecycle:transition" value="complete"/>
			<string key="org:resource" value="A"/>
			<date key="time:timestamp" value="2014-05-07T22:21:46.000+10:00"/>
			<string key="Count" value="106"/>
			<string key="Activity" value="IV Liquid"/>
			<string key="org:group" value="A"/>
		</event>
		<event>
			<string key="concept:name" value="IV Antibiotics"/>
			<string key="lifecycle:transition" value="complete"/>
			<string key="org:resource" value="A"/>
			<date key="time:timestamp" value="2014-05-07T22:21:48.000+10:00"/>
			<string key="Count" value="106"/>
			<string key="Activity" value="IV Antibiotics"/>
			<string key="org:group" value="A"/>
		</event>
	</trace>
	<trace>
		<string key="concept:name" value="AE"/>
		<string key="variant" value="Variant 78"/>
		<int key="variant-index" value="78"/>
		<string key="creator" value="Fluxicon Disco"/>
		<event>
			<string key="concept:name" value="ER Registration"/>
			<string key="lifecycle:transition" value="complete"/>
			<string key="org:resource" value="A"/>
			<date key="time:timestamp" value="2014-03-11T17:41:47.000+10:00"/>
			<string key="Count" value="42"/>
			<string key="Activity" value="ER Registration"/>
			<string key="InfectionSuspected" value="TRUE"/>
			<string key="org:group" value="A"/>
		</event>
		<event>
			<string key="concept:name" value="ER Triage"/>
			<string key="lifecycle:transition" value="complete"/>
			<string key="org:resource" value="C"/>
			<date key="time:timestamp" value="2014-03-11T17:47:35.000+10:00"/>
			<string key="Count" value="42"/>
			<string key="Activity" value="ER Triage"/>
			<string key="org:group" value="C"/>
		</event>
		<event>
			<string key="concept:name" value="ER Sepsis Triage"/>
			<string key="lifecycle:transition" value="complete"/>
			<string key="org:resource" value="A"/>
			<date key="time:timestamp" value="2014-03-11T17:47:47.000+10:00"/>
			<string key="Count" value="42"/>
			<string key="Activity" value="ER Sepsis Triage"/>
			<string key="org:group" value="A"/>
		</event>
		<event>
			<string key="concept:name" value="Leucocytes"/>
			<string key="lifecycle:transition" value="complete"/>
			<string key="org:resource" value="B"/>
			<date key="time:timestamp" value="2014-03-11T18:17:00.000+10:00"/>
			<string key="Count" value="42"/>
			<string key="Activity" value="Leucocytes"/>
			<string key="org:group" value="B"/>
		</event>
		<event>
			<string key="concept:name" value="CRP"/>
			<string key="lifecycle:transition" value="complete"/>
			<string key="org:resource" value="B"/>
			<date key="time:timestamp" value="2014-03-11T18:17:00.000+10:00"/>
			<string key="Count" value="42"/>
			<string key="Activity" value="CRP"/>
			<string key="org:group" value="B"/>
		</event>
		<event>
			<string key="concept:name" value="LacticAcid"/>
			<string key="lifecycle:transition" value="complete"/>
			<string key="org:resource" value="B"/>
			<date key="time:timestamp" value="2014-03-11T18:17:00.000+10:00"/>
			<string key="Count" value="42"/>
			<string key="Activity" value="LacticAcid"/>
			<string key="org:group" value="B"/>
		</event>
		<event>
			<string key="concept:name" value="IV Liquid"/>
			<string key="lifecycle:transition" value="complete"/>
			<string key="org:resource" value="A"/>
			<date key="time:timestamp" value="2014-03-11T21:41:12.000+10:00"/>
			<string key="Count" value="42"/>
			<string key="Activity" value="IV Liquid"/>
			<string key="org:group" value="A"/>
		</event>
		<event>
			<string key="concept:name" value="IV Antibiotics"/>
			<string key="lifecycle:transition" value="complete"/>
			<string key="org:resource" value="A"/>
			<date key="time:timestamp" value="2014-03-11T21:41:23.000+10:00"/>
			<string key="Count" value="42"/>
			<string key="Activity" value="IV Antibiotics"/>
			<string key="org:group" value="A"/>
		</event>
		<event>
			<string key="concept:name" value="Admission NC"/>
			<string key="lifecycle:transition" value="complete"/>
			<string key="org:resource" value="F"/>
			<date key="time:timestamp" value="2014-03-11T21:42:02.000+10:00"/>
			<string key="Count" value="42"/>
			<string key="Activity" value="Admission NC"/>
			<string key="org:group" value="F"/>
		</event>
		<event>
			<string key="concept:name" value="Leucocytes"/>
			<string key="lifecycle:transition" value="complete"/>
			<string key="org:resource" value="B"/>
			<date key="time:timestamp" value="2014-03-13T16:00:00.000+10:00"/>
			<string key="Count" value="42"/>
			<string key="Activity" value="Leucocytes"/>
			<string key="org:group" value="B"/>
		</event>
		<event>
			<string key="concept:name" value="CRP"/>
			<string key="lifecycle:transition" value="complete"/>
			<string key="org:resource" value="B"/>
			<date key="time:timestamp" value="2014-03-13T16:00:00.000+10:00"/>
			<string key="Count" value="42"/>
			<string key="Activity" value="CRP"/>
			<string key="org:group" value="B"/>
		</event>
		<event>
			<string key="concept:name" value="Admission IC"/>
			<string key="lifecycle:transition" value="complete"/>
			<string key="org:resource" value="P"/>
			<date key="time:timestamp" value="2014-03-13T17:34:24.000+10:00"/>
			<string key="Count" value="42"/>
			<string key="Activity" value="Admission IC"/>
			<string key="org:group" value="P"/>
		</event>
		<event>
			<string key="concept:name" value="Leucocytes"/>
			<string key="lifecycle:transition" value="complete"/>
			<string key="org:resource" value="B"/>
			<date key="time:timestamp" value="2014-03-14T15:00:00.000+10:00"/>
			<string key="Count" value="42"/>
			<string key="Activity" value="Leucocytes"/>
			<string key="org:group" value="B"/>
		</event>
		<event>
			<string key="concept:name" value="LacticAcid"/>
			<string key="lifecycle:transition" value="complete"/>
			<string key="org:resource" value="B"/>
			<date key="time:timestamp" value="2014-03-14T15:00:00.000+10:00"/>
			<string key="Count" value="42"/>
			<string key="Activity" value="LacticAcid"/>
			<string key="org:group" value="B"/>
		</event>
		<event>
			<string key="concept:name" value="CRP"/>
			<string key="lifecycle:transition" value="complete"/>
			<string key="org:resource" value="B"/>
			<date key="time:timestamp" value="2014-03-14T15:00:00.000+10:00"/>
			<string key="Count" value="42"/>
			<string key="Activity" value="CRP"/>
			<string key="org:group" value="B"/>
		</event>
		<event>
			<string key="concept:name" value="Admission NC"/>
			<string key="lifecycle:transition" value="complete"/>
			<string key="org:resource" value="F"/>
			<date key="time:timestamp" value="2014-03-14T22:17:22.000+10:00"/>
			<string key="Count" value="42"/>
			<string key="Activity" value="Admission NC"/>
			<string key="org:group" value="F"/>
		</event>
		<event>
			<string key="concept:name" value="Release A"/>
			<string key="lifecycle:transition" value="complete"/>
			<string key="org:resource" value="E"/>
			<date key="time:timestamp" value="2014-03-18T21:00:00.000+10:00"/>
			<string key="Count" value="42"/>
			<string key="Activity" value="Release A"/>
			<string key="org:group" value="E"/>
		</event>
		<event>
			<string key="concept:name" value="Return ER"/>
			<string key="lifecycle:transition" value="complete"/>
			<string key="org:resource" value="?"/>
			<date key="time:timestamp" value="2014-07-24T01:38:24.000+10:00"/>
			<string key="Count" value="42"/>
			<string key="Activity" value="Return ER"/>
			<string key="org:group" value="?"/>
		</event>
	</trace>
	<trace>
		<string key="concept:name" value="HE"/>
		<string key="variant" value="Variant 79"/>
		<int key="variant-index" value="79"/>
		<string key="creator" value="Fluxicon Disco"/>
		<event>
			<string key="concept:name" value="ER Registration"/>
			<string key="lifecycle:transition" value="complete"/>
			<string key="org:resource" value="A"/>
			<date key="time:timestamp" value="2014-03-07T00:30:48.000+10:00"/>
			<string key="Count" value="33"/>
			<string key="Activity" value="ER Registration"/>
			<string key="InfectionSuspected" value="TRUE"/>
			<string key="org:group" value="A"/>
		</event>
		<event>
			<string key="concept:name" value="ER Triage"/>
			<string key="lifecycle:transition" value="complete"/>
			<string key="org:resource" value="C"/>
			<date key="time:timestamp" value="2014-03-07T00:34:01.000+10:00"/>
			<string key="Count" value="33"/>
			<string key="Activity" value="ER Triage"/>
			<string key="org:group" value="C"/>
		</event>
		<event>
			<string key="concept:name" value="ER Sepsis Triage"/>
			<string key="lifecycle:transition" value="complete"/>
			<string key="org:resource" value="A"/>
			<date key="time:timestamp" value="2014-03-07T00:34:19.000+10:00"/>
			<string key="Count" value="33"/>
			<string key="Activity" value="ER Sepsis Triage"/>
			<string key="org:group" value="A"/>
		</event>
		<event>
			<string key="concept:name" value="CRP"/>
			<string key="lifecycle:transition" value="complete"/>
			<string key="org:resource" value="B"/>
			<date key="time:timestamp" value="2014-03-07T00:50:00.000+10:00"/>
			<string key="Count" value="33"/>
			<string key="Activity" value="CRP"/>
			<string key="org:group" value="B"/>
		</event>
		<event>
			<string key="concept:name" value="LacticAcid"/>
			<string key="lifecycle:transition" value="complete"/>
			<string key="org:resource" value="B"/>
			<date key="time:timestamp" value="2014-03-07T00:50:00.000+10:00"/>
			<string key="Count" value="33"/>
			<string key="Activity" value="LacticAcid"/>
			<string key="org:group" value="B"/>
		</event>
		<event>
			<string key="concept:name" value="Leucocytes"/>
			<string key="lifecycle:transition" value="complete"/>
			<string key="org:resource" value="B"/>
			<date key="time:timestamp" value="2014-03-07T00:50:00.000+10:00"/>
			<string key="Count" value="33"/>
			<string key="Activity" value="Leucocytes"/>
			<string key="org:group" value="B"/>
		</event>
		<event>
			<string key="concept:name" value="IV Liquid"/>
			<string key="lifecycle:transition" value="complete"/>
			<string key="org:resource" value="A"/>
			<date key="time:timestamp" value="2014-03-07T03:55:14.000+10:00"/>
			<string key="Count" value="33"/>
			<string key="Activity" value="IV Liquid"/>
			<string key="org:group" value="A"/>
		</event>
		<event>
			<string key="concept:name" value="IV Antibiotics"/>
			<string key="lifecycle:transition" value="complete"/>
			<string key="org:resource" value="A"/>
			<date key="time:timestamp" value="2014-03-07T03:55:18.000+10:00"/>
			<string key="Count" value="33"/>
			<string key="Activity" value="IV Antibiotics"/>
			<string key="org:group" value="A"/>
		</event>
		<event>
			<string key="concept:name" value="Admission NC"/>
			<string key="lifecycle:transition" value="complete"/>
			<string key="org:resource" value="G"/>
			<date key="time:timestamp" value="2014-03-07T03:56:56.000+10:00"/>
			<string key="Count" value="33"/>
			<string key="Activity" value="Admission NC"/>
			<string key="org:group" value="G"/>
		</event>
		<event>
			<string key="concept:name" value="Leucocytes"/>
			<string key="lifecycle:transition" value="complete"/>
			<string key="org:resource" value="B"/>
			<date key="time:timestamp" value="2014-03-07T16:00:00.000+10:00"/>
			<string key="Count" value="33"/>
			<string key="Activity" value="Leucocytes"/>
			<string key="org:group" value="B"/>
		</event>
		<event>
			<string key="concept:name" value="CRP"/>
			<string key="lifecycle:transition" value="complete"/>
			<string key="org:resource" value="B"/>
			<date key="time:timestamp" value="2014-03-07T16:00:00.000+10:00"/>
			<string key="Count" value="33"/>
			<string key="Activity" value="CRP"/>
			<string key="org:group" value="B"/>
		</event>
		<event>
			<string key="concept:name" value="Admission NC"/>
			<string key="lifecycle:transition" value="complete"/>
			<string key="org:resource" value="F"/>
			<date key="time:timestamp" value="2014-03-07T20:35:37.000+10:00"/>
			<string key="Count" value="33"/>
			<string key="Activity" value="Admission NC"/>
			<string key="org:group" value="F"/>
		</event>
		<event>
			<string key="concept:name" value="Leucocytes"/>
			<string key="lifecycle:transition" value="complete"/>
			<string key="org:resource" value="B"/>
			<date key="time:timestamp" value="2014-03-08T17:00:00.000+10:00"/>
			<string key="Count" value="33"/>
			<string key="Activity" value="Leucocytes"/>
			<string key="org:group" value="B"/>
		</event>
		<event>
			<string key="concept:name" value="CRP"/>
			<string key="lifecycle:transition" value="complete"/>
			<string key="org:resource" value="B"/>
			<date key="time:timestamp" value="2014-03-08T17:00:00.000+10:00"/>
			<string key="Count" value="33"/>
			<string key="Activity" value="CRP"/>
			<string key="org:group" value="B"/>
		</event>
		<event>
			<string key="concept:name" value="CRP"/>
			<string key="lifecycle:transition" value="complete"/>
			<string key="org:resource" value="B"/>
			<date key="time:timestamp" value="2014-03-10T17:00:00.000+10:00"/>
			<string key="Count" value="33"/>
			<string key="Activity" value="CRP"/>
			<string key="org:group" value="B"/>
		</event>
		<event>
			<string key="concept:name" value="CRP"/>
			<string key="lifecycle:transition" value="complete"/>
			<string key="org:resource" value="B"/>
			<date key="time:timestamp" value="2014-03-12T17:00:00.000+10:00"/>
			<string key="Count" value="33"/>
			<string key="Activity" value="CRP"/>
			<string key="org:group" value="B"/>
		</event>
		<event>
			<string key="concept:name" value="Release A"/>
			<string key="lifecycle:transition" value="complete"/>
			<string key="org:resource" value="E"/>
			<date key="time:timestamp" value="2014-03-14T02:00:00.000+10:00"/>
			<string key="Count" value="33"/>
			<string key="Activity" value="Release A"/>
			<string key="org:group" value="E"/>
		</event>
	</trace>
	<trace>
		<string key="concept:name" value="KE"/>
		<string key="variant" value="Variant 80"/>
		<int key="variant-index" value="80"/>
		<string key="creator" value="Fluxicon Disco"/>
		<event>
			<string key="concept:name" value="ER Registration"/>
			<string key="lifecycle:transition" value="complete"/>
			<string key="org:resource" value="A"/>
			<date key="time:timestamp" value="2013-12-17T00:30:19.000+10:00"/>
			<string key="Count" value="58"/>
			<string key="Activity" value="ER Registration"/>
			<string key="InfectionSuspected" value="TRUE"/>
			<string key="org:group" value="A"/>
		</event>
		<event>
			<string key="concept:name" value="ER Triage"/>
			<string key="lifecycle:transition" value="complete"/>
			<string key="org:resource" value="C"/>
			<date key="time:timestamp" value="2013-12-17T00:37:04.000+10:00"/>
			<string key="Count" value="58"/>
			<string key="Activity" value="ER Triage"/>
			<string key="org:group" value="C"/>
		</event>
		<event>
			<string key="concept:name" value="ER Sepsis Triage"/>
			<string key="lifecycle:transition" value="complete"/>
			<string key="org:resource" value="A"/>
			<date key="time:timestamp" value="2013-12-17T00:37:16.000+10:00"/>
			<string key="Count" value="58"/>
			<string key="Activity" value="ER Sepsis Triage"/>
			<string key="org:group" value="A"/>
		</event>
		<event>
			<string key="concept:name" value="CRP"/>
			<string key="lifecycle:transition" value="complete"/>
			<string key="org:resource" value="B"/>
			<date key="time:timestamp" value="2013-12-17T00:59:00.000+10:00"/>
			<string key="Count" value="58"/>
			<string key="Activity" value="CRP"/>
			<string key="org:group" value="B"/>
		</event>
		<event>
			<string key="concept:name" value="LacticAcid"/>
			<string key="lifecycle:transition" value="complete"/>
			<string key="org:resource" value="B"/>
			<date key="time:timestamp" value="2013-12-17T00:59:00.000+10:00"/>
			<string key="Count" value="58"/>
			<string key="Activity" value="LacticAcid"/>
			<string key="org:group" value="B"/>
		</event>
		<event>
			<string key="concept:name" value="Leucocytes"/>
			<string key="lifecycle:transition" value="complete"/>
			<string key="org:resource" value="B"/>
			<date key="time:timestamp" value="2013-12-17T00:59:00.000+10:00"/>
			<string key="Count" value="58"/>
			<string key="Activity" value="Leucocytes"/>
			<string key="org:group" value="B"/>
		</event>
		<event>
			<string key="concept:name" value="IV Antibiotics"/>
			<string key="lifecycle:transition" value="complete"/>
			<string key="org:resource" value="A"/>
			<date key="time:timestamp" value="2013-12-17T01:11:27.000+10:00"/>
			<string key="Count" value="58"/>
			<string key="Activity" value="IV Antibiotics"/>
			<string key="org:group" value="A"/>
		</event>
		<event>
			<string key="concept:name" value="IV Liquid"/>
			<string key="lifecycle:transition" value="complete"/>
			<string key="org:resource" value="A"/>
			<date key="time:timestamp" value="2013-12-17T01:31:17.000+10:00"/>
			<string key="Count" value="58"/>
			<string key="Activity" value="IV Liquid"/>
			<string key="org:group" value="A"/>
		</event>
		<event>
			<string key="concept:name" value="Admission NC"/>
			<string key="lifecycle:transition" value="complete"/>
			<string key="org:resource" value="G"/>
			<date key="time:timestamp" value="2013-12-17T06:47:11.000+10:00"/>
			<string key="Count" value="58"/>
			<string key="Activity" value="Admission NC"/>
			<string key="org:group" value="G"/>
		</event>
		<event>
			<string key="concept:name" value="Leucocytes"/>
			<string key="lifecycle:transition" value="complete"/>
			<string key="org:resource" value="B"/>
			<date key="time:timestamp" value="2013-12-17T16:00:00.000+10:00"/>
			<string key="Count" value="58"/>
			<string key="Activity" value="Leucocytes"/>
			<string key="org:group" value="B"/>
		</event>
		<event>
			<string key="concept:name" value="CRP"/>
			<string key="lifecycle:transition" value="complete"/>
			<string key="org:resource" value="B"/>
			<date key="time:timestamp" value="2013-12-17T16:00:00.000+10:00"/>
			<string key="Count" value="58"/>
			<string key="Activity" value="CRP"/>
			<string key="org:group" value="B"/>
		</event>
		<event>
			<string key="concept:name" value="Admission NC"/>
			<string key="lifecycle:transition" value="complete"/>
			<string key="org:resource" value="O"/>
			<date key="time:timestamp" value="2013-12-17T20:00:50.000+10:00"/>
			<string key="Count" value="58"/>
			<string key="Activity" value="Admission NC"/>
			<string key="org:group" value="O"/>
		</event>
		<event>
			<string key="concept:name" value="Leucocytes"/>
			<string key="lifecycle:transition" value="complete"/>
			<string key="org:resource" value="B"/>
			<date key="time:timestamp" value="2013-12-19T17:00:00.000+10:00"/>
			<string key="Count" value="58"/>
			<string key="Activity" value="Leucocytes"/>
			<string key="org:group" value="B"/>
		</event>
		<event>
			<string key="concept:name" value="CRP"/>
			<string key="lifecycle:transition" value="complete"/>
			<string key="org:resource" value="B"/>
			<date key="time:timestamp" value="2013-12-19T17:00:00.000+10:00"/>
			<string key="Count" value="58"/>
			<string key="Activity" value="CRP"/>
			<string key="org:group" value="B"/>
		</event>
		<event>
			<string key="concept:name" value="Release A"/>
			<string key="lifecycle:transition" value="complete"/>
			<string key="org:resource" value="E"/>
			<date key="time:timestamp" value="2013-12-21T21:00:00.000+10:00"/>
			<string key="Count" value="58"/>
			<string key="Activity" value="Release A"/>
			<string key="org:group" value="E"/>
		</event>
		<event>
			<string key="concept:name" value="Return ER"/>
			<string key="lifecycle:transition" value="complete"/>
			<string key="org:resource" value="?"/>
			<date key="time:timestamp" value="2014-11-18T00:54:09.000+10:00"/>
			<string key="Count" value="58"/>
			<string key="Activity" value="Return ER"/>
			<string key="org:group" value="?"/>
		</event>
	</trace>
	<trace>
		<string key="concept:name" value="LE"/>
		<string key="variant" value="Variant 81"/>
		<int key="variant-index" value="81"/>
		<string key="creator" value="Fluxicon Disco"/>
		<event>
			<string key="concept:name" value="ER Registration"/>
			<string key="lifecycle:transition" value="complete"/>
			<string key="org:resource" value="A"/>
			<date key="time:timestamp" value="2014-03-14T20:00:15.000+10:00"/>
			<string key="Count" value="58"/>
			<string key="Activity" value="ER Registration"/>
			<string key="InfectionSuspected" value="TRUE"/>
			<string key="org:group" value="A"/>
		</event>
		<event>
			<string key="concept:name" value="ER Triage"/>
			<string key="lifecycle:transition" value="complete"/>
			<string key="org:resource" value="C"/>
			<date key="time:timestamp" value="2014-03-14T20:11:49.000+10:00"/>
			<string key="Count" value="58"/>
			<string key="Activity" value="ER Triage"/>
			<string key="org:group" value="C"/>
		</event>
		<event>
			<string key="concept:name" value="ER Sepsis Triage"/>
			<string key="lifecycle:transition" value="complete"/>
			<string key="org:resource" value="A"/>
			<date key="time:timestamp" value="2014-03-14T20:12:19.000+10:00"/>
			<string key="Count" value="58"/>
			<string key="Activity" value="ER Sepsis Triage"/>
			<string key="org:group" value="A"/>
		</event>
		<event>
			<string key="concept:name" value="CRP"/>
			<string key="lifecycle:transition" value="complete"/>
			<string key="org:resource" value="B"/>
			<date key="time:timestamp" value="2014-03-14T20:17:00.000+10:00"/>
			<string key="Count" value="58"/>
			<string key="Activity" value="CRP"/>
			<string key="org:group" value="B"/>
		</event>
		<event>
			<string key="concept:name" value="Leucocytes"/>
			<string key="lifecycle:transition" value="complete"/>
			<string key="org:resource" value="B"/>
			<date key="time:timestamp" value="2014-03-14T20:17:00.000+10:00"/>
			<string key="Count" value="58"/>
			<string key="Activity" value="Leucocytes"/>
			<string key="org:group" value="B"/>
		</event>
		<event>
			<string key="concept:name" value="LacticAcid"/>
			<string key="lifecycle:transition" value="complete"/>
			<string key="org:resource" value="B"/>
			<date key="time:timestamp" value="2014-03-14T20:17:00.000+10:00"/>
			<string key="Count" value="58"/>
			<string key="Activity" value="LacticAcid"/>
			<string key="org:group" value="B"/>
		</event>
		<event>
			<string key="concept:name" value="IV Antibiotics"/>
			<string key="lifecycle:transition" value="complete"/>
			<string key="org:resource" value="A"/>
			<date key="time:timestamp" value="2014-03-14T21:00:00.000+10:00"/>
			<string key="Count" value="58"/>
			<string key="Activity" value="IV Antibiotics"/>
			<string key="org:group" value="A"/>
		</event>
		<event>
			<string key="concept:name" value="IV Liquid"/>
			<string key="lifecycle:transition" value="complete"/>
			<string key="org:resource" value="A"/>
			<date key="time:timestamp" value="2014-03-14T21:00:00.000+10:00"/>
			<string key="Count" value="58"/>
			<string key="Activity" value="IV Liquid"/>
			<string key="org:group" value="A"/>
		</event>
		<event>
			<string key="concept:name" value="Admission NC"/>
			<string key="lifecycle:transition" value="complete"/>
			<string key="org:resource" value="M"/>
			<date key="time:timestamp" value="2014-03-15T02:41:18.000+10:00"/>
			<string key="Count" value="58"/>
			<string key="Activity" value="Admission NC"/>
			<string key="org:group" value="M"/>
		</event>
		<event>
			<string key="concept:name" value="Leucocytes"/>
			<string key="lifecycle:transition" value="complete"/>
			<string key="org:resource" value="B"/>
			<date key="time:timestamp" value="2014-03-16T17:00:00.000+10:00"/>
			<string key="Count" value="58"/>
			<string key="Activity" value="Leucocytes"/>
			<string key="org:group" value="B"/>
		</event>
		<event>
			<string key="concept:name" value="CRP"/>
			<string key="lifecycle:transition" value="complete"/>
			<string key="org:resource" value="B"/>
			<date key="time:timestamp" value="2014-03-16T17:00:00.000+10:00"/>
			<string key="Count" value="58"/>
			<string key="Activity" value="CRP"/>
			<string key="org:group" value="B"/>
		</event>
		<event>
			<string key="concept:name" value="Release B"/>
			<string key="lifecycle:transition" value="complete"/>
			<string key="org:resource" value="E"/>
			<date key="time:timestamp" value="2014-03-18T03:30:00.000+10:00"/>
			<string key="Count" value="58"/>
			<string key="Activity" value="Release B"/>
			<string key="org:group" value="E"/>
		</event>
	</trace>
	<trace>
		<string key="concept:name" value="PE"/>
		<string key="variant" value="Variant 16"/>
		<int key="variant-index" value="16"/>
		<string key="creator" value="Fluxicon Disco"/>
		<event>
			<string key="concept:name" value="ER Registration"/>
			<string key="lifecycle:transition" value="complete"/>
			<string key="org:resource" value="A"/>
			<date key="time:timestamp" value="2014-12-02T00:19:31.000+10:00"/>
			<string key="Count" value="58"/>
			<string key="Activity" value="ER Registration"/>
			<string key="InfectionSuspected" value="TRUE"/>
			<string key="org:group" value="A"/>
		</event>
		<event>
			<string key="concept:name" value="ER Triage"/>
			<string key="lifecycle:transition" value="complete"/>
			<string key="org:resource" value="C"/>
			<date key="time:timestamp" value="2014-12-02T01:09:16.000+10:00"/>
			<string key="Count" value="58"/>
			<string key="Activity" value="ER Triage"/>
			<string key="org:group" value="C"/>
		</event>
		<event>
			<string key="concept:name" value="ER Sepsis Triage"/>
			<string key="lifecycle:transition" value="complete"/>
			<string key="org:resource" value="A"/>
			<date key="time:timestamp" value="2014-12-02T01:09:52.000+10:00"/>
			<string key="Count" value="58"/>
			<string key="Activity" value="ER Sepsis Triage"/>
			<string key="org:group" value="A"/>
		</event>
		<event>
			<string key="concept:name" value="IV Liquid"/>
			<string key="lifecycle:transition" value="complete"/>
			<string key="org:resource" value="A"/>
			<date key="time:timestamp" value="2014-12-02T01:10:24.000+10:00"/>
			<string key="Count" value="58"/>
			<string key="Activity" value="IV Liquid"/>
			<string key="org:group" value="A"/>
		</event>
		<event>
			<string key="concept:name" value="IV Antibiotics"/>
			<string key="lifecycle:transition" value="complete"/>
			<string key="org:resource" value="A"/>
			<date key="time:timestamp" value="2014-12-02T01:20:00.000+10:00"/>
			<string key="Count" value="58"/>
			<string key="Activity" value="IV Antibiotics"/>
			<string key="org:group" value="A"/>
		</event>
		<event>
			<string key="concept:name" value="CRP"/>
			<string key="lifecycle:transition" value="complete"/>
			<string key="org:resource" value="B"/>
			<date key="time:timestamp" value="2014-12-02T01:45:00.000+10:00"/>
			<string key="Count" value="58"/>
			<string key="Activity" value="CRP"/>
			<string key="org:group" value="B"/>
		</event>
		<event>
			<string key="concept:name" value="Leucocytes"/>
			<string key="lifecycle:transition" value="complete"/>
			<string key="org:resource" value="B"/>
			<date key="time:timestamp" value="2014-12-02T01:45:00.000+10:00"/>
			<string key="Count" value="58"/>
			<string key="Activity" value="Leucocytes"/>
			<string key="org:group" value="B"/>
		</event>
		<event>
			<string key="concept:name" value="LacticAcid"/>
			<string key="lifecycle:transition" value="complete"/>
			<string key="org:resource" value="B"/>
			<date key="time:timestamp" value="2014-12-02T01:45:00.000+10:00"/>
			<string key="Count" value="58"/>
			<string key="Activity" value="LacticAcid"/>
			<string key="org:group" value="B"/>
		</event>
	</trace>
	<trace>
		<string key="concept:name" value="QE"/>
		<string key="variant" value="Variant 82"/>
		<int key="variant-index" value="82"/>
		<string key="creator" value="Fluxicon Disco"/>
		<event>
			<string key="concept:name" value="ER Registration"/>
			<string key="lifecycle:transition" value="complete"/>
			<string key="org:resource" value="A"/>
			<date key="time:timestamp" value="2014-10-08T20:06:40.000+10:00"/>
			<string key="Count" value="82"/>
			<string key="Activity" value="ER Registration"/>
			<string key="InfectionSuspected" value="TRUE"/>
			<string key="org:group" value="A"/>
		</event>
		<event>
			<string key="concept:name" value="ER Triage"/>
			<string key="lifecycle:transition" value="complete"/>
			<string key="org:resource" value="C"/>
			<date key="time:timestamp" value="2014-10-08T20:14:29.000+10:00"/>
			<string key="Count" value="82"/>
			<string key="Activity" value="ER Triage"/>
			<string key="org:group" value="C"/>
		</event>
		<event>
			<string key="concept:name" value="ER Sepsis Triage"/>
			<string key="lifecycle:transition" value="complete"/>
			<string key="org:resource" value="A"/>
			<date key="time:timestamp" value="2014-10-08T20:18:09.000+10:00"/>
			<string key="Count" value="82"/>
			<string key="Activity" value="ER Sepsis Triage"/>
			<string key="org:group" value="A"/>
		</event>
		<event>
			<string key="concept:name" value="Leucocytes"/>
			<string key="lifecycle:transition" value="complete"/>
			<string key="org:resource" value="B"/>
			<date key="time:timestamp" value="2014-10-08T20:26:00.000+10:00"/>
			<string key="Count" value="82"/>
			<string key="Activity" value="Leucocytes"/>
			<string key="org:group" value="B"/>
		</event>
		<event>
			<string key="concept:name" value="LacticAcid"/>
			<string key="lifecycle:transition" value="complete"/>
			<string key="org:resource" value="B"/>
			<date key="time:timestamp" value="2014-10-08T20:26:00.000+10:00"/>
			<string key="Count" value="82"/>
			<string key="Activity" value="LacticAcid"/>
			<string key="org:group" value="B"/>
		</event>
		<event>
			<string key="concept:name" value="CRP"/>
			<string key="lifecycle:transition" value="complete"/>
			<string key="org:resource" value="B"/>
			<date key="time:timestamp" value="2014-10-08T20:26:00.000+10:00"/>
			<string key="Count" value="82"/>
			<string key="Activity" value="CRP"/>
			<string key="org:group" value="B"/>
		</event>
		<event>
			<string key="concept:name" value="IV Liquid"/>
			<string key="lifecycle:transition" value="complete"/>
			<string key="org:resource" value="A"/>
			<date key="time:timestamp" value="2014-10-09T00:10:56.000+10:00"/>
			<string key="Count" value="82"/>
			<string key="Activity" value="IV Liquid"/>
			<string key="org:group" value="A"/>
		</event>
		<event>
			<string key="concept:name" value="IV Antibiotics"/>
			<string key="lifecycle:transition" value="complete"/>
			<string key="org:resource" value="A"/>
			<date key="time:timestamp" value="2014-10-09T00:30:57.000+10:00"/>
			<string key="Count" value="82"/>
			<string key="Activity" value="IV Antibiotics"/>
			<string key="org:group" value="A"/>
		</event>
		<event>
			<string key="concept:name" value="Admission IC"/>
			<string key="lifecycle:transition" value="complete"/>
			<string key="org:resource" value="P"/>
			<date key="time:timestamp" value="2014-10-09T02:18:09.000+10:00"/>
			<string key="Count" value="82"/>
			<string key="Activity" value="Admission IC"/>
			<string key="org:group" value="P"/>
		</event>
		<event>
			<string key="concept:name" value="CRP"/>
			<string key="lifecycle:transition" value="complete"/>
			<string key="org:resource" value="B"/>
			<date key="time:timestamp" value="2014-10-09T15:00:00.000+10:00"/>
			<string key="Count" value="82"/>
			<string key="Activity" value="CRP"/>
			<string key="org:group" value="B"/>
		</event>
		<event>
			<string key="concept:name" value="LacticAcid"/>
			<string key="lifecycle:transition" value="complete"/>
			<string key="org:resource" value="B"/>
			<date key="time:timestamp" value="2014-10-09T15:00:00.000+10:00"/>
			<string key="Count" value="82"/>
			<string key="Activity" value="LacticAcid"/>
			<string key="org:group" value="B"/>
		</event>
		<event>
			<string key="concept:name" value="Leucocytes"/>
			<string key="lifecycle:transition" value="complete"/>
			<string key="org:resource" value="B"/>
			<date key="time:timestamp" value="2014-10-09T15:00:00.000+10:00"/>
			<string key="Count" value="82"/>
			<string key="Activity" value="Leucocytes"/>
			<string key="org:group" value="B"/>
		</event>
		<event>
			<string key="concept:name" value="Admission NC"/>
			<string key="lifecycle:transition" value="complete"/>
			<string key="org:resource" value="Q"/>
			<date key="time:timestamp" value="2014-10-09T19:00:00.000+10:00"/>
			<string key="Count" value="82"/>
			<string key="Activity" value="Admission NC"/>
			<string key="org:group" value="Q"/>
		</event>
		<event>
			<string key="concept:name" value="CRP"/>
			<string key="lifecycle:transition" value="complete"/>
			<string key="org:resource" value="B"/>
			<date key="time:timestamp" value="2014-10-10T15:00:00.000+10:00"/>
			<string key="Count" value="82"/>
			<string key="Activity" value="CRP"/>
			<string key="org:group" value="B"/>
		</event>
		<event>
			<string key="concept:name" value="Leucocytes"/>
			<string key="lifecycle:transition" value="complete"/>
			<string key="org:resource" value="B"/>
			<date key="time:timestamp" value="2014-10-10T15:00:00.000+10:00"/>
			<string key="Count" value="82"/>
			<string key="Activity" value="Leucocytes"/>
			<string key="org:group" value="B"/>
		</event>
		<event>
			<string key="concept:name" value="CRP"/>
			<string key="lifecycle:transition" value="complete"/>
			<string key="org:resource" value="B"/>
			<date key="time:timestamp" value="2014-10-11T16:00:00.000+10:00"/>
			<string key="Count" value="82"/>
			<string key="Activity" value="CRP"/>
			<string key="org:group" value="B"/>
		</event>
		<event>
			<string key="concept:name" value="Leucocytes"/>
			<string key="lifecycle:transition" value="complete"/>
			<string key="org:resource" value="B"/>
			<date key="time:timestamp" value="2014-10-11T16:00:00.000+10:00"/>
			<string key="Count" value="82"/>
			<string key="Activity" value="Leucocytes"/>
			<string key="org:group" value="B"/>
		</event>
		<event>
			<string key="concept:name" value="Leucocytes"/>
			<string key="lifecycle:transition" value="complete"/>
			<string key="org:resource" value="B"/>
			<date key="time:timestamp" value="2014-10-13T16:00:00.000+10:00"/>
			<string key="Count" value="82"/>
			<string key="Activity" value="Leucocytes"/>
			<string key="org:group" value="B"/>
		</event>
		<event>
			<string key="concept:name" value="CRP"/>
			<string key="lifecycle:transition" value="complete"/>
			<string key="org:resource" value="B"/>
			<date key="time:timestamp" value="2014-10-13T16:00:00.000+10:00"/>
			<string key="Count" value="82"/>
			<string key="Activity" value="CRP"/>
			<string key="org:group" value="B"/>
		</event>
		<event>
			<string key="concept:name" value="Release A"/>
			<string key="lifecycle:transition" value="complete"/>
			<string key="org:resource" value="E"/>
			<date key="time:timestamp" value="2014-10-14T02:00:00.000+10:00"/>
			<string key="Count" value="82"/>
			<string key="Activity" value="Release A"/>
			<string key="org:group" value="E"/>
		</event>
		<event>
			<string key="concept:name" value="Return ER"/>
			<string key="lifecycle:transition" value="complete"/>
			<string key="org:resource" value="?"/>
			<date key="time:timestamp" value="2014-12-26T00:44:03.000+10:00"/>
			<string key="Count" value="82"/>
			<string key="Activity" value="Return ER"/>
			<string key="org:group" value="?"/>
		</event>
	</trace>
	<trace>
		<string key="concept:name" value="SE"/>
		<string key="variant" value="Variant 83"/>
		<int key="variant-index" value="83"/>
		<string key="creator" value="Fluxicon Disco"/>
		<event>
			<string key="concept:name" value="ER Registration"/>
			<string key="lifecycle:transition" value="complete"/>
			<string key="org:resource" value="A"/>
			<date key="time:timestamp" value="2014-10-12T04:15:50.000+10:00"/>
			<string key="Count" value="58"/>
			<string key="Activity" value="ER Registration"/>
			<string key="InfectionSuspected" value="TRUE"/>
			<string key="org:group" value="A"/>
		</event>
		<event>
			<string key="concept:name" value="ER Triage"/>
			<string key="lifecycle:transition" value="complete"/>
			<string key="org:resource" value="C"/>
			<date key="time:timestamp" value="2014-10-12T04:21:17.000+10:00"/>
			<string key="Count" value="58"/>
			<string key="Activity" value="ER Triage"/>
			<string key="org:group" value="C"/>
		</event>
		<event>
			<string key="concept:name" value="ER Sepsis Triage"/>
			<string key="lifecycle:transition" value="complete"/>
			<string key="org:resource" value="A"/>
			<date key="time:timestamp" value="2014-10-12T04:21:28.000+10:00"/>
			<string key="Count" value="58"/>
			<string key="Activity" value="ER Sepsis Triage"/>
			<string key="org:group" value="A"/>
		</event>
		<event>
			<string key="concept:name" value="IV Liquid"/>
			<string key="lifecycle:transition" value="complete"/>
			<string key="org:resource" value="A"/>
			<date key="time:timestamp" value="2014-10-12T04:22:13.000+10:00"/>
			<string key="Count" value="58"/>
			<string key="Activity" value="IV Liquid"/>
			<string key="org:group" value="A"/>
		</event>
		<event>
			<string key="concept:name" value="CRP"/>
			<string key="lifecycle:transition" value="complete"/>
			<string key="org:resource" value="B"/>
			<date key="time:timestamp" value="2014-10-12T04:41:00.000+10:00"/>
			<string key="Count" value="58"/>
			<string key="Activity" value="CRP"/>
			<string key="org:group" value="B"/>
		</event>
		<event>
			<string key="concept:name" value="LacticAcid"/>
			<string key="lifecycle:transition" value="complete"/>
			<string key="org:resource" value="B"/>
			<date key="time:timestamp" value="2014-10-12T04:41:00.000+10:00"/>
			<string key="Count" value="58"/>
			<string key="Activity" value="LacticAcid"/>
			<string key="org:group" value="B"/>
		</event>
		<event>
			<string key="concept:name" value="Leucocytes"/>
			<string key="lifecycle:transition" value="complete"/>
			<string key="org:resource" value="B"/>
			<date key="time:timestamp" value="2014-10-12T04:41:00.000+10:00"/>
			<string key="Count" value="58"/>
			<string key="Activity" value="Leucocytes"/>
			<string key="org:group" value="B"/>
		</event>
		<event>
			<string key="concept:name" value="IV Antibiotics"/>
			<string key="lifecycle:transition" value="complete"/>
			<string key="org:resource" value="A"/>
			<date key="time:timestamp" value="2014-10-12T05:00:00.000+10:00"/>
			<string key="Count" value="58"/>
			<string key="Activity" value="IV Antibiotics"/>
			<string key="org:group" value="A"/>
		</event>
		<event>
			<string key="concept:name" value="Admission NC"/>
			<string key="lifecycle:transition" value="complete"/>
			<string key="org:resource" value="O"/>
			<date key="time:timestamp" value="2014-10-12T07:47:59.000+10:00"/>
			<string key="Count" value="58"/>
			<string key="Activity" value="Admission NC"/>
			<string key="org:group" value="O"/>
		</event>
		<event>
			<string key="concept:name" value="Release A"/>
			<string key="lifecycle:transition" value="complete"/>
			<string key="org:resource" value="E"/>
			<date key="time:timestamp" value="2014-10-16T19:50:00.000+10:00"/>
			<string key="Count" value="58"/>
			<string key="Activity" value="Release A"/>
			<string key="org:group" value="E"/>
		</event>
	</trace>
	<trace>
		<string key="concept:name" value="UE"/>
		<string key="variant" value="Variant 84"/>
		<int key="variant-index" value="84"/>
		<string key="creator" value="Fluxicon Disco"/>
		<event>
			<string key="concept:name" value="ER Registration"/>
			<string key="lifecycle:transition" value="complete"/>
			<string key="org:resource" value="A"/>
			<date key="time:timestamp" value="2014-05-24T04:22:19.000+10:00"/>
			<string key="Count" value="58"/>
			<string key="Activity" value="ER Registration"/>
			<string key="InfectionSuspected" value="TRUE"/>
			<string key="org:group" value="A"/>
		</event>
		<event>
			<string key="concept:name" value="ER Triage"/>
			<string key="lifecycle:transition" value="complete"/>
			<string key="org:resource" value="C"/>
			<date key="time:timestamp" value="2014-05-24T04:31:42.000+10:00"/>
			<string key="Count" value="58"/>
			<string key="Activity" value="ER Triage"/>
			<string key="org:group" value="C"/>
		</event>
		<event>
			<string key="concept:name" value="ER Sepsis Triage"/>
			<string key="lifecycle:transition" value="complete"/>
			<string key="org:resource" value="A"/>
			<date key="time:timestamp" value="2014-05-24T04:32:08.000+10:00"/>
			<string key="Count" value="58"/>
			<string key="Activity" value="ER Sepsis Triage"/>
			<string key="org:group" value="A"/>
		</event>
		<event>
			<string key="concept:name" value="IV Liquid"/>
			<string key="lifecycle:transition" value="complete"/>
			<string key="org:resource" value="A"/>
			<date key="time:timestamp" value="2014-05-24T04:37:50.000+10:00"/>
			<string key="Count" value="58"/>
			<string key="Activity" value="IV Liquid"/>
			<string key="org:group" value="A"/>
		</event>
		<event>
			<string key="concept:name" value="IV Antibiotics"/>
			<string key="lifecycle:transition" value="complete"/>
			<string key="org:resource" value="A"/>
			<date key="time:timestamp" value="2014-05-24T04:44:57.000+10:00"/>
			<string key="Count" value="58"/>
			<string key="Activity" value="IV Antibiotics"/>
			<string key="org:group" value="A"/>
		</event>
		<event>
			<string key="concept:name" value="Leucocytes"/>
			<string key="lifecycle:transition" value="complete"/>
			<string key="org:resource" value="B"/>
			<date key="time:timestamp" value="2014-05-24T04:46:00.000+10:00"/>
			<string key="Count" value="58"/>
			<string key="Activity" value="Leucocytes"/>
			<string key="org:group" value="B"/>
		</event>
		<event>
			<string key="concept:name" value="CRP"/>
			<string key="lifecycle:transition" value="complete"/>
			<string key="org:resource" value="B"/>
			<date key="time:timestamp" value="2014-05-24T04:46:00.000+10:00"/>
			<string key="Count" value="58"/>
			<string key="Activity" value="CRP"/>
			<string key="org:group" value="B"/>
		</event>
		<event>
			<string key="concept:name" value="LacticAcid"/>
			<string key="lifecycle:transition" value="complete"/>
			<string key="org:resource" value="B"/>
			<date key="time:timestamp" value="2014-05-24T04:46:00.000+10:00"/>
			<string key="Count" value="58"/>
			<string key="Activity" value="LacticAcid"/>
			<string key="org:group" value="B"/>
		</event>
		<event>
			<string key="concept:name" value="Admission NC"/>
			<string key="lifecycle:transition" value="complete"/>
			<string key="org:resource" value="G"/>
			<date key="time:timestamp" value="2014-05-24T07:53:24.000+10:00"/>
			<string key="Count" value="58"/>
			<string key="Activity" value="Admission NC"/>
			<string key="org:group" value="G"/>
		</event>
		<event>
			<string key="concept:name" value="CRP"/>
			<string key="lifecycle:transition" value="complete"/>
			<string key="org:resource" value="B"/>
			<date key="time:timestamp" value="2014-05-24T16:00:00.000+10:00"/>
			<string key="Count" value="58"/>
			<string key="Activity" value="CRP"/>
			<string key="org:group" value="B"/>
		</event>
		<event>
			<string key="concept:name" value="Leucocytes"/>
			<string key="lifecycle:transition" value="complete"/>
			<string key="org:resource" value="B"/>
			<date key="time:timestamp" value="2014-05-24T16:00:00.000+10:00"/>
			<string key="Count" value="58"/>
			<string key="Activity" value="Leucocytes"/>
			<string key="org:group" value="B"/>
		</event>
		<event>
			<string key="concept:name" value="Admission NC"/>
			<string key="lifecycle:transition" value="complete"/>
			<string key="org:resource" value="D"/>
			<date key="time:timestamp" value="2014-05-24T20:00:00.000+10:00"/>
			<string key="Count" value="58"/>
			<string key="Activity" value="Admission NC"/>
			<string key="org:group" value="D"/>
		</event>
		<event>
			<string key="concept:name" value="CRP"/>
			<string key="lifecycle:transition" value="complete"/>
			<string key="org:resource" value="B"/>
			<date key="time:timestamp" value="2014-05-25T17:00:00.000+10:00"/>
			<string key="Count" value="58"/>
			<string key="Activity" value="CRP"/>
			<string key="org:group" value="B"/>
		</event>
		<event>
			<string key="concept:name" value="Leucocytes"/>
			<string key="lifecycle:transition" value="complete"/>
			<string key="org:resource" value="B"/>
			<date key="time:timestamp" value="2014-05-25T17:00:00.000+10:00"/>
			<string key="Count" value="58"/>
			<string key="Activity" value="Leucocytes"/>
			<string key="org:group" value="B"/>
		</event>
		<event>
			<string key="concept:name" value="Leucocytes"/>
			<string key="lifecycle:transition" value="complete"/>
			<string key="org:resource" value="B"/>
			<date key="time:timestamp" value="2014-05-27T16:00:00.000+10:00"/>
			<string key="Count" value="58"/>
			<string key="Activity" value="Leucocytes"/>
			<string key="org:group" value="B"/>
		</event>
		<event>
			<string key="concept:name" value="CRP"/>
			<string key="lifecycle:transition" value="complete"/>
			<string key="org:resource" value="B"/>
			<date key="time:timestamp" value="2014-05-27T16:00:00.000+10:00"/>
			<string key="Count" value="58"/>
			<string key="Activity" value="CRP"/>
			<string key="org:group" value="B"/>
		</event>
		<event>
			<string key="concept:name" value="Leucocytes"/>
			<string key="lifecycle:transition" value="complete"/>
			<string key="org:resource" value="B"/>
			<date key="time:timestamp" value="2014-05-29T16:00:00.000+10:00"/>
			<string key="Count" value="58"/>
			<string key="Activity" value="Leucocytes"/>
			<string key="org:group" value="B"/>
		</event>
		<event>
			<string key="concept:name" value="CRP"/>
			<string key="lifecycle:transition" value="complete"/>
			<string key="org:resource" value="B"/>
			<date key="time:timestamp" value="2014-05-29T16:00:00.000+10:00"/>
			<string key="Count" value="58"/>
			<string key="Activity" value="CRP"/>
			<string key="org:group" value="B"/>
		</event>
		<event>
			<string key="concept:name" value="Release A"/>
			<string key="lifecycle:transition" value="complete"/>
			<string key="org:resource" value="E"/>
			<date key="time:timestamp" value="2014-05-30T18:20:00.000+10:00"/>
			<string key="Count" value="58"/>
			<string key="Activity" value="Release A"/>
			<string key="org:group" value="E"/>
		</event>
	</trace>
	<trace>
		<string key="concept:name" value="VE"/>
		<string key="variant" value="Variant 85"/>
		<int key="variant-index" value="85"/>
		<string key="creator" value="Fluxicon Disco"/>
		<event>
			<string key="concept:name" value="ER Registration"/>
			<string key="lifecycle:transition" value="complete"/>
			<string key="org:resource" value="A"/>
			<date key="time:timestamp" value="2014-11-12T04:48:42.000+10:00"/>
			<string key="Count" value="58"/>
			<string key="Activity" value="ER Registration"/>
			<string key="InfectionSuspected" value="TRUE"/>
			<string key="org:group" value="A"/>
		</event>
		<event>
			<string key="concept:name" value="ER Triage"/>
			<string key="lifecycle:transition" value="complete"/>
			<string key="org:resource" value="C"/>
			<date key="time:timestamp" value="2014-11-12T04:50:18.000+10:00"/>
			<string key="Count" value="58"/>
			<string key="Activity" value="ER Triage"/>
			<string key="org:group" value="C"/>
		</event>
		<event>
			<string key="concept:name" value="ER Sepsis Triage"/>
			<string key="lifecycle:transition" value="complete"/>
			<string key="org:resource" value="A"/>
			<date key="time:timestamp" value="2014-11-12T04:50:32.000+10:00"/>
			<string key="Count" value="58"/>
			<string key="Activity" value="ER Sepsis Triage"/>
			<string key="org:group" value="A"/>
		</event>
		<event>
			<string key="concept:name" value="LacticAcid"/>
			<string key="lifecycle:transition" value="complete"/>
			<string key="org:resource" value="B"/>
			<date key="time:timestamp" value="2014-11-12T04:59:00.000+10:00"/>
			<string key="Count" value="58"/>
			<string key="Activity" value="LacticAcid"/>
			<string key="org:group" value="B"/>
		</event>
		<event>
			<string key="concept:name" value="CRP"/>
			<string key="lifecycle:transition" value="complete"/>
			<string key="org:resource" value="B"/>
			<date key="time:timestamp" value="2014-11-12T04:59:00.000+10:00"/>
			<string key="Count" value="58"/>
			<string key="Activity" value="CRP"/>
			<string key="org:group" value="B"/>
		</event>
		<event>
			<string key="concept:name" value="Leucocytes"/>
			<string key="lifecycle:transition" value="complete"/>
			<string key="org:resource" value="B"/>
			<date key="time:timestamp" value="2014-11-12T04:59:00.000+10:00"/>
			<string key="Count" value="58"/>
			<string key="Activity" value="Leucocytes"/>
			<string key="org:group" value="B"/>
		</event>
		<event>
			<string key="concept:name" value="IV Liquid"/>
			<string key="lifecycle:transition" value="complete"/>
			<string key="org:resource" value="A"/>
			<date key="time:timestamp" value="2014-11-12T05:15:00.000+10:00"/>
			<string key="Count" value="58"/>
			<string key="Activity" value="IV Liquid"/>
			<string key="org:group" value="A"/>
		</event>
		<event>
			<string key="concept:name" value="IV Antibiotics"/>
			<string key="lifecycle:transition" value="complete"/>
			<string key="org:resource" value="A"/>
			<date key="time:timestamp" value="2014-11-12T05:30:00.000+10:00"/>
			<string key="Count" value="58"/>
			<string key="Activity" value="IV Antibiotics"/>
			<string key="org:group" value="A"/>
		</event>
		<event>
			<string key="concept:name" value="Admission IC"/>
			<string key="lifecycle:transition" value="complete"/>
			<string key="org:resource" value="W"/>
			<date key="time:timestamp" value="2014-11-12T07:21:45.000+10:00"/>
			<string key="Count" value="58"/>
			<string key="Activity" value="Admission IC"/>
			<string key="org:group" value="W"/>
		</event>
		<event>
			<string key="concept:name" value="Leucocytes"/>
			<string key="lifecycle:transition" value="complete"/>
			<string key="org:resource" value="B"/>
			<date key="time:timestamp" value="2014-11-12T16:00:00.000+10:00"/>
			<string key="Count" value="58"/>
			<string key="Activity" value="Leucocytes"/>
			<string key="org:group" value="B"/>
		</event>
		<event>
			<string key="concept:name" value="CRP"/>
			<string key="lifecycle:transition" value="complete"/>
			<string key="org:resource" value="B"/>
			<date key="time:timestamp" value="2014-11-12T16:00:00.000+10:00"/>
			<string key="Count" value="58"/>
			<string key="Activity" value="CRP"/>
			<string key="org:group" value="B"/>
		</event>
		<event>
			<string key="concept:name" value="LacticAcid"/>
			<string key="lifecycle:transition" value="complete"/>
			<string key="org:resource" value="B"/>
			<date key="time:timestamp" value="2014-11-12T16:00:00.000+10:00"/>
			<string key="Count" value="58"/>
			<string key="Activity" value="LacticAcid"/>
			<string key="org:group" value="B"/>
		</event>
		<event>
			<string key="concept:name" value="LacticAcid"/>
			<string key="lifecycle:transition" value="complete"/>
			<string key="org:resource" value="B"/>
			<date key="time:timestamp" value="2014-11-13T16:00:00.000+10:00"/>
			<string key="Count" value="58"/>
			<string key="Activity" value="LacticAcid"/>
			<string key="org:group" value="B"/>
		</event>
		<event>
			<string key="concept:name" value="CRP"/>
			<string key="lifecycle:transition" value="complete"/>
			<string key="org:resource" value="B"/>
			<date key="time:timestamp" value="2014-11-13T16:00:00.000+10:00"/>
			<string key="Count" value="58"/>
			<string key="Activity" value="CRP"/>
			<string key="org:group" value="B"/>
		</event>
		<event>
			<string key="concept:name" value="Leucocytes"/>
			<string key="lifecycle:transition" value="complete"/>
			<string key="org:resource" value="B"/>
			<date key="time:timestamp" value="2014-11-13T16:00:00.000+10:00"/>
			<string key="Count" value="58"/>
			<string key="Activity" value="Leucocytes"/>
			<string key="org:group" value="B"/>
		</event>
		<event>
			<string key="concept:name" value="CRP"/>
			<string key="lifecycle:transition" value="complete"/>
			<string key="org:resource" value="B"/>
			<date key="time:timestamp" value="2014-11-14T16:00:00.000+10:00"/>
			<string key="Count" value="58"/>
			<string key="Activity" value="CRP"/>
			<string key="org:group" value="B"/>
		</event>
		<event>
			<string key="concept:name" value="LacticAcid"/>
			<string key="lifecycle:transition" value="complete"/>
			<string key="org:resource" value="B"/>
			<date key="time:timestamp" value="2014-11-14T16:00:00.000+10:00"/>
			<string key="Count" value="58"/>
			<string key="Activity" value="LacticAcid"/>
			<string key="org:group" value="B"/>
		</event>
		<event>
			<string key="concept:name" value="Leucocytes"/>
			<string key="lifecycle:transition" value="complete"/>
			<string key="org:resource" value="B"/>
			<date key="time:timestamp" value="2014-11-14T16:00:00.000+10:00"/>
			<string key="Count" value="58"/>
			<string key="Activity" value="Leucocytes"/>
			<string key="org:group" value="B"/>
		</event>
		<event>
			<string key="concept:name" value="Release A"/>
			<string key="lifecycle:transition" value="complete"/>
			<string key="org:resource" value="E"/>
			<date key="time:timestamp" value="2014-11-15T22:00:00.000+10:00"/>
			<string key="Count" value="58"/>
			<string key="Activity" value="Release A"/>
			<string key="org:group" value="E"/>
		</event>
	</trace>
	<trace>
		<string key="concept:name" value="XE"/>
		<string key="variant" value="Variant 5"/>
		<int key="variant-index" value="5"/>
		<string key="creator" value="Fluxicon Disco"/>
		<event>
			<string key="concept:name" value="ER Registration"/>
			<string key="lifecycle:transition" value="complete"/>
			<string key="org:resource" value="A"/>
			<date key="time:timestamp" value="2014-04-03T19:27:25.000+10:00"/>
			<string key="Count" value="42"/>
			<string key="Activity" value="ER Registration"/>
			<string key="InfectionSuspected" value="TRUE"/>
			<string key="org:group" value="A"/>
		</event>
		<event>
			<string key="concept:name" value="ER Triage"/>
			<string key="lifecycle:transition" value="complete"/>
			<string key="org:resource" value="C"/>
			<date key="time:timestamp" value="2014-04-03T19:29:55.000+10:00"/>
			<string key="Count" value="42"/>
			<string key="Activity" value="ER Triage"/>
			<string key="org:group" value="C"/>
		</event>
		<event>
			<string key="concept:name" value="ER Sepsis Triage"/>
			<string key="lifecycle:transition" value="complete"/>
			<string key="org:resource" value="A"/>
			<date key="time:timestamp" value="2014-04-03T19:30:10.000+10:00"/>
			<string key="Count" value="42"/>
			<string key="Activity" value="ER Sepsis Triage"/>
			<string key="org:group" value="A"/>
		</event>
		<event>
			<string key="concept:name" value="IV Liquid"/>
			<string key="lifecycle:transition" value="complete"/>
			<string key="org:resource" value="A"/>
			<date key="time:timestamp" value="2014-04-03T19:45:25.000+10:00"/>
			<string key="Count" value="42"/>
			<string key="Activity" value="IV Liquid"/>
			<string key="org:group" value="A"/>
		</event>
		<event>
			<string key="concept:name" value="IV Antibiotics"/>
			<string key="lifecycle:transition" value="complete"/>
			<string key="org:resource" value="A"/>
			<date key="time:timestamp" value="2014-04-03T19:45:31.000+10:00"/>
			<string key="Count" value="42"/>
			<string key="Activity" value="IV Antibiotics"/>
			<string key="org:group" value="A"/>
		</event>
		<event>
			<string key="concept:name" value="Leucocytes"/>
			<string key="lifecycle:transition" value="complete"/>
			<string key="org:resource" value="B"/>
			<date key="time:timestamp" value="2014-04-03T19:48:00.000+10:00"/>
			<string key="Count" value="42"/>
			<string key="Activity" value="Leucocytes"/>
			<string key="org:group" value="B"/>
		</event>
		<event>
			<string key="concept:name" value="LacticAcid"/>
			<string key="lifecycle:transition" value="complete"/>
			<string key="org:resource" value="B"/>
			<date key="time:timestamp" value="2014-04-03T19:48:00.000+10:00"/>
			<string key="Count" value="42"/>
			<string key="Activity" value="LacticAcid"/>
			<string key="org:group" value="B"/>
		</event>
		<event>
			<string key="concept:name" value="CRP"/>
			<string key="lifecycle:transition" value="complete"/>
			<string key="org:resource" value="B"/>
			<date key="time:timestamp" value="2014-04-03T19:48:00.000+10:00"/>
			<string key="Count" value="42"/>
			<string key="Activity" value="CRP"/>
			<string key="org:group" value="B"/>
		</event>
	</trace>
	<trace>
		<string key="concept:name" value="ZE"/>
		<string key="variant" value="Variant 86"/>
		<int key="variant-index" value="86"/>
		<string key="creator" value="Fluxicon Disco"/>
		<event>
			<string key="concept:name" value="ER Registration"/>
			<string key="lifecycle:transition" value="complete"/>
			<string key="org:resource" value="A"/>
			<date key="time:timestamp" value="2014-07-02T22:35:50.000+10:00"/>
			<string key="Count" value="58"/>
			<string key="Activity" value="ER Registration"/>
			<string key="InfectionSuspected" value="TRUE"/>
			<string key="org:group" value="A"/>
		</event>
		<event>
			<string key="concept:name" value="ER Triage"/>
			<string key="lifecycle:transition" value="complete"/>
			<string key="org:resource" value="C"/>
			<date key="time:timestamp" value="2014-07-02T22:42:19.000+10:00"/>
			<string key="Count" value="58"/>
			<string key="Activity" value="ER Triage"/>
			<string key="org:group" value="C"/>
		</event>
		<event>
			<string key="concept:name" value="ER Sepsis Triage"/>
			<string key="lifecycle:transition" value="complete"/>
			<string key="org:resource" value="A"/>
			<date key="time:timestamp" value="2014-07-02T22:42:34.000+10:00"/>
			<string key="Count" value="58"/>
			<string key="Activity" value="ER Sepsis Triage"/>
			<string key="org:group" value="A"/>
		</event>
		<event>
			<string key="concept:name" value="Leucocytes"/>
			<string key="lifecycle:transition" value="complete"/>
			<string key="org:resource" value="B"/>
			<date key="time:timestamp" value="2014-07-02T22:48:00.000+10:00"/>
			<string key="Count" value="58"/>
			<string key="Activity" value="Leucocytes"/>
			<string key="org:group" value="B"/>
		</event>
		<event>
			<string key="concept:name" value="LacticAcid"/>
			<string key="lifecycle:transition" value="complete"/>
			<string key="org:resource" value="B"/>
			<date key="time:timestamp" value="2014-07-02T22:48:00.000+10:00"/>
			<string key="Count" value="58"/>
			<string key="Activity" value="LacticAcid"/>
			<string key="org:group" value="B"/>
		</event>
		<event>
			<string key="concept:name" value="CRP"/>
			<string key="lifecycle:transition" value="complete"/>
			<string key="org:resource" value="B"/>
			<date key="time:timestamp" value="2014-07-02T22:48:00.000+10:00"/>
			<string key="Count" value="58"/>
			<string key="Activity" value="CRP"/>
			<string key="org:group" value="B"/>
		</event>
		<event>
			<string key="concept:name" value="IV Liquid"/>
			<string key="lifecycle:transition" value="complete"/>
			<string key="org:resource" value="A"/>
			<date key="time:timestamp" value="2014-07-03T02:23:41.000+10:00"/>
			<string key="Count" value="58"/>
			<string key="Activity" value="IV Liquid"/>
			<string key="org:group" value="A"/>
		</event>
		<event>
			<string key="concept:name" value="IV Antibiotics"/>
			<string key="lifecycle:transition" value="complete"/>
			<string key="org:resource" value="A"/>
			<date key="time:timestamp" value="2014-07-03T02:23:42.000+10:00"/>
			<string key="Count" value="58"/>
			<string key="Activity" value="IV Antibiotics"/>
			<string key="org:group" value="A"/>
		</event>
		<event>
			<string key="concept:name" value="Admission NC"/>
			<string key="lifecycle:transition" value="complete"/>
			<string key="org:resource" value="F"/>
			<date key="time:timestamp" value="2014-07-03T02:24:30.000+10:00"/>
			<string key="Count" value="58"/>
			<string key="Activity" value="Admission NC"/>
			<string key="org:group" value="F"/>
		</event>
		<event>
			<string key="concept:name" value="Leucocytes"/>
			<string key="lifecycle:transition" value="complete"/>
			<string key="org:resource" value="B"/>
			<date key="time:timestamp" value="2014-07-03T16:00:00.000+10:00"/>
			<string key="Count" value="58"/>
			<string key="Activity" value="Leucocytes"/>
			<string key="org:group" value="B"/>
		</event>
		<event>
			<string key="concept:name" value="Leucocytes"/>
			<string key="lifecycle:transition" value="complete"/>
			<string key="org:resource" value="B"/>
			<date key="time:timestamp" value="2014-07-05T16:00:00.000+10:00"/>
			<string key="Count" value="58"/>
			<string key="Activity" value="Leucocytes"/>
			<string key="org:group" value="B"/>
		</event>
		<event>
			<string key="concept:name" value="CRP"/>
			<string key="lifecycle:transition" value="complete"/>
			<string key="org:resource" value="B"/>
			<date key="time:timestamp" value="2014-07-07T16:00:00.000+10:00"/>
			<string key="Count" value="58"/>
			<string key="Activity" value="CRP"/>
			<string key="org:group" value="B"/>
		</event>
		<event>
			<string key="concept:name" value="Leucocytes"/>
			<string key="lifecycle:transition" value="complete"/>
			<string key="org:resource" value="B"/>
			<date key="time:timestamp" value="2014-07-07T16:00:00.000+10:00"/>
			<string key="Count" value="58"/>
			<string key="Activity" value="Leucocytes"/>
			<string key="org:group" value="B"/>
		</event>
		<event>
			<string key="concept:name" value="Leucocytes"/>
			<string key="lifecycle:transition" value="complete"/>
			<string key="org:resource" value="B"/>
			<date key="time:timestamp" value="2014-07-11T16:00:00.000+10:00"/>
			<string key="Count" value="58"/>
			<string key="Activity" value="Leucocytes"/>
			<string key="org:group" value="B"/>
		</event>
		<event>
			<string key="concept:name" value="CRP"/>
			<string key="lifecycle:transition" value="complete"/>
			<string key="org:resource" value="B"/>
			<date key="time:timestamp" value="2014-07-11T16:00:00.000+10:00"/>
			<string key="Count" value="58"/>
			<string key="Activity" value="CRP"/>
			<string key="org:group" value="B"/>
		</event>
		<event>
			<string key="concept:name" value="Release B"/>
			<string key="lifecycle:transition" value="complete"/>
			<string key="org:resource" value="E"/>
			<date key="time:timestamp" value="2014-07-13T02:15:00.000+10:00"/>
			<string key="Count" value="58"/>
			<string key="Activity" value="Release B"/>
			<string key="org:group" value="E"/>
		</event>
	</trace>
	<trace>
		<string key="concept:name" value="BF"/>
		<string key="variant" value="Variant 7"/>
		<int key="variant-index" value="7"/>
		<string key="creator" value="Fluxicon Disco"/>
		<event>
			<string key="concept:name" value="ER Registration"/>
			<string key="lifecycle:transition" value="complete"/>
			<string key="org:resource" value="A"/>
			<date key="time:timestamp" value="2014-08-07T18:15:51.000+10:00"/>
			<string key="Count" value="42"/>
			<string key="Activity" value="ER Registration"/>
			<string key="InfectionSuspected" value="TRUE"/>
			<string key="org:group" value="A"/>
		</event>
		<event>
			<string key="concept:name" value="ER Triage"/>
			<string key="lifecycle:transition" value="complete"/>
			<string key="org:resource" value="C"/>
			<date key="time:timestamp" value="2014-08-07T18:38:14.000+10:00"/>
			<string key="Count" value="42"/>
			<string key="Activity" value="ER Triage"/>
			<string key="org:group" value="C"/>
		</event>
		<event>
			<string key="concept:name" value="ER Sepsis Triage"/>
			<string key="lifecycle:transition" value="complete"/>
			<string key="org:resource" value="A"/>
			<date key="time:timestamp" value="2014-08-07T18:49:41.000+10:00"/>
			<string key="Count" value="42"/>
			<string key="Activity" value="ER Sepsis Triage"/>
			<string key="org:group" value="A"/>
		</event>
		<event>
			<string key="concept:name" value="IV Liquid"/>
			<string key="lifecycle:transition" value="complete"/>
			<string key="org:resource" value="A"/>
			<date key="time:timestamp" value="2014-08-07T18:49:58.000+10:00"/>
			<string key="Count" value="42"/>
			<string key="Activity" value="IV Liquid"/>
			<string key="org:group" value="A"/>
		</event>
		<event>
			<string key="concept:name" value="Leucocytes"/>
			<string key="lifecycle:transition" value="complete"/>
			<string key="org:resource" value="B"/>
			<date key="time:timestamp" value="2014-08-07T18:54:00.000+10:00"/>
			<string key="Count" value="42"/>
			<string key="Activity" value="Leucocytes"/>
			<string key="org:group" value="B"/>
		</event>
		<event>
			<string key="concept:name" value="CRP"/>
			<string key="lifecycle:transition" value="complete"/>
			<string key="org:resource" value="B"/>
			<date key="time:timestamp" value="2014-08-07T18:54:00.000+10:00"/>
			<string key="Count" value="42"/>
			<string key="Activity" value="CRP"/>
			<string key="org:group" value="B"/>
		</event>
		<event>
			<string key="concept:name" value="LacticAcid"/>
			<string key="lifecycle:transition" value="complete"/>
			<string key="org:resource" value="B"/>
			<date key="time:timestamp" value="2014-08-07T18:54:00.000+10:00"/>
			<string key="Count" value="42"/>
			<string key="Activity" value="LacticAcid"/>
			<string key="org:group" value="B"/>
		</event>
		<event>
			<string key="concept:name" value="IV Antibiotics"/>
			<string key="lifecycle:transition" value="complete"/>
			<string key="org:resource" value="A"/>
			<date key="time:timestamp" value="2014-08-07T19:01:43.000+10:00"/>
			<string key="Count" value="42"/>
			<string key="Activity" value="IV Antibiotics"/>
			<string key="org:group" value="A"/>
		</event>
		<event>
			<string key="concept:name" value="Admission NC"/>
			<string key="lifecycle:transition" value="complete"/>
			<string key="org:resource" value="M"/>
			<date key="time:timestamp" value="2014-08-07T21:32:28.000+10:00"/>
			<string key="Count" value="42"/>
			<string key="Activity" value="Admission NC"/>
			<string key="org:group" value="M"/>
		</event>
		<event>
			<string key="concept:name" value="Leucocytes"/>
			<string key="lifecycle:transition" value="complete"/>
			<string key="org:resource" value="B"/>
			<date key="time:timestamp" value="2014-08-10T16:00:00.000+10:00"/>
			<string key="Count" value="42"/>
			<string key="Activity" value="Leucocytes"/>
			<string key="org:group" value="B"/>
		</event>
		<event>
			<string key="concept:name" value="CRP"/>
			<string key="lifecycle:transition" value="complete"/>
			<string key="org:resource" value="B"/>
			<date key="time:timestamp" value="2014-08-10T16:00:00.000+10:00"/>
			<string key="Count" value="42"/>
			<string key="Activity" value="CRP"/>
			<string key="org:group" value="B"/>
		</event>
		<event>
			<string key="concept:name" value="Release A"/>
			<string key="lifecycle:transition" value="complete"/>
			<string key="org:resource" value="E"/>
			<date key="time:timestamp" value="2014-08-11T03:00:00.000+10:00"/>
			<string key="Count" value="42"/>
			<string key="Activity" value="Release A"/>
			<string key="org:group" value="E"/>
		</event>
		<event>
			<string key="concept:name" value="Return ER"/>
			<string key="lifecycle:transition" value="complete"/>
			<string key="org:resource" value="?"/>
			<date key="time:timestamp" value="2014-08-11T21:38:32.000+10:00"/>
			<string key="Count" value="42"/>
			<string key="Activity" value="Return ER"/>
			<string key="org:group" value="?"/>
		</event>
	</trace>
	<trace>
		<string key="concept:name" value="CF"/>
		<string key="variant" value="Variant 87"/>
		<int key="variant-index" value="87"/>
		<string key="creator" value="Fluxicon Disco"/>
		<event>
			<string key="concept:name" value="ER Registration"/>
			<string key="lifecycle:transition" value="complete"/>
			<string key="org:resource" value="A"/>
			<date key="time:timestamp" value="2014-05-12T21:10:14.000+10:00"/>
			<string key="Count" value="106"/>
			<string key="Activity" value="ER Registration"/>
			<string key="InfectionSuspected" value="TRUE"/>
			<string key="org:group" value="A"/>
		</event>
		<event>
			<string key="concept:name" value="ER Triage"/>
			<string key="lifecycle:transition" value="complete"/>
			<string key="org:resource" value="C"/>
			<date key="time:timestamp" value="2014-05-12T21:14:15.000+10:00"/>
			<string key="Count" value="106"/>
			<string key="Activity" value="ER Triage"/>
			<string key="org:group" value="C"/>
		</event>
		<event>
			<string key="concept:name" value="ER Sepsis Triage"/>
			<string key="lifecycle:transition" value="complete"/>
			<string key="org:resource" value="A"/>
			<date key="time:timestamp" value="2014-05-12T21:16:38.000+10:00"/>
			<string key="Count" value="106"/>
			<string key="Activity" value="ER Sepsis Triage"/>
			<string key="org:group" value="A"/>
		</event>
		<event>
			<string key="concept:name" value="LacticAcid"/>
			<string key="lifecycle:transition" value="complete"/>
			<string key="org:resource" value="B"/>
			<date key="time:timestamp" value="2014-05-12T21:31:00.000+10:00"/>
			<string key="Count" value="106"/>
			<string key="Activity" value="LacticAcid"/>
			<string key="org:group" value="B"/>
		</event>
		<event>
			<string key="concept:name" value="CRP"/>
			<string key="lifecycle:transition" value="complete"/>
			<string key="org:resource" value="B"/>
			<date key="time:timestamp" value="2014-05-12T21:31:00.000+10:00"/>
			<string key="Count" value="106"/>
			<string key="Activity" value="CRP"/>
			<string key="org:group" value="B"/>
		</event>
		<event>
			<string key="concept:name" value="Leucocytes"/>
			<string key="lifecycle:transition" value="complete"/>
			<string key="org:resource" value="B"/>
			<date key="time:timestamp" value="2014-05-12T21:31:00.000+10:00"/>
			<string key="Count" value="106"/>
			<string key="Activity" value="Leucocytes"/>
			<string key="org:group" value="B"/>
		</event>
		<event>
			<string key="concept:name" value="IV Antibiotics"/>
			<string key="lifecycle:transition" value="complete"/>
			<string key="org:resource" value="A"/>
			<date key="time:timestamp" value="2014-05-13T00:11:44.000+10:00"/>
			<string key="Count" value="106"/>
			<string key="Activity" value="IV Antibiotics"/>
			<string key="org:group" value="A"/>
		</event>
		<event>
			<string key="concept:name" value="Admission NC"/>
			<string key="lifecycle:transition" value="complete"/>
			<string key="org:resource" value="F"/>
			<date key="time:timestamp" value="2014-05-13T00:12:35.000+10:00"/>
			<string key="Count" value="106"/>
			<string key="Activity" value="Admission NC"/>
			<string key="org:group" value="F"/>
		</event>
		<event>
			<string key="concept:name" value="CRP"/>
			<string key="lifecycle:transition" value="complete"/>
			<string key="org:resource" value="B"/>
			<date key="time:timestamp" value="2014-05-14T16:00:00.000+10:00"/>
			<string key="Count" value="106"/>
			<string key="Activity" value="CRP"/>
			<string key="org:group" value="B"/>
		</event>
		<event>
			<string key="concept:name" value="Leucocytes"/>
			<string key="lifecycle:transition" value="complete"/>
			<string key="org:resource" value="B"/>
			<date key="time:timestamp" value="2014-05-14T16:00:00.000+10:00"/>
			<string key="Count" value="106"/>
			<string key="Activity" value="Leucocytes"/>
			<string key="org:group" value="B"/>
		</event>
		<event>
			<string key="concept:name" value="CRP"/>
			<string key="lifecycle:transition" value="complete"/>
			<string key="org:resource" value="B"/>
			<date key="time:timestamp" value="2014-05-16T16:00:00.000+10:00"/>
			<string key="Count" value="106"/>
			<string key="Activity" value="CRP"/>
			<string key="org:group" value="B"/>
		</event>
		<event>
			<string key="concept:name" value="Leucocytes"/>
			<string key="lifecycle:transition" value="complete"/>
			<string key="org:resource" value="B"/>
			<date key="time:timestamp" value="2014-05-16T16:00:00.000+10:00"/>
			<string key="Count" value="106"/>
			<string key="Activity" value="Leucocytes"/>
			<string key="org:group" value="B"/>
		</event>
		<event>
			<string key="concept:name" value="Leucocytes"/>
			<string key="lifecycle:transition" value="complete"/>
			<string key="org:resource" value="B"/>
			<date key="time:timestamp" value="2014-05-18T16:00:00.000+10:00"/>
			<string key="Count" value="106"/>
			<string key="Activity" value="Leucocytes"/>
			<string key="org:group" value="B"/>
		</event>
		<event>
			<string key="concept:name" value="CRP"/>
			<string key="lifecycle:transition" value="complete"/>
			<string key="org:resource" value="B"/>
			<date key="time:timestamp" value="2014-05-18T16:00:00.000+10:00"/>
			<string key="Count" value="106"/>
			<string key="Activity" value="CRP"/>
			<string key="org:group" value="B"/>
		</event>
		<event>
			<string key="concept:name" value="Leucocytes"/>
			<string key="lifecycle:transition" value="complete"/>
			<string key="org:resource" value="B"/>
			<date key="time:timestamp" value="2014-05-20T16:00:00.000+10:00"/>
			<string key="Count" value="106"/>
			<string key="Activity" value="Leucocytes"/>
			<string key="org:group" value="B"/>
		</event>
		<event>
			<string key="concept:name" value="CRP"/>
			<string key="lifecycle:transition" value="complete"/>
			<string key="org:resource" value="B"/>
			<date key="time:timestamp" value="2014-05-20T16:00:00.000+10:00"/>
			<string key="Count" value="106"/>
			<string key="Activity" value="CRP"/>
			<string key="org:group" value="B"/>
		</event>
		<event>
			<string key="concept:name" value="CRP"/>
			<string key="lifecycle:transition" value="complete"/>
			<string key="org:resource" value="B"/>
			<date key="time:timestamp" value="2014-05-22T16:00:00.000+10:00"/>
			<string key="Count" value="106"/>
			<string key="Activity" value="CRP"/>
			<string key="org:group" value="B"/>
		</event>
		<event>
			<string key="concept:name" value="Leucocytes"/>
			<string key="lifecycle:transition" value="complete"/>
			<string key="org:resource" value="B"/>
			<date key="time:timestamp" value="2014-05-22T16:00:00.000+10:00"/>
			<string key="Count" value="106"/>
			<string key="Activity" value="Leucocytes"/>
			<string key="org:group" value="B"/>
		</event>
		<event>
			<string key="concept:name" value="Leucocytes"/>
			<string key="lifecycle:transition" value="complete"/>
			<string key="org:resource" value="B"/>
			<date key="time:timestamp" value="2014-05-24T16:00:00.000+10:00"/>
			<string key="Count" value="106"/>
			<string key="Activity" value="Leucocytes"/>
			<string key="org:group" value="B"/>
		</event>
		<event>
			<string key="concept:name" value="CRP"/>
			<string key="lifecycle:transition" value="complete"/>
			<string key="org:resource" value="B"/>
			<date key="time:timestamp" value="2014-05-24T16:00:00.000+10:00"/>
			<string key="Count" value="106"/>
			<string key="Activity" value="CRP"/>
			<string key="org:group" value="B"/>
		</event>
		<event>
			<string key="concept:name" value="Leucocytes"/>
			<string key="lifecycle:transition" value="complete"/>
			<string key="org:resource" value="B"/>
			<date key="time:timestamp" value="2014-05-27T16:00:00.000+10:00"/>
			<string key="Count" value="106"/>
			<string key="Activity" value="Leucocytes"/>
			<string key="org:group" value="B"/>
		</event>
		<event>
			<string key="concept:name" value="CRP"/>
			<string key="lifecycle:transition" value="complete"/>
			<string key="org:resource" value="B"/>
			<date key="time:timestamp" value="2014-05-27T16:00:00.000+10:00"/>
			<string key="Count" value="106"/>
			<string key="Activity" value="CRP"/>
			<string key="org:group" value="B"/>
		</event>
		<event>
			<string key="concept:name" value="CRP"/>
			<string key="lifecycle:transition" value="complete"/>
			<string key="org:resource" value="B"/>
			<date key="time:timestamp" value="2014-05-29T16:00:00.000+10:00"/>
			<string key="Count" value="106"/>
			<string key="Activity" value="CRP"/>
			<string key="org:group" value="B"/>
		</event>
		<event>
			<string key="concept:name" value="CRP"/>
			<string key="lifecycle:transition" value="complete"/>
			<string key="org:resource" value="B"/>
			<date key="time:timestamp" value="2014-06-01T16:00:00.000+10:00"/>
			<string key="Count" value="106"/>
			<string key="Activity" value="CRP"/>
			<string key="org:group" value="B"/>
		</event>
		<event>
			<string key="concept:name" value="Leucocytes"/>
			<string key="lifecycle:transition" value="complete"/>
			<string key="org:resource" value="B"/>
			<date key="time:timestamp" value="2014-06-01T16:00:00.000+10:00"/>
			<string key="Count" value="106"/>
			<string key="Activity" value="Leucocytes"/>
			<string key="org:group" value="B"/>
		</event>
		<event>
			<string key="concept:name" value="Release A"/>
			<string key="lifecycle:transition" value="complete"/>
			<string key="org:resource" value="E"/>
			<date key="time:timestamp" value="2014-06-02T02:00:00.000+10:00"/>
			<string key="Count" value="106"/>
			<string key="Activity" value="Release A"/>
			<string key="org:group" value="E"/>
		</event>
		<event>
			<string key="concept:name" value="Return ER"/>
			<string key="lifecycle:transition" value="complete"/>
			<string key="org:resource" value="?"/>
			<date key="time:timestamp" value="2014-06-05T20:56:16.000+10:00"/>
			<string key="Count" value="106"/>
			<string key="Activity" value="Return ER"/>
			<string key="org:group" value="?"/>
		</event>
	</trace>
	<trace>
		<string key="concept:name" value="FF"/>
		<string key="variant" value="Variant 3"/>
		<int key="variant-index" value="3"/>
		<string key="creator" value="Fluxicon Disco"/>
		<event>
			<string key="concept:name" value="ER Registration"/>
			<string key="lifecycle:transition" value="complete"/>
			<string key="org:resource" value="A"/>
			<date key="time:timestamp" value="2014-08-06T19:50:31.000+10:00"/>
			<string key="Count" value="106"/>
			<string key="Activity" value="ER Registration"/>
			<string key="InfectionSuspected" value="TRUE"/>
			<string key="org:group" value="A"/>
		</event>
		<event>
			<string key="concept:name" value="ER Triage"/>
			<string key="lifecycle:transition" value="complete"/>
			<string key="org:resource" value="C"/>
			<date key="time:timestamp" value="2014-08-06T20:00:13.000+10:00"/>
			<string key="Count" value="106"/>
			<string key="Activity" value="ER Triage"/>
			<string key="org:group" value="C"/>
		</event>
		<event>
			<string key="concept:name" value="ER Sepsis Triage"/>
			<string key="lifecycle:transition" value="complete"/>
			<string key="org:resource" value="A"/>
			<date key="time:timestamp" value="2014-08-06T20:00:31.000+10:00"/>
			<string key="Count" value="106"/>
			<string key="Activity" value="ER Sepsis Triage"/>
			<string key="org:group" value="A"/>
		</event>
		<event>
			<string key="concept:name" value="CRP"/>
			<string key="lifecycle:transition" value="complete"/>
			<string key="org:resource" value="B"/>
			<date key="time:timestamp" value="2014-08-06T20:19:00.000+10:00"/>
			<string key="Count" value="106"/>
			<string key="Activity" value="CRP"/>
			<string key="org:group" value="B"/>
		</event>
		<event>
			<string key="concept:name" value="Leucocytes"/>
			<string key="lifecycle:transition" value="complete"/>
			<string key="org:resource" value="B"/>
			<date key="time:timestamp" value="2014-08-06T20:19:00.000+10:00"/>
			<string key="Count" value="106"/>
			<string key="Activity" value="Leucocytes"/>
			<string key="org:group" value="B"/>
		</event>
		<event>
			<string key="concept:name" value="LacticAcid"/>
			<string key="lifecycle:transition" value="complete"/>
			<string key="org:resource" value="B"/>
			<date key="time:timestamp" value="2014-08-06T20:19:00.000+10:00"/>
			<string key="Count" value="106"/>
			<string key="Activity" value="LacticAcid"/>
			<string key="org:group" value="B"/>
		</event>
		<event>
			<string key="concept:name" value="IV Liquid"/>
			<string key="lifecycle:transition" value="complete"/>
			<string key="org:resource" value="A"/>
			<date key="time:timestamp" value="2014-08-07T01:39:07.000+10:00"/>
			<string key="Count" value="106"/>
			<string key="Activity" value="IV Liquid"/>
			<string key="org:group" value="A"/>
		</event>
		<event>
			<string key="concept:name" value="IV Antibiotics"/>
			<string key="lifecycle:transition" value="complete"/>
			<string key="org:resource" value="A"/>
			<date key="time:timestamp" value="2014-08-07T01:39:14.000+10:00"/>
			<string key="Count" value="106"/>
			<string key="Activity" value="IV Antibiotics"/>
			<string key="org:group" value="A"/>
		</event>
	</trace>
	<trace>
		<string key="concept:name" value="HF"/>
		<string key="variant" value="Variant 88"/>
		<int key="variant-index" value="88"/>
		<string key="creator" value="Fluxicon Disco"/>
		<event>
			<string key="concept:name" value="ER Registration"/>
			<string key="lifecycle:transition" value="complete"/>
			<string key="org:resource" value="A"/>
			<date key="time:timestamp" value="2014-10-26T04:30:31.000+10:00"/>
			<string key="Count" value="82"/>
			<string key="Activity" value="ER Registration"/>
			<string key="InfectionSuspected" value="TRUE"/>
			<string key="org:group" value="A"/>
		</event>
		<event>
			<string key="concept:name" value="ER Triage"/>
			<string key="lifecycle:transition" value="complete"/>
			<string key="org:resource" value="C"/>
			<date key="time:timestamp" value="2014-10-26T04:43:00.000+10:00"/>
			<string key="Count" value="82"/>
			<string key="Activity" value="ER Triage"/>
			<string key="org:group" value="C"/>
		</event>
		<event>
			<string key="concept:name" value="ER Sepsis Triage"/>
			<string key="lifecycle:transition" value="complete"/>
			<string key="org:resource" value="A"/>
			<date key="time:timestamp" value="2014-10-26T04:43:11.000+10:00"/>
			<string key="Count" value="82"/>
			<string key="Activity" value="ER Sepsis Triage"/>
			<string key="org:group" value="A"/>
		</event>
		<event>
			<string key="concept:name" value="IV Liquid"/>
			<string key="lifecycle:transition" value="complete"/>
			<string key="org:resource" value="A"/>
			<date key="time:timestamp" value="2014-10-26T04:49:17.000+10:00"/>
			<string key="Count" value="82"/>
			<string key="Activity" value="IV Liquid"/>
			<string key="org:group" value="A"/>
		</event>
		<event>
			<string key="concept:name" value="Leucocytes"/>
			<string key="lifecycle:transition" value="complete"/>
			<string key="org:resource" value="B"/>
			<date key="time:timestamp" value="2014-10-26T04:50:00.000+10:00"/>
			<string key="Count" value="82"/>
			<string key="Activity" value="Leucocytes"/>
			<string key="org:group" value="B"/>
		</event>
		<event>
			<string key="concept:name" value="CRP"/>
			<string key="lifecycle:transition" value="complete"/>
			<string key="org:resource" value="B"/>
			<date key="time:timestamp" value="2014-10-26T04:50:00.000+10:00"/>
			<string key="Count" value="82"/>
			<string key="Activity" value="CRP"/>
			<string key="org:group" value="B"/>
		</event>
		<event>
			<string key="concept:name" value="LacticAcid"/>
			<string key="lifecycle:transition" value="complete"/>
			<string key="org:resource" value="B"/>
			<date key="time:timestamp" value="2014-10-26T04:50:00.000+10:00"/>
			<string key="Count" value="82"/>
			<string key="Activity" value="LacticAcid"/>
			<string key="org:group" value="B"/>
		</event>
		<event>
			<string key="concept:name" value="IV Antibiotics"/>
			<string key="lifecycle:transition" value="complete"/>
			<string key="org:resource" value="A"/>
			<date key="time:timestamp" value="2014-10-26T04:59:36.000+10:00"/>
			<string key="Count" value="82"/>
			<string key="Activity" value="IV Antibiotics"/>
			<string key="org:group" value="A"/>
		</event>
		<event>
			<string key="concept:name" value="Admission NC"/>
			<string key="lifecycle:transition" value="complete"/>
			<string key="org:resource" value="Q"/>
			<date key="time:timestamp" value="2014-10-26T08:14:07.000+10:00"/>
			<string key="Count" value="82"/>
			<string key="Activity" value="Admission NC"/>
			<string key="org:group" value="Q"/>
		</event>
		<event>
			<string key="concept:name" value="Admission NC"/>
			<string key="lifecycle:transition" value="complete"/>
			<string key="org:resource" value="I"/>
			<date key="time:timestamp" value="2014-10-27T00:30:00.000+10:00"/>
			<string key="Count" value="82"/>
			<string key="Activity" value="Admission NC"/>
			<string key="org:group" value="I"/>
		</event>
		<event>
			<string key="concept:name" value="Leucocytes"/>
			<string key="lifecycle:transition" value="complete"/>
			<string key="org:resource" value="B"/>
			<date key="time:timestamp" value="2014-10-30T17:00:00.000+10:00"/>
			<string key="Count" value="82"/>
			<string key="Activity" value="Leucocytes"/>
			<string key="org:group" value="B"/>
		</event>
		<event>
			<string key="concept:name" value="CRP"/>
			<string key="lifecycle:transition" value="complete"/>
			<string key="org:resource" value="B"/>
			<date key="time:timestamp" value="2014-10-30T17:00:00.000+10:00"/>
			<string key="Count" value="82"/>
			<string key="Activity" value="CRP"/>
			<string key="org:group" value="B"/>
		</event>
		<event>
			<string key="concept:name" value="Release A"/>
			<string key="lifecycle:transition" value="complete"/>
			<string key="org:resource" value="E"/>
			<date key="time:timestamp" value="2014-10-31T19:00:00.000+10:00"/>
			<string key="Count" value="82"/>
			<string key="Activity" value="Release A"/>
			<string key="org:group" value="E"/>
		</event>
	</trace>
	<trace>
		<string key="concept:name" value="JF"/>
		<string key="variant" value="Variant 89"/>
		<int key="variant-index" value="89"/>
		<string key="creator" value="Fluxicon Disco"/>
		<event>
			<string key="concept:name" value="ER Registration"/>
			<string key="lifecycle:transition" value="complete"/>
			<string key="org:resource" value="A"/>
			<date key="time:timestamp" value="2014-10-21T01:55:21.000+10:00"/>
			<string key="Count" value="13"/>
			<string key="Activity" value="ER Registration"/>
			<string key="InfectionSuspected" value="TRUE"/>
			<string key="org:group" value="A"/>
		</event>
		<event>
			<string key="concept:name" value="ER Triage"/>
			<string key="lifecycle:transition" value="complete"/>
			<string key="org:resource" value="C"/>
			<date key="time:timestamp" value="2014-10-21T02:00:46.000+10:00"/>
			<string key="Count" value="13"/>
			<string key="Activity" value="ER Triage"/>
			<string key="org:group" value="C"/>
		</event>
		<event>
			<string key="concept:name" value="ER Sepsis Triage"/>
			<string key="lifecycle:transition" value="complete"/>
			<string key="org:resource" value="A"/>
			<date key="time:timestamp" value="2014-10-21T02:31:00.000+10:00"/>
			<string key="Count" value="13"/>
			<string key="Activity" value="ER Sepsis Triage"/>
			<string key="org:group" value="A"/>
		</event>
		<event>
			<string key="concept:name" value="IV Liquid"/>
			<string key="lifecycle:transition" value="complete"/>
			<string key="org:resource" value="A"/>
			<date key="time:timestamp" value="2014-10-21T02:31:29.000+10:00"/>
			<string key="Count" value="13"/>
			<string key="Activity" value="IV Liquid"/>
			<string key="org:group" value="A"/>
		</event>
		<event>
			<string key="concept:name" value="Leucocytes"/>
			<string key="lifecycle:transition" value="complete"/>
			<string key="org:resource" value="B"/>
			<date key="time:timestamp" value="2014-10-21T02:35:00.000+10:00"/>
			<string key="Count" value="13"/>
			<string key="Activity" value="Leucocytes"/>
			<string key="org:group" value="B"/>
		</event>
		<event>
			<string key="concept:name" value="CRP"/>
			<string key="lifecycle:transition" value="complete"/>
			<string key="org:resource" value="B"/>
			<date key="time:timestamp" value="2014-10-21T02:35:00.000+10:00"/>
			<string key="Count" value="13"/>
			<string key="Activity" value="CRP"/>
			<string key="org:group" value="B"/>
		</event>
		<event>
			<string key="concept:name" value="LacticAcid"/>
			<string key="lifecycle:transition" value="complete"/>
			<string key="org:resource" value="B"/>
			<date key="time:timestamp" value="2014-10-21T02:35:00.000+10:00"/>
			<string key="Count" value="13"/>
			<string key="Activity" value="LacticAcid"/>
			<string key="org:group" value="B"/>
		</event>
		<event>
			<string key="concept:name" value="IV Antibiotics"/>
			<string key="lifecycle:transition" value="complete"/>
			<string key="org:resource" value="A"/>
			<date key="time:timestamp" value="2014-10-21T05:22:20.000+10:00"/>
			<string key="Count" value="13"/>
			<string key="Activity" value="IV Antibiotics"/>
			<string key="org:group" value="A"/>
		</event>
	</trace>
	<trace>
		<string key="concept:name" value="KF"/>
		<string key="variant" value="Variant 90"/>
		<int key="variant-index" value="90"/>
		<string key="creator" value="Fluxicon Disco"/>
		<event>
			<string key="concept:name" value="ER Registration"/>
			<string key="lifecycle:transition" value="complete"/>
			<string key="org:resource" value="A"/>
			<date key="time:timestamp" value="2014-04-01T04:38:07.000+10:00"/>
			<string key="Count" value="58"/>
			<string key="Activity" value="ER Registration"/>
			<string key="InfectionSuspected" value="TRUE"/>
			<string key="org:group" value="A"/>
		</event>
		<event>
			<string key="concept:name" value="ER Triage"/>
			<string key="lifecycle:transition" value="complete"/>
			<string key="org:resource" value="C"/>
			<date key="time:timestamp" value="2014-04-01T04:46:00.000+10:00"/>
			<string key="Count" value="58"/>
			<string key="Activity" value="ER Triage"/>
			<string key="org:group" value="C"/>
		</event>
		<event>
			<string key="concept:name" value="ER Sepsis Triage"/>
			<string key="lifecycle:transition" value="complete"/>
			<string key="org:resource" value="A"/>
			<date key="time:timestamp" value="2014-04-01T04:46:27.000+10:00"/>
			<string key="Count" value="58"/>
			<string key="Activity" value="ER Sepsis Triage"/>
			<string key="org:group" value="A"/>
		</event>
		<event>
			<string key="concept:name" value="CRP"/>
			<string key="lifecycle:transition" value="complete"/>
			<string key="org:resource" value="B"/>
			<date key="time:timestamp" value="2014-04-01T05:11:00.000+10:00"/>
			<string key="Count" value="58"/>
			<string key="Activity" value="CRP"/>
			<string key="org:group" value="B"/>
		</event>
		<event>
			<string key="concept:name" value="Leucocytes"/>
			<string key="lifecycle:transition" value="complete"/>
			<string key="org:resource" value="B"/>
			<date key="time:timestamp" value="2014-04-01T05:11:00.000+10:00"/>
			<string key="Count" value="58"/>
			<string key="Activity" value="Leucocytes"/>
			<string key="org:group" value="B"/>
		</event>
		<event>
			<string key="concept:name" value="LacticAcid"/>
			<string key="lifecycle:transition" value="complete"/>
			<string key="org:resource" value="B"/>
			<date key="time:timestamp" value="2014-04-01T05:11:00.000+10:00"/>
			<string key="Count" value="58"/>
			<string key="Activity" value="LacticAcid"/>
			<string key="org:group" value="B"/>
		</event>
		<event>
			<string key="concept:name" value="IV Liquid"/>
			<string key="lifecycle:transition" value="complete"/>
			<string key="org:resource" value="A"/>
			<date key="time:timestamp" value="2014-04-01T05:26:18.000+10:00"/>
			<string key="Count" value="58"/>
			<string key="Activity" value="IV Liquid"/>
			<string key="org:group" value="A"/>
		</event>
		<event>
			<string key="concept:name" value="IV Antibiotics"/>
			<string key="lifecycle:transition" value="complete"/>
			<string key="org:resource" value="A"/>
			<date key="time:timestamp" value="2014-04-01T08:05:27.000+10:00"/>
			<string key="Count" value="58"/>
			<string key="Activity" value="IV Antibiotics"/>
			<string key="org:group" value="A"/>
		</event>
		<event>
			<string key="concept:name" value="Admission NC"/>
			<string key="lifecycle:transition" value="complete"/>
			<string key="org:resource" value="G"/>
			<date key="time:timestamp" value="2014-04-01T09:09:31.000+10:00"/>
			<string key="Count" value="58"/>
			<string key="Activity" value="Admission NC"/>
			<string key="org:group" value="G"/>
		</event>
		<event>
			<string key="concept:name" value="CRP"/>
			<string key="lifecycle:transition" value="complete"/>
			<string key="org:resource" value="B"/>
			<date key="time:timestamp" value="2014-04-01T16:00:00.000+10:00"/>
			<string key="Count" value="58"/>
			<string key="Activity" value="CRP"/>
			<string key="org:group" value="B"/>
		</event>
		<event>
			<string key="concept:name" value="Leucocytes"/>
			<string key="lifecycle:transition" value="complete"/>
			<string key="org:resource" value="B"/>
			<date key="time:timestamp" value="2014-04-01T16:00:00.000+10:00"/>
			<string key="Count" value="58"/>
			<string key="Activity" value="Leucocytes"/>
			<string key="org:group" value="B"/>
		</event>
		<event>
			<string key="concept:name" value="Admission NC"/>
			<string key="lifecycle:transition" value="complete"/>
			<string key="org:resource" value="O"/>
			<date key="time:timestamp" value="2014-04-02T23:00:00.000+10:00"/>
			<string key="Count" value="58"/>
			<string key="Activity" value="Admission NC"/>
			<string key="org:group" value="O"/>
		</event>
		<event>
			<string key="concept:name" value="CRP"/>
			<string key="lifecycle:transition" value="complete"/>
			<string key="org:resource" value="B"/>
			<date key="time:timestamp" value="2014-04-03T17:00:00.000+10:00"/>
			<string key="Count" value="58"/>
			<string key="Activity" value="CRP"/>
			<string key="org:group" value="B"/>
		</event>
		<event>
			<string key="concept:name" value="Leucocytes"/>
			<string key="lifecycle:transition" value="complete"/>
			<string key="org:resource" value="B"/>
			<date key="time:timestamp" value="2014-04-03T17:00:00.000+10:00"/>
			<string key="Count" value="58"/>
			<string key="Activity" value="Leucocytes"/>
			<string key="org:group" value="B"/>
		</event>
		<event>
			<string key="concept:name" value="Release A"/>
			<string key="lifecycle:transition" value="complete"/>
			<string key="org:resource" value="E"/>
			<date key="time:timestamp" value="2014-04-05T19:00:00.000+10:00"/>
			<string key="Count" value="58"/>
			<string key="Activity" value="Release A"/>
			<string key="org:group" value="E"/>
		</event>
	</trace>
	<trace>
		<string key="concept:name" value="NF"/>
		<string key="variant" value="Variant 91"/>
		<int key="variant-index" value="91"/>
		<string key="creator" value="Fluxicon Disco"/>
		<event>
			<string key="concept:name" value="ER Registration"/>
			<string key="lifecycle:transition" value="complete"/>
			<string key="org:resource" value="A"/>
			<date key="time:timestamp" value="2014-04-09T07:33:14.000+10:00"/>
			<string key="Count" value="13"/>
			<string key="Activity" value="ER Registration"/>
			<string key="InfectionSuspected" value="TRUE"/>
			<string key="org:group" value="A"/>
		</event>
		<event>
			<string key="concept:name" value="ER Triage"/>
			<string key="lifecycle:transition" value="complete"/>
			<string key="org:resource" value="C"/>
			<date key="time:timestamp" value="2014-04-09T07:38:08.000+10:00"/>
			<string key="Count" value="13"/>
			<string key="Activity" value="ER Triage"/>
			<string key="org:group" value="C"/>
		</event>
		<event>
			<string key="concept:name" value="ER Sepsis Triage"/>
			<string key="lifecycle:transition" value="complete"/>
			<string key="org:resource" value="A"/>
			<date key="time:timestamp" value="2014-04-09T07:38:27.000+10:00"/>
			<string key="Count" value="13"/>
			<string key="Activity" value="ER Sepsis Triage"/>
			<string key="org:group" value="A"/>
		</event>
		<event>
			<string key="concept:name" value="Leucocytes"/>
			<string key="lifecycle:transition" value="complete"/>
			<string key="org:resource" value="B"/>
			<date key="time:timestamp" value="2014-04-09T07:53:00.000+10:00"/>
			<string key="Count" value="13"/>
			<string key="Activity" value="Leucocytes"/>
			<string key="org:group" value="B"/>
		</event>
		<event>
			<string key="concept:name" value="CRP"/>
			<string key="lifecycle:transition" value="complete"/>
			<string key="org:resource" value="B"/>
			<date key="time:timestamp" value="2014-04-09T07:53:00.000+10:00"/>
			<string key="Count" value="13"/>
			<string key="Activity" value="CRP"/>
			<string key="org:group" value="B"/>
		</event>
		<event>
			<string key="concept:name" value="IV Liquid"/>
			<string key="lifecycle:transition" value="complete"/>
			<string key="org:resource" value="A"/>
			<date key="time:timestamp" value="2014-04-09T09:21:59.000+10:00"/>
			<string key="Count" value="13"/>
			<string key="Activity" value="IV Liquid"/>
			<string key="org:group" value="A"/>
		</event>
		<event>
			<string key="concept:name" value="IV Antibiotics"/>
			<string key="lifecycle:transition" value="complete"/>
			<string key="org:resource" value="A"/>
			<date key="time:timestamp" value="2014-04-09T09:22:04.000+10:00"/>
			<string key="Count" value="13"/>
			<string key="Activity" value="IV Antibiotics"/>
			<string key="org:group" value="A"/>
		</event>
		<event>
			<string key="concept:name" value="Admission NC"/>
			<string key="lifecycle:transition" value="complete"/>
			<string key="org:resource" value="G"/>
			<date key="time:timestamp" value="2014-04-09T09:23:31.000+10:00"/>
			<string key="Count" value="13"/>
			<string key="Activity" value="Admission NC"/>
			<string key="org:group" value="G"/>
		</event>
		<event>
			<string key="concept:name" value="Admission NC"/>
			<string key="lifecycle:transition" value="complete"/>
			<string key="org:resource" value="Q"/>
			<date key="time:timestamp" value="2014-04-09T20:06:39.000+10:00"/>
			<string key="Count" value="13"/>
			<string key="Activity" value="Admission NC"/>
			<string key="org:group" value="Q"/>
		</event>
		<event>
			<string key="concept:name" value="CRP"/>
			<string key="lifecycle:transition" value="complete"/>
			<string key="org:resource" value="B"/>
			<date key="time:timestamp" value="2014-04-10T07:43:00.000+10:00"/>
			<string key="Count" value="13"/>
			<string key="Activity" value="CRP"/>
			<string key="org:group" value="B"/>
		</event>
		<event>
			<string key="concept:name" value="Leucocytes"/>
			<string key="lifecycle:transition" value="complete"/>
			<string key="org:resource" value="B"/>
			<date key="time:timestamp" value="2014-04-10T07:43:00.000+10:00"/>
			<string key="Count" value="13"/>
			<string key="Activity" value="Leucocytes"/>
			<string key="org:group" value="B"/>
		</event>
		<event>
			<string key="concept:name" value="Leucocytes"/>
			<string key="lifecycle:transition" value="complete"/>
			<string key="org:resource" value="B"/>
			<date key="time:timestamp" value="2014-04-10T17:00:00.000+10:00"/>
			<string key="Count" value="13"/>
			<string key="Activity" value="Leucocytes"/>
			<string key="org:group" value="B"/>
		</event>
		<event>
			<string key="concept:name" value="CRP"/>
			<string key="lifecycle:transition" value="complete"/>
			<string key="org:resource" value="B"/>
			<date key="time:timestamp" value="2014-04-10T17:00:00.000+10:00"/>
			<string key="Count" value="13"/>
			<string key="Activity" value="CRP"/>
			<string key="org:group" value="B"/>
		</event>
		<event>
			<string key="concept:name" value="CRP"/>
			<string key="lifecycle:transition" value="complete"/>
			<string key="org:resource" value="B"/>
			<date key="time:timestamp" value="2014-04-11T23:00:00.000+10:00"/>
			<string key="Count" value="13"/>
			<string key="Activity" value="CRP"/>
			<string key="org:group" value="B"/>
		</event>
		<event>
			<string key="concept:name" value="Leucocytes"/>
			<string key="lifecycle:transition" value="complete"/>
			<string key="org:resource" value="B"/>
			<date key="time:timestamp" value="2014-04-11T23:00:00.000+10:00"/>
			<string key="Count" value="13"/>
			<string key="Activity" value="Leucocytes"/>
			<string key="org:group" value="B"/>
		</event>
		<event>
			<string key="concept:name" value="CRP"/>
			<string key="lifecycle:transition" value="complete"/>
			<string key="org:resource" value="B"/>
			<date key="time:timestamp" value="2014-04-13T17:00:00.000+10:00"/>
			<string key="Count" value="13"/>
			<string key="Activity" value="CRP"/>
			<string key="org:group" value="B"/>
		</event>
		<event>
			<string key="concept:name" value="Leucocytes"/>
			<string key="lifecycle:transition" value="complete"/>
			<string key="org:resource" value="B"/>
			<date key="time:timestamp" value="2014-04-14T20:17:00.000+10:00"/>
			<string key="Count" value="13"/>
			<string key="Activity" value="Leucocytes"/>
			<string key="org:group" value="B"/>
		</event>
		<event>
			<string key="concept:name" value="CRP"/>
			<string key="lifecycle:transition" value="complete"/>
			<string key="org:resource" value="B"/>
			<date key="time:timestamp" value="2014-04-14T20:17:00.000+10:00"/>
			<string key="Count" value="13"/>
			<string key="Activity" value="CRP"/>
			<string key="org:group" value="B"/>
		</event>
		<event>
			<string key="concept:name" value="Leucocytes"/>
			<string key="lifecycle:transition" value="complete"/>
			<string key="org:resource" value="B"/>
			<date key="time:timestamp" value="2014-04-15T21:34:00.000+10:00"/>
			<string key="Count" value="13"/>
			<string key="Activity" value="Leucocytes"/>
			<string key="org:group" value="B"/>
		</event>
		<event>
			<string key="concept:name" value="CRP"/>
			<string key="lifecycle:transition" value="complete"/>
			<string key="org:resource" value="B"/>
			<date key="time:timestamp" value="2014-04-15T21:34:00.000+10:00"/>
			<string key="Count" value="13"/>
			<string key="Activity" value="CRP"/>
			<string key="org:group" value="B"/>
		</event>
		<event>
			<string key="concept:name" value="Leucocytes"/>
			<string key="lifecycle:transition" value="complete"/>
			<string key="org:resource" value="B"/>
			<date key="time:timestamp" value="2014-04-18T17:00:00.000+10:00"/>
			<string key="Count" value="13"/>
			<string key="Activity" value="Leucocytes"/>
			<string key="org:group" value="B"/>
		</event>
		<event>
			<string key="concept:name" value="CRP"/>
			<string key="lifecycle:transition" value="complete"/>
			<string key="org:resource" value="B"/>
			<date key="time:timestamp" value="2014-04-18T17:00:00.000+10:00"/>
			<string key="Count" value="13"/>
			<string key="Activity" value="CRP"/>
			<string key="org:group" value="B"/>
		</event>
		<event>
			<string key="concept:name" value="CRP"/>
			<string key="lifecycle:transition" value="complete"/>
			<string key="org:resource" value="B"/>
			<date key="time:timestamp" value="2014-04-20T17:00:00.000+10:00"/>
			<string key="Count" value="13"/>
			<string key="Activity" value="CRP"/>
			<string key="org:group" value="B"/>
		</event>
		<event>
			<string key="concept:name" value="Leucocytes"/>
			<string key="lifecycle:transition" value="complete"/>
[truncated: 2,441,141 more chars]
