# Supplementary material for: Privacy-Preserving Process Mining in Healthcare
Source: Int J Environ Res Public Health. 2020 Mar 2;17(5):1612. doi: 10.3390/ijerph17051612 (PMC7084661; doi:10.3390/ijerph17051612)
Supplement: Supplementary file 1 [file ijerph-17-01612-s001.zip › Anonymisation_code_and_data/Anonymised logs/Sepsis/Sepsis - Data suppression - k10 - process variant 2.xes]

<?xml version="1.0" encoding="UTF-8"?>
<!-- XES version 1.0 -->
<!-- Created by Fluxicon Disco (http://fluxicon.com/disco/ -->
<!-- (c) 2017 Fluxicon - http://fluxicon.com/ -->
<log xes.version="1.0" xmlns="http://www.xes-standard.org" xes.creator="Fluxicon Disco">
	<extension name="Concept" prefix="concept" uri="http://www.xes-standard.org/concept.xesext"/>
	<extension name="Lifecycle" prefix="lifecycle" uri="http://www.xes-standard.org/lifecycle.xesext"/>
	<extension name="Time" prefix="time" uri="http://www.xes-standard.org/time.xesext"/>
	<extension name="Organizational" prefix="org" uri="http://www.xes-standard.org/org.xesext"/>
	<global scope="trace">
		<string key="concept:name" value="name"/>
		<string key="variant" value="string"/>
		<int key="variant-index" value="0"/>
	</global>
	<global scope="event">
		<string key="concept:name" value="name"/>
		<string key="lifecycle:transition" value="transition"/>
		<string key="org:resource" value="resource"/>
		<date key="time:timestamp" value="2019-10-04T12:03:27.485+10:00"/>
		<string key="Count" value="string"/>
		<string key="Activity" value="string"/>
		<string key="InfectionSuspected" value="string"/>
		<string key="org:group" value="string"/>
	</global>
	<classifier name="Activity" keys="Activity"/>
	<classifier name="Resource" keys="org:group"/>
	<string key="lifecycle:model" value="standard"/>
	<string key="creator" value="Fluxicon Disco"/>
	<string key="library" value="Fluxicon Octane"/>
	<trace>
		<string key="concept:name" value="M"/>
		<string key="variant" value="Variant 1"/>
		<int key="variant-index" value="1"/>
		<string key="creator" value="Fluxicon Disco"/>
		<event>
			<string key="concept:name" value="ER Registration"/>
			<string key="lifecycle:transition" value="complete"/>
			<string key="org:resource" value="A"/>
			<date key="time:timestamp" value="2014-10-10T11:08:37.000+10:00"/>
			<string key="Count" value="155"/>
			<string key="Activity" value="ER Registration"/>
			<string key="InfectionSuspected" value="FALSE"/>
			<string key="org:group" value="A"/>
		</event>
		<event>
			<string key="concept:name" value="ER Triage"/>
			<string key="lifecycle:transition" value="complete"/>
			<string key="org:resource" value="C"/>
			<date key="time:timestamp" value="2014-10-10T11:10:38.000+10:00"/>
			<string key="Count" value="155"/>
			<string key="Activity" value="ER Triage"/>
			<string key="org:group" value="C"/>
		</event>
		<event>
			<string key="concept:name" value="ER Sepsis Triage"/>
			<string key="lifecycle:transition" value="complete"/>
			<string key="org:resource" value="A"/>
			<date key="time:timestamp" value="2014-10-10T11:10:54.000+10:00"/>
			<string key="Count" value="155"/>
			<string key="Activity" value="ER Sepsis Triage"/>
			<string key="org:group" value="A"/>
		</event>
	</trace>
	<trace>
		<string key="concept:name" value="P"/>
		<string key="variant" value="Variant 1"/>
		<int key="variant-index" value="1"/>
		<string key="creator" value="Fluxicon Disco"/>
		<event>
			<string key="concept:name" value="ER Registration"/>
			<string key="lifecycle:transition" value="complete"/>
			<string key="org:resource" value="A"/>
			<date key="time:timestamp" value="2014-04-22T17:39:36.000+10:00"/>
			<string key="Count" value="155"/>
			<string key="Activity" value="ER Registration"/>
			<string key="InfectionSuspected" value="FALSE"/>
			<string key="org:group" value="A"/>
		</event>
		<event>
			<string key="concept:name" value="ER Triage"/>
			<string key="lifecycle:transition" value="complete"/>
			<string key="org:resource" value="C"/>
			<date key="time:timestamp" value="2014-04-22T18:04:49.000+10:00"/>
			<string key="Count" value="155"/>
			<string key="Activity" value="ER Triage"/>
			<string key="org:group" value="C"/>
		</event>
		<event>
			<string key="concept:name" value="ER Sepsis Triage"/>
			<string key="lifecycle:transition" value="complete"/>
			<string key="org:resource" value="A"/>
			<date key="time:timestamp" value="2014-04-22T19:01:16.000+10:00"/>
			<string key="Count" value="155"/>
			<string key="Activity" value="ER Sepsis Triage"/>
			<string key="org:group" value="A"/>
		</event>
	</trace>
	<trace>
		<string key="concept:name" value="Q"/>
		<string key="variant" value="Variant 1"/>
		<int key="variant-index" value="1"/>
		<string key="creator" value="Fluxicon Disco"/>
		<event>
			<string key="concept:name" value="ER Registration"/>
			<string key="lifecycle:transition" value="complete"/>
			<string key="org:resource" value="L"/>
			<date key="time:timestamp" value="2013-12-15T23:17:05.000+10:00"/>
			<string key="Count" value="155"/>
			<string key="Activity" value="ER Registration"/>
			<string key="InfectionSuspected" value="FALSE"/>
			<string key="org:group" value="L"/>
		</event>
		<event>
			<string key="concept:name" value="ER Triage"/>
			<string key="lifecycle:transition" value="complete"/>
			<string key="org:resource" value="C"/>
			<date key="time:timestamp" value="2013-12-15T23:18:49.000+10:00"/>
			<string key="Count" value="155"/>
			<string key="Activity" value="ER Triage"/>
			<string key="org:group" value="C"/>
		</event>
		<event>
			<string key="concept:name" value="ER Sepsis Triage"/>
			<string key="lifecycle:transition" value="complete"/>
			<string key="org:resource" value="L"/>
			<date key="time:timestamp" value="2013-12-15T23:19:07.000+10:00"/>
			<string key="Count" value="155"/>
			<string key="Activity" value="ER Sepsis Triage"/>
			<string key="org:group" value="L"/>
		</event>
	</trace>
	<trace>
		<string key="concept:name" value="R"/>
		<string key="variant" value="Variant 2"/>
		<int key="variant-index" value="2"/>
		<string key="creator" value="Fluxicon Disco"/>
		<event>
			<string key="concept:name" value="ER Registration"/>
			<string key="lifecycle:transition" value="complete"/>
			<string key="org:resource" value="A"/>
			<date key="time:timestamp" value="2014-11-30T21:38:16.000+10:00"/>
			<string key="Count" value="155"/>
			<string key="Activity" value="ER Registration"/>
			<string key="InfectionSuspected" value="FALSE"/>
			<string key="org:group" value="A"/>
		</event>
		<event>
			<string key="concept:name" value="ER Triage"/>
			<string key="lifecycle:transition" value="complete"/>
			<string key="org:resource" value="C"/>
			<date key="time:timestamp" value="2014-11-30T21:40:09.000+10:00"/>
			<string key="Count" value="155"/>
			<string key="Activity" value="ER Triage"/>
			<string key="org:group" value="C"/>
		</event>
		<event>
			<string key="concept:name" value="ER Sepsis Triage"/>
			<string key="lifecycle:transition" value="complete"/>
			<string key="org:resource" value="A"/>
			<date key="time:timestamp" value="2014-11-30T21:40:29.000+10:00"/>
			<string key="Count" value="155"/>
			<string key="Activity" value="ER Sepsis Triage"/>
			<string key="org:group" value="A"/>
		</event>
		<event>
			<string key="concept:name" value="CRP"/>
			<string key="lifecycle:transition" value="complete"/>
			<string key="org:resource" value="B"/>
			<date key="time:timestamp" value="2014-11-30T21:45:00.000+10:00"/>
			<string key="Count" value="155"/>
			<string key="Activity" value="CRP"/>
			<string key="org:group" value="B"/>
		</event>
		<event>
			<string key="concept:name" value="Leucocytes"/>
			<string key="lifecycle:transition" value="complete"/>
			<string key="org:resource" value="B"/>
			<date key="time:timestamp" value="2014-11-30T21:45:00.000+10:00"/>
			<string key="Count" value="155"/>
			<string key="Activity" value="Leucocytes"/>
			<string key="org:group" value="B"/>
		</event>
	</trace>
	<trace>
		<string key="concept:name" value="U"/>
		<string key="variant" value="Variant 14"/>
		<int key="variant-index" value="14"/>
		<string key="creator" value="Fluxicon Disco"/>
		<event>
			<string key="concept:name" value="ER Registration"/>
			<string key="lifecycle:transition" value="complete"/>
			<string key="org:resource" value="A"/>
			<date key="time:timestamp" value="2014-04-30T04:38:23.000+10:00"/>
			<string key="Count" value="155"/>
			<string key="Activity" value="ER Registration"/>
			<string key="InfectionSuspected" value="FALSE"/>
			<string key="org:group" value="A"/>
		</event>
		<event>
			<string key="concept:name" value="ER Triage"/>
			<string key="lifecycle:transition" value="complete"/>
			<string key="org:resource" value="C"/>
			<date key="time:timestamp" value="2014-04-30T05:39:37.000+10:00"/>
			<string key="Count" value="155"/>
			<string key="Activity" value="ER Triage"/>
			<string key="org:group" value="C"/>
		</event>
		<event>
			<string key="concept:name" value="ER Sepsis Triage"/>
			<string key="lifecycle:transition" value="complete"/>
			<string key="org:resource" value="A"/>
			<date key="time:timestamp" value="2014-04-30T05:49:19.000+10:00"/>
			<string key="Count" value="155"/>
			<string key="Activity" value="ER Sepsis Triage"/>
			<string key="org:group" value="A"/>
		</event>
		<event>
			<string key="concept:name" value="Leucocytes"/>
			<string key="lifecycle:transition" value="complete"/>
			<string key="org:resource" value="B"/>
			<date key="time:timestamp" value="2014-04-30T06:02:00.000+10:00"/>
			<string key="Count" value="155"/>
			<string key="Activity" value="Leucocytes"/>
			<string key="org:group" value="B"/>
		</event>
		<event>
			<string key="concept:name" value="Admission NC"/>
			<string key="lifecycle:transition" value="complete"/>
			<string key="org:resource" value="H"/>
			<date key="time:timestamp" value="2014-04-30T07:01:15.000+10:00"/>
			<string key="Count" value="155"/>
			<string key="Activity" value="Admission NC"/>
			<string key="org:group" value="H"/>
		</event>
		<event>
			<string key="concept:name" value="Leucocytes"/>
			<string key="lifecycle:transition" value="complete"/>
			<string key="org:resource" value="B"/>
			<date key="time:timestamp" value="2014-04-30T16:00:00.000+10:00"/>
			<string key="Count" value="155"/>
			<string key="Activity" value="Leucocytes"/>
			<string key="org:group" value="B"/>
		</event>
		<event>
			<string key="concept:name" value="Leucocytes"/>
			<string key="lifecycle:transition" value="complete"/>
			<string key="org:resource" value="B"/>
			<date key="time:timestamp" value="2014-05-01T15:00:00.000+10:00"/>
			<string key="Count" value="155"/>
			<string key="Activity" value="Leucocytes"/>
			<string key="org:group" value="B"/>
		</event>
		<event>
			<string key="concept:name" value="Leucocytes"/>
			<string key="lifecycle:transition" value="complete"/>
			<string key="org:resource" value="B"/>
			<date key="time:timestamp" value="2014-05-01T17:03:00.000+10:00"/>
			<string key="Count" value="155"/>
			<string key="Activity" value="Leucocytes"/>
			<string key="org:group" value="B"/>
		</event>
		<event>
			<string key="concept:name" value="Leucocytes"/>
			<string key="lifecycle:transition" value="complete"/>
			<string key="org:resource" value="B"/>
			<date key="time:timestamp" value="2014-05-01T18:23:00.000+10:00"/>
			<string key="Count" value="155"/>
			<string key="Activity" value="Leucocytes"/>
			<string key="org:group" value="B"/>
		</event>
		<event>
			<string key="concept:name" value="CRP"/>
			<string key="lifecycle:transition" value="complete"/>
			<string key="org:resource" value="B"/>
			<date key="time:timestamp" value="2014-05-01T18:23:00.000+10:00"/>
			<string key="Count" value="155"/>
			<string key="Activity" value="CRP"/>
			<string key="org:group" value="B"/>
		</event>
		<event>
			<string key="concept:name" value="Release B"/>
			<string key="lifecycle:transition" value="complete"/>
			<string key="org:resource" value="E"/>
			<date key="time:timestamp" value="2014-05-02T03:10:00.000+10:00"/>
			<string key="Count" value="155"/>
			<string key="Activity" value="Release B"/>
			<string key="org:group" value="E"/>
		</event>
	</trace>
	<trace>
		<string key="concept:name" value="X"/>
		<string key="variant" value="Variant 15"/>
		<int key="variant-index" value="15"/>
		<string key="creator" value="Fluxicon Disco"/>
		<event>
			<string key="concept:name" value="ER Registration"/>
			<string key="lifecycle:transition" value="complete"/>
			<string key="org:resource" value="A"/>
			<date key="time:timestamp" value="2014-10-04T11:41:22.000+10:00"/>
			<string key="Count" value="155"/>
			<string key="Activity" value="ER Registration"/>
			<string key="InfectionSuspected" value="FALSE"/>
			<string key="org:group" value="A"/>
		</event>
		<event>
			<string key="concept:name" value="ER Triage"/>
			<string key="lifecycle:transition" value="complete"/>
			<string key="org:resource" value="C"/>
			<date key="time:timestamp" value="2014-10-04T11:45:05.000+10:00"/>
			<string key="Count" value="155"/>
			<string key="Activity" value="ER Triage"/>
			<string key="org:group" value="C"/>
		</event>
		<event>
			<string key="concept:name" value="Leucocytes"/>
			<string key="lifecycle:transition" value="complete"/>
			<string key="org:resource" value="B"/>
			<date key="time:timestamp" value="2014-10-04T12:02:00.000+10:00"/>
			<string key="Count" value="155"/>
			<string key="Activity" value="Leucocytes"/>
			<string key="org:group" value="B"/>
		</event>
		<event>
			<string key="concept:name" value="CRP"/>
			<string key="lifecycle:transition" value="complete"/>
			<string key="org:resource" value="B"/>
			<date key="time:timestamp" value="2014-10-04T12:02:00.000+10:00"/>
			<string key="Count" value="155"/>
			<string key="Activity" value="CRP"/>
			<string key="org:group" value="B"/>
		</event>
		<event>
			<string key="concept:name" value="LacticAcid"/>
			<string key="lifecycle:transition" value="complete"/>
			<string key="org:resource" value="B"/>
			<date key="time:timestamp" value="2014-10-04T12:02:00.000+10:00"/>
			<string key="Count" value="155"/>
			<string key="Activity" value="LacticAcid"/>
			<string key="org:group" value="B"/>
		</event>
		<event>
			<string key="concept:name" value="ER Sepsis Triage"/>
			<string key="lifecycle:transition" value="complete"/>
			<string key="org:resource" value="A"/>
			<date key="time:timestamp" value="2014-10-04T12:03:13.000+10:00"/>
			<string key="Count" value="155"/>
			<string key="Activity" value="ER Sepsis Triage"/>
			<string key="org:group" value="A"/>
		</event>
		<event>
			<string key="concept:name" value="Leucocytes"/>
			<string key="lifecycle:transition" value="complete"/>
			<string key="org:resource" value="B"/>
			<date key="time:timestamp" value="2014-10-04T12:29:00.000+10:00"/>
			<string key="Count" value="155"/>
			<string key="Activity" value="Leucocytes"/>
			<string key="org:group" value="B"/>
		</event>
		<event>
			<string key="concept:name" value="CRP"/>
			<string key="lifecycle:transition" value="complete"/>
			<string key="org:resource" value="B"/>
			<date key="time:timestamp" value="2014-10-04T12:29:00.000+10:00"/>
			<string key="Count" value="155"/>
			<string key="Activity" value="CRP"/>
			<string key="org:group" value="B"/>
		</event>
		<event>
			<string key="concept:name" value="LacticAcid"/>
			<string key="lifecycle:transition" value="complete"/>
			<string key="org:resource" value="B"/>
			<date key="time:timestamp" value="2014-10-04T12:29:00.000+10:00"/>
			<string key="Count" value="155"/>
			<string key="Activity" value="LacticAcid"/>
			<string key="org:group" value="B"/>
		</event>
		<event>
			<string key="concept:name" value="Admission NC"/>
			<string key="lifecycle:transition" value="complete"/>
			<string key="org:resource" value="M"/>
			<date key="time:timestamp" value="2014-10-04T15:55:41.000+10:00"/>
			<string key="Count" value="155"/>
			<string key="Activity" value="Admission NC"/>
			<string key="org:group" value="M"/>
		</event>
		<event>
			<string key="concept:name" value="CRP"/>
			<string key="lifecycle:transition" value="complete"/>
			<string key="org:resource" value="B"/>
			<date key="time:timestamp" value="2014-10-05T16:00:00.000+10:00"/>
			<string key="Count" value="155"/>
			<string key="Activity" value="CRP"/>
			<string key="org:group" value="B"/>
		</event>
		<event>
			<string key="concept:name" value="Release A"/>
			<string key="lifecycle:transition" value="complete"/>
			<string key="org:resource" value="E"/>
			<date key="time:timestamp" value="2014-10-07T18:00:00.000+10:00"/>
			<string key="Count" value="155"/>
			<string key="Activity" value="Release A"/>
			<string key="org:group" value="E"/>
		</event>
		<event>
			<string key="concept:name" value="Return ER"/>
			<string key="lifecycle:transition" value="complete"/>
			<string key="org:resource" value="?"/>
			<date key="time:timestamp" value="2015-05-09T18:52:02.000+10:00"/>
			<string key="Count" value="155"/>
			<string key="Activity" value="Return ER"/>
			<string key="org:group" value="?"/>
		</event>
	</trace>
	<trace>
		<string key="concept:name" value="LA"/>
		<string key="variant" value="Variant 3"/>
		<int key="variant-index" value="3"/>
		<string key="creator" value="Fluxicon Disco"/>
		<event>
			<string key="concept:name" value="ER Registration"/>
			<string key="lifecycle:transition" value="complete"/>
			<string key="org:resource" value="A"/>
			<date key="time:timestamp" value="2014-11-20T21:11:27.000+10:00"/>
			<string key="Count" value="155"/>
			<string key="Activity" value="ER Registration"/>
			<string key="InfectionSuspected" value="FALSE"/>
			<string key="org:group" value="A"/>
		</event>
		<event>
			<string key="concept:name" value="ER Triage"/>
			<string key="lifecycle:transition" value="complete"/>
			<string key="org:resource" value="C"/>
			<date key="time:timestamp" value="2014-11-20T21:23:23.000+10:00"/>
			<string key="Count" value="155"/>
			<string key="Activity" value="ER Triage"/>
			<string key="org:group" value="C"/>
		</event>
		<event>
			<string key="concept:name" value="ER Sepsis Triage"/>
			<string key="lifecycle:transition" value="complete"/>
			<string key="org:resource" value="A"/>
			<date key="time:timestamp" value="2014-11-20T21:24:07.000+10:00"/>
			<string key="Count" value="155"/>
			<string key="Activity" value="ER Sepsis Triage"/>
			<string key="org:group" value="A"/>
		</event>
		<event>
			<string key="concept:name" value="Leucocytes"/>
			<string key="lifecycle:transition" value="complete"/>
			<string key="org:resource" value="B"/>
			<date key="time:timestamp" value="2014-11-20T21:28:00.000+10:00"/>
			<string key="Count" value="155"/>
			<string key="Activity" value="Leucocytes"/>
			<string key="org:group" value="B"/>
		</event>
		<event>
			<string key="concept:name" value="CRP"/>
			<string key="lifecycle:transition" value="complete"/>
			<string key="org:resource" value="B"/>
			<date key="time:timestamp" value="2014-11-20T21:28:00.000+10:00"/>
			<string key="Count" value="155"/>
			<string key="Activity" value="CRP"/>
			<string key="org:group" value="B"/>
		</event>
	</trace>
	<trace>
		<string key="concept:name" value="RA"/>
		<string key="variant" value="Variant 1"/>
		<int key="variant-index" value="1"/>
		<string key="creator" value="Fluxicon Disco"/>
		<event>
			<string key="concept:name" value="ER Registration"/>
			<string key="lifecycle:transition" value="complete"/>
			<string key="org:resource" value="A"/>
			<date key="time:timestamp" value="2014-10-07T22:52:25.000+10:00"/>
			<string key="Count" value="155"/>
			<string key="Activity" value="ER Registration"/>
			<string key="InfectionSuspected" value="FALSE"/>
			<string key="org:group" value="A"/>
		</event>
		<event>
			<string key="concept:name" value="ER Triage"/>
			<string key="lifecycle:transition" value="complete"/>
			<string key="org:resource" value="C"/>
			<date key="time:timestamp" value="2014-10-07T23:38:18.000+10:00"/>
			<string key="Count" value="155"/>
			<string key="Activity" value="ER Triage"/>
			<string key="org:group" value="C"/>
		</event>
		<event>
			<string key="concept:name" value="ER Sepsis Triage"/>
			<string key="lifecycle:transition" value="complete"/>
			<string key="org:resource" value="A"/>
			<date key="time:timestamp" value="2014-10-07T23:38:32.000+10:00"/>
			<string key="Count" value="155"/>
			<string key="Activity" value="ER Sepsis Triage"/>
			<string key="org:group" value="A"/>
		</event>
	</trace>
	<trace>
		<string key="concept:name" value="TA"/>
		<string key="variant" value="Variant 16"/>
		<int key="variant-index" value="16"/>
		<string key="creator" value="Fluxicon Disco"/>
		<event>
			<string key="concept:name" value="ER Registration"/>
			<string key="lifecycle:transition" value="complete"/>
			<string key="org:resource" value="A"/>
			<date key="time:timestamp" value="2014-08-10T06:23:04.000+10:00"/>
			<string key="Count" value="155"/>
			<string key="Activity" value="ER Registration"/>
			<string key="InfectionSuspected" value="FALSE"/>
			<string key="org:group" value="A"/>
		</event>
		<event>
			<string key="concept:name" value="ER Triage"/>
			<string key="lifecycle:transition" value="complete"/>
			<string key="org:resource" value="C"/>
			<date key="time:timestamp" value="2014-08-10T06:27:21.000+10:00"/>
			<string key="Count" value="155"/>
			<string key="Activity" value="ER Triage"/>
			<string key="org:group" value="C"/>
		</event>
		<event>
			<string key="concept:name" value="ER Sepsis Triage"/>
			<string key="lifecycle:transition" value="complete"/>
			<string key="org:resource" value="A"/>
			<date key="time:timestamp" value="2014-08-10T06:27:59.000+10:00"/>
			<string key="Count" value="155"/>
			<string key="Activity" value="ER Sepsis Triage"/>
			<string key="org:group" value="A"/>
		</event>
		<event>
			<string key="concept:name" value="CRP"/>
			<string key="lifecycle:transition" value="complete"/>
			<string key="org:resource" value="B"/>
			<date key="time:timestamp" value="2014-08-10T06:46:00.000+10:00"/>
			<string key="Count" value="155"/>
			<string key="Activity" value="CRP"/>
			<string key="org:group" value="B"/>
		</event>
		<event>
			<string key="concept:name" value="Leucocytes"/>
			<string key="lifecycle:transition" value="complete"/>
			<string key="org:resource" value="B"/>
			<date key="time:timestamp" value="2014-08-10T06:46:00.000+10:00"/>
			<string key="Count" value="155"/>
			<string key="Activity" value="Leucocytes"/>
			<string key="org:group" value="B"/>
		</event>
		<event>
			<string key="concept:name" value="Admission NC"/>
			<string key="lifecycle:transition" value="complete"/>
			<string key="org:resource" value="O"/>
			<date key="time:timestamp" value="2014-08-10T08:26:59.000+10:00"/>
			<string key="Count" value="155"/>
			<string key="Activity" value="Admission NC"/>
			<string key="org:group" value="O"/>
		</event>
		<event>
			<string key="concept:name" value="CRP"/>
			<string key="lifecycle:transition" value="complete"/>
			<string key="org:resource" value="B"/>
			<date key="time:timestamp" value="2014-08-10T16:00:00.000+10:00"/>
			<string key="Count" value="155"/>
			<string key="Activity" value="CRP"/>
			<string key="org:group" value="B"/>
		</event>
		<event>
			<string key="concept:name" value="Leucocytes"/>
			<string key="lifecycle:transition" value="complete"/>
			<string key="org:resource" value="B"/>
			<date key="time:timestamp" value="2014-08-10T16:00:00.000+10:00"/>
			<string key="Count" value="155"/>
			<string key="Activity" value="Leucocytes"/>
			<string key="org:group" value="B"/>
		</event>
		<event>
			<string key="concept:name" value="CRP"/>
			<string key="lifecycle:transition" value="complete"/>
			<string key="org:resource" value="B"/>
			<date key="time:timestamp" value="2014-08-11T16:00:00.000+10:00"/>
			<string key="Count" value="155"/>
			<string key="Activity" value="CRP"/>
			<string key="org:group" value="B"/>
		</event>
		<event>
			<string key="concept:name" value="Release A"/>
			<string key="lifecycle:transition" value="complete"/>
			<string key="org:resource" value="E"/>
			<date key="time:timestamp" value="2014-08-13T04:00:00.000+10:00"/>
			<string key="Count" value="155"/>
			<string key="Activity" value="Release A"/>
			<string key="org:group" value="E"/>
		</event>
	</trace>
	<trace>
		<string key="concept:name" value="WA"/>
		<string key="variant" value="Variant 17"/>
		<int key="variant-index" value="17"/>
		<string key="creator" value="Fluxicon Disco"/>
		<event>
			<string key="concept:name" value="ER Registration"/>
			<string key="lifecycle:transition" value="complete"/>
			<string key="org:resource" value="A"/>
			<date key="time:timestamp" value="2014-09-29T00:35:41.000+10:00"/>
			<string key="Count" value="155"/>
			<string key="Activity" value="ER Registration"/>
			<string key="InfectionSuspected" value="FALSE"/>
			<string key="org:group" value="A"/>
		</event>
		<event>
			<string key="concept:name" value="ER Triage"/>
			<string key="lifecycle:transition" value="complete"/>
			<string key="org:resource" value="C"/>
			<date key="time:timestamp" value="2014-09-29T00:46:23.000+10:00"/>
			<string key="Count" value="155"/>
			<string key="Activity" value="ER Triage"/>
			<string key="org:group" value="C"/>
		</event>
		<event>
			<string key="concept:name" value="ER Sepsis Triage"/>
			<string key="lifecycle:transition" value="complete"/>
			<string key="org:resource" value="A"/>
			<date key="time:timestamp" value="2014-09-29T00:46:32.000+10:00"/>
			<string key="Count" value="155"/>
			<string key="Activity" value="ER Sepsis Triage"/>
			<string key="org:group" value="A"/>
		</event>
		<event>
			<string key="concept:name" value="CRP"/>
			<string key="lifecycle:transition" value="complete"/>
			<string key="org:resource" value="B"/>
			<date key="time:timestamp" value="2014-09-29T01:23:00.000+10:00"/>
			<string key="Count" value="155"/>
			<string key="Activity" value="CRP"/>
			<string key="org:group" value="B"/>
		</event>
		<event>
			<string key="concept:name" value="Admission NC"/>
			<string key="lifecycle:transition" value="complete"/>
			<string key="org:resource" value="F"/>
			<date key="time:timestamp" value="2014-09-29T05:38:27.000+10:00"/>
			<string key="Count" value="155"/>
			<string key="Activity" value="Admission NC"/>
			<string key="org:group" value="F"/>
		</event>
		<event>
			<string key="concept:name" value="Admission NC"/>
			<string key="lifecycle:transition" value="complete"/>
			<string key="org:resource" value="R"/>
			<date key="time:timestamp" value="2014-09-29T22:45:33.000+10:00"/>
			<string key="Count" value="155"/>
			<string key="Activity" value="Admission NC"/>
			<string key="org:group" value="R"/>
		</event>
		<event>
			<string key="concept:name" value="Release A"/>
			<string key="lifecycle:transition" value="complete"/>
			<string key="org:resource" value="E"/>
			<date key="time:timestamp" value="2014-10-04T22:30:00.000+10:00"/>
			<string key="Count" value="155"/>
			<string key="Activity" value="Release A"/>
			<string key="org:group" value="E"/>
		</event>
		<event>
			<string key="concept:name" value="Return ER"/>
			<string key="lifecycle:transition" value="complete"/>
			<string key="org:resource" value="?"/>
			<date key="time:timestamp" value="2014-10-12T00:13:13.000+10:00"/>
			<string key="Count" value="155"/>
			<string key="Activity" value="Return ER"/>
			<string key="org:group" value="?"/>
		</event>
	</trace>
	<trace>
		<string key="concept:name" value="XA"/>
		<string key="variant" value="Variant 1"/>
		<int key="variant-index" value="1"/>
		<string key="creator" value="Fluxicon Disco"/>
		<event>
			<string key="concept:name" value="ER Registration"/>
			<string key="lifecycle:transition" value="complete"/>
			<string key="org:resource" value="A"/>
			<date key="time:timestamp" value="2014-04-12T23:18:52.000+10:00"/>
			<string key="Count" value="155"/>
			<string key="Activity" value="ER Registration"/>
			<string key="InfectionSuspected" value="FALSE"/>
			<string key="org:group" value="A"/>
		</event>
		<event>
			<string key="concept:name" value="ER Triage"/>
			<string key="lifecycle:transition" value="complete"/>
			<string key="org:resource" value="C"/>
			<date key="time:timestamp" value="2014-04-12T23:27:26.000+10:00"/>
			<string key="Count" value="155"/>
			<string key="Activity" value="ER Triage"/>
			<string key="org:group" value="C"/>
		</event>
		<event>
			<string key="concept:name" value="ER Sepsis Triage"/>
			<string key="lifecycle:transition" value="complete"/>
			<string key="org:resource" value="A"/>
			<date key="time:timestamp" value="2014-04-12T23:28:16.000+10:00"/>
			<string key="Count" value="155"/>
			<string key="Activity" value="ER Sepsis Triage"/>
			<string key="org:group" value="A"/>
		</event>
	</trace>
	<trace>
		<string key="concept:name" value="MB"/>
		<string key="variant" value="Variant 1"/>
		<int key="variant-index" value="1"/>
		<string key="creator" value="Fluxicon Disco"/>
		<event>
			<string key="concept:name" value="ER Registration"/>
			<string key="lifecycle:transition" value="complete"/>
			<string key="org:resource" value="A"/>
			<date key="time:timestamp" value="2014-11-04T22:55:37.000+10:00"/>
			<string key="Count" value="155"/>
			<string key="Activity" value="ER Registration"/>
			<string key="InfectionSuspected" value="FALSE"/>
			<string key="org:group" value="A"/>
		</event>
		<event>
			<string key="concept:name" value="ER Triage"/>
			<string key="lifecycle:transition" value="complete"/>
			<string key="org:resource" value="C"/>
			<date key="time:timestamp" value="2014-11-04T23:02:45.000+10:00"/>
			<string key="Count" value="155"/>
			<string key="Activity" value="ER Triage"/>
			<string key="org:group" value="C"/>
		</event>
		<event>
			<string key="concept:name" value="ER Sepsis Triage"/>
			<string key="lifecycle:transition" value="complete"/>
			<string key="org:resource" value="A"/>
			<date key="time:timestamp" value="2014-11-04T23:03:10.000+10:00"/>
			<string key="Count" value="155"/>
			<string key="Activity" value="ER Sepsis Triage"/>
			<string key="org:group" value="A"/>
		</event>
	</trace>
	<trace>
		<string key="concept:name" value="RB"/>
		<string key="variant" value="Variant 4"/>
		<int key="variant-index" value="4"/>
		<string key="creator" value="Fluxicon Disco"/>
		<event>
			<string key="concept:name" value="ER Registration"/>
			<string key="lifecycle:transition" value="complete"/>
			<string key="org:resource" value="L"/>
			<date key="time:timestamp" value="2014-04-22T18:21:51.000+10:00"/>
			<string key="Count" value="155"/>
			<string key="Activity" value="ER Registration"/>
			<string key="InfectionSuspected" value="FALSE"/>
			<string key="org:group" value="L"/>
		</event>
		<event>
			<string key="concept:name" value="ER Triage"/>
			<string key="lifecycle:transition" value="complete"/>
			<string key="org:resource" value="C"/>
			<date key="time:timestamp" value="2014-04-22T18:27:42.000+10:00"/>
			<string key="Count" value="155"/>
			<string key="Activity" value="ER Triage"/>
			<string key="org:group" value="C"/>
		</event>
		<event>
			<string key="concept:name" value="ER Sepsis Triage"/>
			<string key="lifecycle:transition" value="complete"/>
			<string key="org:resource" value="L"/>
			<date key="time:timestamp" value="2014-04-22T18:28:51.000+10:00"/>
			<string key="Count" value="155"/>
			<string key="Activity" value="ER Sepsis Triage"/>
			<string key="org:group" value="L"/>
		</event>
		<event>
			<string key="concept:name" value="Leucocytes"/>
			<string key="lifecycle:transition" value="complete"/>
			<string key="org:resource" value="B"/>
			<date key="time:timestamp" value="2014-04-22T18:41:00.000+10:00"/>
			<string key="Count" value="155"/>
			<string key="Activity" value="Leucocytes"/>
			<string key="org:group" value="B"/>
		</event>
		<event>
			<string key="concept:name" value="CRP"/>
			<string key="lifecycle:transition" value="complete"/>
			<string key="org:resource" value="B"/>
			<date key="time:timestamp" value="2014-04-22T18:41:00.000+10:00"/>
			<string key="Count" value="155"/>
			<string key="Activity" value="CRP"/>
			<string key="org:group" value="B"/>
		</event>
		<event>
			<string key="concept:name" value="Admission NC"/>
			<string key="lifecycle:transition" value="complete"/>
			<string key="org:resource" value="M"/>
			<date key="time:timestamp" value="2014-04-22T21:04:26.000+10:00"/>
			<string key="Count" value="155"/>
			<string key="Activity" value="Admission NC"/>
			<string key="org:group" value="M"/>
		</event>
		<event>
			<string key="concept:name" value="Release A"/>
			<string key="lifecycle:transition" value="complete"/>
			<string key="org:resource" value="E"/>
			<date key="time:timestamp" value="2014-04-25T22:30:00.000+10:00"/>
			<string key="Count" value="155"/>
			<string key="Activity" value="Release A"/>
			<string key="org:group" value="E"/>
		</event>
	</trace>
	<trace>
		<string key="concept:name" value="TB"/>
		<string key="variant" value="Variant 18"/>
		<int key="variant-index" value="18"/>
		<string key="creator" value="Fluxicon Disco"/>
		<event>
			<string key="concept:name" value="ER Registration"/>
			<string key="lifecycle:transition" value="complete"/>
			<string key="org:resource" value="A"/>
			<date key="time:timestamp" value="2014-09-11T17:33:19.000+10:00"/>
			<string key="Count" value="155"/>
			<string key="Activity" value="ER Registration"/>
			<string key="InfectionSuspected" value="FALSE"/>
			<string key="org:group" value="A"/>
		</event>
		<event>
			<string key="concept:name" value="ER Triage"/>
			<string key="lifecycle:transition" value="complete"/>
			<string key="org:resource" value="C"/>
			<date key="time:timestamp" value="2014-09-11T17:40:09.000+10:00"/>
			<string key="Count" value="155"/>
			<string key="Activity" value="ER Triage"/>
			<string key="org:group" value="C"/>
		</event>
		<event>
			<string key="concept:name" value="ER Sepsis Triage"/>
			<string key="lifecycle:transition" value="complete"/>
			<string key="org:resource" value="A"/>
			<date key="time:timestamp" value="2014-09-11T17:42:34.000+10:00"/>
			<string key="Count" value="155"/>
			<string key="Activity" value="ER Sepsis Triage"/>
			<string key="org:group" value="A"/>
		</event>
		<event>
			<string key="concept:name" value="Leucocytes"/>
			<string key="lifecycle:transition" value="complete"/>
			<string key="org:resource" value="B"/>
			<date key="time:timestamp" value="2014-09-11T18:05:00.000+10:00"/>
			<string key="Count" value="155"/>
			<string key="Activity" value="Leucocytes"/>
			<string key="org:group" value="B"/>
		</event>
		<event>
			<string key="concept:name" value="LacticAcid"/>
			<string key="lifecycle:transition" value="complete"/>
			<string key="org:resource" value="B"/>
			<date key="time:timestamp" value="2014-09-11T18:05:00.000+10:00"/>
			<string key="Count" value="155"/>
			<string key="Activity" value="LacticAcid"/>
			<string key="org:group" value="B"/>
		</event>
		<event>
			<string key="concept:name" value="CRP"/>
			<string key="lifecycle:transition" value="complete"/>
			<string key="org:resource" value="B"/>
			<date key="time:timestamp" value="2014-09-11T18:05:00.000+10:00"/>
			<string key="Count" value="155"/>
			<string key="Activity" value="CRP"/>
			<string key="org:group" value="B"/>
		</event>
		<event>
			<string key="concept:name" value="Admission NC"/>
			<string key="lifecycle:transition" value="complete"/>
			<string key="org:resource" value="N"/>
			<date key="time:timestamp" value="2014-09-11T22:18:24.000+10:00"/>
			<string key="Count" value="155"/>
			<string key="Activity" value="Admission NC"/>
			<string key="org:group" value="N"/>
		</event>
		<event>
			<string key="concept:name" value="Release A"/>
			<string key="lifecycle:transition" value="complete"/>
			<string key="org:resource" value="E"/>
			<date key="time:timestamp" value="2014-09-20T19:20:00.000+10:00"/>
			<string key="Count" value="155"/>
			<string key="Activity" value="Release A"/>
			<string key="org:group" value="E"/>
		</event>
		<event>
			<string key="concept:name" value="Return ER"/>
			<string key="lifecycle:transition" value="complete"/>
			<string key="org:resource" value="?"/>
			<date key="time:timestamp" value="2015-02-24T21:54:09.000+10:00"/>
			<string key="Count" value="155"/>
			<string key="Activity" value="Return ER"/>
			<string key="org:group" value="?"/>
		</event>
	</trace>
	<trace>
		<string key="concept:name" value="WB"/>
		<string key="variant" value="Variant 2"/>
		<int key="variant-index" value="2"/>
		<string key="creator" value="Fluxicon Disco"/>
		<event>
			<string key="concept:name" value="ER Registration"/>
			<string key="lifecycle:transition" value="complete"/>
			<string key="org:resource" value="A"/>
			<date key="time:timestamp" value="2014-11-01T23:32:49.000+10:00"/>
			<string key="Count" value="155"/>
			<string key="Activity" value="ER Registration"/>
			<string key="InfectionSuspected" value="FALSE"/>
			<string key="org:group" value="A"/>
		</event>
		<event>
			<string key="concept:name" value="ER Triage"/>
			<string key="lifecycle:transition" value="complete"/>
			<string key="org:resource" value="C"/>
			<date key="time:timestamp" value="2014-11-01T23:38:31.000+10:00"/>
			<string key="Count" value="155"/>
			<string key="Activity" value="ER Triage"/>
			<string key="org:group" value="C"/>
		</event>
		<event>
			<string key="concept:name" value="ER Sepsis Triage"/>
			<string key="lifecycle:transition" value="complete"/>
			<string key="org:resource" value="A"/>
			<date key="time:timestamp" value="2014-11-01T23:38:48.000+10:00"/>
			<string key="Count" value="155"/>
			<string key="Activity" value="ER Sepsis Triage"/>
			<string key="org:group" value="A"/>
		</event>
		<event>
			<string key="concept:name" value="CRP"/>
			<string key="lifecycle:transition" value="complete"/>
			<string key="org:resource" value="B"/>
			<date key="time:timestamp" value="2014-11-02T00:22:00.000+10:00"/>
			<string key="Count" value="155"/>
			<string key="Activity" value="CRP"/>
			<string key="org:group" value="B"/>
		</event>
		<event>
			<string key="concept:name" value="Leucocytes"/>
			<string key="lifecycle:transition" value="complete"/>
			<string key="org:resource" value="B"/>
			<date key="time:timestamp" value="2014-11-02T00:22:00.000+10:00"/>
			<string key="Count" value="155"/>
			<string key="Activity" value="Leucocytes"/>
			<string key="org:group" value="B"/>
		</event>
	</trace>
	<trace>
		<string key="concept:name" value="BC"/>
		<string key="variant" value="Variant 3"/>
		<int key="variant-index" value="3"/>
		<string key="creator" value="Fluxicon Disco"/>
		<event>
			<string key="concept:name" value="ER Registration"/>
			<string key="lifecycle:transition" value="complete"/>
			<string key="org:resource" value="A"/>
			<date key="time:timestamp" value="2015-02-08T00:14:13.000+10:00"/>
			<string key="Count" value="155"/>
			<string key="Activity" value="ER Registration"/>
			<string key="InfectionSuspected" value="FALSE"/>
			<string key="org:group" value="A"/>
		</event>
		<event>
			<string key="concept:name" value="ER Triage"/>
			<string key="lifecycle:transition" value="complete"/>
			<string key="org:resource" value="C"/>
			<date key="time:timestamp" value="2015-02-08T00:43:50.000+10:00"/>
			<string key="Count" value="155"/>
			<string key="Activity" value="ER Triage"/>
			<string key="org:group" value="C"/>
		</event>
		<event>
			<string key="concept:name" value="ER Sepsis Triage"/>
			<string key="lifecycle:transition" value="complete"/>
			<string key="org:resource" value="A"/>
			<date key="time:timestamp" value="2015-02-08T00:45:17.000+10:00"/>
			<string key="Count" value="155"/>
			<string key="Activity" value="ER Sepsis Triage"/>
			<string key="org:group" value="A"/>
		</event>
		<event>
			<string key="concept:name" value="Leucocytes"/>
			<string key="lifecycle:transition" value="complete"/>
			<string key="org:resource" value="B"/>
			<date key="time:timestamp" value="2015-02-08T01:23:00.000+10:00"/>
			<string key="Count" value="155"/>
			<string key="Activity" value="Leucocytes"/>
			<string key="org:group" value="B"/>
		</event>
		<event>
			<string key="concept:name" value="CRP"/>
			<string key="lifecycle:transition" value="complete"/>
			<string key="org:resource" value="B"/>
			<date key="time:timestamp" value="2015-02-08T01:23:00.000+10:00"/>
			<string key="Count" value="155"/>
			<string key="Activity" value="CRP"/>
			<string key="org:group" value="B"/>
		</event>
	</trace>
	<trace>
		<string key="concept:name" value="FC"/>
		<string key="variant" value="Variant 4"/>
		<int key="variant-index" value="4"/>
		<string key="creator" value="Fluxicon Disco"/>
		<event>
			<string key="concept:name" value="ER Registration"/>
			<string key="lifecycle:transition" value="complete"/>
			<string key="org:resource" value="A"/>
			<date key="time:timestamp" value="2014-03-11T22:36:01.000+10:00"/>
			<string key="Count" value="155"/>
			<string key="Activity" value="ER Registration"/>
			<string key="InfectionSuspected" value="FALSE"/>
			<string key="org:group" value="A"/>
		</event>
		<event>
			<string key="concept:name" value="ER Triage"/>
			<string key="lifecycle:transition" value="complete"/>
			<string key="org:resource" value="C"/>
			<date key="time:timestamp" value="2014-03-11T22:56:49.000+10:00"/>
			<string key="Count" value="155"/>
			<string key="Activity" value="ER Triage"/>
			<string key="org:group" value="C"/>
		</event>
		<event>
			<string key="concept:name" value="ER Sepsis Triage"/>
			<string key="lifecycle:transition" value="complete"/>
			<string key="org:resource" value="A"/>
			<date key="time:timestamp" value="2014-03-11T22:57:07.000+10:00"/>
			<string key="Count" value="155"/>
			<string key="Activity" value="ER Sepsis Triage"/>
			<string key="org:group" value="A"/>
		</event>
		<event>
			<string key="concept:name" value="Leucocytes"/>
			<string key="lifecycle:transition" value="complete"/>
			<string key="org:resource" value="B"/>
			<date key="time:timestamp" value="2014-03-11T23:29:00.000+10:00"/>
			<string key="Count" value="155"/>
			<string key="Activity" value="Leucocytes"/>
			<string key="org:group" value="B"/>
		</event>
		<event>
			<string key="concept:name" value="CRP"/>
			<string key="lifecycle:transition" value="complete"/>
			<string key="org:resource" value="B"/>
			<date key="time:timestamp" value="2014-03-11T23:29:00.000+10:00"/>
			<string key="Count" value="155"/>
			<string key="Activity" value="CRP"/>
			<string key="org:group" value="B"/>
		</event>
		<event>
			<string key="concept:name" value="Admission NC"/>
			<string key="lifecycle:transition" value="complete"/>
			<string key="org:resource" value="R"/>
			<date key="time:timestamp" value="2014-03-12T01:56:39.000+10:00"/>
			<string key="Count" value="155"/>
			<string key="Activity" value="Admission NC"/>
			<string key="org:group" value="R"/>
		</event>
		<event>
			<string key="concept:name" value="Release A"/>
			<string key="lifecycle:transition" value="complete"/>
			<string key="org:resource" value="E"/>
			<date key="time:timestamp" value="2014-03-13T19:00:00.000+10:00"/>
			<string key="Count" value="155"/>
			<string key="Activity" value="Release A"/>
			<string key="org:group" value="E"/>
		</event>
	</trace>
	<trace>
		<string key="concept:name" value="PC"/>
		<string key="variant" value="Variant 3"/>
		<int key="variant-index" value="3"/>
		<string key="creator" value="Fluxicon Disco"/>
		<event>
			<string key="concept:name" value="ER Registration"/>
			<string key="lifecycle:transition" value="complete"/>
			<string key="org:resource" value="A"/>
			<date key="time:timestamp" value="2013-11-28T23:27:20.000+10:00"/>
			<string key="Count" value="155"/>
			<string key="Activity" value="ER Registration"/>
			<string key="InfectionSuspected" value="FALSE"/>
			<string key="org:group" value="A"/>
		</event>
		<event>
			<string key="concept:name" value="ER Triage"/>
			<string key="lifecycle:transition" value="complete"/>
			<string key="org:resource" value="C"/>
			<date key="time:timestamp" value="2013-11-28T23:33:00.000+10:00"/>
			<string key="Count" value="155"/>
			<string key="Activity" value="ER Triage"/>
			<string key="org:group" value="C"/>
		</event>
		<event>
			<string key="concept:name" value="ER Sepsis Triage"/>
			<string key="lifecycle:transition" value="complete"/>
			<string key="org:resource" value="A"/>
			<date key="time:timestamp" value="2013-11-28T23:33:20.000+10:00"/>
			<string key="Count" value="155"/>
			<string key="Activity" value="ER Sepsis Triage"/>
			<string key="org:group" value="A"/>
		</event>
		<event>
			<string key="concept:name" value="Leucocytes"/>
			<string key="lifecycle:transition" value="complete"/>
			<string key="org:resource" value="B"/>
			<date key="time:timestamp" value="2013-11-29T00:34:00.000+10:00"/>
			<string key="Count" value="155"/>
			<string key="Activity" value="Leucocytes"/>
			<string key="org:group" value="B"/>
		</event>
		<event>
			<string key="concept:name" value="CRP"/>
			<string key="lifecycle:transition" value="complete"/>
			<string key="org:resource" value="B"/>
			<date key="time:timestamp" value="2013-11-29T00:34:00.000+10:00"/>
			<string key="Count" value="155"/>
			<string key="Activity" value="CRP"/>
			<string key="org:group" value="B"/>
		</event>
	</trace>
	<trace>
		<string key="concept:name" value="ID"/>
		<string key="variant" value="Variant 1"/>
		<int key="variant-index" value="1"/>
		<string key="creator" value="Fluxicon Disco"/>
		<event>
			<string key="concept:name" value="ER Registration"/>
			<string key="lifecycle:transition" value="complete"/>
			<string key="org:resource" value="A"/>
			<date key="time:timestamp" value="2014-08-25T20:20:55.000+10:00"/>
			<string key="Count" value="155"/>
			<string key="Activity" value="ER Registration"/>
			<string key="InfectionSuspected" value="FALSE"/>
			<string key="org:group" value="A"/>
		</event>
		<event>
			<string key="concept:name" value="ER Triage"/>
			<string key="lifecycle:transition" value="complete"/>
			<string key="org:resource" value="C"/>
			<date key="time:timestamp" value="2014-08-25T20:58:42.000+10:00"/>
			<string key="Count" value="155"/>
			<string key="Activity" value="ER Triage"/>
			<string key="org:group" value="C"/>
		</event>
		<event>
			<string key="concept:name" value="ER Sepsis Triage"/>
			<string key="lifecycle:transition" value="complete"/>
			<string key="org:resource" value="A"/>
			<date key="time:timestamp" value="2014-08-25T20:59:02.000+10:00"/>
			<string key="Count" value="155"/>
			<string key="Activity" value="ER Sepsis Triage"/>
			<string key="org:group" value="A"/>
		</event>
	</trace>
	<trace>
		<string key="concept:name" value="WD"/>
		<string key="variant" value="Variant 1"/>
		<int key="variant-index" value="1"/>
		<string key="creator" value="Fluxicon Disco"/>
		<event>
			<string key="concept:name" value="ER Registration"/>
			<string key="lifecycle:transition" value="complete"/>
			<string key="org:resource" value="A"/>
			<date key="time:timestamp" value="2014-11-12T00:26:44.000+10:00"/>
			<string key="Count" value="155"/>
			<string key="Activity" value="ER Registration"/>
			<string key="InfectionSuspected" value="FALSE"/>
			<string key="org:group" value="A"/>
		</event>
		<event>
			<string key="concept:name" value="ER Triage"/>
			<string key="lifecycle:transition" value="complete"/>
			<string key="org:resource" value="C"/>
			<date key="time:timestamp" value="2014-11-12T00:49:22.000+10:00"/>
			<string key="Count" value="155"/>
			<string key="Activity" value="ER Triage"/>
			<string key="org:group" value="C"/>
		</event>
		<event>
			<string key="concept:name" value="ER Sepsis Triage"/>
			<string key="lifecycle:transition" value="complete"/>
			<string key="org:resource" value="A"/>
			<date key="time:timestamp" value="2014-11-12T02:12:29.000+10:00"/>
			<string key="Count" value="155"/>
			<string key="Activity" value="ER Sepsis Triage"/>
			<string key="org:group" value="A"/>
		</event>
	</trace>
	<trace>
		<string key="concept:name" value="ZD"/>
		<string key="variant" value="Variant 7"/>
		<int key="variant-index" value="7"/>
		<string key="creator" value="Fluxicon Disco"/>
		<event>
			<string key="concept:name" value="ER Registration"/>
			<string key="lifecycle:transition" value="complete"/>
			<string key="org:resource" value="A"/>
			<date key="time:timestamp" value="2014-04-07T18:15:33.000+10:00"/>
			<string key="Count" value="155"/>
			<string key="Activity" value="ER Registration"/>
			<string key="InfectionSuspected" value="FALSE"/>
			<string key="org:group" value="A"/>
		</event>
		<event>
			<string key="concept:name" value="ER Triage"/>
			<string key="lifecycle:transition" value="complete"/>
			<string key="org:resource" value="C"/>
			<date key="time:timestamp" value="2014-04-07T18:19:49.000+10:00"/>
			<string key="Count" value="155"/>
			<string key="Activity" value="ER Triage"/>
			<string key="org:group" value="C"/>
		</event>
		<event>
			<string key="concept:name" value="ER Sepsis Triage"/>
			<string key="lifecycle:transition" value="complete"/>
			<string key="org:resource" value="A"/>
			<date key="time:timestamp" value="2014-04-07T18:20:07.000+10:00"/>
			<string key="Count" value="155"/>
			<string key="Activity" value="ER Sepsis Triage"/>
			<string key="org:group" value="A"/>
		</event>
		<event>
			<string key="concept:name" value="CRP"/>
			<string key="lifecycle:transition" value="complete"/>
			<string key="org:resource" value="B"/>
			<date key="time:timestamp" value="2014-04-07T18:26:00.000+10:00"/>
			<string key="Count" value="155"/>
			<string key="Activity" value="CRP"/>
			<string key="org:group" value="B"/>
		</event>
		<event>
			<string key="concept:name" value="Leucocytes"/>
			<string key="lifecycle:transition" value="complete"/>
			<string key="org:resource" value="B"/>
			<date key="time:timestamp" value="2014-04-07T18:26:00.000+10:00"/>
			<string key="Count" value="155"/>
			<string key="Activity" value="Leucocytes"/>
			<string key="org:group" value="B"/>
		</event>
		<event>
			<string key="concept:name" value="Admission NC"/>
			<string key="lifecycle:transition" value="complete"/>
			<string key="org:resource" value="R"/>
			<date key="time:timestamp" value="2014-04-07T21:46:50.000+10:00"/>
			<string key="Count" value="155"/>
			<string key="Activity" value="Admission NC"/>
			<string key="org:group" value="R"/>
		</event>
		<event>
			<string key="concept:name" value="Release A"/>
			<string key="lifecycle:transition" value="complete"/>
			<string key="org:resource" value="E"/>
			<date key="time:timestamp" value="2014-04-12T19:00:00.000+10:00"/>
			<string key="Count" value="155"/>
			<string key="Activity" value="Release A"/>
			<string key="org:group" value="E"/>
		</event>
	</trace>
	<trace>
		<string key="concept:name" value="DE"/>
		<string key="variant" value="Variant 2"/>
		<int key="variant-index" value="2"/>
		<string key="creator" value="Fluxicon Disco"/>
		<event>
			<string key="concept:name" value="ER Registration"/>
			<string key="lifecycle:transition" value="complete"/>
			<string key="org:resource" value="A"/>
			<date key="time:timestamp" value="2014-02-20T09:02:34.000+10:00"/>
			<string key="Count" value="155"/>
			<string key="Activity" value="ER Registration"/>
			<string key="InfectionSuspected" value="FALSE"/>
			<string key="org:group" value="A"/>
		</event>
		<event>
			<string key="concept:name" value="ER Triage"/>
			<string key="lifecycle:transition" value="complete"/>
			<string key="org:resource" value="C"/>
			<date key="time:timestamp" value="2014-02-20T09:05:24.000+10:00"/>
			<string key="Count" value="155"/>
			<string key="Activity" value="ER Triage"/>
			<string key="org:group" value="C"/>
		</event>
		<event>
			<string key="concept:name" value="ER Sepsis Triage"/>
			<string key="lifecycle:transition" value="complete"/>
			<string key="org:resource" value="A"/>
			<date key="time:timestamp" value="2014-02-20T09:06:34.000+10:00"/>
			<string key="Count" value="155"/>
			<string key="Activity" value="ER Sepsis Triage"/>
			<string key="org:group" value="A"/>
		</event>
		<event>
			<string key="concept:name" value="CRP"/>
			<string key="lifecycle:transition" value="complete"/>
			<string key="org:resource" value="B"/>
			<date key="time:timestamp" value="2014-02-20T09:26:00.000+10:00"/>
			<string key="Count" value="155"/>
			<string key="Activity" value="CRP"/>
			<string key="org:group" value="B"/>
		</event>
		<event>
			<string key="concept:name" value="Leucocytes"/>
			<string key="lifecycle:transition" value="complete"/>
			<string key="org:resource" value="B"/>
			<date key="time:timestamp" value="2014-02-20T09:26:00.000+10:00"/>
			<string key="Count" value="155"/>
			<string key="Activity" value="Leucocytes"/>
			<string key="org:group" value="B"/>
		</event>
	</trace>
	<trace>
		<string key="concept:name" value="EE"/>
		<string key="variant" value="Variant 4"/>
		<int key="variant-index" value="4"/>
		<string key="creator" value="Fluxicon Disco"/>
		<event>
			<string key="concept:name" value="ER Registration"/>
			<string key="lifecycle:transition" value="complete"/>
			<string key="org:resource" value="A"/>
			<date key="time:timestamp" value="2014-07-18T13:04:02.000+10:00"/>
			<string key="Count" value="155"/>
			<string key="Activity" value="ER Registration"/>
			<string key="InfectionSuspected" value="FALSE"/>
			<string key="org:group" value="A"/>
		</event>
		<event>
			<string key="concept:name" value="ER Triage"/>
			<string key="lifecycle:transition" value="complete"/>
			<string key="org:resource" value="C"/>
			<date key="time:timestamp" value="2014-07-18T13:08:42.000+10:00"/>
			<string key="Count" value="155"/>
			<string key="Activity" value="ER Triage"/>
			<string key="org:group" value="C"/>
		</event>
		<event>
			<string key="concept:name" value="ER Sepsis Triage"/>
			<string key="lifecycle:transition" value="complete"/>
			<string key="org:resource" value="A"/>
			<date key="time:timestamp" value="2014-07-18T13:09:10.000+10:00"/>
			<string key="Count" value="155"/>
			<string key="Activity" value="ER Sepsis Triage"/>
			<string key="org:group" value="A"/>
		</event>
		<event>
			<string key="concept:name" value="Leucocytes"/>
			<string key="lifecycle:transition" value="complete"/>
			<string key="org:resource" value="B"/>
			<date key="time:timestamp" value="2014-07-18T13:14:00.000+10:00"/>
			<string key="Count" value="155"/>
			<string key="Activity" value="Leucocytes"/>
			<string key="org:group" value="B"/>
		</event>
		<event>
			<string key="concept:name" value="CRP"/>
			<string key="lifecycle:transition" value="complete"/>
			<string key="org:resource" value="B"/>
			<date key="time:timestamp" value="2014-07-18T13:14:00.000+10:00"/>
			<string key="Count" value="155"/>
			<string key="Activity" value="CRP"/>
			<string key="org:group" value="B"/>
		</event>
		<event>
			<string key="concept:name" value="Admission NC"/>
			<string key="lifecycle:transition" value="complete"/>
			<string key="org:resource" value="U"/>
			<date key="time:timestamp" value="2014-07-18T15:54:02.000+10:00"/>
			<string key="Count" value="155"/>
			<string key="Activity" value="Admission NC"/>
			<string key="org:group" value="U"/>
		</event>
		<event>
			<string key="concept:name" value="Release A"/>
			<string key="lifecycle:transition" value="complete"/>
			<string key="org:resource" value="E"/>
			<date key="time:timestamp" value="2014-07-23T18:00:00.000+10:00"/>
			<string key="Count" value="155"/>
			<string key="Activity" value="Release A"/>
			<string key="org:group" value="E"/>
		</event>
	</trace>
	<trace>
		<string key="concept:name" value="IE"/>
		<string key="variant" value="Variant 4"/>
		<int key="variant-index" value="4"/>
		<string key="creator" value="Fluxicon Disco"/>
		<event>
			<string key="concept:name" value="ER Registration"/>
			<string key="lifecycle:transition" value="complete"/>
			<string key="org:resource" value="A"/>
			<date key="time:timestamp" value="2014-07-29T02:02:48.000+10:00"/>
			<string key="Count" value="155"/>
			<string key="Activity" value="ER Registration"/>
			<string key="InfectionSuspected" value="FALSE"/>
			<string key="org:group" value="A"/>
		</event>
		<event>
			<string key="concept:name" value="ER Triage"/>
			<string key="lifecycle:transition" value="complete"/>
			<string key="org:resource" value="C"/>
			<date key="time:timestamp" value="2014-07-29T02:08:27.000+10:00"/>
			<string key="Count" value="155"/>
			<string key="Activity" value="ER Triage"/>
			<string key="org:group" value="C"/>
		</event>
		<event>
			<string key="concept:name" value="ER Sepsis Triage"/>
			<string key="lifecycle:transition" value="complete"/>
			<string key="org:resource" value="A"/>
			<date key="time:timestamp" value="2014-07-29T02:09:09.000+10:00"/>
			<string key="Count" value="155"/>
			<string key="Activity" value="ER Sepsis Triage"/>
			<string key="org:group" value="A"/>
		</event>
		<event>
			<string key="concept:name" value="Leucocytes"/>
			<string key="lifecycle:transition" value="complete"/>
			<string key="org:resource" value="B"/>
			<date key="time:timestamp" value="2014-07-29T02:21:00.000+10:00"/>
			<string key="Count" value="155"/>
			<string key="Activity" value="Leucocytes"/>
			<string key="org:group" value="B"/>
		</event>
		<event>
			<string key="concept:name" value="CRP"/>
			<string key="lifecycle:transition" value="complete"/>
			<string key="org:resource" value="B"/>
			<date key="time:timestamp" value="2014-07-29T02:21:00.000+10:00"/>
			<string key="Count" value="155"/>
			<string key="Activity" value="CRP"/>
			<string key="org:group" value="B"/>
		</event>
		<event>
			<string key="concept:name" value="Admission NC"/>
			<string key="lifecycle:transition" value="complete"/>
			<string key="org:resource" value="J"/>
			<date key="time:timestamp" value="2014-07-29T06:30:59.000+10:00"/>
			<string key="Count" value="155"/>
			<string key="Activity" value="Admission NC"/>
			<string key="org:group" value="J"/>
		</event>
		<event>
			<string key="concept:name" value="Release A"/>
			<string key="lifecycle:transition" value="complete"/>
			<string key="org:resource" value="E"/>
			<date key="time:timestamp" value="2014-07-31T18:20:00.000+10:00"/>
			<string key="Count" value="155"/>
			<string key="Activity" value="Release A"/>
			<string key="org:group" value="E"/>
		</event>
	</trace>
	<trace>
		<string key="concept:name" value="NE"/>
		<string key="variant" value="Variant 2"/>
		<int key="variant-index" value="2"/>
		<string key="creator" value="Fluxicon Disco"/>
		<event>
			<string key="concept:name" value="ER Registration"/>
			<string key="lifecycle:transition" value="complete"/>
			<string key="org:resource" value="A"/>
			<date key="time:timestamp" value="2014-10-24T01:23:57.000+10:00"/>
			<string key="Count" value="155"/>
			<string key="Activity" value="ER Registration"/>
			<string key="InfectionSuspected" value="FALSE"/>
			<string key="org:group" value="A"/>
		</event>
		<event>
			<string key="concept:name" value="ER Triage"/>
			<string key="lifecycle:transition" value="complete"/>
			<string key="org:resource" value="C"/>
			<date key="time:timestamp" value="2014-10-24T01:31:49.000+10:00"/>
			<string key="Count" value="155"/>
			<string key="Activity" value="ER Triage"/>
			<string key="org:group" value="C"/>
		</event>
		<event>
			<string key="concept:name" value="ER Sepsis Triage"/>
			<string key="lifecycle:transition" value="complete"/>
			<string key="org:resource" value="A"/>
			<date key="time:timestamp" value="2014-10-24T01:32:34.000+10:00"/>
			<string key="Count" value="155"/>
			<string key="Activity" value="ER Sepsis Triage"/>
			<string key="org:group" value="A"/>
		</event>
		<event>
			<string key="concept:name" value="CRP"/>
			<string key="lifecycle:transition" value="complete"/>
			<string key="org:resource" value="B"/>
			<date key="time:timestamp" value="2014-10-24T01:39:00.000+10:00"/>
			<string key="Count" value="155"/>
			<string key="Activity" value="CRP"/>
			<string key="org:group" value="B"/>
		</event>
		<event>
			<string key="concept:name" value="Leucocytes"/>
			<string key="lifecycle:transition" value="complete"/>
			<string key="org:resource" value="B"/>
			<date key="time:timestamp" value="2014-10-24T01:39:00.000+10:00"/>
			<string key="Count" value="155"/>
			<string key="Activity" value="Leucocytes"/>
			<string key="org:group" value="B"/>
		</event>
	</trace>
	<trace>
		<string key="concept:name" value="OE"/>
		<string key="variant" value="Variant 1"/>
		<int key="variant-index" value="1"/>
		<string key="creator" value="Fluxicon Disco"/>
		<event>
			<string key="concept:name" value="ER Registration"/>
			<string key="lifecycle:transition" value="complete"/>
			<string key="org:resource" value="A"/>
			<date key="time:timestamp" value="2014-06-11T02:34:30.000+10:00"/>
			<string key="Count" value="155"/>
			<string key="Activity" value="ER Registration"/>
			<string key="InfectionSuspected" value="FALSE"/>
			<string key="org:group" value="A"/>
		</event>
		<event>
			<string key="concept:name" value="ER Triage"/>
			<string key="lifecycle:transition" value="complete"/>
			<string key="org:resource" value="C"/>
			<date key="time:timestamp" value="2014-06-11T02:58:13.000+10:00"/>
			<string key="Count" value="155"/>
			<string key="Activity" value="ER Triage"/>
			<string key="org:group" value="C"/>
		</event>
		<event>
			<string key="concept:name" value="ER Sepsis Triage"/>
			<string key="lifecycle:transition" value="complete"/>
			<string key="org:resource" value="A"/>
			<date key="time:timestamp" value="2014-06-11T02:58:20.000+10:00"/>
			<string key="Count" value="155"/>
			<string key="Activity" value="ER Sepsis Triage"/>
			<string key="org:group" value="A"/>
		</event>
	</trace>
	<trace>
		<string key="concept:name" value="TE"/>
		<string key="variant" value="Variant 5"/>
		<int key="variant-index" value="5"/>
		<string key="creator" value="Fluxicon Disco"/>
		<event>
			<string key="concept:name" value="ER Registration"/>
			<string key="lifecycle:transition" value="complete"/>
			<string key="org:resource" value="A"/>
			<date key="time:timestamp" value="2015-01-06T17:39:52.000+10:00"/>
			<string key="Count" value="155"/>
			<string key="Activity" value="ER Registration"/>
			<string key="InfectionSuspected" value="FALSE"/>
			<string key="org:group" value="A"/>
		</event>
		<event>
			<string key="concept:name" value="ER Triage"/>
			<string key="lifecycle:transition" value="complete"/>
			<string key="org:resource" value="C"/>
			<date key="time:timestamp" value="2015-01-06T17:55:55.000+10:00"/>
			<string key="Count" value="155"/>
			<string key="Activity" value="ER Triage"/>
			<string key="org:group" value="C"/>
		</event>
		<event>
			<string key="concept:name" value="CRP"/>
			<string key="lifecycle:transition" value="complete"/>
			<string key="org:resource" value="B"/>
			<date key="time:timestamp" value="2015-01-06T17:56:00.000+10:00"/>
			<string key="Count" value="155"/>
			<string key="Activity" value="CRP"/>
			<string key="org:group" value="B"/>
		</event>
		<event>
			<string key="concept:name" value="Leucocytes"/>
			<string key="lifecycle:transition" value="complete"/>
			<string key="org:resource" value="B"/>
			<date key="time:timestamp" value="2015-01-06T17:56:00.000+10:00"/>
			<string key="Count" value="155"/>
			<string key="Activity" value="Leucocytes"/>
			<string key="org:group" value="B"/>
		</event>
		<event>
			<string key="concept:name" value="ER Sepsis Triage"/>
			<string key="lifecycle:transition" value="complete"/>
			<string key="org:resource" value="A"/>
			<date key="time:timestamp" value="2015-01-06T17:56:15.000+10:00"/>
			<string key="Count" value="155"/>
			<string key="Activity" value="ER Sepsis Triage"/>
			<string key="org:group" value="A"/>
		</event>
	</trace>
	<trace>
		<string key="concept:name" value="WE"/>
		<string key="variant" value="Variant 19"/>
		<int key="variant-index" value="19"/>
		<string key="creator" value="Fluxicon Disco"/>
		<event>
			<string key="concept:name" value="ER Registration"/>
			<string key="lifecycle:transition" value="complete"/>
			<string key="org:resource" value="A"/>
			<date key="time:timestamp" value="2014-04-21T20:35:46.000+10:00"/>
			<string key="Count" value="155"/>
			<string key="Activity" value="ER Registration"/>
			<string key="InfectionSuspected" value="FALSE"/>
			<string key="org:group" value="A"/>
		</event>
		<event>
			<string key="concept:name" value="ER Triage"/>
			<string key="lifecycle:transition" value="complete"/>
			<string key="org:resource" value="C"/>
			<date key="time:timestamp" value="2014-04-21T20:43:57.000+10:00"/>
			<string key="Count" value="155"/>
			<string key="Activity" value="ER Triage"/>
			<string key="org:group" value="C"/>
		</event>
		<event>
			<string key="concept:name" value="CRP"/>
			<string key="lifecycle:transition" value="complete"/>
			<string key="org:resource" value="B"/>
			<date key="time:timestamp" value="2014-04-21T21:17:00.000+10:00"/>
			<string key="Count" value="155"/>
			<string key="Activity" value="CRP"/>
			<string key="org:group" value="B"/>
		</event>
		<event>
			<string key="concept:name" value="LacticAcid"/>
			<string key="lifecycle:transition" value="complete"/>
			<string key="org:resource" value="B"/>
			<date key="time:timestamp" value="2014-04-21T21:17:00.000+10:00"/>
			<string key="Count" value="155"/>
			<string key="Activity" value="LacticAcid"/>
			<string key="org:group" value="B"/>
		</event>
		<event>
			<string key="concept:name" value="Leucocytes"/>
			<string key="lifecycle:transition" value="complete"/>
			<string key="org:resource" value="B"/>
			<date key="time:timestamp" value="2014-04-21T21:17:00.000+10:00"/>
			<string key="Count" value="155"/>
			<string key="Activity" value="Leucocytes"/>
			<string key="org:group" value="B"/>
		</event>
		<event>
			<string key="concept:name" value="ER Sepsis Triage"/>
			<string key="lifecycle:transition" value="complete"/>
			<string key="org:resource" value="A"/>
			<date key="time:timestamp" value="2014-04-21T22:53:43.000+10:00"/>
			<string key="Count" value="155"/>
			<string key="Activity" value="ER Sepsis Triage"/>
			<string key="org:group" value="A"/>
		</event>
		<event>
			<string key="concept:name" value="Admission IC"/>
			<string key="lifecycle:transition" value="complete"/>
			<string key="org:resource" value="P"/>
			<date key="time:timestamp" value="2014-04-22T00:54:00.000+10:00"/>
			<string key="Count" value="155"/>
			<string key="Activity" value="Admission IC"/>
			<string key="org:group" value="P"/>
		</event>
		<event>
			<string key="concept:name" value="LacticAcid"/>
			<string key="lifecycle:transition" value="complete"/>
			<string key="org:resource" value="B"/>
			<date key="time:timestamp" value="2014-04-22T02:52:00.000+10:00"/>
			<string key="Count" value="155"/>
			<string key="Activity" value="LacticAcid"/>
			<string key="org:group" value="B"/>
		</event>
		<event>
			<string key="concept:name" value="Leucocytes"/>
			<string key="lifecycle:transition" value="complete"/>
			<string key="org:resource" value="B"/>
			<date key="time:timestamp" value="2014-04-22T02:52:00.000+10:00"/>
			<string key="Count" value="155"/>
			<string key="Activity" value="Leucocytes"/>
			<string key="org:group" value="B"/>
		</event>
		<event>
			<string key="concept:name" value="CRP"/>
			<string key="lifecycle:transition" value="complete"/>
			<string key="org:resource" value="B"/>
			<date key="time:timestamp" value="2014-04-22T02:52:00.000+10:00"/>
			<string key="Count" value="155"/>
			<string key="Activity" value="CRP"/>
			<string key="org:group" value="B"/>
		</event>
		<event>
			<string key="concept:name" value="LacticAcid"/>
			<string key="lifecycle:transition" value="complete"/>
			<string key="org:resource" value="B"/>
			<date key="time:timestamp" value="2014-04-22T06:00:00.000+10:00"/>
			<string key="Count" value="155"/>
			<string key="Activity" value="LacticAcid"/>
			<string key="org:group" value="B"/>
		</event>
		<event>
			<string key="concept:name" value="Leucocytes"/>
			<string key="lifecycle:transition" value="complete"/>
			<string key="org:resource" value="B"/>
			<date key="time:timestamp" value="2014-04-22T15:00:00.000+10:00"/>
			<string key="Count" value="155"/>
			<string key="Activity" value="Leucocytes"/>
			<string key="org:group" value="B"/>
		</event>
		<event>
			<string key="concept:name" value="CRP"/>
			<string key="lifecycle:transition" value="complete"/>
			<string key="org:resource" value="B"/>
			<date key="time:timestamp" value="2014-04-22T15:00:00.000+10:00"/>
			<string key="Count" value="155"/>
			<string key="Activity" value="CRP"/>
			<string key="org:group" value="B"/>
		</event>
		<event>
			<string key="concept:name" value="LacticAcid"/>
			<string key="lifecycle:transition" value="complete"/>
			<string key="org:resource" value="B"/>
			<date key="time:timestamp" value="2014-04-22T15:00:00.000+10:00"/>
			<string key="Count" value="155"/>
			<string key="Activity" value="LacticAcid"/>
			<string key="org:group" value="B"/>
		</event>
		<event>
			<string key="concept:name" value="Admission NC"/>
			<string key="lifecycle:transition" value="complete"/>
			<string key="org:resource" value="H"/>
			<date key="time:timestamp" value="2014-04-22T19:00:00.000+10:00"/>
			<string key="Count" value="155"/>
			<string key="Activity" value="Admission NC"/>
			<string key="org:group" value="H"/>
		</event>
		<event>
			<string key="concept:name" value="Release A"/>
			<string key="lifecycle:transition" value="complete"/>
			<string key="org:resource" value="E"/>
			<date key="time:timestamp" value="2014-04-24T21:36:42.000+10:00"/>
			<string key="Count" value="155"/>
			<string key="Activity" value="Release A"/>
			<string key="org:group" value="E"/>
		</event>
		<event>
			<string key="concept:name" value="Return ER"/>
			<string key="lifecycle:transition" value="complete"/>
			<string key="org:resource" value="?"/>
			<date key="time:timestamp" value="2014-10-01T05:59:52.000+10:00"/>
			<string key="Count" value="155"/>
			<string key="Activity" value="Return ER"/>
			<string key="org:group" value="?"/>
		</event>
	</trace>
	<trace>
		<string key="concept:name" value="DF"/>
		<string key="variant" value="Variant 5"/>
		<int key="variant-index" value="5"/>
		<string key="creator" value="Fluxicon Disco"/>
		<event>
			<string key="concept:name" value="ER Registration"/>
			<string key="lifecycle:transition" value="complete"/>
			<string key="org:resource" value="A"/>
			<date key="time:timestamp" value="2014-03-21T23:38:19.000+10:00"/>
			<string key="Count" value="155"/>
			<string key="Activity" value="ER Registration"/>
			<string key="InfectionSuspected" value="FALSE"/>
			<string key="org:group" value="A"/>
		</event>
		<event>
			<string key="concept:name" value="ER Triage"/>
			<string key="lifecycle:transition" value="complete"/>
			<string key="org:resource" value="C"/>
			<date key="time:timestamp" value="2014-03-21T23:51:47.000+10:00"/>
			<string key="Count" value="155"/>
			<string key="Activity" value="ER Triage"/>
			<string key="org:group" value="C"/>
		</event>
		<event>
			<string key="concept:name" value="CRP"/>
			<string key="lifecycle:transition" value="complete"/>
			<string key="org:resource" value="B"/>
			<date key="time:timestamp" value="2014-03-21T23:57:00.000+10:00"/>
			<string key="Count" value="155"/>
			<string key="Activity" value="CRP"/>
			<string key="org:group" value="B"/>
		</event>
		<event>
			<string key="concept:name" value="Leucocytes"/>
			<string key="lifecycle:transition" value="complete"/>
			<string key="org:resource" value="B"/>
			<date key="time:timestamp" value="2014-03-21T23:57:00.000+10:00"/>
			<string key="Count" value="155"/>
			<string key="Activity" value="Leucocytes"/>
			<string key="org:group" value="B"/>
		</event>
		<event>
			<string key="concept:name" value="ER Sepsis Triage"/>
			<string key="lifecycle:transition" value="complete"/>
			<string key="org:resource" value="A"/>
			<date key="time:timestamp" value="2014-03-22T01:50:54.000+10:00"/>
			<string key="Count" value="155"/>
			<string key="Activity" value="ER Sepsis Triage"/>
			<string key="org:group" value="A"/>
		</event>
	</trace>
	<trace>
		<string key="concept:name" value="LF"/>
		<string key="variant" value="Variant 3"/>
		<int key="variant-index" value="3"/>
		<string key="creator" value="Fluxicon Disco"/>
		<event>
			<string key="concept:name" value="ER Registration"/>
			<string key="lifecycle:transition" value="complete"/>
			<string key="org:resource" value="A"/>
			<date key="time:timestamp" value="2014-03-08T06:49:45.000+10:00"/>
			<string key="Count" value="155"/>
			<string key="Activity" value="ER Registration"/>
			<string key="InfectionSuspected" value="FALSE"/>
			<string key="org:group" value="A"/>
		</event>
		<event>
			<string key="concept:name" value="ER Triage"/>
			<string key="lifecycle:transition" value="complete"/>
			<string key="org:resource" value="C"/>
			<date key="time:timestamp" value="2014-03-08T07:17:08.000+10:00"/>
			<string key="Count" value="155"/>
			<string key="Activity" value="ER Triage"/>
			<string key="org:group" value="C"/>
		</event>
		<event>
			<string key="concept:name" value="ER Sepsis Triage"/>
			<string key="lifecycle:transition" value="complete"/>
			<string key="org:resource" value="A"/>
			<date key="time:timestamp" value="2014-03-08T07:17:59.000+10:00"/>
			<string key="Count" value="155"/>
			<string key="Activity" value="ER Sepsis Triage"/>
			<string key="org:group" value="A"/>
		</event>
		<event>
			<string key="concept:name" value="Leucocytes"/>
			<string key="lifecycle:transition" value="complete"/>
			<string key="org:resource" value="B"/>
			<date key="time:timestamp" value="2014-03-08T07:42:00.000+10:00"/>
			<string key="Count" value="155"/>
			<string key="Activity" value="Leucocytes"/>
			<string key="org:group" value="B"/>
		</event>
		<event>
			<string key="concept:name" value="CRP"/>
			<string key="lifecycle:transition" value="complete"/>
			<string key="org:resource" value="B"/>
			<date key="time:timestamp" value="2014-03-08T07:42:00.000+10:00"/>
			<string key="Count" value="155"/>
			<string key="Activity" value="CRP"/>
			<string key="org:group" value="B"/>
		</event>
	</trace>
	<trace>
		<string key="concept:name" value="MF"/>
		<string key="variant" value="Variant 1"/>
		<int key="variant-index" value="1"/>
		<string key="creator" value="Fluxicon Disco"/>
		<event>
			<string key="concept:name" value="ER Registration"/>
			<string key="lifecycle:transition" value="complete"/>
			<string key="org:resource" value="A"/>
			<date key="time:timestamp" value="2014-12-19T03:53:10.000+10:00"/>
			<string key="Count" value="155"/>
			<string key="Activity" value="ER Registration"/>
			<string key="InfectionSuspected" value="FALSE"/>
			<string key="org:group" value="A"/>
		</event>
		<event>
			<string key="concept:name" value="ER Triage"/>
			<string key="lifecycle:transition" value="complete"/>
			<string key="org:resource" value="C"/>
			<date key="time:timestamp" value="2014-12-19T04:34:05.000+10:00"/>
			<string key="Count" value="155"/>
			<string key="Activity" value="ER Triage"/>
			<string key="org:group" value="C"/>
		</event>
		<event>
			<string key="concept:name" value="ER Sepsis Triage"/>
			<string key="lifecycle:transition" value="complete"/>
			<string key="org:resource" value="A"/>
			<date key="time:timestamp" value="2014-12-19T04:34:21.000+10:00"/>
			<string key="Count" value="155"/>
			<string key="Activity" value="ER Sepsis Triage"/>
			<string key="org:group" value="A"/>
		</event>
	</trace>
	<trace>
		<string key="concept:name" value="OF"/>
		<string key="variant" value="Variant 1"/>
		<int key="variant-index" value="1"/>
		<string key="creator" value="Fluxicon Disco"/>
		<event>
			<string key="concept:name" value="ER Registration"/>
			<string key="lifecycle:transition" value="complete"/>
			<string key="org:resource" value="A"/>
			<date key="time:timestamp" value="2014-04-09T19:43:42.000+10:00"/>
			<string key="Count" value="155"/>
			<string key="Activity" value="ER Registration"/>
			<string key="InfectionSuspected" value="FALSE"/>
			<string key="org:group" value="A"/>
		</event>
		<event>
			<string key="concept:name" value="ER Triage"/>
			<string key="lifecycle:transition" value="complete"/>
			<string key="org:resource" value="C"/>
			<date key="time:timestamp" value="2014-04-09T19:45:43.000+10:00"/>
			<string key="Count" value="155"/>
			<string key="Activity" value="ER Triage"/>
			<string key="org:group" value="C"/>
		</event>
		<event>
			<string key="concept:name" value="ER Sepsis Triage"/>
			<string key="lifecycle:transition" value="complete"/>
			<string key="org:resource" value="A"/>
			<date key="time:timestamp" value="2014-04-09T19:46:15.000+10:00"/>
			<string key="Count" value="155"/>
			<string key="Activity" value="ER Sepsis Triage"/>
			<string key="org:group" value="A"/>
		</event>
	</trace>
	<trace>
		<string key="concept:name" value="TF"/>
		<string key="variant" value="Variant 20"/>
		<int key="variant-index" value="20"/>
		<string key="creator" value="Fluxicon Disco"/>
		<event>
			<string key="concept:name" value="ER Registration"/>
			<string key="lifecycle:transition" value="complete"/>
			<string key="org:resource" value="A"/>
			<date key="time:timestamp" value="2014-01-27T05:10:11.000+10:00"/>
			<string key="Count" value="155"/>
			<string key="Activity" value="ER Registration"/>
			<string key="InfectionSuspected" value="FALSE"/>
			<string key="org:group" value="A"/>
		</event>
		<event>
			<string key="concept:name" value="ER Triage"/>
			<string key="lifecycle:transition" value="complete"/>
			<string key="org:resource" value="C"/>
			<date key="time:timestamp" value="2014-01-27T05:25:43.000+10:00"/>
			<string key="Count" value="155"/>
			<string key="Activity" value="ER Triage"/>
			<string key="org:group" value="C"/>
		</event>
		<event>
			<string key="concept:name" value="ER Sepsis Triage"/>
			<string key="lifecycle:transition" value="complete"/>
			<string key="org:resource" value="A"/>
			<date key="time:timestamp" value="2014-01-27T05:25:58.000+10:00"/>
			<string key="Count" value="155"/>
			<string key="Activity" value="ER Sepsis Triage"/>
			<string key="org:group" value="A"/>
		</event>
		<event>
			<string key="concept:name" value="CRP"/>
			<string key="lifecycle:transition" value="complete"/>
			<string key="org:resource" value="B"/>
			<date key="time:timestamp" value="2014-01-27T05:42:00.000+10:00"/>
			<string key="Count" value="155"/>
			<string key="Activity" value="CRP"/>
			<string key="org:group" value="B"/>
		</event>
		<event>
			<string key="concept:name" value="Leucocytes"/>
			<string key="lifecycle:transition" value="complete"/>
			<string key="org:resource" value="B"/>
			<date key="time:timestamp" value="2014-01-27T05:42:00.000+10:00"/>
			<string key="Count" value="155"/>
			<string key="Activity" value="Leucocytes"/>
			<string key="org:group" value="B"/>
		</event>
		<event>
			<string key="concept:name" value="Admission NC"/>
			<string key="lifecycle:transition" value="complete"/>
			<string key="org:resource" value="S"/>
			<date key="time:timestamp" value="2014-01-27T09:48:43.000+10:00"/>
			<string key="Count" value="155"/>
			<string key="Activity" value="Admission NC"/>
			<string key="org:group" value="S"/>
		</event>
		<event>
			<string key="concept:name" value="Leucocytes"/>
			<string key="lifecycle:transition" value="complete"/>
			<string key="org:resource" value="B"/>
			<date key="time:timestamp" value="2014-01-28T16:00:00.000+10:00"/>
			<string key="Count" value="155"/>
			<string key="Activity" value="Leucocytes"/>
			<string key="org:group" value="B"/>
		</event>
		<event>
			<string key="concept:name" value="CRP"/>
			<string key="lifecycle:transition" value="complete"/>
			<string key="org:resource" value="B"/>
			<date key="time:timestamp" value="2014-01-29T16:00:00.000+10:00"/>
			<string key="Count" value="155"/>
			<string key="Activity" value="CRP"/>
			<string key="org:group" value="B"/>
		</event>
		<event>
			<string key="concept:name" value="Leucocytes"/>
			<string key="lifecycle:transition" value="complete"/>
			<string key="org:resource" value="B"/>
			<date key="time:timestamp" value="2014-01-29T16:00:00.000+10:00"/>
			<string key="Count" value="155"/>
			<string key="Activity" value="Leucocytes"/>
			<string key="org:group" value="B"/>
		</event>
		<event>
			<string key="concept:name" value="Leucocytes"/>
			<string key="lifecycle:transition" value="complete"/>
			<string key="org:resource" value="B"/>
			<date key="time:timestamp" value="2014-01-30T16:00:00.000+10:00"/>
			<string key="Count" value="155"/>
			<string key="Activity" value="Leucocytes"/>
			<string key="org:group" value="B"/>
		</event>
		<event>
			<string key="concept:name" value="CRP"/>
			<string key="lifecycle:transition" value="complete"/>
			<string key="org:resource" value="B"/>
			<date key="time:timestamp" value="2014-01-30T16:00:00.000+10:00"/>
			<string key="Count" value="155"/>
			<string key="Activity" value="CRP"/>
			<string key="org:group" value="B"/>
		</event>
		<event>
			<string key="concept:name" value="CRP"/>
			<string key="lifecycle:transition" value="complete"/>
			<string key="org:resource" value="B"/>
			<date key="time:timestamp" value="2014-02-01T16:00:00.000+10:00"/>
			<string key="Count" value="155"/>
			<string key="Activity" value="CRP"/>
			<string key="org:group" value="B"/>
		</event>
		<event>
			<string key="concept:name" value="Leucocytes"/>
			<string key="lifecycle:transition" value="complete"/>
			<string key="org:resource" value="B"/>
			<date key="time:timestamp" value="2014-02-01T16:00:00.000+10:00"/>
			<string key="Count" value="155"/>
			<string key="Activity" value="Leucocytes"/>
			<string key="org:group" value="B"/>
		</event>
		<event>
			<string key="concept:name" value="Release A"/>
			<string key="lifecycle:transition" value="complete"/>
			<string key="org:resource" value="E"/>
			<date key="time:timestamp" value="2014-02-05T18:00:00.000+10:00"/>
			<string key="Count" value="155"/>
			<string key="Activity" value="Release A"/>
			<string key="org:group" value="E"/>
		</event>
		<event>
			<string key="concept:name" value="CRP"/>
			<string key="lifecycle:transition" value="complete"/>
			<string key="org:resource" value="B"/>
			<date key="time:timestamp" value="2014-02-05T19:11:00.000+10:00"/>
			<string key="Count" value="155"/>
			<string key="Activity" value="CRP"/>
			<string key="org:group" value="B"/>
		</event>
		<event>
			<string key="concept:name" value="Leucocytes"/>
			<string key="lifecycle:transition" value="complete"/>
			<string key="org:resource" value="B"/>
			<date key="time:timestamp" value="2014-02-05T19:11:00.000+10:00"/>
			<string key="Count" value="155"/>
			<string key="Activity" value="Leucocytes"/>
			<string key="org:group" value="B"/>
		</event>
	</trace>
	<trace>
		<string key="concept:name" value="AG"/>
		<string key="variant" value="Variant 21"/>
		<int key="variant-index" value="21"/>
		<string key="creator" value="Fluxicon Disco"/>
		<event>
			<string key="concept:name" value="ER Sepsis Triage"/>
			<string key="lifecycle:transition" value="complete"/>
			<string key="org:resource" value="A"/>
			<date key="time:timestamp" value="2014-05-10T09:00:00.000+10:00"/>
			<string key="Count" value="155"/>
			<string key="Activity" value="ER Sepsis Triage"/>
			<string key="org:group" value="A"/>
		</event>
		<event>
			<string key="concept:name" value="ER Registration"/>
			<string key="lifecycle:transition" value="complete"/>
			<string key="org:resource" value="A"/>
			<date key="time:timestamp" value="2014-05-10T19:03:26.000+10:00"/>
			<string key="Count" value="155"/>
			<string key="Activity" value="ER Registration"/>
			<string key="InfectionSuspected" value="FALSE"/>
			<string key="org:group" value="A"/>
		</event>
		<event>
			<string key="concept:name" value="ER Triage"/>
			<string key="lifecycle:transition" value="complete"/>
			<string key="org:resource" value="C"/>
			<date key="time:timestamp" value="2014-05-10T19:13:50.000+10:00"/>
			<string key="Count" value="155"/>
			<string key="Activity" value="ER Triage"/>
			<string key="org:group" value="C"/>
		</event>
		<event>
			<string key="concept:name" value="Leucocytes"/>
			<string key="lifecycle:transition" value="complete"/>
			<string key="org:resource" value="B"/>
			<date key="time:timestamp" value="2014-05-10T19:24:00.000+10:00"/>
			<string key="Count" value="155"/>
			<string key="Activity" value="Leucocytes"/>
			<string key="org:group" value="B"/>
		</event>
		<event>
			<string key="concept:name" value="CRP"/>
			<string key="lifecycle:transition" value="complete"/>
			<string key="org:resource" value="B"/>
			<date key="time:timestamp" value="2014-05-10T19:24:00.000+10:00"/>
			<string key="Count" value="155"/>
			<string key="Activity" value="CRP"/>
			<string key="org:group" value="B"/>
		</event>
	</trace>
	<trace>
		<string key="concept:name" value="BG"/>
		<string key="variant" value="Variant 22"/>
		<int key="variant-index" value="22"/>
		<string key="creator" value="Fluxicon Disco"/>
		<event>
			<string key="concept:name" value="ER Registration"/>
			<string key="lifecycle:transition" value="complete"/>
			<string key="org:resource" value="A"/>
			<date key="time:timestamp" value="2014-03-06T18:30:52.000+10:00"/>
			<string key="Count" value="155"/>
			<string key="Activity" value="ER Registration"/>
			<string key="InfectionSuspected" value="FALSE"/>
			<string key="org:group" value="A"/>
		</event>
		<event>
			<string key="concept:name" value="ER Triage"/>
			<string key="lifecycle:transition" value="complete"/>
			<string key="org:resource" value="C"/>
			<date key="time:timestamp" value="2014-03-06T18:33:32.000+10:00"/>
			<string key="Count" value="155"/>
			<string key="Activity" value="ER Triage"/>
			<string key="org:group" value="C"/>
		</event>
		<event>
			<string key="concept:name" value="ER Sepsis Triage"/>
			<string key="lifecycle:transition" value="complete"/>
			<string key="org:resource" value="A"/>
			<date key="time:timestamp" value="2014-03-06T18:39:54.000+10:00"/>
			<string key="Count" value="155"/>
			<string key="Activity" value="ER Sepsis Triage"/>
			<string key="org:group" value="A"/>
		</event>
		<event>
			<string key="concept:name" value="CRP"/>
			<string key="lifecycle:transition" value="complete"/>
			<string key="org:resource" value="B"/>
			<date key="time:timestamp" value="2014-03-06T18:57:00.000+10:00"/>
			<string key="Count" value="155"/>
			<string key="Activity" value="CRP"/>
			<string key="org:group" value="B"/>
		</event>
		<event>
			<string key="concept:name" value="Leucocytes"/>
			<string key="lifecycle:transition" value="complete"/>
			<string key="org:resource" value="B"/>
			<date key="time:timestamp" value="2014-03-06T18:57:00.000+10:00"/>
			<string key="Count" value="155"/>
			<string key="Activity" value="Leucocytes"/>
			<string key="org:group" value="B"/>
		</event>
		<event>
			<string key="concept:name" value="Admission NC"/>
			<string key="lifecycle:transition" value="complete"/>
			<string key="org:resource" value="J"/>
			<date key="time:timestamp" value="2014-03-06T21:54:30.000+10:00"/>
			<string key="Count" value="155"/>
			<string key="Activity" value="Admission NC"/>
			<string key="org:group" value="J"/>
		</event>
		<event>
			<string key="concept:name" value="Leucocytes"/>
			<string key="lifecycle:transition" value="complete"/>
			<string key="org:resource" value="B"/>
			<date key="time:timestamp" value="2014-03-07T05:36:00.000+10:00"/>
			<string key="Count" value="155"/>
			<string key="Activity" value="Leucocytes"/>
			<string key="org:group" value="B"/>
		</event>
		<event>
			<string key="concept:name" value="Leucocytes"/>
			<string key="lifecycle:transition" value="complete"/>
			<string key="org:resource" value="B"/>
			<date key="time:timestamp" value="2014-03-07T10:41:00.000+10:00"/>
			<string key="Count" value="155"/>
			<string key="Activity" value="Leucocytes"/>
			<string key="org:group" value="B"/>
		</event>
		<event>
			<string key="concept:name" value="Admission NC"/>
			<string key="lifecycle:transition" value="complete"/>
			<string key="org:resource" value="R"/>
			<date key="time:timestamp" value="2014-03-07T22:00:00.000+10:00"/>
			<string key="Count" value="155"/>
			<string key="Activity" value="Admission NC"/>
			<string key="org:group" value="R"/>
		</event>
		<event>
			<string key="concept:name" value="Release A"/>
			<string key="lifecycle:transition" value="complete"/>
			<string key="org:resource" value="E"/>
			<date key="time:timestamp" value="2014-03-09T19:00:00.000+10:00"/>
			<string key="Count" value="155"/>
			<string key="Activity" value="Release A"/>
			<string key="org:group" value="E"/>
		</event>
	</trace>
	<trace>
		<string key="concept:name" value="EG"/>
		<string key="variant" value="Variant 5"/>
		<int key="variant-index" value="5"/>
		<string key="creator" value="Fluxicon Disco"/>
		<event>
			<string key="concept:name" value="ER Registration"/>
			<string key="lifecycle:transition" value="complete"/>
			<string key="org:resource" value="A"/>
			<date key="time:timestamp" value="2014-10-27T04:22:19.000+10:00"/>
			<string key="Count" value="155"/>
			<string key="Activity" value="ER Registration"/>
			<string key="InfectionSuspected" value="FALSE"/>
			<string key="org:group" value="A"/>
		</event>
		<event>
			<string key="concept:name" value="ER Triage"/>
			<string key="lifecycle:transition" value="complete"/>
			<string key="org:resource" value="C"/>
			<date key="time:timestamp" value="2014-10-27T04:37:32.000+10:00"/>
			<string key="Count" value="155"/>
			<string key="Activity" value="ER Triage"/>
			<string key="org:group" value="C"/>
		</event>
		<event>
			<string key="concept:name" value="CRP"/>
			<string key="lifecycle:transition" value="complete"/>
			<string key="org:resource" value="B"/>
			<date key="time:timestamp" value="2014-10-27T05:21:00.000+10:00"/>
			<string key="Count" value="155"/>
			<string key="Activity" value="CRP"/>
			<string key="org:group" value="B"/>
		</event>
		<event>
			<string key="concept:name" value="Leucocytes"/>
			<string key="lifecycle:transition" value="complete"/>
			<string key="org:resource" value="B"/>
			<date key="time:timestamp" value="2014-10-27T05:21:00.000+10:00"/>
			<string key="Count" value="155"/>
			<string key="Activity" value="Leucocytes"/>
			<string key="org:group" value="B"/>
		</event>
		<event>
			<string key="concept:name" value="ER Sepsis Triage"/>
			<string key="lifecycle:transition" value="complete"/>
			<string key="org:resource" value="A"/>
			<date key="time:timestamp" value="2014-10-27T05:25:22.000+10:00"/>
			<string key="Count" value="155"/>
			<string key="Activity" value="ER Sepsis Triage"/>
			<string key="org:group" value="A"/>
		</event>
	</trace>
	<trace>
		<string key="concept:name" value="GG"/>
		<string key="variant" value="Variant 23"/>
		<int key="variant-index" value="23"/>
		<string key="creator" value="Fluxicon Disco"/>
		<event>
			<string key="concept:name" value="ER Registration"/>
			<string key="lifecycle:transition" value="complete"/>
			<string key="org:resource" value="A"/>
			<date key="time:timestamp" value="2015-01-19T02:28:17.000+10:00"/>
			<string key="Count" value="155"/>
			<string key="Activity" value="ER Registration"/>
			<string key="InfectionSuspected" value="FALSE"/>
			<string key="org:group" value="A"/>
		</event>
		<event>
			<string key="concept:name" value="ER Triage"/>
			<string key="lifecycle:transition" value="complete"/>
			<string key="org:resource" value="C"/>
			<date key="time:timestamp" value="2015-01-19T02:48:12.000+10:00"/>
			<string key="Count" value="155"/>
			<string key="Activity" value="ER Triage"/>
			<string key="org:group" value="C"/>
		</event>
		<event>
			<string key="concept:name" value="ER Sepsis Triage"/>
			<string key="lifecycle:transition" value="complete"/>
			<string key="org:resource" value="A"/>
			<date key="time:timestamp" value="2015-01-19T02:49:16.000+10:00"/>
			<string key="Count" value="155"/>
			<string key="Activity" value="ER Sepsis Triage"/>
			<string key="org:group" value="A"/>
		</event>
		<event>
			<string key="concept:name" value="Leucocytes"/>
			<string key="lifecycle:transition" value="complete"/>
			<string key="org:resource" value="B"/>
			<date key="time:timestamp" value="2015-01-19T03:10:00.000+10:00"/>
			<string key="Count" value="155"/>
			<string key="Activity" value="Leucocytes"/>
			<string key="org:group" value="B"/>
		</event>
		<event>
			<string key="concept:name" value="CRP"/>
			<string key="lifecycle:transition" value="complete"/>
			<string key="org:resource" value="B"/>
			<date key="time:timestamp" value="2015-01-19T03:10:00.000+10:00"/>
			<string key="Count" value="155"/>
			<string key="Activity" value="CRP"/>
			<string key="org:group" value="B"/>
		</event>
		<event>
			<string key="concept:name" value="Admission NC"/>
			<string key="lifecycle:transition" value="complete"/>
			<string key="org:resource" value="Q"/>
			<date key="time:timestamp" value="2015-01-19T07:13:11.000+10:00"/>
			<string key="Count" value="155"/>
			<string key="Activity" value="Admission NC"/>
			<string key="org:group" value="Q"/>
		</event>
		<event>
			<string key="concept:name" value="Leucocytes"/>
			<string key="lifecycle:transition" value="complete"/>
			<string key="org:resource" value="B"/>
			<date key="time:timestamp" value="2015-01-19T17:00:00.000+10:00"/>
			<string key="Count" value="155"/>
			<string key="Activity" value="Leucocytes"/>
			<string key="org:group" value="B"/>
		</event>
		<event>
			<string key="concept:name" value="CRP"/>
			<string key="lifecycle:transition" value="complete"/>
			<string key="org:resource" value="B"/>
			<date key="time:timestamp" value="2015-01-19T17:00:00.000+10:00"/>
			<string key="Count" value="155"/>
			<string key="Activity" value="CRP"/>
			<string key="org:group" value="B"/>
		</event>
		<event>
			<string key="concept:name" value="Leucocytes"/>
			<string key="lifecycle:transition" value="complete"/>
			<string key="org:resource" value="B"/>
			<date key="time:timestamp" value="2015-01-24T17:00:00.000+10:00"/>
			<string key="Count" value="155"/>
			<string key="Activity" value="Leucocytes"/>
			<string key="org:group" value="B"/>
		</event>
		<event>
			<string key="concept:name" value="Leucocytes"/>
			<string key="lifecycle:transition" value="complete"/>
			<string key="org:resource" value="B"/>
			<date key="time:timestamp" value="2015-01-25T17:00:00.000+10:00"/>
			<string key="Count" value="155"/>
			<string key="Activity" value="Leucocytes"/>
			<string key="org:group" value="B"/>
		</event>
		<event>
			<string key="concept:name" value="Leucocytes"/>
			<string key="lifecycle:transition" value="complete"/>
			<string key="org:resource" value="B"/>
			<date key="time:timestamp" value="2015-01-26T18:54:00.000+10:00"/>
			<string key="Count" value="155"/>
			<string key="Activity" value="Leucocytes"/>
			<string key="org:group" value="B"/>
		</event>
		<event>
			<string key="concept:name" value="Leucocytes"/>
			<string key="lifecycle:transition" value="complete"/>
			<string key="org:resource" value="B"/>
			<date key="time:timestamp" value="2015-01-31T03:15:00.000+10:00"/>
			<string key="Count" value="155"/>
			<string key="Activity" value="Leucocytes"/>
			<string key="org:group" value="B"/>
		</event>
		<event>
			<string key="concept:name" value="Leucocytes"/>
			<string key="lifecycle:transition" value="complete"/>
			<string key="org:resource" value="B"/>
			<date key="time:timestamp" value="2015-02-04T17:00:00.000+10:00"/>
			<string key="Count" value="155"/>
			<string key="Activity" value="Leucocytes"/>
			<string key="org:group" value="B"/>
		</event>
		<event>
			<string key="concept:name" value="LacticAcid"/>
			<string key="lifecycle:transition" value="complete"/>
			<string key="org:resource" value="B"/>
			<date key="time:timestamp" value="2015-02-04T17:00:00.000+10:00"/>
			<string key="Count" value="155"/>
			<string key="Activity" value="LacticAcid"/>
			<string key="org:group" value="B"/>
		</event>
		<event>
			<string key="concept:name" value="CRP"/>
			<string key="lifecycle:transition" value="complete"/>
			<string key="org:resource" value="B"/>
			<date key="time:timestamp" value="2015-02-04T17:00:00.000+10:00"/>
			<string key="Count" value="155"/>
			<string key="Activity" value="CRP"/>
			<string key="org:group" value="B"/>
		</event>
		<event>
			<string key="concept:name" value="Leucocytes"/>
			<string key="lifecycle:transition" value="complete"/>
			<string key="org:resource" value="B"/>
			<date key="time:timestamp" value="2015-02-05T20:25:00.000+10:00"/>
			<string key="Count" value="155"/>
			<string key="Activity" value="Leucocytes"/>
			<string key="org:group" value="B"/>
		</event>
		<event>
			<string key="concept:name" value="Release A"/>
			<string key="lifecycle:transition" value="complete"/>
			<string key="org:resource" value="E"/>
			<date key="time:timestamp" value="2015-02-16T03:00:00.000+10:00"/>
			<string key="Count" value="155"/>
			<string key="Activity" value="Release A"/>
			<string key="org:group" value="E"/>
		</event>
		<event>
			<string key="concept:name" value="Return ER"/>
			<string key="lifecycle:transition" value="complete"/>
			<string key="org:resource" value="?"/>
			<date key="time:timestamp" value="2015-02-24T06:43:23.000+10:00"/>
			<string key="Count" value="155"/>
			<string key="Activity" value="Return ER"/>
			<string key="org:group" value="?"/>
		</event>
	</trace>
	<trace>
		<string key="concept:name" value="IG"/>
		<string key="variant" value="Variant 24"/>
		<int key="variant-index" value="24"/>
		<string key="creator" value="Fluxicon Disco"/>
		<event>
			<string key="concept:name" value="ER Registration"/>
			<string key="lifecycle:transition" value="complete"/>
			<string key="org:resource" value="A"/>
			<date key="time:timestamp" value="2014-08-02T04:07:48.000+10:00"/>
			<string key="Count" value="155"/>
			<string key="Activity" value="ER Registration"/>
			<string key="InfectionSuspected" value="FALSE"/>
			<string key="org:group" value="A"/>
		</event>
		<event>
			<string key="concept:name" value="ER Triage"/>
			<string key="lifecycle:transition" value="complete"/>
			<string key="org:resource" value="C"/>
			<date key="time:timestamp" value="2014-08-02T04:32:38.000+10:00"/>
			<string key="Count" value="155"/>
			<string key="Activity" value="ER Triage"/>
			<string key="org:group" value="C"/>
		</event>
		<event>
			<string key="concept:name" value="ER Sepsis Triage"/>
			<string key="lifecycle:transition" value="complete"/>
			<string key="org:resource" value="A"/>
			<date key="time:timestamp" value="2014-08-02T04:32:57.000+10:00"/>
			<string key="Count" value="155"/>
			<string key="Activity" value="ER Sepsis Triage"/>
			<string key="org:group" value="A"/>
		</event>
		<event>
			<string key="concept:name" value="Leucocytes"/>
			<string key="lifecycle:transition" value="complete"/>
			<string key="org:resource" value="B"/>
			<date key="time:timestamp" value="2014-08-02T04:35:00.000+10:00"/>
			<string key="Count" value="155"/>
			<string key="Activity" value="Leucocytes"/>
			<string key="org:group" value="B"/>
		</event>
		<event>
			<string key="concept:name" value="Admission NC"/>
			<string key="lifecycle:transition" value="complete"/>
			<string key="org:resource" value="S"/>
			<date key="time:timestamp" value="2014-08-02T06:37:42.000+10:00"/>
			<string key="Count" value="155"/>
			<string key="Activity" value="Admission NC"/>
			<string key="org:group" value="S"/>
		</event>
		<event>
			<string key="concept:name" value="Leucocytes"/>
			<string key="lifecycle:transition" value="complete"/>
			<string key="org:resource" value="B"/>
			<date key="time:timestamp" value="2014-08-03T03:20:00.000+10:00"/>
			<string key="Count" value="155"/>
			<string key="Activity" value="Leucocytes"/>
			<string key="org:group" value="B"/>
		</event>
		<event>
			<string key="concept:name" value="Leucocytes"/>
			<string key="lifecycle:transition" value="complete"/>
			<string key="org:resource" value="B"/>
			<date key="time:timestamp" value="2014-08-03T08:45:00.000+10:00"/>
			<string key="Count" value="155"/>
			<string key="Activity" value="Leucocytes"/>
			<string key="org:group" value="B"/>
		</event>
		<event>
			<string key="concept:name" value="Leucocytes"/>
			<string key="lifecycle:transition" value="complete"/>
			<string key="org:resource" value="B"/>
			<date key="time:timestamp" value="2014-08-03T13:52:00.000+10:00"/>
			<string key="Count" value="155"/>
			<string key="Activity" value="Leucocytes"/>
			<string key="org:group" value="B"/>
		</event>
		<event>
			<string key="concept:name" value="CRP"/>
			<string key="lifecycle:transition" value="complete"/>
			<string key="org:resource" value="B"/>
			<date key="time:timestamp" value="2014-08-03T16:00:00.000+10:00"/>
			<string key="Count" value="155"/>
			<string key="Activity" value="CRP"/>
			<string key="org:group" value="B"/>
		</event>
		<event>
			<string key="concept:name" value="Leucocytes"/>
			<string key="lifecycle:transition" value="complete"/>
			<string key="org:resource" value="B"/>
			<date key="time:timestamp" value="2014-08-03T16:00:00.000+10:00"/>
			<string key="Count" value="155"/>
			<string key="Activity" value="Leucocytes"/>
			<string key="org:group" value="B"/>
		</event>
		<event>
			<string key="concept:name" value="Leucocytes"/>
			<string key="lifecycle:transition" value="complete"/>
			<string key="org:resource" value="B"/>
			<date key="time:timestamp" value="2014-08-04T04:00:00.000+10:00"/>
			<string key="Count" value="155"/>
			<string key="Activity" value="Leucocytes"/>
			<string key="org:group" value="B"/>
		</event>
		<event>
			<string key="concept:name" value="Leucocytes"/>
			<string key="lifecycle:transition" value="complete"/>
			<string key="org:resource" value="B"/>
			<date key="time:timestamp" value="2014-08-04T16:00:00.000+10:00"/>
			<string key="Count" value="155"/>
			<string key="Activity" value="Leucocytes"/>
			<string key="org:group" value="B"/>
		</event>
		<event>
			<string key="concept:name" value="Leucocytes"/>
			<string key="lifecycle:transition" value="complete"/>
			<string key="org:resource" value="B"/>
			<date key="time:timestamp" value="2014-08-05T16:00:00.000+10:00"/>
			<string key="Count" value="155"/>
			<string key="Activity" value="Leucocytes"/>
			<string key="org:group" value="B"/>
		</event>
		<event>
			<string key="concept:name" value="Leucocytes"/>
			<string key="lifecycle:transition" value="complete"/>
			<string key="org:resource" value="B"/>
			<date key="time:timestamp" value="2014-08-06T16:00:00.000+10:00"/>
			<string key="Count" value="155"/>
			<string key="Activity" value="Leucocytes"/>
			<string key="org:group" value="B"/>
		</event>
		<event>
			<string key="concept:name" value="Leucocytes"/>
			<string key="lifecycle:transition" value="complete"/>
			<string key="org:resource" value="B"/>
			<date key="time:timestamp" value="2014-08-07T16:00:00.000+10:00"/>
			<string key="Count" value="155"/>
			<string key="Activity" value="Leucocytes"/>
			<string key="org:group" value="B"/>
		</event>
		<event>
			<string key="concept:name" value="CRP"/>
			<string key="lifecycle:transition" value="complete"/>
			<string key="org:resource" value="B"/>
			<date key="time:timestamp" value="2014-08-07T16:00:00.000+10:00"/>
			<string key="Count" value="155"/>
			<string key="Activity" value="CRP"/>
			<string key="org:group" value="B"/>
		</event>
		<event>
			<string key="concept:name" value="Leucocytes"/>
			<string key="lifecycle:transition" value="complete"/>
			<string key="org:resource" value="B"/>
			<date key="time:timestamp" value="2014-08-09T22:00:00.000+10:00"/>
			<string key="Count" value="155"/>
			<string key="Activity" value="Leucocytes"/>
			<string key="org:group" value="B"/>
		</event>
		<event>
			<string key="concept:name" value="Release A"/>
			<string key="lifecycle:transition" value="complete"/>
			<string key="org:resource" value="E"/>
			<date key="time:timestamp" value="2014-08-13T18:00:00.000+10:00"/>
			<string key="Count" value="155"/>
			<string key="Activity" value="Release A"/>
			<string key="org:group" value="E"/>
		</event>
	</trace>
	<trace>
		<string key="concept:name" value="MG"/>
		<string key="variant" value="Variant 25"/>
		<int key="variant-index" value="25"/>
		<string key="creator" value="Fluxicon Disco"/>
		<event>
			<string key="concept:name" value="ER Registration"/>
			<string key="lifecycle:transition" value="complete"/>
			<string key="org:resource" value="A"/>
			<date key="time:timestamp" value="2014-02-20T14:21:59.000+10:00"/>
			<string key="Count" value="155"/>
			<string key="Activity" value="ER Registration"/>
			<string key="InfectionSuspected" value="FALSE"/>
			<string key="org:group" value="A"/>
		</event>
		<event>
			<string key="concept:name" value="ER Triage"/>
			<string key="lifecycle:transition" value="complete"/>
			<string key="org:resource" value="C"/>
			<date key="time:timestamp" value="2014-02-20T14:24:45.000+10:00"/>
			<string key="Count" value="155"/>
			<string key="Activity" value="ER Triage"/>
			<string key="org:group" value="C"/>
		</event>
		<event>
			<string key="concept:name" value="ER Sepsis Triage"/>
			<string key="lifecycle:transition" value="complete"/>
			<string key="org:resource" value="A"/>
			<date key="time:timestamp" value="2014-02-20T14:25:21.000+10:00"/>
			<string key="Count" value="155"/>
			<string key="Activity" value="ER Sepsis Triage"/>
			<string key="org:group" value="A"/>
		</event>
		<event>
			<string key="concept:name" value="Leucocytes"/>
			<string key="lifecycle:transition" value="complete"/>
			<string key="org:resource" value="B"/>
			<date key="time:timestamp" value="2014-02-20T14:32:00.000+10:00"/>
			<string key="Count" value="155"/>
			<string key="Activity" value="Leucocytes"/>
			<string key="org:group" value="B"/>
		</event>
		<event>
			<string key="concept:name" value="CRP"/>
			<string key="lifecycle:transition" value="complete"/>
			<string key="org:resource" value="B"/>
			<date key="time:timestamp" value="2014-02-20T14:32:00.000+10:00"/>
			<string key="Count" value="155"/>
			<string key="Activity" value="CRP"/>
			<string key="org:group" value="B"/>
		</event>
		<event>
			<string key="concept:name" value="Leucocytes"/>
			<string key="lifecycle:transition" value="complete"/>
			<string key="org:resource" value="B"/>
			<date key="time:timestamp" value="2014-02-20T20:00:00.000+10:00"/>
			<string key="Count" value="155"/>
			<string key="Activity" value="Leucocytes"/>
			<string key="org:group" value="B"/>
		</event>
	</trace>
	<trace>
		<string key="concept:name" value="NG"/>
		<string key="variant" value="Variant 9"/>
		<int key="variant-index" value="9"/>
		<string key="creator" value="Fluxicon Disco"/>
		<event>
			<string key="concept:name" value="ER Registration"/>
			<string key="lifecycle:transition" value="complete"/>
			<string key="org:resource" value="A"/>
			<date key="time:timestamp" value="2014-11-30T19:26:08.000+10:00"/>
			<string key="Count" value="155"/>
			<string key="Activity" value="ER Registration"/>
			<string key="InfectionSuspected" value="FALSE"/>
			<string key="org:group" value="A"/>
		</event>
		<event>
			<string key="concept:name" value="ER Triage"/>
			<string key="lifecycle:transition" value="complete"/>
			<string key="org:resource" value="C"/>
			<date key="time:timestamp" value="2014-11-30T19:33:29.000+10:00"/>
			<string key="Count" value="155"/>
			<string key="Activity" value="ER Triage"/>
			<string key="org:group" value="C"/>
		</event>
		<event>
			<string key="concept:name" value="ER Sepsis Triage"/>
			<string key="lifecycle:transition" value="complete"/>
			<string key="org:resource" value="A"/>
			<date key="time:timestamp" value="2014-11-30T19:33:42.000+10:00"/>
			<string key="Count" value="155"/>
			<string key="Activity" value="ER Sepsis Triage"/>
			<string key="org:group" value="A"/>
		</event>
		<event>
			<string key="concept:name" value="CRP"/>
			<string key="lifecycle:transition" value="complete"/>
			<string key="org:resource" value="B"/>
			<date key="time:timestamp" value="2014-11-30T20:29:00.000+10:00"/>
			<string key="Count" value="155"/>
			<string key="Activity" value="CRP"/>
			<string key="org:group" value="B"/>
		</event>
		<event>
			<string key="concept:name" value="Leucocytes"/>
			<string key="lifecycle:transition" value="complete"/>
			<string key="org:resource" value="B"/>
			<date key="time:timestamp" value="2014-11-30T20:29:00.000+10:00"/>
			<string key="Count" value="155"/>
			<string key="Activity" value="Leucocytes"/>
			<string key="org:group" value="B"/>
		</event>
		<event>
			<string key="concept:name" value="LacticAcid"/>
			<string key="lifecycle:transition" value="complete"/>
			<string key="org:resource" value="B"/>
			<date key="time:timestamp" value="2014-11-30T20:29:00.000+10:00"/>
			<string key="Count" value="155"/>
			<string key="Activity" value="LacticAcid"/>
			<string key="org:group" value="B"/>
		</event>
	</trace>
	<trace>
		<string key="concept:name" value="OG"/>
		<string key="variant" value="Variant 26"/>
		<int key="variant-index" value="26"/>
		<string key="creator" value="Fluxicon Disco"/>
		<event>
			<string key="concept:name" value="ER Registration"/>
			<string key="lifecycle:transition" value="complete"/>
			<string key="org:resource" value="A"/>
			<date key="time:timestamp" value="2014-07-13T21:00:23.000+10:00"/>
			<string key="Count" value="155"/>
			<string key="Activity" value="ER Registration"/>
			<string key="InfectionSuspected" value="FALSE"/>
			<string key="org:group" value="A"/>
		</event>
		<event>
			<string key="concept:name" value="ER Triage"/>
			<string key="lifecycle:transition" value="complete"/>
			<string key="org:resource" value="C"/>
			<date key="time:timestamp" value="2014-07-13T21:17:21.000+10:00"/>
			<string key="Count" value="155"/>
			<string key="Activity" value="ER Triage"/>
			<string key="org:group" value="C"/>
		</event>
		<event>
			<string key="concept:name" value="ER Sepsis Triage"/>
			<string key="lifecycle:transition" value="complete"/>
			<string key="org:resource" value="A"/>
			<date key="time:timestamp" value="2014-07-13T21:17:33.000+10:00"/>
			<string key="Count" value="155"/>
			<string key="Activity" value="ER Sepsis Triage"/>
			<string key="org:group" value="A"/>
		</event>
		<event>
			<string key="concept:name" value="CRP"/>
			<string key="lifecycle:transition" value="complete"/>
			<string key="org:resource" value="B"/>
			<date key="time:timestamp" value="2014-07-13T21:43:00.000+10:00"/>
			<string key="Count" value="155"/>
			<string key="Activity" value="CRP"/>
			<string key="org:group" value="B"/>
		</event>
		<event>
			<string key="concept:name" value="LacticAcid"/>
			<string key="lifecycle:transition" value="complete"/>
			<string key="org:resource" value="B"/>
			<date key="time:timestamp" value="2014-07-13T21:43:00.000+10:00"/>
			<string key="Count" value="155"/>
			<string key="Activity" value="LacticAcid"/>
			<string key="org:group" value="B"/>
		</event>
		<event>
			<string key="concept:name" value="Leucocytes"/>
			<string key="lifecycle:transition" value="complete"/>
			<string key="org:resource" value="B"/>
			<date key="time:timestamp" value="2014-07-13T21:43:00.000+10:00"/>
			<string key="Count" value="155"/>
			<string key="Activity" value="Leucocytes"/>
			<string key="org:group" value="B"/>
		</event>
		<event>
			<string key="concept:name" value="Admission NC"/>
			<string key="lifecycle:transition" value="complete"/>
			<string key="org:resource" value="G"/>
			<date key="time:timestamp" value="2014-07-14T00:24:58.000+10:00"/>
			<string key="Count" value="155"/>
			<string key="Activity" value="Admission NC"/>
			<string key="org:group" value="G"/>
		</event>
		<event>
			<string key="concept:name" value="Admission NC"/>
			<string key="lifecycle:transition" value="complete"/>
			<string key="org:resource" value="F"/>
			<date key="time:timestamp" value="2014-07-14T19:00:00.000+10:00"/>
			<string key="Count" value="155"/>
			<string key="Activity" value="Admission NC"/>
			<string key="org:group" value="F"/>
		</event>
		<event>
			<string key="concept:name" value="Release A"/>
			<string key="lifecycle:transition" value="complete"/>
			<string key="org:resource" value="E"/>
			<date key="time:timestamp" value="2014-07-17T02:00:00.000+10:00"/>
			<string key="Count" value="155"/>
			<string key="Activity" value="Release A"/>
			<string key="org:group" value="E"/>
		</event>
	</trace>
	<trace>
		<string key="concept:name" value="SG"/>
		<string key="variant" value="Variant 5"/>
		<int key="variant-index" value="5"/>
		<string key="creator" value="Fluxicon Disco"/>
		<event>
			<string key="concept:name" value="ER Registration"/>
			<string key="lifecycle:transition" value="complete"/>
			<string key="org:resource" value="A"/>
			<date key="time:timestamp" value="2014-03-09T22:13:42.000+10:00"/>
			<string key="Count" value="155"/>
			<string key="Activity" value="ER Registration"/>
			<string key="InfectionSuspected" value="FALSE"/>
			<string key="org:group" value="A"/>
		</event>
		<event>
			<string key="concept:name" value="ER Triage"/>
			<string key="lifecycle:transition" value="complete"/>
			<string key="org:resource" value="C"/>
			<date key="time:timestamp" value="2014-03-09T22:32:48.000+10:00"/>
			<string key="Count" value="155"/>
			<string key="Activity" value="ER Triage"/>
			<string key="org:group" value="C"/>
		</event>
		<event>
			<string key="concept:name" value="CRP"/>
			<string key="lifecycle:transition" value="complete"/>
			<string key="org:resource" value="B"/>
			<date key="time:timestamp" value="2014-03-09T22:48:00.000+10:00"/>
			<string key="Count" value="155"/>
			<string key="Activity" value="CRP"/>
			<string key="org:group" value="B"/>
		</event>
		<event>
			<string key="concept:name" value="Leucocytes"/>
			<string key="lifecycle:transition" value="complete"/>
			<string key="org:resource" value="B"/>
			<date key="time:timestamp" value="2014-03-09T22:48:00.000+10:00"/>
			<string key="Count" value="155"/>
			<string key="Activity" value="Leucocytes"/>
			<string key="org:group" value="B"/>
		</event>
		<event>
			<string key="concept:name" value="ER Sepsis Triage"/>
			<string key="lifecycle:transition" value="complete"/>
			<string key="org:resource" value="A"/>
			<date key="time:timestamp" value="2014-03-09T23:52:53.000+10:00"/>
			<string key="Count" value="155"/>
			<string key="Activity" value="ER Sepsis Triage"/>
			<string key="org:group" value="A"/>
		</event>
	</trace>
	<trace>
		<string key="concept:name" value="MH"/>
		<string key="variant" value="Variant 2"/>
		<int key="variant-index" value="2"/>
		<string key="creator" value="Fluxicon Disco"/>
		<event>
			<string key="concept:name" value="ER Registration"/>
			<string key="lifecycle:transition" value="complete"/>
			<string key="org:resource" value="A"/>
			<date key="time:timestamp" value="2014-06-17T05:05:04.000+10:00"/>
			<string key="Count" value="155"/>
			<string key="Activity" value="ER Registration"/>
			<string key="InfectionSuspected" value="FALSE"/>
			<string key="org:group" value="A"/>
		</event>
		<event>
			<string key="concept:name" value="ER Triage"/>
			<string key="lifecycle:transition" value="complete"/>
			<string key="org:resource" value="C"/>
			<date key="time:timestamp" value="2014-06-17T05:30:32.000+10:00"/>
			<string key="Count" value="155"/>
			<string key="Activity" value="ER Triage"/>
			<string key="org:group" value="C"/>
		</event>
		<event>
			<string key="concept:name" value="ER Sepsis Triage"/>
			<string key="lifecycle:transition" value="complete"/>
			<string key="org:resource" value="A"/>
			<date key="time:timestamp" value="2014-06-17T05:31:07.000+10:00"/>
			<string key="Count" value="155"/>
			<string key="Activity" value="ER Sepsis Triage"/>
			<string key="org:group" value="A"/>
		</event>
		<event>
			<string key="concept:name" value="CRP"/>
			<string key="lifecycle:transition" value="complete"/>
			<string key="org:resource" value="B"/>
			<date key="time:timestamp" value="2014-06-17T05:48:00.000+10:00"/>
			<string key="Count" value="155"/>
			<string key="Activity" value="CRP"/>
			<string key="org:group" value="B"/>
		</event>
		<event>
			<string key="concept:name" value="Leucocytes"/>
			<string key="lifecycle:transition" value="complete"/>
			<string key="org:resource" value="B"/>
			<date key="time:timestamp" value="2014-06-17T05:48:00.000+10:00"/>
			<string key="Count" value="155"/>
			<string key="Activity" value="Leucocytes"/>
			<string key="org:group" value="B"/>
		</event>
	</trace>
	<trace>
		<string key="concept:name" value="QH"/>
		<string key="variant" value="Variant 27"/>
		<int key="variant-index" value="27"/>
		<string key="creator" value="Fluxicon Disco"/>
		<event>
			<string key="concept:name" value="ER Registration"/>
			<string key="lifecycle:transition" value="complete"/>
			<string key="org:resource" value="A"/>
			<date key="time:timestamp" value="2015-02-10T19:20:34.000+10:00"/>
			<string key="Count" value="155"/>
			<string key="Activity" value="ER Registration"/>
			<string key="InfectionSuspected" value="FALSE"/>
			<string key="org:group" value="A"/>
		</event>
		<event>
			<string key="concept:name" value="ER Triage"/>
			<string key="lifecycle:transition" value="complete"/>
			<string key="org:resource" value="C"/>
			<date key="time:timestamp" value="2015-02-10T19:22:30.000+10:00"/>
			<string key="Count" value="155"/>
			<string key="Activity" value="ER Triage"/>
			<string key="org:group" value="C"/>
		</event>
		<event>
			<string key="concept:name" value="ER Sepsis Triage"/>
			<string key="lifecycle:transition" value="complete"/>
			<string key="org:resource" value="A"/>
			<date key="time:timestamp" value="2015-02-10T19:22:43.000+10:00"/>
			<string key="Count" value="155"/>
			<string key="Activity" value="ER Sepsis Triage"/>
			<string key="org:group" value="A"/>
		</event>
		<event>
			<string key="concept:name" value="Leucocytes"/>
			<string key="lifecycle:transition" value="complete"/>
			<string key="org:resource" value="B"/>
			<date key="time:timestamp" value="2015-02-10T19:30:00.000+10:00"/>
			<string key="Count" value="155"/>
			<string key="Activity" value="Leucocytes"/>
			<string key="org:group" value="B"/>
		</event>
		<event>
			<string key="concept:name" value="CRP"/>
			<string key="lifecycle:transition" value="complete"/>
			<string key="org:resource" value="B"/>
			<date key="time:timestamp" value="2015-02-10T19:30:00.000+10:00"/>
			<string key="Count" value="155"/>
			<string key="Activity" value="CRP"/>
			<string key="org:group" value="B"/>
		</event>
		<event>
			<string key="concept:name" value="Admission IC"/>
			<string key="lifecycle:transition" value="complete"/>
			<string key="org:resource" value="W"/>
			<date key="time:timestamp" value="2015-02-10T22:01:15.000+10:00"/>
			<string key="Count" value="155"/>
			<string key="Activity" value="Admission IC"/>
			<string key="org:group" value="W"/>
		</event>
		<event>
			<string key="concept:name" value="CRP"/>
			<string key="lifecycle:transition" value="complete"/>
			<string key="org:resource" value="B"/>
			<date key="time:timestamp" value="2015-02-10T22:17:00.000+10:00"/>
			<string key="Count" value="155"/>
			<string key="Activity" value="CRP"/>
			<string key="org:group" value="B"/>
		</event>
		<event>
			<string key="concept:name" value="Leucocytes"/>
			<string key="lifecycle:transition" value="complete"/>
			<string key="org:resource" value="B"/>
			<date key="time:timestamp" value="2015-02-10T22:17:00.000+10:00"/>
			<string key="Count" value="155"/>
			<string key="Activity" value="Leucocytes"/>
			<string key="org:group" value="B"/>
		</event>
		<event>
			<string key="concept:name" value="LacticAcid"/>
			<string key="lifecycle:transition" value="complete"/>
			<string key="org:resource" value="B"/>
			<date key="time:timestamp" value="2015-02-10T22:17:00.000+10:00"/>
			<string key="Count" value="155"/>
			<string key="Activity" value="LacticAcid"/>
			<string key="org:group" value="B"/>
		</event>
		<event>
			<string key="concept:name" value="Leucocytes"/>
			<string key="lifecycle:transition" value="complete"/>
			<string key="org:resource" value="B"/>
			<date key="time:timestamp" value="2015-02-10T23:28:00.000+10:00"/>
			<string key="Count" value="155"/>
			<string key="Activity" value="Leucocytes"/>
			<string key="org:group" value="B"/>
		</event>
		<event>
			<string key="concept:name" value="Leucocytes"/>
			<string key="lifecycle:transition" value="complete"/>
			<string key="org:resource" value="B"/>
			<date key="time:timestamp" value="2015-02-11T02:07:00.000+10:00"/>
			<string key="Count" value="155"/>
			<string key="Activity" value="Leucocytes"/>
			<string key="org:group" value="B"/>
		</event>
		<event>
			<string key="concept:name" value="Leucocytes"/>
			<string key="lifecycle:transition" value="complete"/>
			<string key="org:resource" value="B"/>
			<date key="time:timestamp" value="2015-02-11T06:19:00.000+10:00"/>
			<string key="Count" value="155"/>
			<string key="Activity" value="Leucocytes"/>
			<string key="org:group" value="B"/>
		</event>
		<event>
			<string key="concept:name" value="Leucocytes"/>
			<string key="lifecycle:transition" value="complete"/>
			<string key="org:resource" value="B"/>
			<date key="time:timestamp" value="2015-02-11T09:59:00.000+10:00"/>
			<string key="Count" value="155"/>
			<string key="Activity" value="Leucocytes"/>
			<string key="org:group" value="B"/>
		</event>
		<event>
			<string key="concept:name" value="LacticAcid"/>
			<string key="lifecycle:transition" value="complete"/>
			<string key="org:resource" value="B"/>
			<date key="time:timestamp" value="2015-02-11T09:59:00.000+10:00"/>
			<string key="Count" value="155"/>
			<string key="Activity" value="LacticAcid"/>
			<string key="org:group" value="B"/>
		</event>
		<event>
			<string key="concept:name" value="LacticAcid"/>
			<string key="lifecycle:transition" value="complete"/>
			<string key="org:resource" value="B"/>
			<date key="time:timestamp" value="2015-02-11T14:15:00.000+10:00"/>
			<string key="Count" value="155"/>
			<string key="Activity" value="LacticAcid"/>
			<string key="org:group" value="B"/>
		</event>
		<event>
			<string key="concept:name" value="Leucocytes"/>
			<string key="lifecycle:transition" value="complete"/>
			<string key="org:resource" value="B"/>
			<date key="time:timestamp" value="2015-02-11T14:15:00.000+10:00"/>
			<string key="Count" value="155"/>
			<string key="Activity" value="Leucocytes"/>
			<string key="org:group" value="B"/>
		</event>
		<event>
			<string key="concept:name" value="CRP"/>
			<string key="lifecycle:transition" value="complete"/>
			<string key="org:resource" value="B"/>
			<date key="time:timestamp" value="2015-02-11T14:15:00.000+10:00"/>
			<string key="Count" value="155"/>
			<string key="Activity" value="CRP"/>
			<string key="org:group" value="B"/>
		</event>
		<event>
			<string key="concept:name" value="Leucocytes"/>
			<string key="lifecycle:transition" value="complete"/>
			<string key="org:resource" value="B"/>
			<date key="time:timestamp" value="2015-02-11T22:16:00.000+10:00"/>
			<string key="Count" value="155"/>
			<string key="Activity" value="Leucocytes"/>
			<string key="org:group" value="B"/>
		</event>
		<event>
			<string key="concept:name" value="LacticAcid"/>
			<string key="lifecycle:transition" value="complete"/>
			<string key="org:resource" value="B"/>
			<date key="time:timestamp" value="2015-02-11T23:11:00.000+10:00"/>
			<string key="Count" value="155"/>
			<string key="Activity" value="LacticAcid"/>
			<string key="org:group" value="B"/>
		</event>
		<event>
			<string key="concept:name" value="Leucocytes"/>
			<string key="lifecycle:transition" value="complete"/>
			<string key="org:resource" value="B"/>
			<date key="time:timestamp" value="2015-02-12T05:10:00.000+10:00"/>
			<string key="Count" value="155"/>
			<string key="Activity" value="Leucocytes"/>
			<string key="org:group" value="B"/>
		</event>
		<event>
			<string key="concept:name" value="CRP"/>
			<string key="lifecycle:transition" value="complete"/>
			<string key="org:resource" value="B"/>
			<date key="time:timestamp" value="2015-02-12T05:10:00.000+10:00"/>
			<string key="Count" value="155"/>
			<string key="Activity" value="CRP"/>
			<string key="org:group" value="B"/>
		</event>
		<event>
			<string key="concept:name" value="LacticAcid"/>
			<string key="lifecycle:transition" value="complete"/>
			<string key="org:resource" value="B"/>
			<date key="time:timestamp" value="2015-02-12T05:10:00.000+10:00"/>
			<string key="Count" value="155"/>
			<string key="Activity" value="LacticAcid"/>
			<string key="org:group" value="B"/>
		</event>
		<event>
			<string key="concept:name" value="Release B"/>
			<string key="lifecycle:transition" value="complete"/>
			<string key="org:resource" value="E"/>
			<date key="time:timestamp" value="2015-02-12T09:47:00.000+10:00"/>
			<string key="Count" value="155"/>
			<string key="Activity" value="Release B"/>
			<string key="org:group" value="E"/>
		</event>
	</trace>
	<trace>
		<string key="concept:name" value="RH"/>
		<string key="variant" value="Variant 28"/>
		<int key="variant-index" value="28"/>
		<string key="creator" value="Fluxicon Disco"/>
		<event>
			<string key="concept:name" value="ER Registration"/>
			<string key="lifecycle:transition" value="complete"/>
			<string key="org:resource" value="A"/>
			<date key="time:timestamp" value="2014-09-02T08:47:44.000+10:00"/>
			<string key="Count" value="155"/>
			<string key="Activity" value="ER Registration"/>
			<string key="InfectionSuspected" value="FALSE"/>
			<string key="org:group" value="A"/>
		</event>
		<event>
			<string key="concept:name" value="ER Triage"/>
			<string key="lifecycle:transition" value="complete"/>
			<string key="org:resource" value="C"/>
			<date key="time:timestamp" value="2014-09-02T08:56:57.000+10:00"/>
			<string key="Count" value="155"/>
			<string key="Activity" value="ER Triage"/>
			<string key="org:group" value="C"/>
		</event>
		<event>
			<string key="concept:name" value="ER Sepsis Triage"/>
			<string key="lifecycle:transition" value="complete"/>
			<string key="org:resource" value="A"/>
			<date key="time:timestamp" value="2014-09-02T08:57:55.000+10:00"/>
			<string key="Count" value="155"/>
			<string key="Activity" value="ER Sepsis Triage"/>
			<string key="org:group" value="A"/>
		</event>
		<event>
			<string key="concept:name" value="Leucocytes"/>
			<string key="lifecycle:transition" value="complete"/>
			<string key="org:resource" value="B"/>
			<date key="time:timestamp" value="2014-09-02T09:21:00.000+10:00"/>
			<string key="Count" value="155"/>
			<string key="Activity" value="Leucocytes"/>
			<string key="org:group" value="B"/>
		</event>
		<event>
			<string key="concept:name" value="Leucocytes"/>
			<string key="lifecycle:transition" value="complete"/>
			<string key="org:resource" value="B"/>
			<date key="time:timestamp" value="2014-09-02T20:00:00.000+10:00"/>
			<string key="Count" value="155"/>
			<string key="Activity" value="Leucocytes"/>
			<string key="org:group" value="B"/>
		</event>
	</trace>
	<trace>
		<string key="concept:name" value="UH"/>
		<string key="variant" value="Variant 1"/>
		<int key="variant-index" value="1"/>
		<string key="creator" value="Fluxicon Disco"/>
		<event>
			<string key="concept:name" value="ER Registration"/>
			<string key="lifecycle:transition" value="complete"/>
			<string key="org:resource" value="A"/>
			<date key="time:timestamp" value="2014-12-15T07:41:23.000+10:00"/>
			<string key="Count" value="155"/>
			<string key="Activity" value="ER Registration"/>
			<string key="InfectionSuspected" value="FALSE"/>
			<string key="org:group" value="A"/>
		</event>
		<event>
			<string key="concept:name" value="ER Triage"/>
			<string key="lifecycle:transition" value="complete"/>
			<string key="org:resource" value="C"/>
			<date key="time:timestamp" value="2014-12-15T07:49:54.000+10:00"/>
			<string key="Count" value="155"/>
			<string key="Activity" value="ER Triage"/>
			<string key="org:group" value="C"/>
		</event>
		<event>
			<string key="concept:name" value="ER Sepsis Triage"/>
			<string key="lifecycle:transition" value="complete"/>
			<string key="org:resource" value="A"/>
			<date key="time:timestamp" value="2014-12-15T07:50:30.000+10:00"/>
			<string key="Count" value="155"/>
			<string key="Activity" value="ER Sepsis Triage"/>
			<string key="org:group" value="A"/>
		</event>
	</trace>
	<trace>
		<string key="concept:name" value="WH"/>
		<string key="variant" value="Variant 2"/>
		<int key="variant-index" value="2"/>
		<string key="creator" value="Fluxicon Disco"/>
		<event>
			<string key="concept:name" value="ER Registration"/>
			<string key="lifecycle:transition" value="complete"/>
			<string key="org:resource" value="A"/>
			<date key="time:timestamp" value="2014-04-01T19:50:17.000+10:00"/>
			<string key="Count" value="155"/>
			<string key="Activity" value="ER Registration"/>
			<string key="InfectionSuspected" value="FALSE"/>
			<string key="org:group" value="A"/>
		</event>
		<event>
			<string key="concept:name" value="ER Triage"/>
			<string key="lifecycle:transition" value="complete"/>
			<string key="org:resource" value="C"/>
			<date key="time:timestamp" value="2014-04-01T19:56:24.000+10:00"/>
			<string key="Count" value="155"/>
			<string key="Activity" value="ER Triage"/>
			<string key="org:group" value="C"/>
		</event>
		<event>
			<string key="concept:name" value="ER Sepsis Triage"/>
			<string key="lifecycle:transition" value="complete"/>
			<string key="org:resource" value="A"/>
			<date key="time:timestamp" value="2014-04-01T19:56:45.000+10:00"/>
			<string key="Count" value="155"/>
			<string key="Activity" value="ER Sepsis Triage"/>
			<string key="org:group" value="A"/>
		</event>
		<event>
			<string key="concept:name" value="CRP"/>
			<string key="lifecycle:transition" value="complete"/>
			<string key="org:resource" value="B"/>
			<date key="time:timestamp" value="2014-04-01T20:01:00.000+10:00"/>
			<string key="Count" value="155"/>
			<string key="Activity" value="CRP"/>
			<string key="org:group" value="B"/>
		</event>
		<event>
			<string key="concept:name" value="Leucocytes"/>
			<string key="lifecycle:transition" value="complete"/>
			<string key="org:resource" value="B"/>
			<date key="time:timestamp" value="2014-04-01T20:01:00.000+10:00"/>
			<string key="Count" value="155"/>
			<string key="Activity" value="Leucocytes"/>
			<string key="org:group" value="B"/>
		</event>
	</trace>
	<trace>
		<string key="concept:name" value="YH"/>
		<string key="variant" value="Variant 7"/>
		<int key="variant-index" value="7"/>
		<string key="creator" value="Fluxicon Disco"/>
		<event>
			<string key="concept:name" value="ER Registration"/>
			<string key="lifecycle:transition" value="complete"/>
			<string key="org:resource" value="A"/>
			<date key="time:timestamp" value="2014-03-21T08:25:38.000+10:00"/>
			<string key="Count" value="155"/>
			<string key="Activity" value="ER Registration"/>
			<string key="InfectionSuspected" value="FALSE"/>
			<string key="org:group" value="A"/>
		</event>
		<event>
			<string key="concept:name" value="ER Triage"/>
			<string key="lifecycle:transition" value="complete"/>
			<string key="org:resource" value="C"/>
			<date key="time:timestamp" value="2014-03-21T08:27:26.000+10:00"/>
			<string key="Count" value="155"/>
			<string key="Activity" value="ER Triage"/>
			<string key="org:group" value="C"/>
		</event>
		<event>
			<string key="concept:name" value="ER Sepsis Triage"/>
			<string key="lifecycle:transition" value="complete"/>
			<string key="org:resource" value="A"/>
			<date key="time:timestamp" value="2014-03-21T08:28:18.000+10:00"/>
			<string key="Count" value="155"/>
			<string key="Activity" value="ER Sepsis Triage"/>
			<string key="org:group" value="A"/>
		</event>
		<event>
			<string key="concept:name" value="CRP"/>
			<string key="lifecycle:transition" value="complete"/>
			<string key="org:resource" value="B"/>
			<date key="time:timestamp" value="2014-03-21T09:15:00.000+10:00"/>
			<string key="Count" value="155"/>
			<string key="Activity" value="CRP"/>
			<string key="org:group" value="B"/>
		</event>
		<event>
			<string key="concept:name" value="Leucocytes"/>
			<string key="lifecycle:transition" value="complete"/>
			<string key="org:resource" value="B"/>
			<date key="time:timestamp" value="2014-03-21T09:15:00.000+10:00"/>
			<string key="Count" value="155"/>
			<string key="Activity" value="Leucocytes"/>
			<string key="org:group" value="B"/>
		</event>
		<event>
			<string key="concept:name" value="Admission NC"/>
			<string key="lifecycle:transition" value="complete"/>
			<string key="org:resource" value="H"/>
			<date key="time:timestamp" value="2014-03-21T10:50:22.000+10:00"/>
			<string key="Count" value="155"/>
			<string key="Activity" value="Admission NC"/>
			<string key="org:group" value="H"/>
		</event>
		<event>
			<string key="concept:name" value="Release A"/>
			<string key="lifecycle:transition" value="complete"/>
			<string key="org:resource" value="E"/>
			<date key="time:timestamp" value="2014-03-25T19:00:00.000+10:00"/>
			<string key="Count" value="155"/>
			<string key="Activity" value="Release A"/>
			<string key="org:group" value="E"/>
		</event>
	</trace>
	<trace>
		<string key="concept:name" value="OI"/>
		<string key="variant" value="Variant 29"/>
		<int key="variant-index" value="29"/>
		<string key="creator" value="Fluxicon Disco"/>
		<event>
			<string key="concept:name" value="ER Registration"/>
			<string key="lifecycle:transition" value="complete"/>
			<string key="org:resource" value="A"/>
			<date key="time:timestamp" value="2014-11-24T01:46:30.000+10:00"/>
			<string key="Count" value="155"/>
			<string key="Activity" value="ER Registration"/>
			<string key="InfectionSuspected" value="FALSE"/>
			<string key="org:group" value="A"/>
		</event>
		<event>
			<string key="concept:name" value="ER Triage"/>
			<string key="lifecycle:transition" value="complete"/>
			<string key="org:resource" value="C"/>
			<date key="time:timestamp" value="2014-11-24T01:56:06.000+10:00"/>
			<string key="Count" value="155"/>
			<string key="Activity" value="ER Triage"/>
			<string key="org:group" value="C"/>
		</event>
		<event>
			<string key="concept:name" value="ER Sepsis Triage"/>
			<string key="lifecycle:transition" value="complete"/>
			<string key="org:resource" value="A"/>
			<date key="time:timestamp" value="2014-11-24T01:56:29.000+10:00"/>
			<string key="Count" value="155"/>
			<string key="Activity" value="ER Sepsis Triage"/>
			<string key="org:group" value="A"/>
		</event>
		<event>
			<string key="concept:name" value="LacticAcid"/>
			<string key="lifecycle:transition" value="complete"/>
			<string key="org:resource" value="B"/>
			<date key="time:timestamp" value="2014-11-24T02:29:00.000+10:00"/>
			<string key="Count" value="155"/>
			<string key="Activity" value="LacticAcid"/>
			<string key="org:group" value="B"/>
		</event>
		<event>
			<string key="concept:name" value="CRP"/>
			<string key="lifecycle:transition" value="complete"/>
			<string key="org:resource" value="B"/>
			<date key="time:timestamp" value="2014-11-24T02:29:00.000+10:00"/>
			<string key="Count" value="155"/>
			<string key="Activity" value="CRP"/>
			<string key="org:group" value="B"/>
		</event>
		<event>
			<string key="concept:name" value="Leucocytes"/>
			<string key="lifecycle:transition" value="complete"/>
			<string key="org:resource" value="B"/>
			<date key="time:timestamp" value="2014-11-24T02:29:00.000+10:00"/>
			<string key="Count" value="155"/>
			<string key="Activity" value="Leucocytes"/>
			<string key="org:group" value="B"/>
		</event>
	</trace>
	<trace>
		<string key="concept:name" value="WI"/>
		<string key="variant" value="Variant 30"/>
		<int key="variant-index" value="30"/>
		<string key="creator" value="Fluxicon Disco"/>
		<event>
			<string key="concept:name" value="ER Registration"/>
			<string key="lifecycle:transition" value="complete"/>
			<string key="org:resource" value="A"/>
			<date key="time:timestamp" value="2014-12-01T19:06:49.000+10:00"/>
			<string key="Count" value="155"/>
			<string key="Activity" value="ER Registration"/>
			<string key="InfectionSuspected" value="FALSE"/>
			<string key="org:group" value="A"/>
		</event>
		<event>
			<string key="concept:name" value="ER Triage"/>
			<string key="lifecycle:transition" value="complete"/>
			<string key="org:resource" value="C"/>
			<date key="time:timestamp" value="2014-12-01T19:24:14.000+10:00"/>
			<string key="Count" value="155"/>
			<string key="Activity" value="ER Triage"/>
			<string key="org:group" value="C"/>
		</event>
		<event>
			<string key="concept:name" value="ER Sepsis Triage"/>
			<string key="lifecycle:transition" value="complete"/>
			<string key="org:resource" value="A"/>
			<date key="time:timestamp" value="2014-12-01T19:25:02.000+10:00"/>
			<string key="Count" value="155"/>
			<string key="Activity" value="ER Sepsis Triage"/>
			<string key="org:group" value="A"/>
		</event>
		<event>
			<string key="concept:name" value="CRP"/>
			<string key="lifecycle:transition" value="complete"/>
			<string key="org:resource" value="B"/>
			<date key="time:timestamp" value="2014-12-01T19:41:00.000+10:00"/>
			<string key="Count" value="155"/>
			<string key="Activity" value="CRP"/>
			<string key="org:group" value="B"/>
		</event>
		<event>
			<string key="concept:name" value="Leucocytes"/>
			<string key="lifecycle:transition" value="complete"/>
			<string key="org:resource" value="B"/>
			<date key="time:timestamp" value="2014-12-01T19:41:00.000+10:00"/>
			<string key="Count" value="155"/>
			<string key="Activity" value="Leucocytes"/>
			<string key="org:group" value="B"/>
		</event>
		<event>
			<string key="concept:name" value="Admission NC"/>
			<string key="lifecycle:transition" value="complete"/>
			<string key="org:resource" value="R"/>
			<date key="time:timestamp" value="2014-12-01T21:35:16.000+10:00"/>
			<string key="Count" value="155"/>
			<string key="Activity" value="Admission NC"/>
			<string key="org:group" value="R"/>
		</event>
		<event>
			<string key="concept:name" value="CRP"/>
			<string key="lifecycle:transition" value="complete"/>
			<string key="org:resource" value="B"/>
			<date key="time:timestamp" value="2014-12-09T16:00:00.000+10:00"/>
			<string key="Count" value="155"/>
			<string key="Activity" value="CRP"/>
			<string key="org:group" value="B"/>
		</event>
		<event>
			<string key="concept:name" value="Release A"/>
			<string key="lifecycle:transition" value="complete"/>
			<string key="org:resource" value="E"/>
			<date key="time:timestamp" value="2014-12-13T22:00:00.000+10:00"/>
			<string key="Count" value="155"/>
			<string key="Activity" value="Release A"/>
			<string key="org:group" value="E"/>
		</event>
		<event>
			<string key="concept:name" value="Return ER"/>
			<string key="lifecycle:transition" value="complete"/>
			<string key="org:resource" value="?"/>
			<date key="time:timestamp" value="2015-03-30T21:32:16.000+10:00"/>
			<string key="Count" value="155"/>
			<string key="Activity" value="Return ER"/>
			<string key="org:group" value="?"/>
		</event>
	</trace>
	<trace>
		<string key="concept:name" value="YJ"/>
		<string key="variant" value="Variant 31"/>
		<int key="variant-index" value="31"/>
		<string key="creator" value="Fluxicon Disco"/>
		<event>
			<string key="concept:name" value="ER Registration"/>
			<string key="lifecycle:transition" value="complete"/>
			<string key="org:resource" value="A"/>
			<date key="time:timestamp" value="2014-10-13T08:04:17.000+10:00"/>
			<string key="Count" value="155"/>
			<string key="Activity" value="ER Registration"/>
			<string key="InfectionSuspected" value="FALSE"/>
			<string key="org:group" value="A"/>
		</event>
		<event>
			<string key="concept:name" value="ER Triage"/>
			<string key="lifecycle:transition" value="complete"/>
			<string key="org:resource" value="C"/>
			<date key="time:timestamp" value="2014-10-13T08:26:20.000+10:00"/>
			<string key="Count" value="155"/>
			<string key="Activity" value="ER Triage"/>
			<string key="org:group" value="C"/>
		</event>
		<event>
			<string key="concept:name" value="ER Sepsis Triage"/>
			<string key="lifecycle:transition" value="complete"/>
			<string key="org:resource" value="A"/>
			<date key="time:timestamp" value="2014-10-13T08:26:32.000+10:00"/>
			<string key="Count" value="155"/>
			<string key="Activity" value="ER Sepsis Triage"/>
			<string key="org:group" value="A"/>
		</event>
		<event>
			<string key="concept:name" value="CRP"/>
			<string key="lifecycle:transition" value="complete"/>
			<string key="org:resource" value="B"/>
			<date key="time:timestamp" value="2014-10-13T08:48:00.000+10:00"/>
			<string key="Count" value="155"/>
			<string key="Activity" value="CRP"/>
			<string key="org:group" value="B"/>
		</event>
		<event>
			<string key="concept:name" value="Leucocytes"/>
			<string key="lifecycle:transition" value="complete"/>
			<string key="org:resource" value="B"/>
			<date key="time:timestamp" value="2014-10-13T08:48:00.000+10:00"/>
			<string key="Count" value="155"/>
			<string key="Activity" value="Leucocytes"/>
			<string key="org:group" value="B"/>
		</event>
		<event>
			<string key="concept:name" value="Admission NC"/>
			<string key="lifecycle:transition" value="complete"/>
			<string key="org:resource" value="G"/>
			<date key="time:timestamp" value="2014-10-13T10:37:30.000+10:00"/>
			<string key="Count" value="155"/>
			<string key="Activity" value="Admission NC"/>
			<string key="org:group" value="G"/>
		</event>
		<event>
			<string key="concept:name" value="Leucocytes"/>
			<string key="lifecycle:transition" value="complete"/>
			<string key="org:resource" value="B"/>
			<date key="time:timestamp" value="2014-10-13T15:00:00.000+10:00"/>
			<string key="Count" value="155"/>
			<string key="Activity" value="Leucocytes"/>
			<string key="org:group" value="B"/>
		</event>
		<event>
			<string key="concept:name" value="CRP"/>
			<string key="lifecycle:transition" value="complete"/>
			<string key="org:resource" value="B"/>
			<date key="time:timestamp" value="2014-10-13T15:00:00.000+10:00"/>
			<string key="Count" value="155"/>
			<string key="Activity" value="CRP"/>
			<string key="org:group" value="B"/>
		</event>
		<event>
			<string key="concept:name" value="Admission NC"/>
			<string key="lifecycle:transition" value="complete"/>
			<string key="org:resource" value="T"/>
			<date key="time:timestamp" value="2014-10-13T18:09:19.000+10:00"/>
			<string key="Count" value="155"/>
			<string key="Activity" value="Admission NC"/>
			<string key="org:group" value="T"/>
		</event>
		<event>
			<string key="concept:name" value="Leucocytes"/>
			<string key="lifecycle:transition" value="complete"/>
			<string key="org:resource" value="B"/>
			<date key="time:timestamp" value="2014-10-16T16:52:00.000+10:00"/>
			<string key="Count" value="155"/>
			<string key="Activity" value="Leucocytes"/>
			<string key="org:group" value="B"/>
		</event>
		<event>
			<string key="concept:name" value="CRP"/>
			<string key="lifecycle:transition" value="complete"/>
			<string key="org:resource" value="B"/>
			<date key="time:timestamp" value="2014-10-16T16:52:00.000+10:00"/>
			<string key="Count" value="155"/>
			<string key="Activity" value="CRP"/>
			<string key="org:group" value="B"/>
		</event>
		<event>
			<string key="concept:name" value="Release A"/>
			<string key="lifecycle:transition" value="complete"/>
			<string key="org:resource" value="E"/>
			<date key="time:timestamp" value="2014-10-21T18:00:00.000+10:00"/>
			<string key="Count" value="155"/>
			<string key="Activity" value="Release A"/>
			<string key="org:group" value="E"/>
		</event>
	</trace>
	<trace>
		<string key="concept:name" value="CK"/>
		<string key="variant" value="Variant 2"/>
		<int key="variant-index" value="2"/>
		<string key="creator" value="Fluxicon Disco"/>
		<event>
			<string key="concept:name" value="ER Registration"/>
			<string key="lifecycle:transition" value="complete"/>
			<string key="org:resource" value="A"/>
			<date key="time:timestamp" value="2014-01-29T11:42:25.000+10:00"/>
			<string key="Count" value="155"/>
			<string key="Activity" value="ER Registration"/>
			<string key="InfectionSuspected" value="FALSE"/>
			<string key="org:group" value="A"/>
		</event>
		<event>
			<string key="concept:name" value="ER Triage"/>
			<string key="lifecycle:transition" value="complete"/>
			<string key="org:resource" value="C"/>
			<date key="time:timestamp" value="2014-01-29T11:53:20.000+10:00"/>
			<string key="Count" value="155"/>
			<string key="Activity" value="ER Triage"/>
			<string key="org:group" value="C"/>
		</event>
		<event>
			<string key="concept:name" value="ER Sepsis Triage"/>
			<string key="lifecycle:transition" value="complete"/>
			<string key="org:resource" value="A"/>
			<date key="time:timestamp" value="2014-01-29T12:00:23.000+10:00"/>
			<string key="Count" value="155"/>
			<string key="Activity" value="ER Sepsis Triage"/>
			<string key="org:group" value="A"/>
		</event>
		<event>
			<string key="concept:name" value="CRP"/>
			<string key="lifecycle:transition" value="complete"/>
			<string key="org:resource" value="B"/>
			<date key="time:timestamp" value="2014-01-29T12:09:00.000+10:00"/>
			<string key="Count" value="155"/>
			<string key="Activity" value="CRP"/>
			<string key="org:group" value="B"/>
		</event>
		<event>
			<string key="concept:name" value="Leucocytes"/>
			<string key="lifecycle:transition" value="complete"/>
			<string key="org:resource" value="B"/>
			<date key="time:timestamp" value="2014-01-29T12:09:00.000+10:00"/>
			<string key="Count" value="155"/>
			<string key="Activity" value="Leucocytes"/>
			<string key="org:group" value="B"/>
		</event>
	</trace>
	<trace>
		<string key="concept:name" value="TK"/>
		<string key="variant" value="Variant 2"/>
		<int key="variant-index" value="2"/>
		<string key="creator" value="Fluxicon Disco"/>
		<event>
			<string key="concept:name" value="ER Registration"/>
			<string key="lifecycle:transition" value="complete"/>
			<string key="org:resource" value="A"/>
			<date key="time:timestamp" value="2014-09-07T22:28:58.000+10:00"/>
			<string key="Count" value="155"/>
			<string key="Activity" value="ER Registration"/>
			<string key="InfectionSuspected" value="FALSE"/>
			<string key="org:group" value="A"/>
		</event>
		<event>
			<string key="concept:name" value="ER Triage"/>
			<string key="lifecycle:transition" value="complete"/>
			<string key="org:resource" value="C"/>
			<date key="time:timestamp" value="2014-09-07T23:07:47.000+10:00"/>
			<string key="Count" value="155"/>
			<string key="Activity" value="ER Triage"/>
			<string key="org:group" value="C"/>
		</event>
		<event>
			<string key="concept:name" value="ER Sepsis Triage"/>
			<string key="lifecycle:transition" value="complete"/>
			<string key="org:resource" value="A"/>
			<date key="time:timestamp" value="2014-09-07T23:08:03.000+10:00"/>
			<string key="Count" value="155"/>
			<string key="Activity" value="ER Sepsis Triage"/>
			<string key="org:group" value="A"/>
		</event>
		<event>
			<string key="concept:name" value="CRP"/>
			<string key="lifecycle:transition" value="complete"/>
			<string key="org:resource" value="B"/>
			<date key="time:timestamp" value="2014-09-07T23:45:00.000+10:00"/>
			<string key="Count" value="155"/>
			<string key="Activity" value="CRP"/>
			<string key="org:group" value="B"/>
		</event>
		<event>
			<string key="concept:name" value="Leucocytes"/>
			<string key="lifecycle:transition" value="complete"/>
			<string key="org:resource" value="B"/>
			<date key="time:timestamp" value="2014-09-07T23:45:00.000+10:00"/>
			<string key="Count" value="155"/>
			<string key="Activity" value="Leucocytes"/>
			<string key="org:group" value="B"/>
		</event>
	</trace>
	<trace>
		<string key="concept:name" value="UK"/>
		<string key="variant" value="Variant 32"/>
		<int key="variant-index" value="32"/>
		<string key="creator" value="Fluxicon Disco"/>
		<event>
			<string key="concept:name" value="ER Registration"/>
			<string key="lifecycle:transition" value="complete"/>
			<string key="org:resource" value="A"/>
			<date key="time:timestamp" value="2014-06-25T03:58:16.000+10:00"/>
			<string key="Count" value="155"/>
			<string key="Activity" value="ER Registration"/>
			<string key="InfectionSuspected" value="FALSE"/>
			<string key="org:group" value="A"/>
		</event>
		<event>
			<string key="concept:name" value="ER Triage"/>
			<string key="lifecycle:transition" value="complete"/>
			<string key="org:resource" value="C"/>
			<date key="time:timestamp" value="2014-06-25T04:10:51.000+10:00"/>
			<string key="Count" value="155"/>
			<string key="Activity" value="ER Triage"/>
			<string key="org:group" value="C"/>
		</event>
		<event>
			<string key="concept:name" value="ER Sepsis Triage"/>
			<string key="lifecycle:transition" value="complete"/>
			<string key="org:resource" value="A"/>
			<date key="time:timestamp" value="2014-06-25T04:11:11.000+10:00"/>
			<string key="Count" value="155"/>
			<string key="Activity" value="ER Sepsis Triage"/>
			<string key="org:group" value="A"/>
		</event>
		<event>
			<string key="concept:name" value="Leucocytes"/>
			<string key="lifecycle:transition" value="complete"/>
			<string key="org:resource" value="B"/>
			<date key="time:timestamp" value="2014-06-25T04:55:00.000+10:00"/>
			<string key="Count" value="155"/>
			<string key="Activity" value="Leucocytes"/>
			<string key="org:group" value="B"/>
		</event>
		<event>
			<string key="concept:name" value="CRP"/>
			<string key="lifecycle:transition" value="complete"/>
			<string key="org:resource" value="B"/>
			<date key="time:timestamp" value="2014-06-25T04:55:00.000+10:00"/>
			<string key="Count" value="155"/>
			<string key="Activity" value="CRP"/>
			<string key="org:group" value="B"/>
		</event>
		<event>
			<string key="concept:name" value="LacticAcid"/>
			<string key="lifecycle:transition" value="complete"/>
			<string key="org:resource" value="B"/>
			<date key="time:timestamp" value="2014-06-25T04:55:00.000+10:00"/>
			<string key="Count" value="155"/>
			<string key="Activity" value="LacticAcid"/>
			<string key="org:group" value="B"/>
		</event>
		<event>
			<string key="concept:name" value="Admission NC"/>
			<string key="lifecycle:transition" value="complete"/>
			<string key="org:resource" value="G"/>
			<date key="time:timestamp" value="2014-06-25T09:22:05.000+10:00"/>
			<string key="Count" value="155"/>
			<string key="Activity" value="Admission NC"/>
			<string key="org:group" value="G"/>
		</event>
		<event>
			<string key="concept:name" value="Leucocytes"/>
			<string key="lifecycle:transition" value="complete"/>
			<string key="org:resource" value="B"/>
			<date key="time:timestamp" value="2014-06-25T15:21:00.000+10:00"/>
			<string key="Count" value="155"/>
			<string key="Activity" value="Leucocytes"/>
			<string key="org:group" value="B"/>
		</event>
		<event>
			<string key="concept:name" value="CRP"/>
			<string key="lifecycle:transition" value="complete"/>
			<string key="org:resource" value="B"/>
			<date key="time:timestamp" value="2014-06-25T15:21:00.000+10:00"/>
			<string key="Count" value="155"/>
			<string key="Activity" value="CRP"/>
			<string key="org:group" value="B"/>
		</event>
		<event>
			<string key="concept:name" value="Admission NC"/>
			<string key="lifecycle:transition" value="complete"/>
			<string key="org:resource" value="I"/>
			<date key="time:timestamp" value="2014-06-25T17:45:00.000+10:00"/>
			<string key="Count" value="155"/>
			<string key="Activity" value="Admission NC"/>
			<string key="org:group" value="I"/>
		</event>
		<event>
			<string key="concept:name" value="CRP"/>
			<string key="lifecycle:transition" value="complete"/>
			<string key="org:resource" value="B"/>
			<date key="time:timestamp" value="2014-06-25T18:35:00.000+10:00"/>
			<string key="Count" value="155"/>
			<string key="Activity" value="CRP"/>
			<string key="org:group" value="B"/>
		</event>
		<event>
			<string key="concept:name" value="Leucocytes"/>
			<string key="lifecycle:transition" value="complete"/>
			<string key="org:resource" value="B"/>
			<date key="time:timestamp" value="2014-06-25T18:35:00.000+10:00"/>
			<string key="Count" value="155"/>
			<string key="Activity" value="Leucocytes"/>
			<string key="org:group" value="B"/>
		</event>
		<event>
			<string key="concept:name" value="Leucocytes"/>
			<string key="lifecycle:transition" value="complete"/>
			<string key="org:resource" value="B"/>
			<date key="time:timestamp" value="2014-06-26T16:00:00.000+10:00"/>
			<string key="Count" value="155"/>
			<string key="Activity" value="Leucocytes"/>
			<string key="org:group" value="B"/>
		</event>
		<event>
			<string key="concept:name" value="CRP"/>
			<string key="lifecycle:transition" value="complete"/>
			<string key="org:resource" value="B"/>
			<date key="time:timestamp" value="2014-06-26T16:00:00.000+10:00"/>
			<string key="Count" value="155"/>
			<string key="Activity" value="CRP"/>
			<string key="org:group" value="B"/>
		</event>
		<event>
			<string key="concept:name" value="Leucocytes"/>
			<string key="lifecycle:transition" value="complete"/>
			<string key="org:resource" value="B"/>
			<date key="time:timestamp" value="2014-06-28T16:00:00.000+10:00"/>
			<string key="Count" value="155"/>
			<string key="Activity" value="Leucocytes"/>
			<string key="org:group" value="B"/>
		</event>
		<event>
			<string key="concept:name" value="CRP"/>
			<string key="lifecycle:transition" value="complete"/>
			<string key="org:resource" value="B"/>
			<date key="time:timestamp" value="2014-06-28T16:00:00.000+10:00"/>
			<string key="Count" value="155"/>
			<string key="Activity" value="CRP"/>
			<string key="org:group" value="B"/>
		</event>
		<event>
			<string key="concept:name" value="Release A"/>
			<string key="lifecycle:transition" value="complete"/>
			<string key="org:resource" value="E"/>
			<date key="time:timestamp" value="2014-06-30T19:00:00.000+10:00"/>
			<string key="Count" value="155"/>
			<string key="Activity" value="Release A"/>
			<string key="org:group" value="E"/>
		</event>
		<event>
			<string key="concept:name" value="Return ER"/>
			<string key="lifecycle:transition" value="complete"/>
			<string key="org:resource" value="?"/>
			<date key="time:timestamp" value="2014-10-25T23:51:44.000+10:00"/>
			<string key="Count" value="155"/>
			<string key="Activity" value="Return ER"/>
			<string key="org:group" value="?"/>
		</event>
	</trace>
	<trace>
		<string key="concept:name" value="CL"/>
		<string key="variant" value="Variant 33"/>
		<int key="variant-index" value="33"/>
		<string key="creator" value="Fluxicon Disco"/>
		<event>
			<string key="concept:name" value="ER Registration"/>
			<string key="lifecycle:transition" value="complete"/>
			<string key="org:resource" value="A"/>
			<date key="time:timestamp" value="2014-02-06T10:17:00.000+10:00"/>
			<string key="Count" value="155"/>
			<string key="Activity" value="ER Registration"/>
			<string key="InfectionSuspected" value="FALSE"/>
			<string key="org:group" value="A"/>
		</event>
		<event>
			<string key="concept:name" value="ER Triage"/>
			<string key="lifecycle:transition" value="complete"/>
			<string key="org:resource" value="C"/>
			<date key="time:timestamp" value="2014-02-06T10:22:09.000+10:00"/>
			<string key="Count" value="155"/>
			<string key="Activity" value="ER Triage"/>
			<string key="org:group" value="C"/>
		</event>
		<event>
			<string key="concept:name" value="ER Sepsis Triage"/>
			<string key="lifecycle:transition" value="complete"/>
			<string key="org:resource" value="A"/>
			<date key="time:timestamp" value="2014-02-06T10:22:30.000+10:00"/>
			<string key="Count" value="155"/>
			<string key="Activity" value="ER Sepsis Triage"/>
			<string key="org:group" value="A"/>
		</event>
		<event>
			<string key="concept:name" value="Leucocytes"/>
			<string key="lifecycle:transition" value="complete"/>
			<string key="org:resource" value="B"/>
			<date key="time:timestamp" value="2014-02-06T10:26:00.000+10:00"/>
			<string key="Count" value="155"/>
			<string key="Activity" value="Leucocytes"/>
			<string key="org:group" value="B"/>
		</event>
	</trace>
	<trace>
		<string key="concept:name" value="KL"/>
		<string key="variant" value="Variant 6"/>
		<int key="variant-index" value="6"/>
		<string key="creator" value="Fluxicon Disco"/>
		<event>
			<string key="concept:name" value="ER Registration"/>
			<string key="lifecycle:transition" value="complete"/>
			<string key="org:resource" value="A"/>
			<date key="time:timestamp" value="2014-11-13T17:43:17.000+10:00"/>
			<string key="Count" value="155"/>
			<string key="Activity" value="ER Registration"/>
			<string key="InfectionSuspected" value="FALSE"/>
			<string key="org:group" value="A"/>
		</event>
		<event>
			<string key="concept:name" value="ER Triage"/>
			<string key="lifecycle:transition" value="complete"/>
			<string key="org:resource" value="C"/>
			<date key="time:timestamp" value="2014-11-13T18:21:28.000+10:00"/>
			<string key="Count" value="155"/>
			<string key="Activity" value="ER Triage"/>
			<string key="org:group" value="C"/>
		</event>
		<event>
			<string key="concept:name" value="Leucocytes"/>
			<string key="lifecycle:transition" value="complete"/>
			<string key="org:resource" value="B"/>
			<date key="time:timestamp" value="2014-11-13T18:22:00.000+10:00"/>
			<string key="Count" value="155"/>
			<string key="Activity" value="Leucocytes"/>
			<string key="org:group" value="B"/>
		</event>
		<event>
			<string key="concept:name" value="CRP"/>
			<string key="lifecycle:transition" value="complete"/>
			<string key="org:resource" value="B"/>
			<date key="time:timestamp" value="2014-11-13T18:22:00.000+10:00"/>
			<string key="Count" value="155"/>
			<string key="Activity" value="CRP"/>
			<string key="org:group" value="B"/>
		</event>
		<event>
			<string key="concept:name" value="ER Sepsis Triage"/>
			<string key="lifecycle:transition" value="complete"/>
			<string key="org:resource" value="A"/>
			<date key="time:timestamp" value="2014-11-13T18:22:43.000+10:00"/>
			<string key="Count" value="155"/>
			<string key="Activity" value="ER Sepsis Triage"/>
			<string key="org:group" value="A"/>
		</event>
	</trace>
	<trace>
		<string key="concept:name" value="NL"/>
		<string key="variant" value="Variant 9"/>
		<int key="variant-index" value="9"/>
		<string key="creator" value="Fluxicon Disco"/>
		<event>
			<string key="concept:name" value="ER Registration"/>
			<string key="lifecycle:transition" value="complete"/>
			<string key="org:resource" value="A"/>
			<date key="time:timestamp" value="2014-09-19T20:44:39.000+10:00"/>
			<string key="Count" value="155"/>
			<string key="Activity" value="ER Registration"/>
			<string key="InfectionSuspected" value="FALSE"/>
			<string key="org:group" value="A"/>
		</event>
		<event>
			<string key="concept:name" value="ER Triage"/>
			<string key="lifecycle:transition" value="complete"/>
			<string key="org:resource" value="C"/>
			<date key="time:timestamp" value="2014-09-19T20:47:32.000+10:00"/>
			<string key="Count" value="155"/>
			<string key="Activity" value="ER Triage"/>
			<string key="org:group" value="C"/>
		</event>
		<event>
			<string key="concept:name" value="ER Sepsis Triage"/>
			<string key="lifecycle:transition" value="complete"/>
			<string key="org:resource" value="A"/>
			<date key="time:timestamp" value="2014-09-19T20:47:49.000+10:00"/>
			<string key="Count" value="155"/>
			<string key="Activity" value="ER Sepsis Triage"/>
			<string key="org:group" value="A"/>
		</event>
		<event>
			<string key="concept:name" value="CRP"/>
			<string key="lifecycle:transition" value="complete"/>
			<string key="org:resource" value="B"/>
			<date key="time:timestamp" value="2014-09-19T20:58:00.000+10:00"/>
			<string key="Count" value="155"/>
			<string key="Activity" value="CRP"/>
			<string key="org:group" value="B"/>
		</event>
		<event>
			<string key="concept:name" value="Leucocytes"/>
			<string key="lifecycle:transition" value="complete"/>
			<string key="org:resource" value="B"/>
			<date key="time:timestamp" value="2014-09-19T20:58:00.000+10:00"/>
			<string key="Count" value="155"/>
			<string key="Activity" value="Leucocytes"/>
			<string key="org:group" value="B"/>
		</event>
		<event>
			<string key="concept:name" value="LacticAcid"/>
			<string key="lifecycle:transition" value="complete"/>
			<string key="org:resource" value="B"/>
			<date key="time:timestamp" value="2014-09-19T20:58:00.000+10:00"/>
			<string key="Count" value="155"/>
			<string key="Activity" value="LacticAcid"/>
			<string key="org:group" value="B"/>
		</event>
	</trace>
	<trace>
		<string key="concept:name" value="QL"/>
		<string key="variant" value="Variant 10"/>
		<int key="variant-index" value="10"/>
		<string key="creator" value="Fluxicon Disco"/>
		<event>
			<string key="concept:name" value="ER Registration"/>
			<string key="lifecycle:transition" value="complete"/>
			<string key="org:resource" value="A"/>
			<date key="time:timestamp" value="2014-11-15T19:56:38.000+10:00"/>
			<string key="Count" value="155"/>
			<string key="Activity" value="ER Registration"/>
			<string key="InfectionSuspected" value="FALSE"/>
			<string key="org:group" value="A"/>
		</event>
		<event>
			<string key="concept:name" value="ER Triage"/>
			<string key="lifecycle:transition" value="complete"/>
			<string key="org:resource" value="C"/>
			<date key="time:timestamp" value="2014-11-15T19:57:40.000+10:00"/>
			<string key="Count" value="155"/>
			<string key="Activity" value="ER Triage"/>
			<string key="org:group" value="C"/>
		</event>
		<event>
			<string key="concept:name" value="ER Sepsis Triage"/>
			<string key="lifecycle:transition" value="complete"/>
			<string key="org:resource" value="A"/>
			<date key="time:timestamp" value="2014-11-15T20:00:39.000+10:00"/>
			<string key="Count" value="155"/>
			<string key="Activity" value="ER Sepsis Triage"/>
			<string key="org:group" value="A"/>
		</event>
		<event>
			<string key="concept:name" value="CRP"/>
			<string key="lifecycle:transition" value="complete"/>
			<string key="org:resource" value="B"/>
			<date key="time:timestamp" value="2014-11-15T20:05:00.000+10:00"/>
			<string key="Count" value="155"/>
			<string key="Activity" value="CRP"/>
			<string key="org:group" value="B"/>
		</event>
		<event>
			<string key="concept:name" value="LacticAcid"/>
			<string key="lifecycle:transition" value="complete"/>
			<string key="org:resource" value="B"/>
			<date key="time:timestamp" value="2014-11-15T20:05:00.000+10:00"/>
			<string key="Count" value="155"/>
			<string key="Activity" value="LacticAcid"/>
			<string key="org:group" value="B"/>
		</event>
		<event>
			<string key="concept:name" value="Leucocytes"/>
			<string key="lifecycle:transition" value="complete"/>
			<string key="org:resource" value="B"/>
			<date key="time:timestamp" value="2014-11-15T20:05:00.000+10:00"/>
			<string key="Count" value="155"/>
			<string key="Activity" value="Leucocytes"/>
			<string key="org:group" value="B"/>
		</event>
	</trace>
	<trace>
		<string key="concept:name" value="RL"/>
		<string key="variant" value="Variant 4"/>
		<int key="variant-index" value="4"/>
		<string key="creator" value="Fluxicon Disco"/>
		<event>
			<string key="concept:name" value="ER Registration"/>
			<string key="lifecycle:transition" value="complete"/>
			<string key="org:resource" value="L"/>
			<date key="time:timestamp" value="2013-12-03T00:31:26.000+10:00"/>
			<string key="Count" value="155"/>
			<string key="Activity" value="ER Registration"/>
			<string key="InfectionSuspected" value="FALSE"/>
			<string key="org:group" value="L"/>
		</event>
		<event>
			<string key="concept:name" value="ER Triage"/>
			<string key="lifecycle:transition" value="complete"/>
			<string key="org:resource" value="C"/>
			<date key="time:timestamp" value="2013-12-03T00:33:31.000+10:00"/>
			<string key="Count" value="155"/>
			<string key="Activity" value="ER Triage"/>
			<string key="org:group" value="C"/>
		</event>
		<event>
			<string key="concept:name" value="ER Sepsis Triage"/>
			<string key="lifecycle:transition" value="complete"/>
			<string key="org:resource" value="L"/>
			<date key="time:timestamp" value="2013-12-03T00:33:46.000+10:00"/>
			<string key="Count" value="155"/>
			<string key="Activity" value="ER Sepsis Triage"/>
			<string key="org:group" value="L"/>
		</event>
		<event>
			<string key="concept:name" value="Leucocytes"/>
			<string key="lifecycle:transition" value="complete"/>
			<string key="org:resource" value="B"/>
			<date key="time:timestamp" value="2013-12-03T00:46:00.000+10:00"/>
			<string key="Count" value="155"/>
			<string key="Activity" value="Leucocytes"/>
			<string key="org:group" value="B"/>
		</event>
		<event>
			<string key="concept:name" value="CRP"/>
			<string key="lifecycle:transition" value="complete"/>
			<string key="org:resource" value="B"/>
			<date key="time:timestamp" value="2013-12-03T00:46:00.000+10:00"/>
			<string key="Count" value="155"/>
			<string key="Activity" value="CRP"/>
			<string key="org:group" value="B"/>
		</event>
		<event>
			<string key="concept:name" value="Admission NC"/>
			<string key="lifecycle:transition" value="complete"/>
			<string key="org:resource" value="M"/>
			<date key="time:timestamp" value="2013-12-03T03:21:26.000+10:00"/>
			<string key="Count" value="155"/>
			<string key="Activity" value="Admission NC"/>
			<string key="org:group" value="M"/>
		</event>
		<event>
			<string key="concept:name" value="Release A"/>
			<string key="lifecycle:transition" value="complete"/>
			<string key="org:resource" value="E"/>
			<date key="time:timestamp" value="2013-12-07T00:15:00.000+10:00"/>
			<string key="Count" value="155"/>
			<string key="Activity" value="Release A"/>
			<string key="org:group" value="E"/>
		</event>
	</trace>
	<trace>
		<string key="concept:name" value="AM"/>
		<string key="variant" value="Variant 3"/>
		<int key="variant-index" value="3"/>
		<string key="creator" value="Fluxicon Disco"/>
		<event>
			<string key="concept:name" value="ER Registration"/>
			<string key="lifecycle:transition" value="complete"/>
			<string key="org:resource" value="A"/>
			<date key="time:timestamp" value="2014-02-17T23:29:57.000+10:00"/>
			<string key="Count" value="155"/>
			<string key="Activity" value="ER Registration"/>
			<string key="InfectionSuspected" value="FALSE"/>
			<string key="org:group" value="A"/>
		</event>
		<event>
			<string key="concept:name" value="ER Triage"/>
			<string key="lifecycle:transition" value="complete"/>
			<string key="org:resource" value="C"/>
			<date key="time:timestamp" value="2014-02-17T23:34:03.000+10:00"/>
			<string key="Count" value="155"/>
			<string key="Activity" value="ER Triage"/>
			<string key="org:group" value="C"/>
		</event>
		<event>
			<string key="concept:name" value="ER Sepsis Triage"/>
			<string key="lifecycle:transition" value="complete"/>
			<string key="org:resource" value="A"/>
			<date key="time:timestamp" value="2014-02-17T23:34:20.000+10:00"/>
			<string key="Count" value="155"/>
			<string key="Activity" value="ER Sepsis Triage"/>
			<string key="org:group" value="A"/>
		</event>
		<event>
			<string key="concept:name" value="Leucocytes"/>
			<string key="lifecycle:transition" value="complete"/>
			<string key="org:resource" value="B"/>
			<date key="time:timestamp" value="2014-02-17T23:50:00.000+10:00"/>
			<string key="Count" value="155"/>
			<string key="Activity" value="Leucocytes"/>
			<string key="org:group" value="B"/>
		</event>
		<event>
			<string key="concept:name" value="CRP"/>
			<string key="lifecycle:transition" value="complete"/>
			<string key="org:resource" value="B"/>
			<date key="time:timestamp" value="2014-02-17T23:50:00.000+10:00"/>
			<string key="Count" value="155"/>
			<string key="Activity" value="CRP"/>
			<string key="org:group" value="B"/>
		</event>
	</trace>
	<trace>
		<string key="concept:name" value="HM"/>
		<string key="variant" value="Variant 34"/>
		<int key="variant-index" value="34"/>
		<string key="creator" value="Fluxicon Disco"/>
		<event>
			<string key="concept:name" value="Leucocytes"/>
			<string key="lifecycle:transition" value="complete"/>
			<string key="org:resource" value="B"/>
			<date key="time:timestamp" value="2014-01-27T22:40:00.000+10:00"/>
			<string key="Count" value="155"/>
			<string key="Activity" value="Leucocytes"/>
			<string key="org:group" value="B"/>
		</event>
		<event>
			<string key="concept:name" value="CRP"/>
			<string key="lifecycle:transition" value="complete"/>
			<string key="org:resource" value="B"/>
			<date key="time:timestamp" value="2014-01-27T22:40:00.000+10:00"/>
			<string key="Count" value="155"/>
			<string key="Activity" value="CRP"/>
			<string key="org:group" value="B"/>
		</event>
		<event>
			<string key="concept:name" value="ER Registration"/>
			<string key="lifecycle:transition" value="complete"/>
			<string key="org:resource" value="A"/>
			<date key="time:timestamp" value="2014-01-28T01:45:18.000+10:00"/>
			<string key="Count" value="155"/>
			<string key="Activity" value="ER Registration"/>
			<string key="InfectionSuspected" value="FALSE"/>
			<string key="org:group" value="A"/>
		</event>
		<event>
			<string key="concept:name" value="ER Triage"/>
			<string key="lifecycle:transition" value="complete"/>
			<string key="org:resource" value="C"/>
			<date key="time:timestamp" value="2014-01-28T02:02:35.000+10:00"/>
			<string key="Count" value="155"/>
			<string key="Activity" value="ER Triage"/>
			<string key="org:group" value="C"/>
		</event>
		<event>
			<string key="concept:name" value="ER Sepsis Triage"/>
			<string key="lifecycle:transition" value="complete"/>
			<string key="org:resource" value="A"/>
			<date key="time:timestamp" value="2014-01-28T02:02:57.000+10:00"/>
			<string key="Count" value="155"/>
			<string key="Activity" value="ER Sepsis Triage"/>
			<string key="org:group" value="A"/>
		</event>
		<event>
			<string key="concept:name" value="Admission NC"/>
			<string key="lifecycle:transition" value="complete"/>
			<string key="org:resource" value="G"/>
			<date key="time:timestamp" value="2014-01-28T02:37:54.000+10:00"/>
			<string key="Count" value="155"/>
			<string key="Activity" value="Admission NC"/>
			<string key="org:group" value="G"/>
		</event>
		<event>
			<string key="concept:name" value="CRP"/>
			<string key="lifecycle:transition" value="complete"/>
			<string key="org:resource" value="B"/>
			<date key="time:timestamp" value="2014-01-28T16:00:00.000+10:00"/>
			<string key="Count" value="155"/>
			<string key="Activity" value="CRP"/>
			<string key="org:group" value="B"/>
		</event>
		<event>
			<string key="concept:name" value="Leucocytes"/>
			<string key="lifecycle:transition" value="complete"/>
			<string key="org:resource" value="B"/>
			<date key="time:timestamp" value="2014-01-28T16:00:00.000+10:00"/>
			<string key="Count" value="155"/>
			<string key="Activity" value="Leucocytes"/>
			<string key="org:group" value="B"/>
		</event>
		<event>
			<string key="concept:name" value="Admission NC"/>
			<string key="lifecycle:transition" value="complete"/>
			<string key="org:resource" value="F"/>
			<date key="time:timestamp" value="2014-01-28T19:00:00.000+10:00"/>
			<string key="Count" value="155"/>
			<string key="Activity" value="Admission NC"/>
			<string key="org:group" value="F"/>
		</event>
		<event>
			<string key="concept:name" value="CRP"/>
			<string key="lifecycle:transition" value="complete"/>
			<string key="org:resource" value="B"/>
			<date key="time:timestamp" value="2014-01-30T17:00:00.000+10:00"/>
			<string key="Count" value="155"/>
			<string key="Activity" value="CRP"/>
			<string key="org:group" value="B"/>
		</event>
		<event>
			<string key="concept:name" value="Leucocytes"/>
			<string key="lifecycle:transition" value="complete"/>
			<string key="org:resource" value="B"/>
			<date key="time:timestamp" value="2014-01-30T17:00:00.000+10:00"/>
			<string key="Count" value="155"/>
			<string key="Activity" value="Leucocytes"/>
			<string key="org:group" value="B"/>
		</event>
		<event>
			<string key="concept:name" value="CRP"/>
			<string key="lifecycle:transition" value="complete"/>
			<string key="org:resource" value="B"/>
			<date key="time:timestamp" value="2014-02-01T17:00:00.000+10:00"/>
			<string key="Count" value="155"/>
			<string key="Activity" value="CRP"/>
			<string key="org:group" value="B"/>
		</event>
		<event>
			<string key="concept:name" value="Leucocytes"/>
			<string key="lifecycle:transition" value="complete"/>
			<string key="org:resource" value="B"/>
			<date key="time:timestamp" value="2014-02-03T17:00:00.000+10:00"/>
			<string key="Count" value="155"/>
			<string key="Activity" value="Leucocytes"/>
			<string key="org:group" value="B"/>
		</event>
		<event>
			<string key="concept:name" value="CRP"/>
			<string key="lifecycle:transition" value="complete"/>
			<string key="org:resource" value="B"/>
			<date key="time:timestamp" value="2014-02-03T17:00:00.000+10:00"/>
			<string key="Count" value="155"/>
			<string key="Activity" value="CRP"/>
			<string key="org:group" value="B"/>
		</event>
		<event>
			<string key="concept:name" value="Release C"/>
			<string key="lifecycle:transition" value="complete"/>
			<string key="org:resource" value="E"/>
			<date key="time:timestamp" value="2014-02-08T22:20:00.000+10:00"/>
			<string key="Count" value="155"/>
			<string key="Activity" value="Release C"/>
			<string key="org:group" value="E"/>
		</event>
	</trace>
	<trace>
		<string key="concept:name" value="JM"/>
		<string key="variant" value="Variant 35"/>
		<int key="variant-index" value="35"/>
		<string key="creator" value="Fluxicon Disco"/>
		<event>
			<string key="concept:name" value="ER Registration"/>
			<string key="lifecycle:transition" value="complete"/>
			<string key="org:resource" value="A"/>
			<date key="time:timestamp" value="2014-09-15T22:16:02.000+10:00"/>
			<string key="Count" value="155"/>
			<string key="Activity" value="ER Registration"/>
			<string key="InfectionSuspected" value="FALSE"/>
			<string key="org:group" value="A"/>
		</event>
		<event>
			<string key="concept:name" value="ER Triage"/>
			<string key="lifecycle:transition" value="complete"/>
			<string key="org:resource" value="C"/>
			<date key="time:timestamp" value="2014-09-15T23:11:32.000+10:00"/>
			<string key="Count" value="155"/>
			<string key="Activity" value="ER Triage"/>
			<string key="org:group" value="C"/>
		</event>
		<event>
			<string key="concept:name" value="ER Sepsis Triage"/>
			<string key="lifecycle:transition" value="complete"/>
			<string key="org:resource" value="A"/>
			<date key="time:timestamp" value="2014-09-15T23:11:49.000+10:00"/>
			<string key="Count" value="155"/>
			<string key="Activity" value="ER Sepsis Triage"/>
			<string key="org:group" value="A"/>
		</event>
		<event>
			<string key="concept:name" value="LacticAcid"/>
			<string key="lifecycle:transition" value="complete"/>
			<string key="org:resource" value="B"/>
			<date key="time:timestamp" value="2014-09-15T23:15:00.000+10:00"/>
			<string key="Count" value="155"/>
			<string key="Activity" value="LacticAcid"/>
			<string key="org:group" value="B"/>
		</event>
		<event>
			<string key="concept:name" value="CRP"/>
			<string key="lifecycle:transition" value="complete"/>
			<string key="org:resource" value="B"/>
			<date key="time:timestamp" value="2014-09-15T23:15:00.000+10:00"/>
			<string key="Count" value="155"/>
			<string key="Activity" value="CRP"/>
			<string key="org:group" value="B"/>
		</event>
		<event>
			<string key="concept:name" value="Leucocytes"/>
			<string key="lifecycle:transition" value="complete"/>
			<string key="org:resource" value="B"/>
			<date key="time:timestamp" value="2014-09-15T23:15:00.000+10:00"/>
			<string key="Count" value="155"/>
			<string key="Activity" value="Leucocytes"/>
			<string key="org:group" value="B"/>
		</event>
		<event>
			<string key="concept:name" value="Admission NC"/>
			<string key="lifecycle:transition" value="complete"/>
			<string key="org:resource" value="J"/>
			<date key="time:timestamp" value="2014-09-16T02:44:38.000+10:00"/>
			<string key="Count" value="155"/>
			<string key="Activity" value="Admission NC"/>
			<string key="org:group" value="J"/>
		</event>
		<event>
			<string key="concept:name" value="Admission NC"/>
			<string key="lifecycle:transition" value="complete"/>
			<string key="org:resource" value="R"/>
			<date key="time:timestamp" value="2014-09-16T22:30:00.000+10:00"/>
			<string key="Count" value="155"/>
			<string key="Activity" value="Admission NC"/>
			<string key="org:group" value="R"/>
		</event>
		<event>
			<string key="concept:name" value="Leucocytes"/>
			<string key="lifecycle:transition" value="complete"/>
			<string key="org:resource" value="B"/>
			<date key="time:timestamp" value="2014-09-22T17:00:00.000+10:00"/>
			<string key="Count" value="155"/>
			<string key="Activity" value="Leucocytes"/>
			<string key="org:group" value="B"/>
		</event>
		<event>
			<string key="concept:name" value="CRP"/>
			<string key="lifecycle:transition" value="complete"/>
			<string key="org:resource" value="B"/>
			<date key="time:timestamp" value="2014-09-22T17:00:00.000+10:00"/>
			<string key="Count" value="155"/>
			<string key="Activity" value="CRP"/>
			<string key="org:group" value="B"/>
		</event>
		<event>
			<string key="concept:name" value="CRP"/>
			<string key="lifecycle:transition" value="complete"/>
			<string key="org:resource" value="B"/>
			<date key="time:timestamp" value="2014-09-28T17:00:00.000+10:00"/>
			<string key="Count" value="155"/>
			<string key="Activity" value="CRP"/>
			<string key="org:group" value="B"/>
		</event>
		<event>
			<string key="concept:name" value="Leucocytes"/>
			<string key="lifecycle:transition" value="complete"/>
			<string key="org:resource" value="B"/>
			<date key="time:timestamp" value="2014-09-28T17:00:00.000+10:00"/>
			<string key="Count" value="155"/>
			<string key="Activity" value="Leucocytes"/>
			<string key="org:group" value="B"/>
		</event>
		<event>
			<string key="concept:name" value="Release E"/>
			<string key="lifecycle:transition" value="complete"/>
			<string key="org:resource" value="E"/>
			<date key="time:timestamp" value="2014-10-05T21:00:00.000+10:00"/>
			<string key="Count" value="155"/>
			<string key="Activity" value="Release E"/>
			<string key="org:group" value="E"/>
		</event>
	</trace>
	<trace>
		<string key="concept:name" value="MM"/>
		<string key="variant" value="Variant 36"/>
		<int key="variant-index" value="36"/>
		<string key="creator" value="Fluxicon Disco"/>
		<event>
			<string key="concept:name" value="ER Registration"/>
			<string key="lifecycle:transition" value="complete"/>
			<string key="org:resource" value="A"/>
			<date key="time:timestamp" value="2014-03-30T20:17:19.000+10:00"/>
			<string key="Count" value="155"/>
			<string key="Activity" value="ER Registration"/>
			<string key="InfectionSuspected" value="FALSE"/>
			<string key="org:group" value="A"/>
		</event>
		<event>
			<string key="concept:name" value="ER Triage"/>
			<string key="lifecycle:transition" value="complete"/>
			<string key="org:resource" value="C"/>
			<date key="time:timestamp" value="2014-03-30T20:25:17.000+10:00"/>
			<string key="Count" value="155"/>
			<string key="Activity" value="ER Triage"/>
			<string key="org:group" value="C"/>
		</event>
		<event>
			<string key="concept:name" value="ER Sepsis Triage"/>
			<string key="lifecycle:transition" value="complete"/>
			<string key="org:resource" value="A"/>
			<date key="time:timestamp" value="2014-03-30T20:26:09.000+10:00"/>
			<string key="Count" value="155"/>
			<string key="Activity" value="ER Sepsis Triage"/>
			<string key="org:group" value="A"/>
		</event>
		<event>
			<string key="concept:name" value="CRP"/>
			<string key="lifecycle:transition" value="complete"/>
			<string key="org:resource" value="B"/>
			<date key="time:timestamp" value="2014-03-30T20:44:00.000+10:00"/>
			<string key="Count" value="155"/>
			<string key="Activity" value="CRP"/>
			<string key="org:group" value="B"/>
		</event>
		<event>
			<string key="concept:name" value="Leucocytes"/>
			<string key="lifecycle:transition" value="complete"/>
			<string key="org:resource" value="B"/>
			<date key="time:timestamp" value="2014-03-30T20:44:00.000+10:00"/>
			<string key="Count" value="155"/>
			<string key="Activity" value="Leucocytes"/>
			<string key="org:group" value="B"/>
		</event>
		<event>
			<string key="concept:name" value="Admission NC"/>
			<string key="lifecycle:transition" value="complete"/>
			<string key="org:resource" value="T"/>
			<date key="time:timestamp" value="2014-03-30T22:54:08.000+10:00"/>
			<string key="Count" value="155"/>
			<string key="Activity" value="Admission NC"/>
			<string key="org:group" value="T"/>
		</event>
		<event>
			<string key="concept:name" value="CRP"/>
			<string key="lifecycle:transition" value="complete"/>
			<string key="org:resource" value="B"/>
			<date key="time:timestamp" value="2014-03-31T16:00:00.000+10:00"/>
			<string key="Count" value="155"/>
			<string key="Activity" value="CRP"/>
			<string key="org:group" value="B"/>
		</event>
		<event>
			<string key="concept:name" value="Leucocytes"/>
			<string key="lifecycle:transition" value="complete"/>
			<string key="org:resource" value="B"/>
			<date key="time:timestamp" value="2014-03-31T16:00:00.000+10:00"/>
			<string key="Count" value="155"/>
			<string key="Activity" value="Leucocytes"/>
			<string key="org:group" value="B"/>
		</event>
		<event>
			<string key="concept:name" value="CRP"/>
			<string key="lifecycle:transition" value="complete"/>
			<string key="org:resource" value="B"/>
			<date key="time:timestamp" value="2014-04-01T16:00:00.000+10:00"/>
			<string key="Count" value="155"/>
			<string key="Activity" value="CRP"/>
			<string key="org:group" value="B"/>
		</event>
		<event>
			<string key="concept:name" value="Leucocytes"/>
			<string key="lifecycle:transition" value="complete"/>
			<string key="org:resource" value="B"/>
			<date key="time:timestamp" value="2014-04-01T16:00:00.000+10:00"/>
			<string key="Count" value="155"/>
			<string key="Activity" value="Leucocytes"/>
			<string key="org:group" value="B"/>
		</event>
		<event>
			<string key="concept:name" value="Leucocytes"/>
			<string key="lifecycle:transition" value="complete"/>
			<string key="org:resource" value="B"/>
			<date key="time:timestamp" value="2014-04-02T08:32:00.000+10:00"/>
			<string key="Count" value="155"/>
			<string key="Activity" value="Leucocytes"/>
			<string key="org:group" value="B"/>
		</event>
		<event>
			<string key="concept:name" value="Leucocytes"/>
			<string key="lifecycle:transition" value="complete"/>
			<string key="org:resource" value="B"/>
			<date key="time:timestamp" value="2014-04-02T17:35:00.000+10:00"/>
			<string key="Count" value="155"/>
			<string key="Activity" value="Leucocytes"/>
			<string key="org:group" value="B"/>
		</event>
		<event>
			<string key="concept:name" value="Leucocytes"/>
			<string key="lifecycle:transition" value="complete"/>
			<string key="org:resource" value="B"/>
			<date key="time:timestamp" value="2014-04-02T23:00:00.000+10:00"/>
			<string key="Count" value="155"/>
			<string key="Activity" value="Leucocytes"/>
			<string key="org:group" value="B"/>
		</event>
		<event>
			<string key="concept:name" value="Leucocytes"/>
			<string key="lifecycle:transition" value="complete"/>
			<string key="org:resource" value="B"/>
			<date key="time:timestamp" value="2014-04-03T09:43:00.000+10:00"/>
			<string key="Count" value="155"/>
			<string key="Activity" value="Leucocytes"/>
			<string key="org:group" value="B"/>
		</event>
		<event>
			<string key="concept:name" value="Leucocytes"/>
			<string key="lifecycle:transition" value="complete"/>
			<string key="org:resource" value="B"/>
			<date key="time:timestamp" value="2014-04-03T16:00:00.000+10:00"/>
			<string key="Count" value="155"/>
			<string key="Activity" value="Leucocytes"/>
			<string key="org:group" value="B"/>
		</event>
		<event>
			<string key="concept:name" value="Leucocytes"/>
			<string key="lifecycle:transition" value="complete"/>
			<string key="org:resource" value="B"/>
			<date key="time:timestamp" value="2014-04-04T00:00:00.000+10:00"/>
			<string key="Count" value="155"/>
			<string key="Activity" value="Leucocytes"/>
			<string key="org:group" value="B"/>
		</event>
		<event>
			<string key="concept:name" value="Leucocytes"/>
			<string key="lifecycle:transition" value="complete"/>
			<string key="org:resource" value="B"/>
			<date key="time:timestamp" value="2014-04-04T16:00:00.000+10:00"/>
			<string key="Count" value="155"/>
			<string key="Activity" value="Leucocytes"/>
			<string key="org:group" value="B"/>
		</event>
		<event>
			<string key="concept:name" value="Leucocytes"/>
			<string key="lifecycle:transition" value="complete"/>
			<string key="org:resource" value="B"/>
			<date key="time:timestamp" value="2014-04-07T16:00:00.000+10:00"/>
			<string key="Count" value="155"/>
			<string key="Activity" value="Leucocytes"/>
			<string key="org:group" value="B"/>
		</event>
		<event>
			<string key="concept:name" value="CRP"/>
			<string key="lifecycle:transition" value="complete"/>
			<string key="org:resource" value="B"/>
			<date key="time:timestamp" value="2014-04-07T16:00:00.000+10:00"/>
			<string key="Count" value="155"/>
			<string key="Activity" value="CRP"/>
			<string key="org:group" value="B"/>
		</event>
		<event>
			<string key="concept:name" value="Release A"/>
			<string key="lifecycle:transition" value="complete"/>
			<string key="org:resource" value="E"/>
			<date key="time:timestamp" value="2014-04-10T21:30:00.000+10:00"/>
			<string key="Count" value="155"/>
			<string key="Activity" value="Release A"/>
			<string key="org:group" value="E"/>
		</event>
	</trace>
	<trace>
		<string key="concept:name" value="RM"/>
		<string key="variant" value="Variant 37"/>
		<int key="variant-index" value="37"/>
		<string key="creator" value="Fluxicon Disco"/>
		<event>
			<string key="concept:name" value="ER Registration"/>
			<string key="lifecycle:transition" value="complete"/>
			<string key="org:resource" value="A"/>
			<date key="time:timestamp" value="2014-04-16T23:34:56.000+10:00"/>
			<string key="Count" value="155"/>
			<string key="Activity" value="ER Registration"/>
			<string key="InfectionSuspected" value="FALSE"/>
			<string key="org:group" value="A"/>
		</event>
		<event>
			<string key="concept:name" value="ER Triage"/>
			<string key="lifecycle:transition" value="complete"/>
			<string key="org:resource" value="C"/>
			<date key="time:timestamp" value="2014-04-16T23:49:06.000+10:00"/>
			<string key="Count" value="155"/>
			<string key="Activity" value="ER Triage"/>
			<string key="org:group" value="C"/>
		</event>
		<event>
			<string key="concept:name" value="CRP"/>
			<string key="lifecycle:transition" value="complete"/>
			<string key="org:resource" value="B"/>
			<date key="time:timestamp" value="2014-04-16T23:57:00.000+10:00"/>
			<string key="Count" value="155"/>
			<string key="Activity" value="CRP"/>
			<string key="org:group" value="B"/>
		</event>
		<event>
			<string key="concept:name" value="Leucocytes"/>
			<string key="lifecycle:transition" value="complete"/>
			<string key="org:resource" value="B"/>
			<date key="time:timestamp" value="2014-04-16T23:57:00.000+10:00"/>
			<string key="Count" value="155"/>
			<string key="Activity" value="Leucocytes"/>
			<string key="org:group" value="B"/>
		</event>
		<event>
			<string key="concept:name" value="ER Sepsis Triage"/>
			<string key="lifecycle:transition" value="complete"/>
			<string key="org:resource" value="A"/>
			<date key="time:timestamp" value="2014-04-16T23:58:27.000+10:00"/>
			<string key="Count" value="155"/>
			<string key="Activity" value="ER Sepsis Triage"/>
			<string key="org:group" value="A"/>
		</event>
		<event>
			<string key="concept:name" value="Admission NC"/>
			<string key="lifecycle:transition" value="complete"/>
			<string key="org:resource" value="V"/>
			<date key="time:timestamp" value="2014-04-17T02:31:50.000+10:00"/>
			<string key="Count" value="155"/>
			<string key="Activity" value="Admission NC"/>
			<string key="org:group" value="V"/>
		</event>
		<event>
			<string key="concept:name" value="Release A"/>
			<string key="lifecycle:transition" value="complete"/>
			<string key="org:resource" value="E"/>
			<date key="time:timestamp" value="2014-04-18T03:00:00.000+10:00"/>
			<string key="Count" value="155"/>
			<string key="Activity" value="Release A"/>
			<string key="org:group" value="E"/>
		</event>
	</trace>
	<trace>
		<string key="concept:name" value="MN"/>
		<string key="variant" value="Variant 38"/>
		<int key="variant-index" value="38"/>
		<string key="creator" value="Fluxicon Disco"/>
		<event>
			<string key="concept:name" value="CRP"/>
			<string key="lifecycle:transition" value="complete"/>
			<string key="org:resource" value="B"/>
			<date key="time:timestamp" value="2014-04-29T23:08:00.000+10:00"/>
			<string key="Count" value="155"/>
			<string key="Activity" value="CRP"/>
			<string key="org:group" value="B"/>
		</event>
		<event>
			<string key="concept:name" value="Leucocytes"/>
			<string key="lifecycle:transition" value="complete"/>
			<string key="org:resource" value="B"/>
			<date key="time:timestamp" value="2014-04-29T23:08:00.000+10:00"/>
			<string key="Count" value="155"/>
			<string key="Activity" value="Leucocytes"/>
			<string key="org:group" value="B"/>
		</event>
		<event>
			<string key="concept:name" value="ER Registration"/>
			<string key="lifecycle:transition" value="complete"/>
			<string key="org:resource" value="A"/>
			<date key="time:timestamp" value="2014-04-30T03:46:52.000+10:00"/>
			<string key="Count" value="155"/>
			<string key="Activity" value="ER Registration"/>
			<string key="InfectionSuspected" value="FALSE"/>
			<string key="org:group" value="A"/>
		</event>
		<event>
			<string key="concept:name" value="ER Triage"/>
			<string key="lifecycle:transition" value="complete"/>
			<string key="org:resource" value="C"/>
			<date key="time:timestamp" value="2014-04-30T03:59:07.000+10:00"/>
			<string key="Count" value="155"/>
			<string key="Activity" value="ER Triage"/>
			<string key="org:group" value="C"/>
		</event>
		<event>
			<string key="concept:name" value="ER Sepsis Triage"/>
			<string key="lifecycle:transition" value="complete"/>
			<string key="org:resource" value="A"/>
			<date key="time:timestamp" value="2014-04-30T03:59:37.000+10:00"/>
			<string key="Count" value="155"/>
			<string key="Activity" value="ER Sepsis Triage"/>
			<string key="org:group" value="A"/>
		</event>
		<event>
			<string key="concept:name" value="Admission NC"/>
			<string key="lifecycle:transition" value="complete"/>
			<string key="org:resource" value="S"/>
			<date key="time:timestamp" value="2014-04-30T07:29:12.000+10:00"/>
			<string key="Count" value="155"/>
			<string key="Activity" value="Admission NC"/>
			<string key="org:group" value="S"/>
		</event>
		<event>
			<string key="concept:name" value="CRP"/>
			<string key="lifecycle:transition" value="complete"/>
			<string key="org:resource" value="B"/>
			<date key="time:timestamp" value="2014-04-30T17:24:00.000+10:00"/>
			<string key="Count" value="155"/>
			<string key="Activity" value="CRP"/>
			<string key="org:group" value="B"/>
		</event>
		<event>
			<string key="concept:name" value="Leucocytes"/>
			<string key="lifecycle:transition" value="complete"/>
			<string key="org:resource" value="B"/>
			<date key="time:timestamp" value="2014-04-30T17:24:00.000+10:00"/>
			<string key="Count" value="155"/>
			<string key="Activity" value="Leucocytes"/>
			<string key="org:group" value="B"/>
		</event>
		<event>
			<string key="concept:name" value="Admission IC"/>
			<string key="lifecycle:transition" value="complete"/>
			<string key="org:resource" value="J"/>
			<date key="time:timestamp" value="2014-05-01T01:55:00.000+10:00"/>
			<string key="Count" value="155"/>
			<string key="Activity" value="Admission IC"/>
			<string key="org:group" value="J"/>
		</event>
		<event>
			<string key="concept:name" value="Leucocytes"/>
			<string key="lifecycle:transition" value="complete"/>
			<string key="org:resource" value="B"/>
			<date key="time:timestamp" value="2014-05-01T02:37:00.000+10:00"/>
			<string key="Count" value="155"/>
			<string key="Activity" value="Leucocytes"/>
			<string key="org:group" value="B"/>
		</event>
		<event>
			<string key="concept:name" value="CRP"/>
			<string key="lifecycle:transition" value="complete"/>
			<string key="org:resource" value="B"/>
			<date key="time:timestamp" value="2014-05-01T10:34:00.000+10:00"/>
			<string key="Count" value="155"/>
			<string key="Activity" value="CRP"/>
			<string key="org:group" value="B"/>
		</event>
		<event>
			<string key="concept:name" value="LacticAcid"/>
			<string key="lifecycle:transition" value="complete"/>
			<string key="org:resource" value="B"/>
			<date key="time:timestamp" value="2014-05-01T10:34:00.000+10:00"/>
			<string key="Count" value="155"/>
			<string key="Activity" value="LacticAcid"/>
			<string key="org:group" value="B"/>
		</event>
		<event>
			<string key="concept:name" value="Leucocytes"/>
			<string key="lifecycle:transition" value="complete"/>
			<string key="org:resource" value="B"/>
			<date key="time:timestamp" value="2014-05-01T10:34:00.000+10:00"/>
			<string key="Count" value="155"/>
			<string key="Activity" value="Leucocytes"/>
			<string key="org:group" value="B"/>
		</event>
		<event>
			<string key="concept:name" value="Leucocytes"/>
			<string key="lifecycle:transition" value="complete"/>
			<string key="org:resource" value="B"/>
			<date key="time:timestamp" value="2014-05-01T18:38:00.000+10:00"/>
			<string key="Count" value="155"/>
			<string key="Activity" value="Leucocytes"/>
			<string key="org:group" value="B"/>
		</event>
		<event>
			<string key="concept:name" value="Admission IC"/>
			<string key="lifecycle:transition" value="complete"/>
			<string key="org:resource" value="W"/>
			<date key="time:timestamp" value="2014-05-02T01:20:00.000+10:00"/>
			<string key="Count" value="155"/>
			<string key="Activity" value="Admission IC"/>
			<string key="org:group" value="W"/>
		</event>
		<event>
			<string key="concept:name" value="Leucocytes"/>
			<string key="lifecycle:transition" value="complete"/>
			<string key="org:resource" value="B"/>
			<date key="time:timestamp" value="2014-05-02T04:40:00.000+10:00"/>
			<string key="Count" value="155"/>
			<string key="Activity" value="Leucocytes"/>
			<string key="org:group" value="B"/>
		</event>
		<event>
			<string key="concept:name" value="CRP"/>
			<string key="lifecycle:transition" value="complete"/>
			<string key="org:resource" value="B"/>
			<date key="time:timestamp" value="2014-05-02T14:54:00.000+10:00"/>
			<string key="Count" value="155"/>
			<string key="Activity" value="CRP"/>
			<string key="org:group" value="B"/>
		</event>
		<event>
			<string key="concept:name" value="LacticAcid"/>
			<string key="lifecycle:transition" value="complete"/>
			<string key="org:resource" value="B"/>
			<date key="time:timestamp" value="2014-05-02T14:54:00.000+10:00"/>
			<string key="Count" value="155"/>
			<string key="Activity" value="LacticAcid"/>
			<string key="org:group" value="B"/>
		</event>
		<event>
			<string key="concept:name" value="Leucocytes"/>
			<string key="lifecycle:transition" value="complete"/>
			<string key="org:resource" value="B"/>
			<date key="time:timestamp" value="2014-05-02T14:54:00.000+10:00"/>
			<string key="Count" value="155"/>
			<string key="Activity" value="Leucocytes"/>
			<string key="org:group" value="B"/>
		</event>
		<event>
			<string key="concept:name" value="Leucocytes"/>
			<string key="lifecycle:transition" value="complete"/>
			<string key="org:resource" value="B"/>
			<date key="time:timestamp" value="2014-05-02T21:47:00.000+10:00"/>
			<string key="Count" value="155"/>
			<string key="Activity" value="Leucocytes"/>
			<string key="org:group" value="B"/>
		</event>
		<event>
			<string key="concept:name" value="Leucocytes"/>
			<string key="lifecycle:transition" value="complete"/>
			<string key="org:resource" value="B"/>
			<date key="time:timestamp" value="2014-05-03T05:30:00.000+10:00"/>
			<string key="Count" value="155"/>
			<string key="Activity" value="Leucocytes"/>
			<string key="org:group" value="B"/>
		</event>
		<event>
			<string key="concept:name" value="LacticAcid"/>
			<string key="lifecycle:transition" value="complete"/>
			<string key="org:resource" value="B"/>
			<date key="time:timestamp" value="2014-05-03T15:00:00.000+10:00"/>
			<string key="Count" value="155"/>
			<string key="Activity" value="LacticAcid"/>
			<string key="org:group" value="B"/>
		</event>
		<event>
			<string key="concept:name" value="CRP"/>
			<string key="lifecycle:transition" value="complete"/>
			<string key="org:resource" value="B"/>
			<date key="time:timestamp" value="2014-05-03T15:00:00.000+10:00"/>
			<string key="Count" value="155"/>
			<string key="Activity" value="CRP"/>
			<string key="org:group" value="B"/>
		</event>
		<event>
			<string key="concept:name" value="Leucocytes"/>
			<string key="lifecycle:transition" value="complete"/>
			<string key="org:resource" value="B"/>
			<date key="time:timestamp" value="2014-05-03T15:00:00.000+10:00"/>
			<string key="Count" value="155"/>
			<string key="Activity" value="Leucocytes"/>
			<string key="org:group" value="B"/>
		</event>
		<event>
			<string key="concept:name" value="LacticAcid"/>
			<string key="lifecycle:transition" value="complete"/>
			<string key="org:resource" value="B"/>
			<date key="time:timestamp" value="2014-05-04T15:00:00.000+10:00"/>
			<string key="Count" value="155"/>
			<string key="Activity" value="LacticAcid"/>
			<string key="org:group" value="B"/>
		</event>
		<event>
			<string key="concept:name" value="Leucocytes"/>
			<string key="lifecycle:transition" value="complete"/>
			<string key="org:resource" value="B"/>
			<date key="time:timestamp" value="2014-05-04T15:00:00.000+10:00"/>
			<string key="Count" value="155"/>
			<string key="Activity" value="Leucocytes"/>
			<string key="org:group" value="B"/>
		</event>
		<event>
			<string key="concept:name" value="CRP"/>
			<string key="lifecycle:transition" value="complete"/>
			<string key="org:resource" value="B"/>
			<date key="time:timestamp" value="2014-05-04T15:00:00.000+10:00"/>
			<string key="Count" value="155"/>
			<string key="Activity" value="CRP"/>
			<string key="org:group" value="B"/>
		</event>
		<event>
			<string key="concept:name" value="CRP"/>
			<string key="lifecycle:transition" value="complete"/>
			<string key="org:resource" value="B"/>
			<date key="time:timestamp" value="2014-05-05T15:00:00.000+10:00"/>
			<string key="Count" value="155"/>
			<string key="Activity" value="CRP"/>
			<string key="org:group" value="B"/>
		</event>
		<event>
			<string key="concept:name" value="LacticAcid"/>
			<string key="lifecycle:transition" value="complete"/>
			<string key="org:resource" value="B"/>
			<date key="time:timestamp" value="2014-05-05T15:00:00.000+10:00"/>
			<string key="Count" value="155"/>
			<string key="Activity" value="LacticAcid"/>
			<string key="org:group" value="B"/>
		</event>
		<event>
			<string key="concept:name" value="Leucocytes"/>
			<string key="lifecycle:transition" value="complete"/>
			<string key="org:resource" value="B"/>
			<date key="time:timestamp" value="2014-05-05T15:00:00.000+10:00"/>
			<string key="Count" value="155"/>
			<string key="Activity" value="Leucocytes"/>
			<string key="org:group" value="B"/>
		</event>
		<event>
			<string key="concept:name" value="Admission NC"/>
			<string key="lifecycle:transition" value="complete"/>
			<string key="org:resource" value="O"/>
			<date key="time:timestamp" value="2014-05-05T18:15:00.000+10:00"/>
			<string key="Count" value="155"/>
			<string key="Activity" value="Admission NC"/>
			<string key="org:group" value="O"/>
		</event>
		<event>
			<string key="concept:name" value="Release A"/>
			<string key="lifecycle:transition" value="complete"/>
			<string key="org:resource" value="E"/>
			<date key="time:timestamp" value="2014-05-07T23:00:00.000+10:00"/>
			<string key="Count" value="155"/>
			<string key="Activity" value="Release A"/>
			<string key="org:group" value="E"/>
		</event>
		<event>
			<string key="concept:name" value="Return ER"/>
			<string key="lifecycle:transition" value="complete"/>
			<string key="org:resource" value="?"/>
			<date key="time:timestamp" value="2014-05-09T19:16:43.000+10:00"/>
			<string key="Count" value="155"/>
			<string key="Activity" value="Return ER"/>
			<string key="org:group" value="?"/>
		</event>
	</trace>
	<trace>
		<string key="concept:name" value="PN"/>
		<string key="variant" value="Variant 39"/>
		<int key="variant-index" value="39"/>
		<string key="creator" value="Fluxicon Disco"/>
		<event>
			<string key="concept:name" value="Leucocytes"/>
			<string key="lifecycle:transition" value="complete"/>
			<string key="org:resource" value="B"/>
			<date key="time:timestamp" value="2014-03-08T17:00:00.000+10:00"/>
			<string key="Count" value="155"/>
			<string key="Activity" value="Leucocytes"/>
			<string key="org:group" value="B"/>
		</event>
		<event>
			<string key="concept:name" value="ER Registration"/>
			<string key="lifecycle:transition" value="complete"/>
			<string key="org:resource" value="L"/>
			<date key="time:timestamp" value="2014-03-08T23:13:05.000+10:00"/>
			<string key="Count" value="155"/>
			<string key="Activity" value="ER Registration"/>
			<string key="InfectionSuspected" value="FALSE"/>
			<string key="org:group" value="L"/>
		</event>
		<event>
			<string key="concept:name" value="ER Triage"/>
			<string key="lifecycle:transition" value="complete"/>
			<string key="org:resource" value="C"/>
			<date key="time:timestamp" value="2014-03-08T23:15:02.000+10:00"/>
			<string key="Count" value="155"/>
			<string key="Activity" value="ER Triage"/>
			<string key="org:group" value="C"/>
		</event>
		<event>
			<string key="concept:name" value="ER Sepsis Triage"/>
			<string key="lifecycle:transition" value="complete"/>
			<string key="org:resource" value="L"/>
			<date key="time:timestamp" value="2014-03-08T23:16:19.000+10:00"/>
			<string key="Count" value="155"/>
			<string key="Activity" value="ER Sepsis Triage"/>
			<string key="org:group" value="L"/>
		</event>
		<event>
			<string key="concept:name" value="Leucocytes"/>
			<string key="lifecycle:transition" value="complete"/>
			<string key="org:resource" value="B"/>
			<date key="time:timestamp" value="2014-03-08T23:48:00.000+10:00"/>
			<string key="Count" value="155"/>
			<string key="Activity" value="Leucocytes"/>
			<string key="org:group" value="B"/>
		</event>
		<event>
			<string key="concept:name" value="CRP"/>
			<string key="lifecycle:transition" value="complete"/>
			<string key="org:resource" value="B"/>
			<date key="time:timestamp" value="2014-03-08T23:48:00.000+10:00"/>
			<string key="Count" value="155"/>
			<string key="Activity" value="CRP"/>
			<string key="org:group" value="B"/>
		</event>
	</trace>
	<trace>
		<string key="concept:name" value="UN"/>
		<string key="variant" value="Variant 3"/>
		<int key="variant-index" value="3"/>
		<string key="creator" value="Fluxicon Disco"/>
		<event>
			<string key="concept:name" value="ER Registration"/>
			<string key="lifecycle:transition" value="complete"/>
			<string key="org:resource" value="A"/>
			<date key="time:timestamp" value="2014-06-29T21:28:45.000+10:00"/>
			<string key="Count" value="155"/>
			<string key="Activity" value="ER Registration"/>
			<string key="InfectionSuspected" value="FALSE"/>
			<string key="org:group" value="A"/>
		</event>
		<event>
			<string key="concept:name" value="ER Triage"/>
			<string key="lifecycle:transition" value="complete"/>
			<string key="org:resource" value="C"/>
			<date key="time:timestamp" value="2014-06-29T21:36:12.000+10:00"/>
			<string key="Count" value="155"/>
			<string key="Activity" value="ER Triage"/>
			<string key="org:group" value="C"/>
		</event>
		<event>
			<string key="concept:name" value="ER Sepsis Triage"/>
			<string key="lifecycle:transition" value="complete"/>
			<string key="org:resource" value="A"/>
			<date key="time:timestamp" value="2014-06-29T21:50:50.000+10:00"/>
			<string key="Count" value="155"/>
			<string key="Activity" value="ER Sepsis Triage"/>
			<string key="org:group" value="A"/>
		</event>
		<event>
			<string key="concept:name" value="Leucocytes"/>
			<string key="lifecycle:transition" value="complete"/>
			<string key="org:resource" value="B"/>
			<date key="time:timestamp" value="2014-06-29T21:53:00.000+10:00"/>
			<string key="Count" value="155"/>
			<string key="Activity" value="Leucocytes"/>
			<string key="org:group" value="B"/>
		</event>
		<event>
			<string key="concept:name" value="CRP"/>
			<string key="lifecycle:transition" value="complete"/>
			<string key="org:resource" value="B"/>
			<date key="time:timestamp" value="2014-06-29T21:53:00.000+10:00"/>
			<string key="Count" value="155"/>
			<string key="Activity" value="CRP"/>
			<string key="org:group" value="B"/>
		</event>
	</trace>
	<trace>
		<string key="concept:name" value="YN"/>
		<string key="variant" value="Variant 40"/>
		<int key="variant-index" value="40"/>
		<string key="creator" value="Fluxicon Disco"/>
		<event>
			<string key="concept:name" value="CRP"/>
			<string key="lifecycle:transition" value="complete"/>
			<string key="org:resource" value="B"/>
			<date key="time:timestamp" value="2014-04-13T16:40:00.000+10:00"/>
			<string key="Count" value="155"/>
			<string key="Activity" value="CRP"/>
			<string key="org:group" value="B"/>
		</event>
		<event>
			<string key="concept:name" value="Leucocytes"/>
			<string key="lifecycle:transition" value="complete"/>
			<string key="org:resource" value="B"/>
			<date key="time:timestamp" value="2014-04-13T16:40:00.000+10:00"/>
			<string key="Count" value="155"/>
			<string key="Activity" value="Leucocytes"/>
			<string key="org:group" value="B"/>
		</event>
		<event>
			<string key="concept:name" value="ER Registration"/>
			<string key="lifecycle:transition" value="complete"/>
			<string key="org:resource" value="A"/>
			<date key="time:timestamp" value="2014-04-14T02:31:44.000+10:00"/>
			<string key="Count" value="155"/>
			<string key="Activity" value="ER Registration"/>
			<string key="InfectionSuspected" value="FALSE"/>
			<string key="org:group" value="A"/>
		</event>
		<event>
			<string key="concept:name" value="Leucocytes"/>
			<string key="lifecycle:transition" value="complete"/>
			<string key="org:resource" value="B"/>
			<date key="time:timestamp" value="2014-04-14T02:52:00.000+10:00"/>
			<string key="Count" value="155"/>
			<string key="Activity" value="Leucocytes"/>
			<string key="org:group" value="B"/>
		</event>
		<event>
			<string key="concept:name" value="CRP"/>
			<string key="lifecycle:transition" value="complete"/>
			<string key="org:resource" value="B"/>
			<date key="time:timestamp" value="2014-04-14T02:52:00.000+10:00"/>
			<string key="Count" value="155"/>
			<string key="Activity" value="CRP"/>
			<string key="org:group" value="B"/>
		</event>
		<event>
			<string key="concept:name" value="ER Triage"/>
			<string key="lifecycle:transition" value="complete"/>
			<string key="org:resource" value="C"/>
			<date key="time:timestamp" value="2014-04-14T02:59:30.000+10:00"/>
			<string key="Count" value="155"/>
			<string key="Activity" value="ER Triage"/>
			<string key="org:group" value="C"/>
		</event>
		<event>
			<string key="concept:name" value="ER Sepsis Triage"/>
			<string key="lifecycle:transition" value="complete"/>
			<string key="org:resource" value="A"/>
			<date key="time:timestamp" value="2014-04-14T05:32:33.000+10:00"/>
			<string key="Count" value="155"/>
			<string key="Activity" value="ER Sepsis Triage"/>
			<string key="org:group" value="A"/>
		</event>
	</trace>
	<trace>
		<string key="concept:name" value="ZN"/>
		<string key="variant" value="Variant 3"/>
		<int key="variant-index" value="3"/>
		<string key="creator" value="Fluxicon Disco"/>
		<event>
			<string key="concept:name" value="ER Registration"/>
			<string key="lifecycle:transition" value="complete"/>
			<string key="org:resource" value="A"/>
			<date key="time:timestamp" value="2014-04-08T21:41:15.000+10:00"/>
			<string key="Count" value="155"/>
			<string key="Activity" value="ER Registration"/>
			<string key="InfectionSuspected" value="FALSE"/>
			<string key="org:group" value="A"/>
		</event>
		<event>
			<string key="concept:name" value="ER Triage"/>
			<string key="lifecycle:transition" value="complete"/>
			<string key="org:resource" value="C"/>
			<date key="time:timestamp" value="2014-04-08T21:49:17.000+10:00"/>
			<string key="Count" value="155"/>
			<string key="Activity" value="ER Triage"/>
			<string key="org:group" value="C"/>
		</event>
		<event>
			<string key="concept:name" value="ER Sepsis Triage"/>
			<string key="lifecycle:transition" value="complete"/>
			<string key="org:resource" value="A"/>
			<date key="time:timestamp" value="2014-04-08T21:49:58.000+10:00"/>
			<string key="Count" value="155"/>
			<string key="Activity" value="ER Sepsis Triage"/>
			<string key="org:group" value="A"/>
		</event>
		<event>
			<string key="concept:name" value="Leucocytes"/>
			<string key="lifecycle:transition" value="complete"/>
			<string key="org:resource" value="B"/>
			<date key="time:timestamp" value="2014-04-08T22:07:00.000+10:00"/>
			<string key="Count" value="155"/>
			<string key="Activity" value="Leucocytes"/>
			<string key="org:group" value="B"/>
		</event>
		<event>
			<string key="concept:name" value="CRP"/>
			<string key="lifecycle:transition" value="complete"/>
			<string key="org:resource" value="B"/>
			<date key="time:timestamp" value="2014-04-08T22:07:00.000+10:00"/>
			<string key="Count" value="155"/>
			<string key="Activity" value="CRP"/>
			<string key="org:group" value="B"/>
		</event>
	</trace>
	<trace>
		<string key="concept:name" value="AO"/>
		<string key="variant" value="Variant 41"/>
		<int key="variant-index" value="41"/>
		<string key="creator" value="Fluxicon Disco"/>
		<event>
			<string key="concept:name" value="ER Registration"/>
			<string key="lifecycle:transition" value="complete"/>
			<string key="org:resource" value="A"/>
			<date key="time:timestamp" value="2014-08-27T17:18:56.000+10:00"/>
			<string key="Count" value="155"/>
			<string key="Activity" value="ER Registration"/>
			<string key="InfectionSuspected" value="FALSE"/>
			<string key="org:group" value="A"/>
		</event>
		<event>
			<string key="concept:name" value="ER Triage"/>
			<string key="lifecycle:transition" value="complete"/>
			<string key="org:resource" value="C"/>
			<date key="time:timestamp" value="2014-08-27T17:28:07.000+10:00"/>
			<string key="Count" value="155"/>
			<string key="Activity" value="ER Triage"/>
			<string key="org:group" value="C"/>
		</event>
		<event>
			<string key="concept:name" value="ER Sepsis Triage"/>
			<string key="lifecycle:transition" value="complete"/>
			<string key="org:resource" value="A"/>
			<date key="time:timestamp" value="2014-08-27T17:28:28.000+10:00"/>
			<string key="Count" value="155"/>
			<string key="Activity" value="ER Sepsis Triage"/>
			<string key="org:group" value="A"/>
		</event>
		<event>
			<string key="concept:name" value="Leucocytes"/>
			<string key="lifecycle:transition" value="complete"/>
			<string key="org:resource" value="B"/>
			<date key="time:timestamp" value="2014-08-27T19:13:00.000+10:00"/>
			<string key="Count" value="155"/>
			<string key="Activity" value="Leucocytes"/>
			<string key="org:group" value="B"/>
		</event>
		<event>
			<string key="concept:name" value="Admission NC"/>
			<string key="lifecycle:transition" value="complete"/>
			<string key="org:resource" value="V"/>
			<date key="time:timestamp" value="2014-08-27T20:03:54.000+10:00"/>
			<string key="Count" value="155"/>
			<string key="Activity" value="Admission NC"/>
			<string key="org:group" value="V"/>
		</event>
		<event>
			<string key="concept:name" value="Release A"/>
			<string key="lifecycle:transition" value="complete"/>
			<string key="org:resource" value="E"/>
			<date key="time:timestamp" value="2014-08-29T00:00:00.000+10:00"/>
			<string key="Count" value="155"/>
			<string key="Activity" value="Release A"/>
			<string key="org:group" value="E"/>
		</event>
		<event>
			<string key="concept:name" value="Return ER"/>
			<string key="lifecycle:transition" value="complete"/>
			<string key="org:resource" value="?"/>
			<date key="time:timestamp" value="2015-01-05T06:06:48.000+10:00"/>
			<string key="Count" value="155"/>
			<string key="Activity" value="Return ER"/>
			<string key="org:group" value="?"/>
		</event>
	</trace>
	<trace>
		<string key="concept:name" value="UO"/>
		<string key="variant" value="Variant 42"/>
		<int key="variant-index" value="42"/>
		<string key="creator" value="Fluxicon Disco"/>
		<event>
			<string key="concept:name" value="ER Registration"/>
			<string key="lifecycle:transition" value="complete"/>
			<string key="org:resource" value="A"/>
			<date key="time:timestamp" value="2015-02-20T03:15:45.000+10:00"/>
			<string key="Count" value="155"/>
			<string key="Activity" value="ER Registration"/>
			<string key="InfectionSuspected" value="FALSE"/>
			<string key="org:group" value="A"/>
		</event>
		<event>
			<string key="concept:name" value="ER Triage"/>
			<string key="lifecycle:transition" value="complete"/>
			<string key="org:resource" value="C"/>
			<date key="time:timestamp" value="2015-02-20T03:21:02.000+10:00"/>
			<string key="Count" value="155"/>
			<string key="Activity" value="ER Triage"/>
			<string key="org:group" value="C"/>
		</event>
		<event>
			<string key="concept:name" value="ER Sepsis Triage"/>
			<string key="lifecycle:transition" value="complete"/>
			<string key="org:resource" value="A"/>
			<date key="time:timestamp" value="2015-02-20T03:21:52.000+10:00"/>
			<string key="Count" value="155"/>
			<string key="Activity" value="ER Sepsis Triage"/>
			<string key="org:group" value="A"/>
		</event>
		<event>
			<string key="concept:name" value="LacticAcid"/>
			<string key="lifecycle:transition" value="complete"/>
			<string key="org:resource" value="B"/>
			<date key="time:timestamp" value="2015-02-20T03:25:00.000+10:00"/>
			<string key="Count" value="155"/>
			<string key="Activity" value="LacticAcid"/>
			<string key="org:group" value="B"/>
		</event>
		<event>
			<string key="concept:name" value="Leucocytes"/>
			<string key="lifecycle:transition" value="complete"/>
			<string key="org:resource" value="B"/>
			<date key="time:timestamp" value="2015-02-20T03:25:00.000+10:00"/>
			<string key="Count" value="155"/>
			<string key="Activity" value="Leucocytes"/>
			<string key="org:group" value="B"/>
		</event>
		<event>
			<string key="concept:name" value="CRP"/>
			<string key="lifecycle:transition" value="complete"/>
			<string key="org:resource" value="B"/>
			<date key="time:timestamp" value="2015-02-20T03:25:00.000+10:00"/>
			<string key="Count" value="155"/>
			<string key="Activity" value="CRP"/>
			<string key="org:group" value="B"/>
		</event>
		<event>
			<string key="concept:name" value="Admission NC"/>
			<string key="lifecycle:transition" value="complete"/>
			<string key="org:resource" value="R"/>
			<date key="time:timestamp" value="2015-02-20T05:15:43.000+10:00"/>
			<string key="Count" value="155"/>
			<string key="Activity" value="Admission NC"/>
			<string key="org:group" value="R"/>
		</event>
	</trace>
	<trace>
		<string key="concept:name" value="BP"/>
		<string key="variant" value="Variant 43"/>
		<int key="variant-index" value="43"/>
		<string key="creator" value="Fluxicon Disco"/>
		<event>
			<string key="concept:name" value="ER Registration"/>
			<string key="lifecycle:transition" value="complete"/>
			<string key="org:resource" value="L"/>
			<date key="time:timestamp" value="2015-01-31T18:50:31.000+10:00"/>
			<string key="Count" value="155"/>
			<string key="Activity" value="ER Registration"/>
			<string key="InfectionSuspected" value="FALSE"/>
			<string key="org:group" value="L"/>
		</event>
		<event>
			<string key="concept:name" value="ER Triage"/>
			<string key="lifecycle:transition" value="complete"/>
			<string key="org:resource" value="C"/>
			<date key="time:timestamp" value="2015-01-31T18:54:49.000+10:00"/>
			<string key="Count" value="155"/>
			<string key="Activity" value="ER Triage"/>
			<string key="org:group" value="C"/>
		</event>
		<event>
			<string key="concept:name" value="ER Sepsis Triage"/>
			<string key="lifecycle:transition" value="complete"/>
			<string key="org:resource" value="L"/>
			<date key="time:timestamp" value="2015-01-31T18:55:30.000+10:00"/>
			<string key="Count" value="155"/>
			<string key="Activity" value="ER Sepsis Triage"/>
			<string key="org:group" value="L"/>
		</event>
		<event>
			<string key="concept:name" value="Admission NC"/>
			<string key="lifecycle:transition" value="complete"/>
			<string key="org:resource" value="T"/>
			<date key="time:timestamp" value="2015-01-31T23:20:52.000+10:00"/>
			<string key="Count" value="155"/>
			<string key="Activity" value="Admission NC"/>
			<string key="org:group" value="T"/>
		</event>
		<event>
			<string key="concept:name" value="Admission IC"/>
			<string key="lifecycle:transition" value="complete"/>
			<string key="org:resource" value="W"/>
			<date key="time:timestamp" value="2015-02-01T06:18:09.000+10:00"/>
			<string key="Count" value="155"/>
			<string key="Activity" value="Admission IC"/>
			<string key="org:group" value="W"/>
		</event>
		<event>
			<string key="concept:name" value="Leucocytes"/>
			<string key="lifecycle:transition" value="complete"/>
			<string key="org:resource" value="B"/>
			<date key="time:timestamp" value="2015-02-01T06:49:00.000+10:00"/>
			<string key="Count" value="155"/>
			<string key="Activity" value="Leucocytes"/>
			<string key="org:group" value="B"/>
		</event>
		<event>
			<string key="concept:name" value="CRP"/>
			<string key="lifecycle:transition" value="complete"/>
			<string key="org:resource" value="B"/>
			<date key="time:timestamp" value="2015-02-01T06:49:00.000+10:00"/>
			<string key="Count" value="155"/>
			<string key="Activity" value="CRP"/>
			<string key="org:group" value="B"/>
		</event>
		<event>
			<string key="concept:name" value="LacticAcid"/>
			<string key="lifecycle:transition" value="complete"/>
			<string key="org:resource" value="B"/>
			<date key="time:timestamp" value="2015-02-01T06:49:00.000+10:00"/>
			<string key="Count" value="155"/>
			<string key="Activity" value="LacticAcid"/>
			<string key="org:group" value="B"/>
		</event>
		<event>
			<string key="concept:name" value="Leucocytes"/>
			<string key="lifecycle:transition" value="complete"/>
			<string key="org:resource" value="B"/>
			<date key="time:timestamp" value="2015-02-01T16:00:00.000+10:00"/>
			<string key="Count" value="155"/>
			<string key="Activity" value="Leucocytes"/>
			<string key="org:group" value="B"/>
		</event>
		<event>
			<string key="concept:name" value="LacticAcid"/>
			<string key="lifecycle:transition" value="complete"/>
			<string key="org:resource" value="B"/>
			<date key="time:timestamp" value="2015-02-01T16:00:00.000+10:00"/>
			<string key="Count" value="155"/>
			<string key="Activity" value="LacticAcid"/>
			<string key="org:group" value="B"/>
		</event>
		<event>
			<string key="concept:name" value="CRP"/>
			<string key="lifecycle:transition" value="complete"/>
			<string key="org:resource" value="B"/>
			<date key="time:timestamp" value="2015-02-01T16:00:00.000+10:00"/>
			<string key="Count" value="155"/>
			<string key="Activity" value="CRP"/>
			<string key="org:group" value="B"/>
		</event>
		<event>
			<string key="concept:name" value="Leucocytes"/>
			<string key="lifecycle:transition" value="complete"/>
			<string key="org:resource" value="B"/>
			<date key="time:timestamp" value="2015-02-02T16:00:00.000+10:00"/>
			<string key="Count" value="155"/>
			<string key="Activity" value="Leucocytes"/>
			<string key="org:group" value="B"/>
		</event>
		<event>
			<string key="concept:name" value="CRP"/>
			<string key="lifecycle:transition" value="complete"/>
			<string key="org:resource" value="B"/>
			<date key="time:timestamp" value="2015-02-02T16:00:00.000+10:00"/>
			<string key="Count" value="155"/>
			<string key="Activity" value="CRP"/>
			<string key="org:group" value="B"/>
		</event>
		<event>
			<string key="concept:name" value="LacticAcid"/>
			<string key="lifecycle:transition" value="complete"/>
			<string key="org:resource" value="B"/>
			<date key="time:timestamp" value="2015-02-02T16:00:00.000+10:00"/>
			<string key="Count" value="155"/>
			<string key="Activity" value="LacticAcid"/>
			<string key="org:group" value="B"/>
		</event>
		<event>
			<string key="concept:name" value="Admission NC"/>
			<string key="lifecycle:transition" value="complete"/>
			<string key="org:resource" value="T"/>
			<date key="time:timestamp" value="2015-02-02T23:00:00.000+10:00"/>
			<string key="Count" value="155"/>
			<string key="Activity" value="Admission NC"/>
			<string key="org:group" value="T"/>
		</event>
		<event>
			<string key="concept:name" value="CRP"/>
			<string key="lifecycle:transition" value="complete"/>
			<string key="org:resource" value="B"/>
			<date key="time:timestamp" value="2015-02-03T17:00:00.000+10:00"/>
			<string key="Count" value="155"/>
			<string key="Activity" value="CRP"/>
			<string key="org:group" value="B"/>
		</event>
		<event>
			<string key="concept:name" value="Leucocytes"/>
			<string key="lifecycle:transition" value="complete"/>
			<string key="org:resource" value="B"/>
			<date key="time:timestamp" value="2015-02-03T17:00:00.000+10:00"/>
			<string key="Count" value="155"/>
			<string key="Activity" value="Leucocytes"/>
			<string key="org:group" value="B"/>
		</event>
		<event>
			<string key="concept:name" value="Leucocytes"/>
			<string key="lifecycle:transition" value="complete"/>
			<string key="org:resource" value="B"/>
			<date key="time:timestamp" value="2015-02-05T23:00:00.000+10:00"/>
			<string key="Count" value="155"/>
			<string key="Activity" value="Leucocytes"/>
			<string key="org:group" value="B"/>
		</event>
		<event>
			<string key="concept:name" value="CRP"/>
			<string key="lifecycle:transition" value="complete"/>
			<string key="org:resource" value="B"/>
			<date key="time:timestamp" value="2015-02-05T23:00:00.000+10:00"/>
			<string key="Count" value="155"/>
			<string key="Activity" value="CRP"/>
			<string key="org:group" value="B"/>
		</event>
		<event>
			<string key="concept:name" value="CRP"/>
			<string key="lifecycle:transition" value="complete"/>
			<string key="org:resource" value="B"/>
			<date key="time:timestamp" value="2015-02-10T00:06:00.000+10:00"/>
			<string key="Count" value="155"/>
			<string key="Activity" value="CRP"/>
			<string key="org:group" value="B"/>
		</event>
		<event>
			<string key="concept:name" value="Leucocytes"/>
			<string key="lifecycle:transition" value="complete"/>
			<string key="org:resource" value="B"/>
			<date key="time:timestamp" value="2015-02-10T00:06:00.000+10:00"/>
			<string key="Count" value="155"/>
			<string key="Activity" value="Leucocytes"/>
			<string key="org:group" value="B"/>
		</event>
		<event>
			<string key="concept:name" value="Release A"/>
			<string key="lifecycle:transition" value="complete"/>
			<string key="org:resource" value="E"/>
			<date key="time:timestamp" value="2015-02-14T19:30:00.000+10:00"/>
			<string key="Count" value="155"/>
			<string key="Activity" value="Release A"/>
			<string key="org:group" value="E"/>
		</event>
	</trace>
	<trace>
		<string key="concept:name" value="JP"/>
		<string key="variant" value="Variant 3"/>
		<int key="variant-index" value="3"/>
		<string key="creator" value="Fluxicon Disco"/>
		<event>
			<string key="concept:name" value="ER Registration"/>
			<string key="lifecycle:transition" value="complete"/>
			<string key="org:resource" value="A"/>
			<date key="time:timestamp" value="2014-05-04T04:14:32.000+10:00"/>
			<string key="Count" value="155"/>
			<string key="Activity" value="ER Registration"/>
			<string key="InfectionSuspected" value="FALSE"/>
			<string key="org:group" value="A"/>
		</event>
		<event>
			<string key="concept:name" value="ER Triage"/>
			<string key="lifecycle:transition" value="complete"/>
			<string key="org:resource" value="C"/>
			<date key="time:timestamp" value="2014-05-04T04:22:17.000+10:00"/>
			<string key="Count" value="155"/>
			<string key="Activity" value="ER Triage"/>
			<string key="org:group" value="C"/>
		</event>
		<event>
			<string key="concept:name" value="ER Sepsis Triage"/>
			<string key="lifecycle:transition" value="complete"/>
			<string key="org:resource" value="A"/>
			<date key="time:timestamp" value="2014-05-04T04:22:34.000+10:00"/>
			<string key="Count" value="155"/>
			<string key="Activity" value="ER Sepsis Triage"/>
			<string key="org:group" value="A"/>
		</event>
		<event>
			<string key="concept:name" value="Leucocytes"/>
			<string key="lifecycle:transition" value="complete"/>
			<string key="org:resource" value="B"/>
			<date key="time:timestamp" value="2014-05-04T04:26:00.000+10:00"/>
			<string key="Count" value="155"/>
			<string key="Activity" value="Leucocytes"/>
			<string key="org:group" value="B"/>
		</event>
		<event>
			<string key="concept:name" value="CRP"/>
			<string key="lifecycle:transition" value="complete"/>
			<string key="org:resource" value="B"/>
			<date key="time:timestamp" value="2014-05-04T04:26:00.000+10:00"/>
			<string key="Count" value="155"/>
			<string key="Activity" value="CRP"/>
			<string key="org:group" value="B"/>
		</event>
	</trace>
	<trace>
		<string key="concept:name" value="RP"/>
		<string key="variant" value="Variant 44"/>
		<int key="variant-index" value="44"/>
		<string key="creator" value="Fluxicon Disco"/>
		<event>
			<string key="concept:name" value="ER Registration"/>
			<string key="lifecycle:transition" value="complete"/>
			<string key="org:resource" value="A"/>
			<date key="time:timestamp" value="2014-05-16T03:12:10.000+10:00"/>
			<string key="Count" value="155"/>
			<string key="Activity" value="ER Registration"/>
			<string key="InfectionSuspected" value="FALSE"/>
			<string key="org:group" value="A"/>
		</event>
		<event>
			<string key="concept:name" value="ER Triage"/>
			<string key="lifecycle:transition" value="complete"/>
			<string key="org:resource" value="C"/>
			<date key="time:timestamp" value="2014-05-16T03:20:48.000+10:00"/>
			<string key="Count" value="155"/>
			<string key="Activity" value="ER Triage"/>
			<string key="org:group" value="C"/>
		</event>
		<event>
			<string key="concept:name" value="Leucocytes"/>
			<string key="lifecycle:transition" value="complete"/>
			<string key="org:resource" value="B"/>
			<date key="time:timestamp" value="2014-05-16T03:32:00.000+10:00"/>
			<string key="Count" value="155"/>
			<string key="Activity" value="Leucocytes"/>
			<string key="org:group" value="B"/>
		</event>
		<event>
			<string key="concept:name" value="CRP"/>
			<string key="lifecycle:transition" value="complete"/>
			<string key="org:resource" value="B"/>
			<date key="time:timestamp" value="2014-05-16T03:32:00.000+10:00"/>
			<string key="Count" value="155"/>
			<string key="Activity" value="CRP"/>
			<string key="org:group" value="B"/>
		</event>
		<event>
			<string key="concept:name" value="ER Sepsis Triage"/>
			<string key="lifecycle:transition" value="complete"/>
			<string key="org:resource" value="A"/>
			<date key="time:timestamp" value="2014-05-16T05:52:58.000+10:00"/>
			<string key="Count" value="155"/>
			<string key="Activity" value="ER Sepsis Triage"/>
			<string key="org:group" value="A"/>
		</event>
		<event>
			<string key="concept:name" value="Admission NC"/>
			<string key="lifecycle:transition" value="complete"/>
			<string key="org:resource" value="T"/>
			<date key="time:timestamp" value="2014-05-16T06:24:07.000+10:00"/>
			<string key="Count" value="155"/>
			<string key="Activity" value="Admission NC"/>
			<string key="org:group" value="T"/>
		</event>
		<event>
			<string key="concept:name" value="Leucocytes"/>
			<string key="lifecycle:transition" value="complete"/>
			<string key="org:resource" value="B"/>
			<date key="time:timestamp" value="2014-05-16T17:00:00.000+10:00"/>
			<string key="Count" value="155"/>
			<string key="Activity" value="Leucocytes"/>
			<string key="org:group" value="B"/>
		</event>
		<event>
			<string key="concept:name" value="CRP"/>
			<string key="lifecycle:transition" value="complete"/>
			<string key="org:resource" value="B"/>
			<date key="time:timestamp" value="2014-05-17T16:41:00.000+10:00"/>
			<string key="Count" value="155"/>
			<string key="Activity" value="CRP"/>
			<string key="org:group" value="B"/>
		</event>
		<event>
			<string key="concept:name" value="Leucocytes"/>
			<string key="lifecycle:transition" value="complete"/>
			<string key="org:resource" value="B"/>
			<date key="time:timestamp" value="2014-05-17T16:41:00.000+10:00"/>
			<string key="Count" value="155"/>
			<string key="Activity" value="Leucocytes"/>
			<string key="org:group" value="B"/>
		</event>
		<event>
			<string key="concept:name" value="Leucocytes"/>
			<string key="lifecycle:transition" value="complete"/>
			<string key="org:resource" value="B"/>
			<date key="time:timestamp" value="2014-05-18T17:00:00.000+10:00"/>
			<string key="Count" value="155"/>
			<string key="Activity" value="Leucocytes"/>
			<string key="org:group" value="B"/>
		</event>
		<event>
			<string key="concept:name" value="CRP"/>
			<string key="lifecycle:transition" value="complete"/>
			<string key="org:resource" value="B"/>
			<date key="time:timestamp" value="2014-05-18T17:00:00.000+10:00"/>
			<string key="Count" value="155"/>
			<string key="Activity" value="CRP"/>
			<string key="org:group" value="B"/>
		</event>
		<event>
			<string key="concept:name" value="CRP"/>
			<string key="lifecycle:transition" value="complete"/>
			<string key="org:resource" value="B"/>
			<date key="time:timestamp" value="2014-05-19T17:00:00.000+10:00"/>
			<string key="Count" value="155"/>
			<string key="Activity" value="CRP"/>
			<string key="org:group" value="B"/>
		</event>
		<event>
			<string key="concept:name" value="Leucocytes"/>
			<string key="lifecycle:transition" value="complete"/>
			<string key="org:resource" value="B"/>
			<date key="time:timestamp" value="2014-05-19T17:00:00.000+10:00"/>
			<string key="Count" value="155"/>
			<string key="Activity" value="Leucocytes"/>
			<string key="org:group" value="B"/>
		</event>
		<event>
			<string key="concept:name" value="Release A"/>
			<string key="lifecycle:transition" value="complete"/>
			<string key="org:resource" value="E"/>
			<date key="time:timestamp" value="2014-05-19T19:00:00.000+10:00"/>
			<string key="Count" value="155"/>
			<string key="Activity" value="Release A"/>
			<string key="org:group" value="E"/>
		</event>
	</trace>
	<trace>
		<string key="concept:name" value="SP"/>
		<string key="variant" value="Variant 1"/>
		<int key="variant-index" value="1"/>
		<string key="creator" value="Fluxicon Disco"/>
		<event>
			<string key="concept:name" value="ER Registration"/>
			<string key="lifecycle:transition" value="complete"/>
			<string key="org:resource" value="A"/>
			<date key="time:timestamp" value="2014-06-03T22:14:49.000+10:00"/>
			<string key="Count" value="155"/>
			<string key="Activity" value="ER Registration"/>
			<string key="InfectionSuspected" value="FALSE"/>
			<string key="org:group" value="A"/>
		</event>
		<event>
			<string key="concept:name" value="ER Triage"/>
			<string key="lifecycle:transition" value="complete"/>
			<string key="org:resource" value="C"/>
			<date key="time:timestamp" value="2014-06-03T22:32:52.000+10:00"/>
			<string key="Count" value="155"/>
			<string key="Activity" value="ER Triage"/>
			<string key="org:group" value="C"/>
		</event>
		<event>
			<string key="concept:name" value="ER Sepsis Triage"/>
			<string key="lifecycle:transition" value="complete"/>
			<string key="org:resource" value="A"/>
			<date key="time:timestamp" value="2014-06-03T22:33:04.000+10:00"/>
			<string key="Count" value="155"/>
			<string key="Activity" value="ER Sepsis Triage"/>
			<string key="org:group" value="A"/>
		</event>
	</trace>
	<trace>
		<string key="concept:name" value="KQ"/>
		<string key="variant" value="Variant 45"/>
		<int key="variant-index" value="45"/>
		<string key="creator" value="Fluxicon Disco"/>
		<event>
			<string key="concept:name" value="ER Registration"/>
			<string key="lifecycle:transition" value="complete"/>
			<string key="org:resource" value="A"/>
			<date key="time:timestamp" value="2014-06-29T18:30:52.000+10:00"/>
			<string key="Count" value="155"/>
			<string key="Activity" value="ER Registration"/>
			<string key="InfectionSuspected" value="FALSE"/>
			<string key="org:group" value="A"/>
		</event>
		<event>
			<string key="concept:name" value="ER Triage"/>
			<string key="lifecycle:transition" value="complete"/>
			<string key="org:resource" value="C"/>
			<date key="time:timestamp" value="2014-06-29T18:47:53.000+10:00"/>
			<string key="Count" value="155"/>
			<string key="Activity" value="ER Triage"/>
			<string key="org:group" value="C"/>
		</event>
		<event>
			<string key="concept:name" value="CRP"/>
			<string key="lifecycle:transition" value="complete"/>
			<string key="org:resource" value="B"/>
			<date key="time:timestamp" value="2014-06-29T18:48:00.000+10:00"/>
			<string key="Count" value="155"/>
			<string key="Activity" value="CRP"/>
			<string key="org:group" value="B"/>
		</event>
		<event>
			<string key="concept:name" value="Leucocytes"/>
			<string key="lifecycle:transition" value="complete"/>
			<string key="org:resource" value="B"/>
			<date key="time:timestamp" value="2014-06-29T18:48:00.000+10:00"/>
			<string key="Count" value="155"/>
			<string key="Activity" value="Leucocytes"/>
			<string key="org:group" value="B"/>
		</event>
		<event>
			<string key="concept:name" value="ER Sepsis Triage"/>
			<string key="lifecycle:transition" value="complete"/>
			<string key="org:resource" value="A"/>
			<date key="time:timestamp" value="2014-06-29T18:48:18.000+10:00"/>
			<string key="Count" value="155"/>
			<string key="Activity" value="ER Sepsis Triage"/>
			<string key="org:group" value="A"/>
		</event>
		<event>
			<string key="concept:name" value="Admission NC"/>
			<string key="lifecycle:transition" value="complete"/>
			<string key="org:resource" value="R"/>
			<date key="time:timestamp" value="2014-06-29T22:25:09.000+10:00"/>
			<string key="Count" value="155"/>
			<string key="Activity" value="Admission NC"/>
			<string key="org:group" value="R"/>
		</event>
		<event>
			<string key="concept:name" value="CRP"/>
			<string key="lifecycle:transition" value="complete"/>
			<string key="org:resource" value="B"/>
			<date key="time:timestamp" value="2014-06-30T16:00:00.000+10:00"/>
			<string key="Count" value="155"/>
			<string key="Activity" value="CRP"/>
			<string key="org:group" value="B"/>
		</event>
		<event>
			<string key="concept:name" value="Leucocytes"/>
			<string key="lifecycle:transition" value="complete"/>
			<string key="org:resource" value="B"/>
			<date key="time:timestamp" value="2014-07-02T16:00:00.000+10:00"/>
			<string key="Count" value="155"/>
			<string key="Activity" value="Leucocytes"/>
			<string key="org:group" value="B"/>
		</event>
		<event>
			<string key="concept:name" value="CRP"/>
			<string key="lifecycle:transition" value="complete"/>
			<string key="org:resource" value="B"/>
			<date key="time:timestamp" value="2014-07-02T16:00:00.000+10:00"/>
			<string key="Count" value="155"/>
			<string key="Activity" value="CRP"/>
			<string key="org:group" value="B"/>
		</event>
		<event>
			<string key="concept:name" value="Release A"/>
			<string key="lifecycle:transition" value="complete"/>
			<string key="org:resource" value="E"/>
			<date key="time:timestamp" value="2014-07-09T21:30:00.000+10:00"/>
			<string key="Count" value="155"/>
			<string key="Activity" value="Release A"/>
			<string key="org:group" value="E"/>
		</event>
		<event>
			<string key="concept:name" value="Return ER"/>
			<string key="lifecycle:transition" value="complete"/>
			<string key="org:resource" value="?"/>
			<date key="time:timestamp" value="2014-12-07T17:30:15.000+10:00"/>
			<string key="Count" value="155"/>
			<string key="Activity" value="Return ER"/>
			<string key="org:group" value="?"/>
		</event>
	</trace>
	<trace>
		<string key="concept:name" value="NQ"/>
		<string key="variant" value="Variant 2"/>
		<int key="variant-index" value="2"/>
		<string key="creator" value="Fluxicon Disco"/>
		<event>
			<string key="concept:name" value="ER Registration"/>
			<string key="lifecycle:transition" value="complete"/>
			<string key="org:resource" value="A"/>
			<date key="time:timestamp" value="2014-06-04T01:36:30.000+10:00"/>
			<string key="Count" value="155"/>
			<string key="Activity" value="ER Registration"/>
			<string key="InfectionSuspected" value="FALSE"/>
			<string key="org:group" value="A"/>
		</event>
		<event>
			<string key="concept:name" value="ER Triage"/>
			<string key="lifecycle:transition" value="complete"/>
			<string key="org:resource" value="C"/>
			<date key="time:timestamp" value="2014-06-04T01:52:49.000+10:00"/>
			<string key="Count" value="155"/>
			<string key="Activity" value="ER Triage"/>
			<string key="org:group" value="C"/>
		</event>
		<event>
			<string key="concept:name" value="ER Sepsis Triage"/>
			<string key="lifecycle:transition" value="complete"/>
			<string key="org:resource" value="A"/>
			<date key="time:timestamp" value="2014-06-04T01:53:35.000+10:00"/>
			<string key="Count" value="155"/>
			<string key="Activity" value="ER Sepsis Triage"/>
			<string key="org:group" value="A"/>
		</event>
		<event>
			<string key="concept:name" value="CRP"/>
			<string key="lifecycle:transition" value="complete"/>
			<string key="org:resource" value="B"/>
			<date key="time:timestamp" value="2014-06-04T02:07:00.000+10:00"/>
			<string key="Count" value="155"/>
			<string key="Activity" value="CRP"/>
			<string key="org:group" value="B"/>
		</event>
		<event>
			<string key="concept:name" value="Leucocytes"/>
			<string key="lifecycle:transition" value="complete"/>
			<string key="org:resource" value="B"/>
			<date key="time:timestamp" value="2014-06-04T02:07:00.000+10:00"/>
			<string key="Count" value="155"/>
			<string key="Activity" value="Leucocytes"/>
			<string key="org:group" value="B"/>
		</event>
	</trace>
	<trace>
		<string key="concept:name" value="PQ"/>
		<string key="variant" value="Variant 13"/>
		<int key="variant-index" value="13"/>
		<string key="creator" value="Fluxicon Disco"/>
		<event>
			<string key="concept:name" value="ER Registration"/>
			<string key="lifecycle:transition" value="complete"/>
			<string key="org:resource" value="L"/>
			<date key="time:timestamp" value="2014-02-26T18:26:08.000+10:00"/>
			<string key="Count" value="155"/>
			<string key="Activity" value="ER Registration"/>
			<string key="InfectionSuspected" value="FALSE"/>
			<string key="org:group" value="L"/>
		</event>
		<event>
			<string key="concept:name" value="ER Triage"/>
			<string key="lifecycle:transition" value="complete"/>
			<string key="org:resource" value="C"/>
			<date key="time:timestamp" value="2014-02-26T18:28:14.000+10:00"/>
			<string key="Count" value="155"/>
			<string key="Activity" value="ER Triage"/>
			<string key="org:group" value="C"/>
		</event>
		<event>
			<string key="concept:name" value="ER Sepsis Triage"/>
			<string key="lifecycle:transition" value="complete"/>
			<string key="org:resource" value="L"/>
			<date key="time:timestamp" value="2014-02-26T18:49:21.000+10:00"/>
			<string key="Count" value="155"/>
			<string key="Activity" value="ER Sepsis Triage"/>
			<string key="org:group" value="L"/>
		</event>
		<event>
			<string key="concept:name" value="Admission NC"/>
			<string key="lifecycle:transition" value="complete"/>
			<string key="org:resource" value="M"/>
			<date key="time:timestamp" value="2014-02-26T20:53:45.000+10:00"/>
			<string key="Count" value="155"/>
			<string key="Activity" value="Admission NC"/>
			<string key="org:group" value="M"/>
		</event>
		<event>
			<string key="concept:name" value="Release A"/>
			<string key="lifecycle:transition" value="complete"/>
			<string key="org:resource" value="E"/>
			<date key="time:timestamp" value="2014-03-01T04:30:00.000+10:00"/>
			<string key="Count" value="155"/>
			<string key="Activity" value="Release A"/>
			<string key="org:group" value="E"/>
		</event>
	</trace>
	<trace>
		<string key="concept:name" value="SQ"/>
		<string key="variant" value="Variant 46"/>
		<int key="variant-index" value="46"/>
		<string key="creator" value="Fluxicon Disco"/>
		<event>
			<string key="concept:name" value="ER Registration"/>
			<string key="lifecycle:transition" value="complete"/>
			<string key="org:resource" value="A"/>
			<date key="time:timestamp" value="2014-03-12T17:45:10.000+10:00"/>
			<string key="Count" value="155"/>
			<string key="Activity" value="ER Registration"/>
			<string key="InfectionSuspected" value="FALSE"/>
			<string key="org:group" value="A"/>
		</event>
		<event>
			<string key="concept:name" value="ER Triage"/>
			<string key="lifecycle:transition" value="complete"/>
			<string key="org:resource" value="C"/>
			<date key="time:timestamp" value="2014-03-12T17:46:40.000+10:00"/>
			<string key="Count" value="155"/>
			<string key="Activity" value="ER Triage"/>
			<string key="org:group" value="C"/>
		</event>
		<event>
			<string key="concept:name" value="ER Sepsis Triage"/>
			<string key="lifecycle:transition" value="complete"/>
			<string key="org:resource" value="A"/>
			<date key="time:timestamp" value="2014-03-12T17:47:16.000+10:00"/>
			<string key="Count" value="155"/>
			<string key="Activity" value="ER Sepsis Triage"/>
			<string key="org:group" value="A"/>
		</event>
		<event>
			<string key="concept:name" value="Leucocytes"/>
			<string key="lifecycle:transition" value="complete"/>
			<string key="org:resource" value="B"/>
			<date key="time:timestamp" value="2014-03-12T18:02:00.000+10:00"/>
			<string key="Count" value="155"/>
			<string key="Activity" value="Leucocytes"/>
			<string key="org:group" value="B"/>
		</event>
		<event>
			<string key="concept:name" value="CRP"/>
			<string key="lifecycle:transition" value="complete"/>
			<string key="org:resource" value="B"/>
			<date key="time:timestamp" value="2014-03-12T18:02:00.000+10:00"/>
			<string key="Count" value="155"/>
			<string key="Activity" value="CRP"/>
			<string key="org:group" value="B"/>
		</event>
		<event>
			<string key="concept:name" value="Admission IC"/>
			<string key="lifecycle:transition" value="complete"/>
			<string key="org:resource" value="J"/>
			<date key="time:timestamp" value="2014-03-12T20:29:59.000+10:00"/>
			<string key="Count" value="155"/>
			<string key="Activity" value="Admission IC"/>
			<string key="org:group" value="J"/>
		</event>
		<event>
			<string key="concept:name" value="Leucocytes"/>
			<string key="lifecycle:transition" value="complete"/>
			<string key="org:resource" value="B"/>
			<date key="time:timestamp" value="2014-03-13T00:54:00.000+10:00"/>
			<string key="Count" value="155"/>
			<string key="Activity" value="Leucocytes"/>
			<string key="org:group" value="B"/>
		</event>
		<event>
			<string key="concept:name" value="Leucocytes"/>
			<string key="lifecycle:transition" value="complete"/>
			<string key="org:resource" value="B"/>
			<date key="time:timestamp" value="2014-03-13T04:01:00.000+10:00"/>
			<string key="Count" value="155"/>
			<string key="Activity" value="Leucocytes"/>
			<string key="org:group" value="B"/>
		</event>
		<event>
			<string key="concept:name" value="Leucocytes"/>
			<string key="lifecycle:transition" value="complete"/>
			<string key="org:resource" value="B"/>
			<date key="time:timestamp" value="2014-03-13T08:04:00.000+10:00"/>
			<string key="Count" value="155"/>
			<string key="Activity" value="Leucocytes"/>
			<string key="org:group" value="B"/>
		</event>
		<event>
			<string key="concept:name" value="CRP"/>
			<string key="lifecycle:transition" value="complete"/>
			<string key="org:resource" value="B"/>
			<date key="time:timestamp" value="2014-03-13T15:00:00.000+10:00"/>
			<string key="Count" value="155"/>
			<string key="Activity" value="CRP"/>
			<string key="org:group" value="B"/>
		</event>
		<event>
			<string key="concept:name" value="CRP"/>
			<string key="lifecycle:transition" value="complete"/>
			<string key="org:resource" value="B"/>
			<date key="time:timestamp" value="2014-03-13T19:29:00.000+10:00"/>
			<string key="Count" value="155"/>
			<string key="Activity" value="CRP"/>
			<string key="org:group" value="B"/>
		</event>
		<event>
			<string key="concept:name" value="Release B"/>
			<string key="lifecycle:transition" value="complete"/>
			<string key="org:resource" value="E"/>
			<date key="time:timestamp" value="2014-03-14T06:45:00.000+10:00"/>
			<string key="Count" value="155"/>
			<string key="Activity" value="Release B"/>
			<string key="org:group" value="E"/>
		</event>
	</trace>
	<trace>
		<string key="concept:name" value="GR"/>
		<string key="variant" value="Variant 3"/>
		<int key="variant-index" value="3"/>
		<string key="creator" value="Fluxicon Disco"/>
		<event>
			<string key="concept:name" value="ER Registration"/>
			<string key="lifecycle:transition" value="complete"/>
			<string key="org:resource" value="A"/>
			<date key="time:timestamp" value="2014-11-14T20:22:26.000+10:00"/>
			<string key="Count" value="155"/>
			<string key="Activity" value="ER Registration"/>
			<string key="InfectionSuspected" value="FALSE"/>
			<string key="org:group" value="A"/>
		</event>
		<event>
			<string key="concept:name" value="ER Triage"/>
			<string key="lifecycle:transition" value="complete"/>
			<string key="org:resource" value="C"/>
			<date key="time:timestamp" value="2014-11-14T20:26:34.000+10:00"/>
			<string key="Count" value="155"/>
			<string key="Activity" value="ER Triage"/>
			<string key="org:group" value="C"/>
		</event>
		<event>
			<string key="concept:name" value="ER Sepsis Triage"/>
			<string key="lifecycle:transition" value="complete"/>
			<string key="org:resource" value="A"/>
			<date key="time:timestamp" value="2014-11-14T20:27:08.000+10:00"/>
			<string key="Count" value="155"/>
			<string key="Activity" value="ER Sepsis Triage"/>
			<string key="org:group" value="A"/>
		</event>
		<event>
			<string key="concept:name" value="Leucocytes"/>
			<string key="lifecycle:transition" value="complete"/>
			<string key="org:resource" value="B"/>
			<date key="time:timestamp" value="2014-11-14T20:32:00.000+10:00"/>
			<string key="Count" value="155"/>
			<string key="Activity" value="Leucocytes"/>
			<string key="org:group" value="B"/>
		</event>
		<event>
			<string key="concept:name" value="CRP"/>
			<string key="lifecycle:transition" value="complete"/>
			<string key="org:resource" value="B"/>
			<date key="time:timestamp" value="2014-11-14T20:32:00.000+10:00"/>
			<string key="Count" value="155"/>
			<string key="Activity" value="CRP"/>
			<string key="org:group" value="B"/>
		</event>
	</trace>
	<trace>
		<string key="concept:name" value="QR"/>
		<string key="variant" value="Variant 2"/>
		<int key="variant-index" value="2"/>
		<string key="creator" value="Fluxicon Disco"/>
		<event>
			<string key="concept:name" value="ER Registration"/>
			<string key="lifecycle:transition" value="complete"/>
			<string key="org:resource" value="A"/>
			<date key="time:timestamp" value="2014-08-27T23:20:09.000+10:00"/>
			<string key="Count" value="155"/>
			<string key="Activity" value="ER Registration"/>
			<string key="InfectionSuspected" value="FALSE"/>
			<string key="org:group" value="A"/>
		</event>
		<event>
			<string key="concept:name" value="ER Triage"/>
			<string key="lifecycle:transition" value="complete"/>
			<string key="org:resource" value="C"/>
			<date key="time:timestamp" value="2014-08-27T23:21:18.000+10:00"/>
			<string key="Count" value="155"/>
			<string key="Activity" value="ER Triage"/>
			<string key="org:group" value="C"/>
		</event>
		<event>
			<string key="concept:name" value="ER Sepsis Triage"/>
			<string key="lifecycle:transition" value="complete"/>
			<string key="org:resource" value="A"/>
			<date key="time:timestamp" value="2014-08-27T23:21:46.000+10:00"/>
			<string key="Count" value="155"/>
			<string key="Activity" value="ER Sepsis Triage"/>
			<string key="org:group" value="A"/>
		</event>
		<event>
			<string key="concept:name" value="CRP"/>
			<string key="lifecycle:transition" value="complete"/>
			<string key="org:resource" value="B"/>
			<date key="time:timestamp" value="2014-08-27T23:33:00.000+10:00"/>
			<string key="Count" value="155"/>
			<string key="Activity" value="CRP"/>
			<string key="org:group" value="B"/>
		</event>
		<event>
			<string key="concept:name" value="Leucocytes"/>
			<string key="lifecycle:transition" value="complete"/>
			<string key="org:resource" value="B"/>
			<date key="time:timestamp" value="2014-08-27T23:33:00.000+10:00"/>
			<string key="Count" value="155"/>
			<string key="Activity" value="Leucocytes"/>
			<string key="org:group" value="B"/>
		</event>
	</trace>
	<trace>
		<string key="concept:name" value="FS"/>
		<string key="variant" value="Variant 8"/>
		<int key="variant-index" value="8"/>
		<string key="creator" value="Fluxicon Disco"/>
		<event>
			<string key="concept:name" value="ER Registration"/>
			<string key="lifecycle:transition" value="complete"/>
			<string key="org:resource" value="A"/>
			<date key="time:timestamp" value="2014-10-17T00:37:21.000+10:00"/>
			<string key="Count" value="155"/>
			<string key="Activity" value="ER Registration"/>
			<string key="InfectionSuspected" value="FALSE"/>
			<string key="org:group" value="A"/>
		</event>
		<event>
			<string key="concept:name" value="ER Triage"/>
			<string key="lifecycle:transition" value="complete"/>
			<string key="org:resource" value="C"/>
			<date key="time:timestamp" value="2014-10-17T00:41:22.000+10:00"/>
			<string key="Count" value="155"/>
			<string key="Activity" value="ER Triage"/>
			<string key="org:group" value="C"/>
		</event>
		<event>
			<string key="concept:name" value="ER Sepsis Triage"/>
			<string key="lifecycle:transition" value="complete"/>
			<string key="org:resource" value="A"/>
			<date key="time:timestamp" value="2014-10-17T00:42:44.000+10:00"/>
			<string key="Count" value="155"/>
			<string key="Activity" value="ER Sepsis Triage"/>
			<string key="org:group" value="A"/>
		</event>
		<event>
			<string key="concept:name" value="Leucocytes"/>
			<string key="lifecycle:transition" value="complete"/>
			<string key="org:resource" value="B"/>
			<date key="time:timestamp" value="2014-10-17T00:44:00.000+10:00"/>
			<string key="Count" value="155"/>
			<string key="Activity" value="Leucocytes"/>
			<string key="org:group" value="B"/>
		</event>
		<event>
			<string key="concept:name" value="CRP"/>
			<string key="lifecycle:transition" value="complete"/>
			<string key="org:resource" value="B"/>
			<date key="time:timestamp" value="2014-10-17T00:44:00.000+10:00"/>
			<string key="Count" value="155"/>
			<string key="Activity" value="CRP"/>
			<string key="org:group" value="B"/>
		</event>
		<event>
			<string key="concept:name" value="LacticAcid"/>
			<string key="lifecycle:transition" value="complete"/>
			<string key="org:resource" value="B"/>
			<date key="time:timestamp" value="2014-10-17T00:44:00.000+10:00"/>
			<string key="Count" value="155"/>
			<string key="Activity" value="LacticAcid"/>
			<string key="org:group" value="B"/>
		</event>
	</trace>
	<trace>
		<string key="concept:name" value="GT"/>
		<string key="variant" value="Variant 47"/>
		<int key="variant-index" value="47"/>
		<string key="creator" value="Fluxicon Disco"/>
		<event>
			<string key="concept:name" value="ER Registration"/>
			<string key="lifecycle:transition" value="complete"/>
			<string key="org:resource" value="A"/>
			<date key="time:timestamp" value="2014-04-17T23:19:30.000+10:00"/>
			<string key="Count" value="155"/>
			<string key="Activity" value="ER Registration"/>
			<string key="InfectionSuspected" value="FALSE"/>
			<string key="org:group" value="A"/>
		</event>
		<event>
			<string key="concept:name" value="ER Triage"/>
			<string key="lifecycle:transition" value="complete"/>
			<string key="org:resource" value="C"/>
			<date key="time:timestamp" value="2014-04-17T23:22:17.000+10:00"/>
			<string key="Count" value="155"/>
			<string key="Activity" value="ER Triage"/>
			<string key="org:group" value="C"/>
		</event>
		<event>
			<string key="concept:name" value="ER Sepsis Triage"/>
			<string key="lifecycle:transition" value="complete"/>
			<string key="org:resource" value="A"/>
			<date key="time:timestamp" value="2014-04-17T23:23:51.000+10:00"/>
			<string key="Count" value="155"/>
			<string key="Activity" value="ER Sepsis Triage"/>
			<string key="org:group" value="A"/>
		</event>
		<event>
			<string key="concept:name" value="LacticAcid"/>
			<string key="lifecycle:transition" value="complete"/>
			<string key="org:resource" value="B"/>
			<date key="time:timestamp" value="2014-04-17T23:49:00.000+10:00"/>
			<string key="Count" value="155"/>
			<string key="Activity" value="LacticAcid"/>
			<string key="org:group" value="B"/>
		</event>
		<event>
			<string key="concept:name" value="CRP"/>
			<string key="lifecycle:transition" value="complete"/>
			<string key="org:resource" value="B"/>
			<date key="time:timestamp" value="2014-04-17T23:49:00.000+10:00"/>
			<string key="Count" value="155"/>
			<string key="Activity" value="CRP"/>
			<string key="org:group" value="B"/>
		</event>
		<event>
			<string key="concept:name" value="Leucocytes"/>
			<string key="lifecycle:transition" value="complete"/>
			<string key="org:resource" value="B"/>
			<date key="time:timestamp" value="2014-04-17T23:49:00.000+10:00"/>
			<string key="Count" value="155"/>
			<string key="Activity" value="Leucocytes"/>
			<string key="org:group" value="B"/>
		</event>
		<event>
			<string key="concept:name" value="Admission NC"/>
			<string key="lifecycle:transition" value="complete"/>
			<string key="org:resource" value="F"/>
			<date key="time:timestamp" value="2014-04-18T03:30:40.000+10:00"/>
			<string key="Count" value="155"/>
			<string key="Activity" value="Admission NC"/>
			<string key="org:group" value="F"/>
		</event>
		<event>
			<string key="concept:name" value="Leucocytes"/>
			<string key="lifecycle:transition" value="complete"/>
			<string key="org:resource" value="B"/>
			<date key="time:timestamp" value="2014-04-18T17:00:00.000+10:00"/>
			<string key="Count" value="155"/>
			<string key="Activity" value="Leucocytes"/>
			<string key="org:group" value="B"/>
		</event>
		<event>
			<string key="concept:name" value="CRP"/>
			<string key="lifecycle:transition" value="complete"/>
			<string key="org:resource" value="B"/>
			<date key="time:timestamp" value="2014-04-18T17:00:00.000+10:00"/>
			<string key="Count" value="155"/>
			<string key="Activity" value="CRP"/>
			<string key="org:group" value="B"/>
		</event>
		<event>
			<string key="concept:name" value="Admission NC"/>
			<string key="lifecycle:transition" value="complete"/>
			<string key="org:resource" value="D"/>
			<date key="time:timestamp" value="2014-04-18T22:45:00.000+10:00"/>
			<string key="Count" value="155"/>
			<string key="Activity" value="Admission NC"/>
			<string key="org:group" value="D"/>
		</event>
		<event>
			<string key="concept:name" value="Leucocytes"/>
			<string key="lifecycle:transition" value="complete"/>
			<string key="org:resource" value="B"/>
			<date key="time:timestamp" value="2014-04-19T17:00:00.000+10:00"/>
			<string key="Count" value="155"/>
			<string key="Activity" value="Leucocytes"/>
			<string key="org:group" value="B"/>
		</event>
		<event>
			<string key="concept:name" value="CRP"/>
			<string key="lifecycle:transition" value="complete"/>
			<string key="org:resource" value="B"/>
			<date key="time:timestamp" value="2014-04-19T17:00:00.000+10:00"/>
			<string key="Count" value="155"/>
			<string key="Activity" value="CRP"/>
			<string key="org:group" value="B"/>
		</event>
		<event>
			<string key="concept:name" value="Leucocytes"/>
			<string key="lifecycle:transition" value="complete"/>
			<string key="org:resource" value="B"/>
			<date key="time:timestamp" value="2014-04-20T17:00:00.000+10:00"/>
			<string key="Count" value="155"/>
			<string key="Activity" value="Leucocytes"/>
			<string key="org:group" value="B"/>
		</event>
		<event>
			<string key="concept:name" value="CRP"/>
			<string key="lifecycle:transition" value="complete"/>
			<string key="org:resource" value="B"/>
			<date key="time:timestamp" value="2014-04-20T17:00:00.000+10:00"/>
			<string key="Count" value="155"/>
			<string key="Activity" value="CRP"/>
			<string key="org:group" value="B"/>
		</event>
		<event>
			<string key="concept:name" value="Leucocytes"/>
			<string key="lifecycle:transition" value="complete"/>
			<string key="org:resource" value="B"/>
			<date key="time:timestamp" value="2014-04-21T17:00:00.000+10:00"/>
			<string key="Count" value="155"/>
			<string key="Activity" value="Leucocytes"/>
			<string key="org:group" value="B"/>
		</event>
		<event>
			<string key="concept:name" value="CRP"/>
			<string key="lifecycle:transition" value="complete"/>
			<string key="org:resource" value="B"/>
			<date key="time:timestamp" value="2014-04-21T17:00:00.000+10:00"/>
			<string key="Count" value="155"/>
			<string key="Activity" value="CRP"/>
			<string key="org:group" value="B"/>
		</event>
		<event>
			<string key="concept:name" value="Leucocytes"/>
			<string key="lifecycle:transition" value="complete"/>
			<string key="org:resource" value="B"/>
			<date key="time:timestamp" value="2014-04-24T17:00:00.000+10:00"/>
			<string key="Count" value="155"/>
			<string key="Activity" value="Leucocytes"/>
			<string key="org:group" value="B"/>
		</event>
		<event>
			<string key="concept:name" value="CRP"/>
			<string key="lifecycle:transition" value="complete"/>
			<string key="org:resource" value="B"/>
			<date key="time:timestamp" value="2014-04-24T17:00:00.000+10:00"/>
			<string key="Count" value="155"/>
			<string key="Activity" value="CRP"/>
			<string key="org:group" value="B"/>
		</event>
		<event>
			<string key="concept:name" value="Leucocytes"/>
			<string key="lifecycle:transition" value="complete"/>
			<string key="org:resource" value="B"/>
			<date key="time:timestamp" value="2014-04-26T17:00:00.000+10:00"/>
			<string key="Count" value="155"/>
			<string key="Activity" value="Leucocytes"/>
			<string key="org:group" value="B"/>
		</event>
		<event>
			<string key="concept:name" value="CRP"/>
			<string key="lifecycle:transition" value="complete"/>
			<string key="org:resource" value="B"/>
			<date key="time:timestamp" value="2014-04-26T17:00:00.000+10:00"/>
			<string key="Count" value="155"/>
			<string key="Activity" value="CRP"/>
			<string key="org:group" value="B"/>
		</event>
		<event>
			<string key="concept:name" value="Release A"/>
			<string key="lifecycle:transition" value="complete"/>
			<string key="org:resource" value="E"/>
			<date key="time:timestamp" value="2014-04-29T19:00:00.000+10:00"/>
			<string key="Count" value="155"/>
			<string key="Activity" value="Release A"/>
			<string key="org:group" value="E"/>
		</event>
		<event>
			<string key="concept:name" value="Return ER"/>
			<string key="lifecycle:transition" value="complete"/>
			<string key="org:resource" value="?"/>
			<date key="time:timestamp" value="2014-05-11T01:27:33.000+10:00"/>
			<string key="Count" value="155"/>
			<string key="Activity" value="Return ER"/>
			<string key="org:group" value="?"/>
		</event>
	</trace>
	<trace>
		<string key="concept:name" value="TT"/>
		<string key="variant" value="Variant 3"/>
		<int key="variant-index" value="3"/>
		<string key="creator" value="Fluxicon Disco"/>
		<event>
			<string key="concept:name" value="ER Registration"/>
			<string key="lifecycle:transition" value="complete"/>
			<string key="org:resource" value="A"/>
			<date key="time:timestamp" value="2014-08-06T01:03:03.000+10:00"/>
			<string key="Count" value="155"/>
			<string key="Activity" value="ER Registration"/>
			<string key="InfectionSuspected" value="FALSE"/>
			<string key="org:group" value="A"/>
		</event>
		<event>
			<string key="concept:name" value="ER Triage"/>
			<string key="lifecycle:transition" value="complete"/>
			<string key="org:resource" value="C"/>
			<date key="time:timestamp" value="2014-08-06T01:12:05.000+10:00"/>
			<string key="Count" value="155"/>
			<string key="Activity" value="ER Triage"/>
			<string key="org:group" value="C"/>
		</event>
		<event>
			<string key="concept:name" value="ER Sepsis Triage"/>
			<string key="lifecycle:transition" value="complete"/>
			<string key="org:resource" value="A"/>
			<date key="time:timestamp" value="2014-08-06T01:12:55.000+10:00"/>
			<string key="Count" value="155"/>
			<string key="Activity" value="ER Sepsis Triage"/>
			<string key="org:group" value="A"/>
		</event>
		<event>
			<string key="concept:name" value="Leucocytes"/>
			<string key="lifecycle:transition" value="complete"/>
			<string key="org:resource" value="B"/>
			<date key="time:timestamp" value="2014-08-06T01:34:00.000+10:00"/>
			<string key="Count" value="155"/>
			<string key="Activity" value="Leucocytes"/>
			<string key="org:group" value="B"/>
		</event>
		<event>
			<string key="concept:name" value="CRP"/>
			<string key="lifecycle:transition" value="complete"/>
			<string key="org:resource" value="B"/>
			<date key="time:timestamp" value="2014-08-06T01:34:00.000+10:00"/>
			<string key="Count" value="155"/>
			<string key="Activity" value="CRP"/>
			<string key="org:group" value="B"/>
		</event>
	</trace>
	<trace>
		<string key="concept:name" value="CU"/>
		<string key="variant" value="Variant 48"/>
		<int key="variant-index" value="48"/>
		<string key="creator" value="Fluxicon Disco"/>
		<event>
			<string key="concept:name" value="ER Registration"/>
			<string key="lifecycle:transition" value="complete"/>
			<string key="org:resource" value="A"/>
			<date key="time:timestamp" value="2014-12-27T04:45:40.000+10:00"/>
			<string key="Count" value="155"/>
			<string key="Activity" value="ER Registration"/>
			<string key="InfectionSuspected" value="FALSE"/>
			<string key="org:group" value="A"/>
		</event>
		<event>
			<string key="concept:name" value="ER Triage"/>
			<string key="lifecycle:transition" value="complete"/>
			<string key="org:resource" value="C"/>
			<date key="time:timestamp" value="2014-12-27T05:02:26.000+10:00"/>
			<string key="Count" value="155"/>
			<string key="Activity" value="ER Triage"/>
			<string key="org:group" value="C"/>
		</event>
		<event>
			<string key="concept:name" value="ER Sepsis Triage"/>
			<string key="lifecycle:transition" value="complete"/>
			<string key="org:resource" value="A"/>
			<date key="time:timestamp" value="2014-12-27T05:02:43.000+10:00"/>
			<string key="Count" value="155"/>
			<string key="Activity" value="ER Sepsis Triage"/>
			<string key="org:group" value="A"/>
		</event>
		<event>
			<string key="concept:name" value="CRP"/>
			<string key="lifecycle:transition" value="complete"/>
			<string key="org:resource" value="B"/>
			<date key="time:timestamp" value="2014-12-27T05:07:00.000+10:00"/>
			<string key="Count" value="155"/>
			<string key="Activity" value="CRP"/>
			<string key="org:group" value="B"/>
		</event>
		<event>
			<string key="concept:name" value="Leucocytes"/>
			<string key="lifecycle:transition" value="complete"/>
			<string key="org:resource" value="B"/>
			<date key="time:timestamp" value="2014-12-27T05:07:00.000+10:00"/>
			<string key="Count" value="155"/>
			<string key="Activity" value="Leucocytes"/>
			<string key="org:group" value="B"/>
		</event>
		<event>
			<string key="concept:name" value="LacticAcid"/>
			<string key="lifecycle:transition" value="complete"/>
			<string key="org:resource" value="B"/>
			<date key="time:timestamp" value="2014-12-27T05:07:00.000+10:00"/>
			<string key="Count" value="155"/>
			<string key="Activity" value="LacticAcid"/>
			<string key="org:group" value="B"/>
		</event>
		<event>
			<string key="concept:name" value="Admission NC"/>
			<string key="lifecycle:transition" value="complete"/>
			<string key="org:resource" value="S"/>
			<date key="time:timestamp" value="2014-12-27T06:59:03.000+10:00"/>
			<string key="Count" value="155"/>
			<string key="Activity" value="Admission NC"/>
			<string key="org:group" value="S"/>
		</event>
		<event>
			<string key="concept:name" value="CRP"/>
			<string key="lifecycle:transition" value="complete"/>
			<string key="org:resource" value="B"/>
			<date key="time:timestamp" value="2014-12-27T17:00:00.000+10:00"/>
			<string key="Count" value="155"/>
			<string key="Activity" value="CRP"/>
			<string key="org:group" value="B"/>
		</event>
		<event>
			<string key="concept:name" value="Leucocytes"/>
			<string key="lifecycle:transition" value="complete"/>
			<string key="org:resource" value="B"/>
			<date key="time:timestamp" value="2014-12-27T17:00:00.000+10:00"/>
			<string key="Count" value="155"/>
			<string key="Activity" value="Leucocytes"/>
			<string key="org:group" value="B"/>
		</event>
		<event>
			<string key="concept:name" value="Release A"/>
			<string key="lifecycle:transition" value="complete"/>
			<string key="org:resource" value="E"/>
			<date key="time:timestamp" value="2014-12-27T22:00:00.000+10:00"/>
			<string key="Count" value="155"/>
			<string key="Activity" value="Release A"/>
			<string key="org:group" value="E"/>
		</event>
		<event>
			<string key="concept:name" value="Return ER"/>
			<string key="lifecycle:transition" value="complete"/>
			<string key="org:resource" value="?"/>
			<date key="time:timestamp" value="2015-01-05T01:32:50.000+10:00"/>
			<string key="Count" value="155"/>
			<string key="Activity" value="Return ER"/>
			<string key="org:group" value="?"/>
		</event>
	</trace>
	<trace>
		<string key="concept:name" value="HU"/>
		<string key="variant" value="Variant 1"/>
		<int key="variant-index" value="1"/>
		<string key="creator" value="Fluxicon Disco"/>
		<event>
			<string key="concept:name" value="ER Registration"/>
			<string key="lifecycle:transition" value="complete"/>
			<string key="org:resource" value="A"/>
			<date key="time:timestamp" value="2014-02-02T06:08:54.000+10:00"/>
			<string key="Count" value="155"/>
			<string key="Activity" value="ER Registration"/>
			<string key="InfectionSuspected" value="FALSE"/>
			<string key="org:group" value="A"/>
		</event>
		<event>
			<string key="concept:name" value="ER Triage"/>
			<string key="lifecycle:transition" value="complete"/>
			<string key="org:resource" value="C"/>
			<date key="time:timestamp" value="2014-02-02T06:20:13.000+10:00"/>
			<string key="Count" value="155"/>
			<string key="Activity" value="ER Triage"/>
			<string key="org:group" value="C"/>
		</event>
		<event>
			<string key="concept:name" value="ER Sepsis Triage"/>
			<string key="lifecycle:transition" value="complete"/>
			<string key="org:resource" value="A"/>
			<date key="time:timestamp" value="2014-02-02T06:20:30.000+10:00"/>
			<string key="Count" value="155"/>
			<string key="Activity" value="ER Sepsis Triage"/>
			<string key="org:group" value="A"/>
		</event>
	</trace>
	<trace>
		<string key="concept:name" value="UU"/>
		<string key="variant" value="Variant 11"/>
		<int key="variant-index" value="11"/>
		<string key="creator" value="Fluxicon Disco"/>
		<event>
			<string key="concept:name" value="ER Registration"/>
			<string key="lifecycle:transition" value="complete"/>
			<string key="org:resource" value="A"/>
			<date key="time:timestamp" value="2014-05-07T18:51:00.000+10:00"/>
			<string key="Count" value="155"/>
			<string key="Activity" value="ER Registration"/>
			<string key="InfectionSuspected" value="FALSE"/>
			<string key="org:group" value="A"/>
		</event>
		<event>
			<string key="concept:name" value="ER Triage"/>
			<string key="lifecycle:transition" value="complete"/>
			<string key="org:resource" value="C"/>
			<date key="time:timestamp" value="2014-05-07T18:58:31.000+10:00"/>
			<string key="Count" value="155"/>
			<string key="Activity" value="ER Triage"/>
			<string key="org:group" value="C"/>
		</event>
		<event>
			<string key="concept:name" value="ER Sepsis Triage"/>
			<string key="lifecycle:transition" value="complete"/>
			<string key="org:resource" value="A"/>
			<date key="time:timestamp" value="2014-05-07T18:59:00.000+10:00"/>
			<string key="Count" value="155"/>
			<string key="Activity" value="ER Sepsis Triage"/>
			<string key="org:group" value="A"/>
		</event>
		<event>
			<string key="concept:name" value="Leucocytes"/>
			<string key="lifecycle:transition" value="complete"/>
			<string key="org:resource" value="B"/>
			<date key="time:timestamp" value="2014-05-07T19:09:00.000+10:00"/>
			<string key="Count" value="155"/>
			<string key="Activity" value="Leucocytes"/>
			<string key="org:group" value="B"/>
		</event>
		<event>
			<string key="concept:name" value="Admission NC"/>
			<string key="lifecycle:transition" value="complete"/>
			<string key="org:resource" value="V"/>
			<date key="time:timestamp" value="2014-05-07T20:05:37.000+10:00"/>
			<string key="Count" value="155"/>
			<string key="Activity" value="Admission NC"/>
			<string key="org:group" value="V"/>
		</event>
		<event>
			<string key="concept:name" value="Release A"/>
			<string key="lifecycle:transition" value="complete"/>
			<string key="org:resource" value="E"/>
			<date key="time:timestamp" value="2014-05-11T00:00:00.000+10:00"/>
			<string key="Count" value="155"/>
			<string key="Activity" value="Release A"/>
			<string key="org:group" value="E"/>
		</event>
	</trace>
	<trace>
		<string key="concept:name" value="YU"/>
		<string key="variant" value="Variant 1"/>
		<int key="variant-index" value="1"/>
		<string key="creator" value="Fluxicon Disco"/>
		<event>
			<string key="concept:name" value="ER Registration"/>
			<string key="lifecycle:transition" value="complete"/>
			<string key="org:resource" value="A"/>
			<date key="time:timestamp" value="2014-02-05T16:49:49.000+10:00"/>
			<string key="Count" value="155"/>
			<string key="Activity" value="ER Registration"/>
			<string key="InfectionSuspected" value="FALSE"/>
			<string key="org:group" value="A"/>
		</event>
		<event>
			<string key="concept:name" value="ER Triage"/>
			<string key="lifecycle:transition" value="complete"/>
			<string key="org:resource" value="C"/>
			<date key="time:timestamp" value="2014-02-05T16:58:28.000+10:00"/>
			<string key="Count" value="155"/>
			<string key="Activity" value="ER Triage"/>
			<string key="org:group" value="C"/>
		</event>
		<event>
			<string key="concept:name" value="ER Sepsis Triage"/>
			<string key="lifecycle:transition" value="complete"/>
			<string key="org:resource" value="A"/>
			<date key="time:timestamp" value="2014-02-05T16:58:54.000+10:00"/>
			<string key="Count" value="155"/>
			<string key="Activity" value="ER Sepsis Triage"/>
			<string key="org:group" value="A"/>
		</event>
	</trace>
	<trace>
		<string key="concept:name" value="KV"/>
		<string key="variant" value="Variant 49"/>
		<int key="variant-index" value="49"/>
		<string key="creator" value="Fluxicon Disco"/>
		<event>
			<string key="concept:name" value="ER Registration"/>
			<string key="lifecycle:transition" value="complete"/>
			<string key="org:resource" value="A"/>
			<date key="time:timestamp" value="2014-08-08T01:49:36.000+10:00"/>
			<string key="Count" value="155"/>
			<string key="Activity" value="ER Registration"/>
			<string key="InfectionSuspected" value="FALSE"/>
			<string key="org:group" value="A"/>
		</event>
		<event>
			<string key="concept:name" value="ER Triage"/>
			<string key="lifecycle:transition" value="complete"/>
			<string key="org:resource" value="C"/>
			<date key="time:timestamp" value="2014-08-08T01:52:59.000+10:00"/>
			<string key="Count" value="155"/>
			<string key="Activity" value="ER Triage"/>
			<string key="org:group" value="C"/>
		</event>
		<event>
			<string key="concept:name" value="Leucocytes"/>
			<string key="lifecycle:transition" value="complete"/>
			<string key="org:resource" value="B"/>
			<date key="time:timestamp" value="2014-08-08T02:02:00.000+10:00"/>
			<string key="Count" value="155"/>
			<string key="Activity" value="Leucocytes"/>
			<string key="org:group" value="B"/>
		</event>
		<event>
			<string key="concept:name" value="CRP"/>
			<string key="lifecycle:transition" value="complete"/>
			<string key="org:resource" value="B"/>
			<date key="time:timestamp" value="2014-08-08T02:02:00.000+10:00"/>
			<string key="Count" value="155"/>
			<string key="Activity" value="CRP"/>
			<string key="org:group" value="B"/>
		</event>
		<event>
			<string key="concept:name" value="ER Sepsis Triage"/>
			<string key="lifecycle:transition" value="complete"/>
			<string key="org:resource" value="A"/>
			<date key="time:timestamp" value="2014-08-08T04:41:00.000+10:00"/>
			<string key="Count" value="155"/>
			<string key="Activity" value="ER Sepsis Triage"/>
			<string key="org:group" value="A"/>
		</event>
		<event>
			<string key="concept:name" value="Admission NC"/>
			<string key="lifecycle:transition" value="complete"/>
			<string key="org:resource" value="F"/>
			<date key="time:timestamp" value="2014-08-08T05:35:50.000+10:00"/>
			<string key="Count" value="155"/>
			<string key="Activity" value="Admission NC"/>
			<string key="org:group" value="F"/>
		</event>
		<event>
			<string key="concept:name" value="Release A"/>
			<string key="lifecycle:transition" value="complete"/>
			<string key="org:resource" value="E"/>
			<date key="time:timestamp" value="2014-08-09T20:00:00.000+10:00"/>
			<string key="Count" value="155"/>
			<string key="Activity" value="Release A"/>
			<string key="org:group" value="E"/>
		</event>
		<event>
			<string key="concept:name" value="Return ER"/>
			<string key="lifecycle:transition" value="complete"/>
			<string key="org:resource" value="?"/>
			<date key="time:timestamp" value="2014-08-14T05:29:21.000+10:00"/>
			<string key="Count" value="155"/>
			<string key="Activity" value="Return ER"/>
			<string key="org:group" value="?"/>
		</event>
	</trace>
	<trace>
		<string key="concept:name" value="LV"/>
		<string key="variant" value="Variant 50"/>
		<int key="variant-index" value="50"/>
		<string key="creator" value="Fluxicon Disco"/>
		<event>
			<string key="concept:name" value="ER Registration"/>
			<string key="lifecycle:transition" value="complete"/>
			<string key="org:resource" value="A"/>
			<date key="time:timestamp" value="2014-10-02T21:47:38.000+10:00"/>
			<string key="Count" value="155"/>
			<string key="Activity" value="ER Registration"/>
			<string key="InfectionSuspected" value="FALSE"/>
			<string key="org:group" value="A"/>
		</event>
		<event>
			<string key="concept:name" value="ER Triage"/>
			<string key="lifecycle:transition" value="complete"/>
			<string key="org:resource" value="C"/>
			<date key="time:timestamp" value="2014-10-02T22:03:34.000+10:00"/>
			<string key="Count" value="155"/>
			<string key="Activity" value="ER Triage"/>
			<string key="org:group" value="C"/>
		</event>
		<event>
			<string key="concept:name" value="ER Sepsis Triage"/>
			<string key="lifecycle:transition" value="complete"/>
			<string key="org:resource" value="A"/>
			<date key="time:timestamp" value="2014-10-02T22:03:58.000+10:00"/>
			<string key="Count" value="155"/>
			<string key="Activity" value="ER Sepsis Triage"/>
			<string key="org:group" value="A"/>
		</event>
		<event>
			<string key="concept:name" value="Leucocytes"/>
			<string key="lifecycle:transition" value="complete"/>
			<string key="org:resource" value="B"/>
			<date key="time:timestamp" value="2014-10-02T22:19:00.000+10:00"/>
			<string key="Count" value="155"/>
			<string key="Activity" value="Leucocytes"/>
			<string key="org:group" value="B"/>
		</event>
		<event>
			<string key="concept:name" value="CRP"/>
			<string key="lifecycle:transition" value="complete"/>
			<string key="org:resource" value="B"/>
			<date key="time:timestamp" value="2014-10-02T22:19:00.000+10:00"/>
			<string key="Count" value="155"/>
			<string key="Activity" value="CRP"/>
			<string key="org:group" value="B"/>
		</event>
		<event>
			<string key="concept:name" value="Admission NC"/>
			<string key="lifecycle:transition" value="complete"/>
			<string key="org:resource" value="D"/>
			<date key="time:timestamp" value="2014-10-03T00:14:07.000+10:00"/>
			<string key="Count" value="155"/>
			<string key="Activity" value="Admission NC"/>
			<string key="org:group" value="D"/>
		</event>
		<event>
			<string key="concept:name" value="Leucocytes"/>
			<string key="lifecycle:transition" value="complete"/>
			<string key="org:resource" value="B"/>
			<date key="time:timestamp" value="2014-10-03T23:00:00.000+10:00"/>
			<string key="Count" value="155"/>
			<string key="Activity" value="Leucocytes"/>
			<string key="org:group" value="B"/>
		</event>
		<event>
			<string key="concept:name" value="CRP"/>
			<string key="lifecycle:transition" value="complete"/>
			<string key="org:resource" value="B"/>
			<date key="time:timestamp" value="2014-10-03T23:00:00.000+10:00"/>
			<string key="Count" value="155"/>
			<string key="Activity" value="CRP"/>
			<string key="org:group" value="B"/>
		</event>
		<event>
			<string key="concept:name" value="Leucocytes"/>
			<string key="lifecycle:transition" value="complete"/>
			<string key="org:resource" value="B"/>
			<date key="time:timestamp" value="2014-10-04T23:00:00.000+10:00"/>
			<string key="Count" value="155"/>
			<string key="Activity" value="Leucocytes"/>
			<string key="org:group" value="B"/>
		</event>
		<event>
			<string key="concept:name" value="CRP"/>
			<string key="lifecycle:transition" value="complete"/>
			<string key="org:resource" value="B"/>
			<date key="time:timestamp" value="2014-10-04T23:00:00.000+10:00"/>
			<string key="Count" value="155"/>
			<string key="Activity" value="CRP"/>
			<string key="org:group" value="B"/>
		</event>
		<event>
			<string key="concept:name" value="CRP"/>
			<string key="lifecycle:transition" value="complete"/>
			<string key="org:resource" value="B"/>
			<date key="time:timestamp" value="2014-10-05T17:00:00.000+10:00"/>
			<string key="Count" value="155"/>
			<string key="Activity" value="CRP"/>
			<string key="org:group" value="B"/>
		</event>
		<event>
			<string key="concept:name" value="Leucocytes"/>
			<string key="lifecycle:transition" value="complete"/>
			<string key="org:resource" value="B"/>
			<date key="time:timestamp" value="2014-10-05T17:00:00.000+10:00"/>
			<string key="Count" value="155"/>
			<string key="Activity" value="Leucocytes"/>
			<string key="org:group" value="B"/>
		</event>
		<event>
			<string key="concept:name" value="CRP"/>
			<string key="lifecycle:transition" value="complete"/>
			<string key="org:resource" value="B"/>
			<date key="time:timestamp" value="2014-10-07T17:00:00.000+10:00"/>
			<string key="Count" value="155"/>
			<string key="Activity" value="CRP"/>
			<string key="org:group" value="B"/>
		</event>
		<event>
			<string key="concept:name" value="Leucocytes"/>
			<string key="lifecycle:transition" value="complete"/>
			<string key="org:resource" value="B"/>
			<date key="time:timestamp" value="2014-10-07T17:00:00.000+10:00"/>
			<string key="Count" value="155"/>
			<string key="Activity" value="Leucocytes"/>
			<string key="org:group" value="B"/>
		</event>
		<event>
			<string key="concept:name" value="Leucocytes"/>
			<string key="lifecycle:transition" value="complete"/>
			<string key="org:resource" value="B"/>
			<date key="time:timestamp" value="2014-10-09T17:00:00.000+10:00"/>
			<string key="Count" value="155"/>
			<string key="Activity" value="Leucocytes"/>
			<string key="org:group" value="B"/>
		</event>
		<event>
			<string key="concept:name" value="CRP"/>
			<string key="lifecycle:transition" value="complete"/>
			<string key="org:resource" value="B"/>
			<date key="time:timestamp" value="2014-10-09T17:00:00.000+10:00"/>
			<string key="Count" value="155"/>
			<string key="Activity" value="CRP"/>
			<string key="org:group" value="B"/>
		</event>
		<event>
			<string key="concept:name" value="CRP"/>
			<string key="lifecycle:transition" value="complete"/>
			<string key="org:resource" value="B"/>
			<date key="time:timestamp" value="2014-10-12T17:00:00.000+10:00"/>
			<string key="Count" value="155"/>
			<string key="Activity" value="CRP"/>
			<string key="org:group" value="B"/>
		</event>
		<event>
			<string key="concept:name" value="Leucocytes"/>
			<string key="lifecycle:transition" value="complete"/>
			<string key="org:resource" value="B"/>
			<date key="time:timestamp" value="2014-10-12T17:00:00.000+10:00"/>
			<string key="Count" value="155"/>
			<string key="Activity" value="Leucocytes"/>
			<string key="org:group" value="B"/>
		</event>
		<event>
			<string key="concept:name" value="Release D"/>
			<string key="lifecycle:transition" value="complete"/>
			<string key="org:resource" value="E"/>
			<date key="time:timestamp" value="2014-10-23T19:30:00.000+10:00"/>
			<string key="Count" value="155"/>
			<string key="Activity" value="Release D"/>
			<string key="org:group" value="E"/>
		</event>
	</trace>
	<trace>
		<string key="concept:name" value="RV"/>
		<string key="variant" value="Variant 1"/>
		<int key="variant-index" value="1"/>
		<string key="creator" value="Fluxicon Disco"/>
		<event>
			<string key="concept:name" value="ER Registration"/>
			<string key="lifecycle:transition" value="complete"/>
			<string key="org:resource" value="A"/>
			<date key="time:timestamp" value="2014-10-15T07:06:51.000+10:00"/>
			<string key="Count" value="155"/>
			<string key="Activity" value="ER Registration"/>
			<string key="InfectionSuspected" value="FALSE"/>
			<string key="org:group" value="A"/>
		</event>
		<event>
			<string key="concept:name" value="ER Triage"/>
			<string key="lifecycle:transition" value="complete"/>
			<string key="org:resource" value="C"/>
			<date key="time:timestamp" value="2014-10-15T07:28:18.000+10:00"/>
			<string key="Count" value="155"/>
			<string key="Activity" value="ER Triage"/>
			<string key="org:group" value="C"/>
		</event>
		<event>
			<string key="concept:name" value="ER Sepsis Triage"/>
			<string key="lifecycle:transition" value="complete"/>
			<string key="org:resource" value="A"/>
			<date key="time:timestamp" value="2014-10-15T07:28:35.000+10:00"/>
			<string key="Count" value="155"/>
			<string key="Activity" value="ER Sepsis Triage"/>
			<string key="org:group" value="A"/>
		</event>
	</trace>
	<trace>
		<string key="concept:name" value="VV"/>
		<string key="variant" value="Variant 2"/>
		<int key="variant-index" value="2"/>
		<string key="creator" value="Fluxicon Disco"/>
		<event>
			<string key="concept:name" value="ER Registration"/>
			<string key="lifecycle:transition" value="complete"/>
			<string key="org:resource" value="A"/>
			<date key="time:timestamp" value="2014-10-23T23:33:17.000+10:00"/>
			<string key="Count" value="155"/>
			<string key="Activity" value="ER Registration"/>
			<string key="InfectionSuspected" value="FALSE"/>
			<string key="org:group" value="A"/>
		</event>
		<event>
			<string key="concept:name" value="ER Triage"/>
			<string key="lifecycle:transition" value="complete"/>
			<string key="org:resource" value="C"/>
			<date key="time:timestamp" value="2014-10-24T00:24:49.000+10:00"/>
			<string key="Count" value="155"/>
			<string key="Activity" value="ER Triage"/>
			<string key="org:group" value="C"/>
		</event>
		<event>
			<string key="concept:name" value="ER Sepsis Triage"/>
			<string key="lifecycle:transition" value="complete"/>
			<string key="org:resource" value="A"/>
			<date key="time:timestamp" value="2014-10-24T00:24:59.000+10:00"/>
			<string key="Count" value="155"/>
			<string key="Activity" value="ER Sepsis Triage"/>
			<string key="org:group" value="A"/>
		</event>
		<event>
			<string key="concept:name" value="CRP"/>
			<string key="lifecycle:transition" value="complete"/>
			<string key="org:resource" value="B"/>
			<date key="time:timestamp" value="2014-10-24T00:41:00.000+10:00"/>
			<string key="Count" value="155"/>
			<string key="Activity" value="CRP"/>
			<string key="org:group" value="B"/>
		</event>
		<event>
			<string key="concept:name" value="Leucocytes"/>
			<string key="lifecycle:transition" value="complete"/>
			<string key="org:resource" value="B"/>
			<date key="time:timestamp" value="2014-10-24T00:41:00.000+10:00"/>
			<string key="Count" value="155"/>
			<string key="Activity" value="Leucocytes"/>
			<string key="org:group" value="B"/>
		</event>
	</trace>
	<trace>
		<string key="concept:name" value="HW"/>
		<string key="variant" value="Variant 51"/>
		<int key="variant-index" value="51"/>
		<string key="creator" value="Fluxicon Disco"/>
		<event>
			<string key="concept:name" value="ER Registration"/>
			<string key="lifecycle:transition" value="complete"/>
			<string key="org:resource" value="L"/>
			<date key="time:timestamp" value="2014-07-01T22:58:06.000+10:00"/>
			<string key="Count" value="155"/>
			<string key="Activity" value="ER Registration"/>
			<string key="InfectionSuspected" value="FALSE"/>
			<string key="org:group" value="L"/>
		</event>
		<event>
			<string key="concept:name" value="ER Triage"/>
			<string key="lifecycle:transition" value="complete"/>
			<string key="org:resource" value="C"/>
			<date key="time:timestamp" value="2014-07-01T23:00:15.000+10:00"/>
			<string key="Count" value="155"/>
			<string key="Activity" value="ER Triage"/>
			<string key="org:group" value="C"/>
		</event>
		<event>
			<string key="concept:name" value="ER Sepsis Triage"/>
			<string key="lifecycle:transition" value="complete"/>
			<string key="org:resource" value="L"/>
			<date key="time:timestamp" value="2014-07-01T23:00:58.000+10:00"/>
			<string key="Count" value="155"/>
			<string key="Activity" value="ER Sepsis Triage"/>
			<string key="org:group" value="L"/>
		</event>
		<event>
			<string key="concept:name" value="Leucocytes"/>
			<string key="lifecycle:transition" value="complete"/>
			<string key="org:resource" value="B"/>
			<date key="time:timestamp" value="2014-07-01T23:19:00.000+10:00"/>
			<string key="Count" value="155"/>
			<string key="Activity" value="Leucocytes"/>
			<string key="org:group" value="B"/>
		</event>
		<event>
			<string key="concept:name" value="CRP"/>
			<string key="lifecycle:transition" value="complete"/>
			<string key="org:resource" value="B"/>
			<date key="time:timestamp" value="2014-07-01T23:19:00.000+10:00"/>
			<string key="Count" value="155"/>
			<string key="Activity" value="CRP"/>
			<string key="org:group" value="B"/>
		</event>
		<event>
			<string key="concept:name" value="ER Triage"/>
			<string key="lifecycle:transition" value="complete"/>
			<string key="org:resource" value="C"/>
			<date key="time:timestamp" value="2014-07-01T23:54:26.000+10:00"/>
			<string key="Count" value="155"/>
			<string key="Activity" value="ER Triage"/>
			<string key="org:group" value="C"/>
		</event>
	</trace>
	<trace>
		<string key="concept:name" value="RX"/>
		<string key="variant" value="Variant 2"/>
		<int key="variant-index" value="2"/>
		<string key="creator" value="Fluxicon Disco"/>
		<event>
			<string key="concept:name" value="ER Registration"/>
			<string key="lifecycle:transition" value="complete"/>
			<string key="org:resource" value="L"/>
			<date key="time:timestamp" value="2014-07-24T16:49:49.000+10:00"/>
			<string key="Count" value="155"/>
			<string key="Activity" value="ER Registration"/>
			<string key="InfectionSuspected" value="FALSE"/>
			<string key="org:group" value="L"/>
		</event>
		<event>
			<string key="concept:name" value="ER Triage"/>
			<string key="lifecycle:transition" value="complete"/>
			<string key="org:resource" value="C"/>
			<date key="time:timestamp" value="2014-07-24T16:57:15.000+10:00"/>
			<string key="Count" value="155"/>
			<string key="Activity" value="ER Triage"/>
			<string key="org:group" value="C"/>
		</event>
		<event>
			<string key="concept:name" value="ER Sepsis Triage"/>
			<string key="lifecycle:transition" value="complete"/>
			<string key="org:resource" value="L"/>
			<date key="time:timestamp" value="2014-07-24T17:05:20.000+10:00"/>
			<string key="Count" value="155"/>
			<string key="Activity" value="ER Sepsis Triage"/>
			<string key="org:group" value="L"/>
		</event>
		<event>
			<string key="concept:name" value="CRP"/>
			<string key="lifecycle:transition" value="complete"/>
			<string key="org:resource" value="B"/>
			<date key="time:timestamp" value="2014-07-24T17:09:00.000+10:00"/>
			<string key="Count" value="155"/>
			<string key="Activity" value="CRP"/>
			<string key="org:group" value="B"/>
		</event>
		<event>
			<string key="concept:name" value="Leucocytes"/>
			<string key="lifecycle:transition" value="complete"/>
			<string key="org:resource" value="B"/>
			<date key="time:timestamp" value="2014-07-24T17:09:00.000+10:00"/>
			<string key="Count" value="155"/>
			<string key="Activity" value="Leucocytes"/>
			<string key="org:group" value="B"/>
		</event>
	</trace>
	<trace>
		<string key="concept:name" value="VX"/>
		<string key="variant" value="Variant 2"/>
		<int key="variant-index" value="2"/>
		<string key="creator" value="Fluxicon Disco"/>
		<event>
			<string key="concept:name" value="ER Registration"/>
			<string key="lifecycle:transition" value="complete"/>
			<string key="org:resource" value="A"/>
			<date key="time:timestamp" value="2014-01-30T01:19:33.000+10:00"/>
			<string key="Count" value="155"/>
			<string key="Activity" value="ER Registration"/>
			<string key="InfectionSuspected" value="FALSE"/>
			<string key="org:group" value="A"/>
		</event>
		<event>
			<string key="concept:name" value="ER Triage"/>
			<string key="lifecycle:transition" value="complete"/>
			<string key="org:resource" value="C"/>
			<date key="time:timestamp" value="2014-01-30T01:24:11.000+10:00"/>
			<string key="Count" value="155"/>
			<string key="Activity" value="ER Triage"/>
			<string key="org:group" value="C"/>
		</event>
		<event>
			<string key="concept:name" value="ER Sepsis Triage"/>
			<string key="lifecycle:transition" value="complete"/>
			<string key="org:resource" value="A"/>
			<date key="time:timestamp" value="2014-01-30T01:24:42.000+10:00"/>
			<string key="Count" value="155"/>
			<string key="Activity" value="ER Sepsis Triage"/>
			<string key="org:group" value="A"/>
		</event>
		<event>
			<string key="concept:name" value="CRP"/>
			<string key="lifecycle:transition" value="complete"/>
			<string key="org:resource" value="B"/>
			<date key="time:timestamp" value="2014-01-30T01:35:00.000+10:00"/>
			<string key="Count" value="155"/>
			<string key="Activity" value="CRP"/>
			<string key="org:group" value="B"/>
		</event>
		<event>
			<string key="concept:name" value="Leucocytes"/>
			<string key="lifecycle:transition" value="complete"/>
			<string key="org:resource" value="B"/>
			<date key="time:timestamp" value="2014-01-30T01:35:00.000+10:00"/>
			<string key="Count" value="155"/>
			<string key="Activity" value="Leucocytes"/>
			<string key="org:group" value="B"/>
		</event>
	</trace>
	<trace>
		<string key="concept:name" value="AY"/>
		<string key="variant" value="Variant 52"/>
		<int key="variant-index" value="52"/>
		<string key="creator" value="Fluxicon Disco"/>
		<event>
			<string key="concept:name" value="ER Registration"/>
			<string key="lifecycle:transition" value="complete"/>
			<string key="org:resource" value="A"/>
			<date key="time:timestamp" value="2014-01-04T21:08:23.000+10:00"/>
			<string key="Count" value="155"/>
			<string key="Activity" value="ER Registration"/>
			<string key="InfectionSuspected" value="FALSE"/>
			<string key="org:group" value="A"/>
		</event>
		<event>
			<string key="concept:name" value="ER Triage"/>
			<string key="lifecycle:transition" value="complete"/>
			<string key="org:resource" value="C"/>
			<date key="time:timestamp" value="2014-01-04T21:15:28.000+10:00"/>
			<string key="Count" value="155"/>
			<string key="Activity" value="ER Triage"/>
			<string key="org:group" value="C"/>
		</event>
		<event>
			<string key="concept:name" value="CRP"/>
			<string key="lifecycle:transition" value="complete"/>
			<string key="org:resource" value="B"/>
			<date key="time:timestamp" value="2014-01-04T21:16:00.000+10:00"/>
			<string key="Count" value="155"/>
			<string key="Activity" value="CRP"/>
			<string key="org:group" value="B"/>
		</event>
		<event>
			<string key="concept:name" value="Leucocytes"/>
			<string key="lifecycle:transition" value="complete"/>
			<string key="org:resource" value="B"/>
			<date key="time:timestamp" value="2014-01-04T21:16:00.000+10:00"/>
			<string key="Count" value="155"/>
			<string key="Activity" value="Leucocytes"/>
			<string key="org:group" value="B"/>
		</event>
		<event>
			<string key="concept:name" value="LacticAcid"/>
			<string key="lifecycle:transition" value="complete"/>
			<string key="org:resource" value="B"/>
			<date key="time:timestamp" value="2014-01-04T21:35:00.000+10:00"/>
			<string key="Count" value="155"/>
			<string key="Activity" value="LacticAcid"/>
			<string key="org:group" value="B"/>
		</event>
		<event>
			<string key="concept:name" value="ER Sepsis Triage"/>
			<string key="lifecycle:transition" value="complete"/>
			<string key="org:resource" value="A"/>
			<date key="time:timestamp" value="2014-01-04T22:19:12.000+10:00"/>
			<string key="Count" value="155"/>
			<string key="Activity" value="ER Sepsis Triage"/>
			<string key="org:group" value="A"/>
		</event>
		<event>
			<string key="concept:name" value="Admission NC"/>
			<string key="lifecycle:transition" value="complete"/>
			<string key="org:resource" value="D"/>
			<date key="time:timestamp" value="2014-01-04T23:26:06.000+10:00"/>
			<string key="Count" value="155"/>
			<string key="Activity" value="Admission NC"/>
			<string key="org:group" value="D"/>
		</event>
		<event>
			<string key="concept:name" value="Leucocytes"/>
			<string key="lifecycle:transition" value="complete"/>
			<string key="org:resource" value="B"/>
			<date key="time:timestamp" value="2014-01-05T17:00:00.000+10:00"/>
			<string key="Count" value="155"/>
			<string key="Activity" value="Leucocytes"/>
			<string key="org:group" value="B"/>
		</event>
		<event>
			<string key="concept:name" value="CRP"/>
			<string key="lifecycle:transition" value="complete"/>
			<string key="org:resource" value="B"/>
			<date key="time:timestamp" value="2014-01-05T17:00:00.000+10:00"/>
			<string key="Count" value="155"/>
			<string key="Activity" value="CRP"/>
			<string key="org:group" value="B"/>
		</event>
		<event>
			<string key="concept:name" value="Leucocytes"/>
			<string key="lifecycle:transition" value="complete"/>
			<string key="org:resource" value="B"/>
			<date key="time:timestamp" value="2014-01-06T23:00:00.000+10:00"/>
			<string key="Count" value="155"/>
			<string key="Activity" value="Leucocytes"/>
			<string key="org:group" value="B"/>
		</event>
		<event>
			<string key="concept:name" value="CRP"/>
			<string key="lifecycle:transition" value="complete"/>
			<string key="org:resource" value="B"/>
			<date key="time:timestamp" value="2014-01-06T23:00:00.000+10:00"/>
			<string key="Count" value="155"/>
			<string key="Activity" value="CRP"/>
			<string key="org:group" value="B"/>
		</event>
		<event>
			<string key="concept:name" value="CRP"/>
			<string key="lifecycle:transition" value="complete"/>
			<string key="org:resource" value="B"/>
			<date key="time:timestamp" value="2014-01-07T17:00:00.000+10:00"/>
			<string key="Count" value="155"/>
			<string key="Activity" value="CRP"/>
			<string key="org:group" value="B"/>
		</event>
		<event>
			<string key="concept:name" value="Leucocytes"/>
			<string key="lifecycle:transition" value="complete"/>
			<string key="org:resource" value="B"/>
			<date key="time:timestamp" value="2014-01-07T17:00:00.000+10:00"/>
			<string key="Count" value="155"/>
			<string key="Activity" value="Leucocytes"/>
			<string key="org:group" value="B"/>
		</event>
		<event>
			<string key="concept:name" value="CRP"/>
			<string key="lifecycle:transition" value="complete"/>
			<string key="org:resource" value="B"/>
			<date key="time:timestamp" value="2014-01-08T17:00:00.000+10:00"/>
			<string key="Count" value="155"/>
			<string key="Activity" value="CRP"/>
			<string key="org:group" value="B"/>
		</event>
		<event>
			<string key="concept:name" value="Leucocytes"/>
			<string key="lifecycle:transition" value="complete"/>
			<string key="org:resource" value="B"/>
			<date key="time:timestamp" value="2014-01-08T17:00:00.000+10:00"/>
			<string key="Count" value="155"/>
			<string key="Activity" value="Leucocytes"/>
			<string key="org:group" value="B"/>
		</event>
		<event>
			<string key="concept:name" value="Leucocytes"/>
			<string key="lifecycle:transition" value="complete"/>
			<string key="org:resource" value="B"/>
			<date key="time:timestamp" value="2014-01-09T17:00:00.000+10:00"/>
			<string key="Count" value="155"/>
			<string key="Activity" value="Leucocytes"/>
			<string key="org:group" value="B"/>
		</event>
		<event>
			<string key="concept:name" value="CRP"/>
			<string key="lifecycle:transition" value="complete"/>
			<string key="org:resource" value="B"/>
			<date key="time:timestamp" value="2014-01-09T17:00:00.000+10:00"/>
			<string key="Count" value="155"/>
			<string key="Activity" value="CRP"/>
			<string key="org:group" value="B"/>
		</event>
		<event>
			<string key="concept:name" value="CRP"/>
			<string key="lifecycle:transition" value="complete"/>
			<string key="org:resource" value="B"/>
			<date key="time:timestamp" value="2014-01-10T17:00:00.000+10:00"/>
			<string key="Count" value="155"/>
			<string key="Activity" value="CRP"/>
			<string key="org:group" value="B"/>
		</event>
		<event>
			<string key="concept:name" value="Leucocytes"/>
			<string key="lifecycle:transition" value="complete"/>
			<string key="org:resource" value="B"/>
			<date key="time:timestamp" value="2014-01-10T17:00:00.000+10:00"/>
			<string key="Count" value="155"/>
			<string key="Activity" value="Leucocytes"/>
			<string key="org:group" value="B"/>
		</event>
		<event>
			<string key="concept:name" value="Leucocytes"/>
			<string key="lifecycle:transition" value="complete"/>
			<string key="org:resource" value="B"/>
			<date key="time:timestamp" value="2014-01-11T17:00:00.000+10:00"/>
			<string key="Count" value="155"/>
			<string key="Activity" value="Leucocytes"/>
			<string key="org:group" value="B"/>
		</event>
		<event>
			<string key="concept:name" value="CRP"/>
			<string key="lifecycle:transition" value="complete"/>
			<string key="org:resource" value="B"/>
			<date key="time:timestamp" value="2014-01-11T17:00:00.000+10:00"/>
			<string key="Count" value="155"/>
			<string key="Activity" value="CRP"/>
			<string key="org:group" value="B"/>
		</event>
		<event>
			<string key="concept:name" value="Release B"/>
			<string key="lifecycle:transition" value="complete"/>
			<string key="org:resource" value="E"/>
			<date key="time:timestamp" value="2014-01-13T01:15:00.000+10:00"/>
			<string key="Count" value="155"/>
			<string key="Activity" value="Release B"/>
			<string key="org:group" value="E"/>
		</event>
	</trace>
	<trace>
		<string key="concept:name" value="LY"/>
		<string key="variant" value="Variant 1"/>
		<int key="variant-index" value="1"/>
		<string key="creator" value="Fluxicon Disco"/>
		<event>
			<string key="concept:name" value="ER Registration"/>
			<string key="lifecycle:transition" value="complete"/>
			<string key="org:resource" value="A"/>
			<date key="time:timestamp" value="2014-04-15T04:24:37.000+10:00"/>
			<string key="Count" value="155"/>
			<string key="Activity" value="ER Registration"/>
			<string key="InfectionSuspected" value="FALSE"/>
			<string key="org:group" value="A"/>
		</event>
		<event>
			<string key="concept:name" value="ER Triage"/>
			<string key="lifecycle:transition" value="complete"/>
			<string key="org:resource" value="C"/>
			<date key="time:timestamp" value="2014-04-15T04:39:53.000+10:00"/>
			<string key="Count" value="155"/>
			<string key="Activity" value="ER Triage"/>
			<string key="org:group" value="C"/>
		</event>
		<event>
			<string key="concept:name" value="ER Sepsis Triage"/>
			<string key="lifecycle:transition" value="complete"/>
			<string key="org:resource" value="A"/>
			<date key="time:timestamp" value="2014-04-15T04:40:40.000+10:00"/>
			<string key="Count" value="155"/>
			<string key="Activity" value="ER Sepsis Triage"/>
			<string key="org:group" value="A"/>
		</event>
	</trace>
	<trace>
		<string key="concept:name" value="OY"/>
		<string key="variant" value="Variant 53"/>
		<int key="variant-index" value="53"/>
		<string key="creator" value="Fluxicon Disco"/>
		<event>
			<string key="concept:name" value="ER Registration"/>
			<string key="lifecycle:transition" value="complete"/>
			<string key="org:resource" value="A"/>
			<date key="time:timestamp" value="2014-12-12T19:37:36.000+10:00"/>
			<string key="Count" value="155"/>
			<string key="Activity" value="ER Registration"/>
			<string key="InfectionSuspected" value="FALSE"/>
			<string key="org:group" value="A"/>
		</event>
		<event>
			<string key="concept:name" value="ER Triage"/>
			<string key="lifecycle:transition" value="complete"/>
			<string key="org:resource" value="C"/>
			<date key="time:timestamp" value="2014-12-12T19:47:40.000+10:00"/>
			<string key="Count" value="155"/>
			<string key="Activity" value="ER Triage"/>
			<string key="org:group" value="C"/>
		</event>
		<event>
			<string key="concept:name" value="ER Sepsis Triage"/>
			<string key="lifecycle:transition" value="complete"/>
			<string key="org:resource" value="A"/>
			<date key="time:timestamp" value="2014-12-12T19:48:25.000+10:00"/>
			<string key="Count" value="155"/>
			<string key="Activity" value="ER Sepsis Triage"/>
			<string key="org:group" value="A"/>
		</event>
		<event>
			<string key="concept:name" value="Leucocytes"/>
			<string key="lifecycle:transition" value="complete"/>
			<string key="org:resource" value="B"/>
			<date key="time:timestamp" value="2014-12-12T20:09:00.000+10:00"/>
			<string key="Count" value="155"/>
			<string key="Activity" value="Leucocytes"/>
			<string key="org:group" value="B"/>
		</event>
		<event>
			<string key="concept:name" value="CRP"/>
			<string key="lifecycle:transition" value="complete"/>
			<string key="org:resource" value="B"/>
			<date key="time:timestamp" value="2014-12-12T20:09:00.000+10:00"/>
			<string key="Count" value="155"/>
			<string key="Activity" value="CRP"/>
			<string key="org:group" value="B"/>
		</event>
		<event>
			<string key="concept:name" value="Admission NC"/>
			<string key="lifecycle:transition" value="complete"/>
			<string key="org:resource" value="Q"/>
			<date key="time:timestamp" value="2014-12-12T21:51:04.000+10:00"/>
			<string key="Count" value="155"/>
			<string key="Activity" value="Admission NC"/>
			<string key="org:group" value="Q"/>
		</event>
		<event>
			<string key="concept:name" value="CRP"/>
			<string key="lifecycle:transition" value="complete"/>
			<string key="org:resource" value="B"/>
			<date key="time:timestamp" value="2014-12-13T17:00:00.000+10:00"/>
			<string key="Count" value="155"/>
			<string key="Activity" value="CRP"/>
			<string key="org:group" value="B"/>
		</event>
		<event>
			<string key="concept:name" value="CRP"/>
			<string key="lifecycle:transition" value="complete"/>
			<string key="org:resource" value="B"/>
			<date key="time:timestamp" value="2014-12-14T17:00:00.000+10:00"/>
			<string key="Count" value="155"/>
			<string key="Activity" value="CRP"/>
			<string key="org:group" value="B"/>
		</event>
		<event>
			<string key="concept:name" value="Leucocytes"/>
			<string key="lifecycle:transition" value="complete"/>
			<string key="org:resource" value="B"/>
			<date key="time:timestamp" value="2014-12-14T17:00:00.000+10:00"/>
			<string key="Count" value="155"/>
			<string key="Activity" value="Leucocytes"/>
			<string key="org:group" value="B"/>
		</event>
		<event>
			<string key="concept:name" value="CRP"/>
			<string key="lifecycle:transition" value="complete"/>
			<string key="org:resource" value="B"/>
			<date key="time:timestamp" value="2014-12-15T17:00:00.000+10:00"/>
			<string key="Count" value="155"/>
			<string key="Activity" value="CRP"/>
			<string key="org:group" value="B"/>
		</event>
		<event>
			<string key="concept:name" value="Leucocytes"/>
			<string key="lifecycle:transition" value="complete"/>
			<string key="org:resource" value="B"/>
			<date key="time:timestamp" value="2014-12-15T17:00:00.000+10:00"/>
			<string key="Count" value="155"/>
			<string key="Activity" value="Leucocytes"/>
			<string key="org:group" value="B"/>
		</event>
		<event>
			<string key="concept:name" value="Leucocytes"/>
			<string key="lifecycle:transition" value="complete"/>
			<string key="org:resource" value="B"/>
			<date key="time:timestamp" value="2014-12-16T17:00:00.000+10:00"/>
			<string key="Count" value="155"/>
			<string key="Activity" value="Leucocytes"/>
			<string key="org:group" value="B"/>
		</event>
		<event>
			<string key="concept:name" value="CRP"/>
			<string key="lifecycle:transition" value="complete"/>
			<string key="org:resource" value="B"/>
			<date key="time:timestamp" value="2014-12-16T17:00:00.000+10:00"/>
			<string key="Count" value="155"/>
			<string key="Activity" value="CRP"/>
			<string key="org:group" value="B"/>
		</event>
		<event>
			<string key="concept:name" value="Leucocytes"/>
			<string key="lifecycle:transition" value="complete"/>
			<string key="org:resource" value="B"/>
			<date key="time:timestamp" value="2014-12-19T17:00:00.000+10:00"/>
			<string key="Count" value="155"/>
			<string key="Activity" value="Leucocytes"/>
			<string key="org:group" value="B"/>
		</event>
		<event>
			<string key="concept:name" value="CRP"/>
			<string key="lifecycle:transition" value="complete"/>
			<string key="org:resource" value="B"/>
			<date key="time:timestamp" value="2014-12-19T17:00:00.000+10:00"/>
			<string key="Count" value="155"/>
			<string key="Activity" value="CRP"/>
			<string key="org:group" value="B"/>
		</event>
		<event>
			<string key="concept:name" value="Release A"/>
			<string key="lifecycle:transition" value="complete"/>
			<string key="org:resource" value="E"/>
			<date key="time:timestamp" value="2014-12-20T03:30:00.000+10:00"/>
			<string key="Count" value="155"/>
			<string key="Activity" value="Release A"/>
			<string key="org:group" value="E"/>
		</event>
	</trace>
	<trace>
		<string key="concept:name" value="TY"/>
		<string key="variant" value="Variant 1"/>
		<int key="variant-index" value="1"/>
		<string key="creator" value="Fluxicon Disco"/>
		<event>
			<string key="concept:name" value="ER Registration"/>
			<string key="lifecycle:transition" value="complete"/>
			<string key="org:resource" value="A"/>
			<date key="time:timestamp" value="2014-10-05T02:52:39.000+10:00"/>
			<string key="Count" value="155"/>
			<string key="Activity" value="ER Registration"/>
			<string key="InfectionSuspected" value="FALSE"/>
			<string key="org:group" value="A"/>
		</event>
		<event>
			<string key="concept:name" value="ER Triage"/>
			<string key="lifecycle:transition" value="complete"/>
			<string key="org:resource" value="C"/>
			<date key="time:timestamp" value="2014-10-05T03:37:03.000+10:00"/>
			<string key="Count" value="155"/>
			<string key="Activity" value="ER Triage"/>
			<string key="org:group" value="C"/>
		</event>
		<event>
			<string key="concept:name" value="ER Sepsis Triage"/>
			<string key="lifecycle:transition" value="complete"/>
			<string key="org:resource" value="A"/>
			<date key="time:timestamp" value="2014-10-05T03:37:26.000+10:00"/>
			<string key="Count" value="155"/>
			<string key="Activity" value="ER Sepsis Triage"/>
			<string key="org:group" value="A"/>
		</event>
	</trace>
	<trace>
		<string key="concept:name" value="WY"/>
		<string key="variant" value="Variant 1"/>
		<int key="variant-index" value="1"/>
		<string key="creator" value="Fluxicon Disco"/>
		<event>
			<string key="concept:name" value="ER Registration"/>
			<string key="lifecycle:transition" value="complete"/>
			<string key="org:resource" value="A"/>
			<date key="time:timestamp" value="2014-09-14T06:32:57.000+10:00"/>
			<string key="Count" value="155"/>
			<string key="Activity" value="ER Registration"/>
			<string key="InfectionSuspected" value="FALSE"/>
			<string key="org:group" value="A"/>
		</event>
		<event>
			<string key="concept:name" value="ER Triage"/>
			<string key="lifecycle:transition" value="complete"/>
			<string key="org:resource" value="C"/>
			<date key="time:timestamp" value="2014-09-14T07:04:31.000+10:00"/>
			<string key="Count" value="155"/>
			<string key="Activity" value="ER Triage"/>
			<string key="org:group" value="C"/>
		</event>
		<event>
			<string key="concept:name" value="ER Sepsis Triage"/>
			<string key="lifecycle:transition" value="complete"/>
			<string key="org:resource" value="A"/>
			<date key="time:timestamp" value="2014-09-14T07:06:50.000+10:00"/>
			<string key="Count" value="155"/>
			<string key="Activity" value="ER Sepsis Triage"/>
			<string key="org:group" value="A"/>
		</event>
	</trace>
	<trace>
		<string key="concept:name" value="EZ"/>
		<string key="variant" value="Variant 8"/>
		<int key="variant-index" value="8"/>
		<string key="creator" value="Fluxicon Disco"/>
		<event>
			<string key="concept:name" value="ER Registration"/>
			<string key="lifecycle:transition" value="complete"/>
			<string key="org:resource" value="A"/>
			<date key="time:timestamp" value="2014-11-08T23:46:59.000+10:00"/>
			<string key="Count" value="155"/>
			<string key="Activity" value="ER Registration"/>
			<string key="InfectionSuspected" value="FALSE"/>
			<string key="org:group" value="A"/>
		</event>
		<event>
			<string key="concept:name" value="ER Triage"/>
			<string key="lifecycle:transition" value="complete"/>
			<string key="org:resource" value="C"/>
			<date key="time:timestamp" value="2014-11-09T00:12:35.000+10:00"/>
			<string key="Count" value="155"/>
			<string key="Activity" value="ER Triage"/>
			<string key="org:group" value="C"/>
		</event>
		<event>
			<string key="concept:name" value="ER Sepsis Triage"/>
			<string key="lifecycle:transition" value="complete"/>
			<string key="org:resource" value="A"/>
			<date key="time:timestamp" value="2014-11-09T00:12:50.000+10:00"/>
			<string key="Count" value="155"/>
			<string key="Activity" value="ER Sepsis Triage"/>
			<string key="org:group" value="A"/>
		</event>
		<event>
			<string key="concept:name" value="Leucocytes"/>
			<string key="lifecycle:transition" value="complete"/>
			<string key="org:resource" value="B"/>
			<date key="time:timestamp" value="2014-11-09T01:05:00.000+10:00"/>
			<string key="Count" value="155"/>
			<string key="Activity" value="Leucocytes"/>
			<string key="org:group" value="B"/>
		</event>
		<event>
			<string key="concept:name" value="CRP"/>
			<string key="lifecycle:transition" value="complete"/>
			<string key="org:resource" value="B"/>
			<date key="time:timestamp" value="2014-11-09T01:05:00.000+10:00"/>
			<string key="Count" value="155"/>
			<string key="Activity" value="CRP"/>
			<string key="org:group" value="B"/>
		</event>
		<event>
			<string key="concept:name" value="LacticAcid"/>
			<string key="lifecycle:transition" value="complete"/>
			<string key="org:resource" value="B"/>
			<date key="time:timestamp" value="2014-11-09T01:05:00.000+10:00"/>
			<string key="Count" value="155"/>
			<string key="Activity" value="LacticAcid"/>
			<string key="org:group" value="B"/>
		</event>
	</trace>
	<trace>
		<string key="concept:name" value="IZ"/>
		<string key="variant" value="Variant 7"/>
		<int key="variant-index" value="7"/>
		<string key="creator" value="Fluxicon Disco"/>
		<event>
			<string key="concept:name" value="ER Registration"/>
			<string key="lifecycle:transition" value="complete"/>
			<string key="org:resource" value="A"/>
			<date key="time:timestamp" value="2014-06-07T14:29:56.000+10:00"/>
			<string key="Count" value="155"/>
			<string key="Activity" value="ER Registration"/>
			<string key="InfectionSuspected" value="FALSE"/>
			<string key="org:group" value="A"/>
		</event>
		<event>
			<string key="concept:name" value="ER Triage"/>
			<string key="lifecycle:transition" value="complete"/>
			<string key="org:resource" value="C"/>
			<date key="time:timestamp" value="2014-06-07T14:33:04.000+10:00"/>
			<string key="Count" value="155"/>
			<string key="Activity" value="ER Triage"/>
			<string key="org:group" value="C"/>
		</event>
		<event>
			<string key="concept:name" value="ER Sepsis Triage"/>
			<string key="lifecycle:transition" value="complete"/>
			<string key="org:resource" value="A"/>
			<date key="time:timestamp" value="2014-06-07T14:33:21.000+10:00"/>
			<string key="Count" value="155"/>
			<string key="Activity" value="ER Sepsis Triage"/>
			<string key="org:group" value="A"/>
		</event>
		<event>
			<string key="concept:name" value="CRP"/>
			<string key="lifecycle:transition" value="complete"/>
			<string key="org:resource" value="B"/>
			<date key="time:timestamp" value="2014-06-07T14:48:00.000+10:00"/>
			<string key="Count" value="155"/>
			<string key="Activity" value="CRP"/>
			<string key="org:group" value="B"/>
		</event>
		<event>
			<string key="concept:name" value="Leucocytes"/>
			<string key="lifecycle:transition" value="complete"/>
			<string key="org:resource" value="B"/>
			<date key="time:timestamp" value="2014-06-07T14:48:00.000+10:00"/>
			<string key="Count" value="155"/>
			<string key="Activity" value="Leucocytes"/>
			<string key="org:group" value="B"/>
		</event>
		<event>
			<string key="concept:name" value="Admission NC"/>
			<string key="lifecycle:transition" value="complete"/>
			<string key="org:resource" value="Q"/>
			<date key="time:timestamp" value="2014-06-07T17:09:18.000+10:00"/>
			<string key="Count" value="155"/>
			<string key="Activity" value="Admission NC"/>
			<string key="org:group" value="Q"/>
		</event>
		<event>
			<string key="concept:name" value="Release A"/>
			<string key="lifecycle:transition" value="complete"/>
			<string key="org:resource" value="E"/>
			<date key="time:timestamp" value="2014-06-10T02:30:00.000+10:00"/>
			<string key="Count" value="155"/>
			<string key="Activity" value="Release A"/>
			<string key="org:group" value="E"/>
		</event>
	</trace>
	<trace>
		<string key="concept:name" value="VZ"/>
		<string key="variant" value="Variant 54"/>
		<int key="variant-index" value="54"/>
		<string key="creator" value="Fluxicon Disco"/>
		<event>
			<string key="concept:name" value="ER Registration"/>
			<string key="lifecycle:transition" value="complete"/>
			<string key="org:resource" value="A"/>
			<date key="time:timestamp" value="2014-06-07T23:53:30.000+10:00"/>
			<string key="Count" value="155"/>
			<string key="Activity" value="ER Registration"/>
			<string key="InfectionSuspected" value="FALSE"/>
			<string key="org:group" value="A"/>
		</event>
		<event>
			<string key="concept:name" value="ER Triage"/>
			<string key="lifecycle:transition" value="complete"/>
			<string key="org:resource" value="C"/>
			<date key="time:timestamp" value="2014-06-08T00:01:25.000+10:00"/>
			<string key="Count" value="155"/>
			<string key="Activity" value="ER Triage"/>
			<string key="org:group" value="C"/>
		</event>
		<event>
			<string key="concept:name" value="ER Sepsis Triage"/>
			<string key="lifecycle:transition" value="complete"/>
			<string key="org:resource" value="A"/>
			<date key="time:timestamp" value="2014-06-08T00:31:57.000+10:00"/>
			<string key="Count" value="155"/>
			<string key="Activity" value="ER Sepsis Triage"/>
			<string key="org:group" value="A"/>
		</event>
		<event>
			<string key="concept:name" value="Leucocytes"/>
			<string key="lifecycle:transition" value="complete"/>
			<string key="org:resource" value="B"/>
			<date key="time:timestamp" value="2014-06-08T00:51:00.000+10:00"/>
			<string key="Count" value="155"/>
			<string key="Activity" value="Leucocytes"/>
			<string key="org:group" value="B"/>
		</event>
		<event>
			<string key="concept:name" value="Leucocytes"/>
			<string key="lifecycle:transition" value="complete"/>
			<string key="org:resource" value="B"/>
			<date key="time:timestamp" value="2014-06-08T04:10:00.000+10:00"/>
			<string key="Count" value="155"/>
			<string key="Activity" value="Leucocytes"/>
			<string key="org:group" value="B"/>
		</event>
		<event>
			<string key="concept:name" value="CRP"/>
			<string key="lifecycle:transition" value="complete"/>
			<string key="org:resource" value="B"/>
			<date key="time:timestamp" value="2014-06-08T04:10:00.000+10:00"/>
			<string key="Count" value="155"/>
			<string key="Activity" value="CRP"/>
			<string key="org:group" value="B"/>
		</event>
	</trace>
	<trace>
		<string key="concept:name" value="EAA"/>
		<string key="variant" value="Variant 55"/>
		<int key="variant-index" value="55"/>
		<string key="creator" value="Fluxicon Disco"/>
		<event>
			<string key="concept:name" value="ER Registration"/>
			<string key="lifecycle:transition" value="complete"/>
			<string key="org:resource" value="A"/>
			<date key="time:timestamp" value="2014-06-23T22:19:50.000+10:00"/>
			<string key="Count" value="155"/>
			<string key="Activity" value="ER Registration"/>
			<string key="InfectionSuspected" value="FALSE"/>
			<string key="org:group" value="A"/>
		</event>
		<event>
			<string key="concept:name" value="ER Triage"/>
			<string key="lifecycle:transition" value="complete"/>
			<string key="org:resource" value="C"/>
			<date key="time:timestamp" value="2014-06-23T22:28:01.000+10:00"/>
			<string key="Count" value="155"/>
			<string key="Activity" value="ER Triage"/>
			<string key="org:group" value="C"/>
		</event>
		<event>
			<string key="concept:name" value="ER Sepsis Triage"/>
			<string key="lifecycle:transition" value="complete"/>
			<string key="org:resource" value="A"/>
			<date key="time:timestamp" value="2014-06-23T22:28:19.000+10:00"/>
			<string key="Count" value="155"/>
			<string key="Activity" value="ER Sepsis Triage"/>
			<string key="org:group" value="A"/>
		</event>
		<event>
			<string key="concept:name" value="CRP"/>
			<string key="lifecycle:transition" value="complete"/>
			<string key="org:resource" value="B"/>
			<date key="time:timestamp" value="2014-06-23T22:32:00.000+10:00"/>
			<string key="Count" value="155"/>
			<string key="Activity" value="CRP"/>
			<string key="org:group" value="B"/>
		</event>
		<event>
			<string key="concept:name" value="LacticAcid"/>
			<string key="lifecycle:transition" value="complete"/>
			<string key="org:resource" value="B"/>
			<date key="time:timestamp" value="2014-06-23T22:32:00.000+10:00"/>
			<string key="Count" value="155"/>
			<string key="Activity" value="LacticAcid"/>
			<string key="org:group" value="B"/>
		</event>
		<event>
			<string key="concept:name" value="Leucocytes"/>
			<string key="lifecycle:transition" value="complete"/>
			<string key="org:resource" value="B"/>
			<date key="time:timestamp" value="2014-06-23T22:32:00.000+10:00"/>
			<string key="Count" value="155"/>
			<string key="Activity" value="Leucocytes"/>
			<string key="org:group" value="B"/>
		</event>
		<event>
			<string key="concept:name" value="Admission NC"/>
			<string key="lifecycle:transition" value="complete"/>
			<string key="org:resource" value="I"/>
			<date key="time:timestamp" value="2014-06-24T02:14:34.000+10:00"/>
			<string key="Count" value="155"/>
			<string key="Activity" value="Admission NC"/>
			<string key="org:group" value="I"/>
		</event>
		<event>
			<string key="concept:name" value="Leucocytes"/>
			<string key="lifecycle:transition" value="complete"/>
			<string key="org:resource" value="B"/>
			<date key="time:timestamp" value="2014-06-25T16:00:00.000+10:00"/>
			<string key="Count" value="155"/>
			<string key="Activity" value="Leucocytes"/>
			<string key="org:group" value="B"/>
		</event>
		<event>
			<string key="concept:name" value="CRP"/>
			<string key="lifecycle:transition" value="complete"/>
			<string key="org:resource" value="B"/>
			<date key="time:timestamp" value="2014-06-25T16:00:00.000+10:00"/>
			<string key="Count" value="155"/>
			<string key="Activity" value="CRP"/>
			<string key="org:group" value="B"/>
		</event>
		<event>
			<string key="concept:name" value="Leucocytes"/>
			<string key="lifecycle:transition" value="complete"/>
			<string key="org:resource" value="B"/>
			<date key="time:timestamp" value="2014-06-25T19:17:00.000+10:00"/>
			<string key="Count" value="155"/>
			<string key="Activity" value="Leucocytes"/>
			<string key="org:group" value="B"/>
		</event>
		<event>
			<string key="concept:name" value="Admission NC"/>
			<string key="lifecycle:transition" value="complete"/>
			<string key="org:resource" value="J"/>
			<date key="time:timestamp" value="2014-06-25T20:22:02.000+10:00"/>
			<string key="Count" value="155"/>
			<string key="Activity" value="Admission NC"/>
			<string key="org:group" value="J"/>
		</event>
		<event>
			<string key="concept:name" value="LacticAcid"/>
			<string key="lifecycle:transition" value="complete"/>
			<string key="org:resource" value="B"/>
			<date key="time:timestamp" value="2014-06-25T21:18:00.000+10:00"/>
			<string key="Count" value="155"/>
			<string key="Activity" value="LacticAcid"/>
			<string key="org:group" value="B"/>
		</event>
		<event>
			<string key="concept:name" value="CRP"/>
			<string key="lifecycle:transition" value="complete"/>
			<string key="org:resource" value="B"/>
			<date key="time:timestamp" value="2014-06-25T21:18:00.000+10:00"/>
			<string key="Count" value="155"/>
			<string key="Activity" value="CRP"/>
			<string key="org:group" value="B"/>
		</event>
		<event>
			<string key="concept:name" value="Leucocytes"/>
			<string key="lifecycle:transition" value="complete"/>
			<string key="org:resource" value="B"/>
			<date key="time:timestamp" value="2014-06-25T21:18:00.000+10:00"/>
			<string key="Count" value="155"/>
			<string key="Activity" value="Leucocytes"/>
			<string key="org:group" value="B"/>
		</event>
		<event>
			<string key="concept:name" value="Release B"/>
			<string key="lifecycle:transition" value="complete"/>
			<string key="org:resource" value="E"/>
			<date key="time:timestamp" value="2014-06-26T12:00:00.000+10:00"/>
			<string key="Count" value="155"/>
			<string key="Activity" value="Release B"/>
			<string key="org:group" value="E"/>
		</event>
	</trace>
	<trace>
		<string key="concept:name" value="IAA"/>
		<string key="variant" value="Variant 56"/>
		<int key="variant-index" value="56"/>
		<string key="creator" value="Fluxicon Disco"/>
		<event>
			<string key="concept:name" value="ER Registration"/>
			<string key="lifecycle:transition" value="complete"/>
			<string key="org:resource" value="A"/>
			<date key="time:timestamp" value="2014-12-09T22:00:02.000+10:00"/>
			<string key="Count" value="155"/>
			<string key="Activity" value="ER Registration"/>
			<string key="InfectionSuspected" value="FALSE"/>
			<string key="org:group" value="A"/>
		</event>
		<event>
			<string key="concept:name" value="ER Triage"/>
			<string key="lifecycle:transition" value="complete"/>
			<string key="org:resource" value="C"/>
			<date key="time:timestamp" value="2014-12-09T22:23:34.000+10:00"/>
			<string key="Count" value="155"/>
			<string key="Activity" value="ER Triage"/>
			<string key="org:group" value="C"/>
		</event>
		<event>
			<string key="concept:name" value="ER Sepsis Triage"/>
			<string key="lifecycle:transition" value="complete"/>
			<string key="org:resource" value="A"/>
			<date key="time:timestamp" value="2014-12-09T22:23:46.000+10:00"/>
			<string key="Count" value="155"/>
			<string key="Activity" value="ER Sepsis Triage"/>
			<string key="org:group" value="A"/>
		</event>
		<event>
			<string key="concept:name" value="LacticAcid"/>
			<string key="lifecycle:transition" value="complete"/>
			<string key="org:resource" value="B"/>
			<date key="time:timestamp" value="2014-12-09T22:32:00.000+10:00"/>
			<string key="Count" value="155"/>
			<string key="Activity" value="LacticAcid"/>
			<string key="org:group" value="B"/>
		</event>
		<event>
			<string key="concept:name" value="CRP"/>
			<string key="lifecycle:transition" value="complete"/>
			<string key="org:resource" value="B"/>
			<date key="time:timestamp" value="2014-12-09T22:32:00.000+10:00"/>
			<string key="Count" value="155"/>
			<string key="Activity" value="CRP"/>
			<string key="org:group" value="B"/>
		</event>
		<event>
			<string key="concept:name" value="Leucocytes"/>
			<string key="lifecycle:transition" value="complete"/>
			<string key="org:resource" value="B"/>
			<date key="time:timestamp" value="2014-12-09T22:32:00.000+10:00"/>
			<string key="Count" value="155"/>
			<string key="Activity" value="Leucocytes"/>
			<string key="org:group" value="B"/>
		</event>
		<event>
			<string key="concept:name" value="Admission NC"/>
			<string key="lifecycle:transition" value="complete"/>
			<string key="org:resource" value="M"/>
			<date key="time:timestamp" value="2014-12-10T03:12:30.000+10:00"/>
			<string key="Count" value="155"/>
			<string key="Activity" value="Admission NC"/>
			<string key="org:group" value="M"/>
		</event>
		<event>
			<string key="concept:name" value="Release A"/>
			<string key="lifecycle:transition" value="complete"/>
			<string key="org:resource" value="E"/>
			<date key="time:timestamp" value="2014-12-12T20:30:00.000+10:00"/>
			<string key="Count" value="155"/>
			<string key="Activity" value="Release A"/>
			<string key="org:group" value="E"/>
		</event>
		<event>
			<string key="concept:name" value="Return ER"/>
			<string key="lifecycle:transition" value="complete"/>
			<string key="org:resource" value="?"/>
			<date key="time:timestamp" value="2015-02-16T03:33:09.000+10:00"/>
			<string key="Count" value="155"/>
			<string key="Activity" value="Return ER"/>
			<string key="org:group" value="?"/>
		</event>
	</trace>
	<trace>
		<string key="concept:name" value="KAA"/>
		<string key="variant" value="Variant 13"/>
		<int key="variant-index" value="13"/>
		<string key="creator" value="Fluxicon Disco"/>
		<event>
			<string key="concept:name" value="ER Registration"/>
			<string key="lifecycle:transition" value="complete"/>
			<string key="org:resource" value="A"/>
			<date key="time:timestamp" value="2014-08-28T18:40:39.000+10:00"/>
			<string key="Count" value="155"/>
			<string key="Activity" value="ER Registration"/>
			<string key="InfectionSuspected" value="FALSE"/>
			<string key="org:group" value="A"/>
		</event>
		<event>
			<string key="concept:name" value="ER Triage"/>
			<string key="lifecycle:transition" value="complete"/>
			<string key="org:resource" value="C"/>
			<date key="time:timestamp" value="2014-08-28T18:48:12.000+10:00"/>
			<string key="Count" value="155"/>
			<string key="Activity" value="ER Triage"/>
			<string key="org:group" value="C"/>
		</event>
		<event>
			<string key="concept:name" value="ER Sepsis Triage"/>
			<string key="lifecycle:transition" value="complete"/>
			<string key="org:resource" value="A"/>
			<date key="time:timestamp" value="2014-08-28T18:48:36.000+10:00"/>
			<string key="Count" value="155"/>
			<string key="Activity" value="ER Sepsis Triage"/>
			<string key="org:group" value="A"/>
		</event>
		<event>
			<string key="concept:name" value="Admission NC"/>
			<string key="lifecycle:transition" value="complete"/>
			<string key="org:resource" value="G"/>
			<date key="time:timestamp" value="2014-08-28T20:24:24.000+10:00"/>
			<string key="Count" value="155"/>
			<string key="Activity" value="Admission NC"/>
			<string key="org:group" value="G"/>
		</event>
		<event>
			<string key="concept:name" value="Release A"/>
			<string key="lifecycle:transition" value="complete"/>
			<string key="org:resource" value="E"/>
			<date key="time:timestamp" value="2014-08-29T18:00:00.000+10:00"/>
			<string key="Count" value="155"/>
			<string key="Activity" value="Release A"/>
			<string key="org:group" value="E"/>
		</event>
	</trace>
	<trace>
		<string key="concept:name" value="MAA"/>
		<string key="variant" value="Variant 57"/>
		<int key="variant-index" value="57"/>
		<string key="creator" value="Fluxicon Disco"/>
		<event>
			<string key="concept:name" value="ER Registration"/>
			<string key="lifecycle:transition" value="complete"/>
			<string key="org:resource" value="A"/>
			<date key="time:timestamp" value="2014-02-13T01:56:15.000+10:00"/>
			<string key="Count" value="155"/>
			<string key="Activity" value="ER Registration"/>
			<string key="InfectionSuspected" value="FALSE"/>
			<string key="org:group" value="A"/>
		</event>
		<event>
			<string key="concept:name" value="ER Triage"/>
			<string key="lifecycle:transition" value="complete"/>
			<string key="org:resource" value="C"/>
			<date key="time:timestamp" value="2014-02-13T02:05:20.000+10:00"/>
			<string key="Count" value="155"/>
			<string key="Activity" value="ER Triage"/>
			<string key="org:group" value="C"/>
		</event>
		<event>
			<string key="concept:name" value="ER Sepsis Triage"/>
			<string key="lifecycle:transition" value="complete"/>
			<string key="org:resource" value="A"/>
			<date key="time:timestamp" value="2014-02-13T02:05:36.000+10:00"/>
			<string key="Count" value="155"/>
			<string key="Activity" value="ER Sepsis Triage"/>
			<string key="org:group" value="A"/>
		</event>
		<event>
			<string key="concept:name" value="LacticAcid"/>
			<string key="lifecycle:transition" value="complete"/>
			<string key="org:resource" value="B"/>
			<date key="time:timestamp" value="2014-02-13T02:21:00.000+10:00"/>
			<string key="Count" value="155"/>
			<string key="Activity" value="LacticAcid"/>
			<string key="org:group" value="B"/>
		</event>
		<event>
			<string key="concept:name" value="Leucocytes"/>
			<string key="lifecycle:transition" value="complete"/>
			<string key="org:resource" value="B"/>
			<date key="time:timestamp" value="2014-02-13T02:21:00.000+10:00"/>
			<string key="Count" value="155"/>
			<string key="Activity" value="Leucocytes"/>
			<string key="org:group" value="B"/>
		</event>
		<event>
			<string key="concept:name" value="CRP"/>
			<string key="lifecycle:transition" value="complete"/>
			<string key="org:resource" value="B"/>
			<date key="time:timestamp" value="2014-02-13T02:21:00.000+10:00"/>
			<string key="Count" value="155"/>
			<string key="Activity" value="CRP"/>
			<string key="org:group" value="B"/>
		</event>
		<event>
			<string key="concept:name" value="Admission NC"/>
			<string key="lifecycle:transition" value="complete"/>
			<string key="org:resource" value="T"/>
			<date key="time:timestamp" value="2014-02-13T04:29:48.000+10:00"/>
			<string key="Count" value="155"/>
			<string key="Activity" value="Admission NC"/>
			<string key="org:group" value="T"/>
		</event>
		<event>
			<string key="concept:name" value="CRP"/>
			<string key="lifecycle:transition" value="complete"/>
			<string key="org:resource" value="B"/>
			<date key="time:timestamp" value="2014-02-13T17:00:00.000+10:00"/>
			<string key="Count" value="155"/>
			<string key="Activity" value="CRP"/>
			<string key="org:group" value="B"/>
		</event>
		<event>
			<string key="concept:name" value="Leucocytes"/>
			<string key="lifecycle:transition" value="complete"/>
			<string key="org:resource" value="B"/>
			<date key="time:timestamp" value="2014-02-13T17:00:00.000+10:00"/>
			<string key="Count" value="155"/>
			<string key="Activity" value="Leucocytes"/>
			<string key="org:group" value="B"/>
		</event>
		<event>
			<string key="concept:name" value="CRP"/>
			<string key="lifecycle:transition" value="complete"/>
			<string key="org:resource" value="B"/>
			<date key="time:timestamp" value="2014-02-14T17:00:00.000+10:00"/>
			<string key="Count" value="155"/>
			<string key="Activity" value="CRP"/>
			<string key="org:group" value="B"/>
		</event>
		<event>
			<string key="concept:name" value="Leucocytes"/>
			<string key="lifecycle:transition" value="complete"/>
			<string key="org:resource" value="B"/>
			<date key="time:timestamp" value="2014-02-14T17:00:00.000+10:00"/>
			<string key="Count" value="155"/>
			<string key="Activity" value="Leucocytes"/>
			<string key="org:group" value="B"/>
		</event>
		<event>
			<string key="concept:name" value="Leucocytes"/>
			<string key="lifecycle:transition" value="complete"/>
			<string key="org:resource" value="B"/>
			<date key="time:timestamp" value="2014-02-15T20:00:00.000+10:00"/>
			<string key="Count" value="155"/>
			<string key="Activity" value="Leucocytes"/>
			<string key="org:group" value="B"/>
		</event>
		<event>
			<string key="concept:name" value="CRP"/>
			<string key="lifecycle:transition" value="complete"/>
			<string key="org:resource" value="B"/>
			<date key="time:timestamp" value="2014-02-15T20:00:00.000+10:00"/>
			<string key="Count" value="155"/>
			<string key="Activity" value="CRP"/>
			<string key="org:group" value="B"/>
		</event>
		<event>
			<string key="concept:name" value="Release A"/>
			<string key="lifecycle:transition" value="complete"/>
			<string key="org:resource" value="E"/>
			<date key="time:timestamp" value="2014-02-16T00:00:00.000+10:00"/>
			<string key="Count" value="155"/>
			<string key="Activity" value="Release A"/>
			<string key="org:group" value="E"/>
		</event>
	</trace>
	<trace>
		<string key="concept:name" value="NAA"/>
		<string key="variant" value="Variant 1"/>
		<int key="variant-index" value="1"/>
		<string key="creator" value="Fluxicon Disco"/>
		<event>
			<string key="concept:name" value="ER Registration"/>
			<string key="lifecycle:transition" value="complete"/>
			<string key="org:resource" value="A"/>
			<date key="time:timestamp" value="2014-12-06T19:32:35.000+10:00"/>
			<string key="Count" value="155"/>
			<string key="Activity" value="ER Registration"/>
			<string key="InfectionSuspected" value="FALSE"/>
			<string key="org:group" value="A"/>
		</event>
		<event>
			<string key="concept:name" value="ER Triage"/>
			<string key="lifecycle:transition" value="complete"/>
			<string key="org:resource" value="C"/>
			<date key="time:timestamp" value="2014-12-06T19:48:36.000+10:00"/>
			<string key="Count" value="155"/>
			<string key="Activity" value="ER Triage"/>
			<string key="org:group" value="C"/>
		</event>
		<event>
			<string key="concept:name" value="ER Sepsis Triage"/>
			<string key="lifecycle:transition" value="complete"/>
			<string key="org:resource" value="A"/>
			<date key="time:timestamp" value="2014-12-06T19:51:24.000+10:00"/>
			<string key="Count" value="155"/>
			<string key="Activity" value="ER Sepsis Triage"/>
			<string key="org:group" value="A"/>
		</event>
	</trace>
	<trace>
		<string key="concept:name" value="FBA"/>
		<string key="variant" value="Variant 12"/>
		<int key="variant-index" value="12"/>
		<string key="creator" value="Fluxicon Disco"/>
		<event>
			<string key="concept:name" value="ER Registration"/>
			<string key="lifecycle:transition" value="complete"/>
			<string key="org:resource" value="A"/>
			<date key="time:timestamp" value="2014-02-24T09:40:52.000+10:00"/>
			<string key="Count" value="155"/>
			<string key="Activity" value="ER Registration"/>
			<string key="InfectionSuspected" value="FALSE"/>
			<string key="org:group" value="A"/>
		</event>
		<event>
			<string key="concept:name" value="ER Triage"/>
			<string key="lifecycle:transition" value="complete"/>
			<string key="org:resource" value="C"/>
			<date key="time:timestamp" value="2014-02-24T10:05:40.000+10:00"/>
			<string key="Count" value="155"/>
			<string key="Activity" value="ER Triage"/>
			<string key="org:group" value="C"/>
		</event>
		<event>
			<string key="concept:name" value="ER Sepsis Triage"/>
			<string key="lifecycle:transition" value="complete"/>
			<string key="org:resource" value="A"/>
			<date key="time:timestamp" value="2014-02-24T10:05:55.000+10:00"/>
			<string key="Count" value="155"/>
			<string key="Activity" value="ER Sepsis Triage"/>
			<string key="org:group" value="A"/>
		</event>
		<event>
			<string key="concept:name" value="Leucocytes"/>
			<string key="lifecycle:transition" value="complete"/>
			<string key="org:resource" value="B"/>
			<date key="time:timestamp" value="2014-02-24T10:51:00.000+10:00"/>
			<string key="Count" value="155"/>
			<string key="Activity" value="Leucocytes"/>
			<string key="org:group" value="B"/>
		</event>
		<event>
			<string key="concept:name" value="CRP"/>
			<string key="lifecycle:transition" value="complete"/>
			<string key="org:resource" value="B"/>
			<date key="time:timestamp" value="2014-02-24T10:51:00.000+10:00"/>
			<string key="Count" value="155"/>
			<string key="Activity" value="CRP"/>
			<string key="org:group" value="B"/>
		</event>
		<event>
			<string key="concept:name" value="Admission NC"/>
			<string key="lifecycle:transition" value="complete"/>
			<string key="org:resource" value="F"/>
			<date key="time:timestamp" value="2014-02-24T11:56:11.000+10:00"/>
			<string key="Count" value="155"/>
			<string key="Activity" value="Admission NC"/>
			<string key="org:group" value="F"/>
		</event>
		<event>
			<string key="concept:name" value="Leucocytes"/>
			<string key="lifecycle:transition" value="complete"/>
			<string key="org:resource" value="B"/>
			<date key="time:timestamp" value="2014-02-24T16:00:00.000+10:00"/>
			<string key="Count" value="155"/>
			<string key="Activity" value="Leucocytes"/>
			<string key="org:group" value="B"/>
		</event>
		<event>
			<string key="concept:name" value="CRP"/>
			<string key="lifecycle:transition" value="complete"/>
			<string key="org:resource" value="B"/>
			<date key="time:timestamp" value="2014-02-24T16:00:00.000+10:00"/>
			<string key="Count" value="155"/>
			<string key="Activity" value="CRP"/>
			<string key="org:group" value="B"/>
		</event>
		<event>
			<string key="concept:name" value="Release A"/>
			<string key="lifecycle:transition" value="complete"/>
			<string key="org:resource" value="E"/>
			<date key="time:timestamp" value="2014-02-25T22:00:00.000+10:00"/>
			<string key="Count" value="155"/>
			<string key="Activity" value="Release A"/>
			<string key="org:group" value="E"/>
		</event>
		<event>
			<string key="concept:name" value="Return ER"/>
			<string key="lifecycle:transition" value="complete"/>
			<string key="org:resource" value="?"/>
			<date key="time:timestamp" value="2014-11-20T15:23:24.000+10:00"/>
			<string key="Count" value="155"/>
			<string key="Activity" value="Return ER"/>
			<string key="org:group" value="?"/>
		</event>
	</trace>
	<trace>
		<string key="concept:name" value="NBA"/>
		<string key="variant" value="Variant 3"/>
		<int key="variant-index" value="3"/>
		<string key="creator" value="Fluxicon Disco"/>
		<event>
			<string key="concept:name" value="ER Registration"/>
			<string key="lifecycle:transition" value="complete"/>
			<string key="org:resource" value="A"/>
			<date key="time:timestamp" value="2014-06-02T08:34:13.000+10:00"/>
			<string key="Count" value="155"/>
			<string key="Activity" value="ER Registration"/>
			<string key="InfectionSuspected" value="FALSE"/>
			<string key="org:group" value="A"/>
		</event>
		<event>
			<string key="concept:name" value="ER Triage"/>
			<string key="lifecycle:transition" value="complete"/>
			<string key="org:resource" value="C"/>
			<date key="time:timestamp" value="2014-06-02T08:42:04.000+10:00"/>
			<string key="Count" value="155"/>
			<string key="Activity" value="ER Triage"/>
			<string key="org:group" value="C"/>
		</event>
		<event>
			<string key="concept:name" value="ER Sepsis Triage"/>
			<string key="lifecycle:transition" value="complete"/>
			<string key="org:resource" value="A"/>
			<date key="time:timestamp" value="2014-06-02T08:42:30.000+10:00"/>
			<string key="Count" value="155"/>
			<string key="Activity" value="ER Sepsis Triage"/>
			<string key="org:group" value="A"/>
		</event>
		<event>
			<string key="concept:name" value="Leucocytes"/>
			<string key="lifecycle:transition" value="complete"/>
			<string key="org:resource" value="B"/>
			<date key="time:timestamp" value="2014-06-02T08:43:00.000+10:00"/>
			<string key="Count" value="155"/>
			<string key="Activity" value="Leucocytes"/>
			<string key="org:group" value="B"/>
		</event>
		<event>
			<string key="concept:name" value="CRP"/>
			<string key="lifecycle:transition" value="complete"/>
			<string key="org:resource" value="B"/>
			<date key="time:timestamp" value="2014-06-02T08:43:00.000+10:00"/>
			<string key="Count" value="155"/>
			<string key="Activity" value="CRP"/>
			<string key="org:group" value="B"/>
		</event>
	</trace>
	<trace>
		<string key="concept:name" value="VBA"/>
		<string key="variant" value="Variant 6"/>
		<int key="variant-index" value="6"/>
		<string key="creator" value="Fluxicon Disco"/>
		<event>
			<string key="concept:name" value="ER Registration"/>
			<string key="lifecycle:transition" value="complete"/>
			<string key="org:resource" value="A"/>
			<date key="time:timestamp" value="2014-05-20T21:53:55.000+10:00"/>
			<string key="Count" value="155"/>
			<string key="Activity" value="ER Registration"/>
			<string key="InfectionSuspected" value="FALSE"/>
			<string key="org:group" value="A"/>
		</event>
		<event>
			<string key="concept:name" value="ER Triage"/>
			<string key="lifecycle:transition" value="complete"/>
			<string key="org:resource" value="C"/>
			<date key="time:timestamp" value="2014-05-20T22:05:33.000+10:00"/>
			<string key="Count" value="155"/>
			<string key="Activity" value="ER Triage"/>
			<string key="org:group" value="C"/>
		</event>
		<event>
			<string key="concept:name" value="Leucocytes"/>
			<string key="lifecycle:transition" value="complete"/>
			<string key="org:resource" value="B"/>
			<date key="time:timestamp" value="2014-05-20T22:18:00.000+10:00"/>
			<string key="Count" value="155"/>
			<string key="Activity" value="Leucocytes"/>
			<string key="org:group" value="B"/>
		</event>
		<event>
			<string key="concept:name" value="CRP"/>
			<string key="lifecycle:transition" value="complete"/>
			<string key="org:resource" value="B"/>
			<date key="time:timestamp" value="2014-05-20T22:18:00.000+10:00"/>
			<string key="Count" value="155"/>
			<string key="Activity" value="CRP"/>
			<string key="org:group" value="B"/>
		</event>
		<event>
			<string key="concept:name" value="ER Sepsis Triage"/>
			<string key="lifecycle:transition" value="complete"/>
			<string key="org:resource" value="A"/>
			<date key="time:timestamp" value="2014-05-20T22:28:56.000+10:00"/>
			<string key="Count" value="155"/>
			<string key="Activity" value="ER Sepsis Triage"/>
			<string key="org:group" value="A"/>
		</event>
	</trace>
	<trace>
		<string key="concept:name" value="OCA"/>
		<string key="variant" value="Variant 3"/>
		<int key="variant-index" value="3"/>
		<string key="creator" value="Fluxicon Disco"/>
		<event>
			<string key="concept:name" value="ER Registration"/>
			<string key="lifecycle:transition" value="complete"/>
			<string key="org:resource" value="A"/>
			<date key="time:timestamp" value="2014-03-09T22:18:07.000+10:00"/>
			<string key="Count" value="155"/>
			<string key="Activity" value="ER Registration"/>
			<string key="InfectionSuspected" value="FALSE"/>
			<string key="org:group" value="A"/>
		</event>
		<event>
			<string key="concept:name" value="ER Triage"/>
			<string key="lifecycle:transition" value="complete"/>
			<string key="org:resource" value="C"/>
			<date key="time:timestamp" value="2014-03-09T22:30:48.000+10:00"/>
			<string key="Count" value="155"/>
			<string key="Activity" value="ER Triage"/>
			<string key="org:group" value="C"/>
		</event>
		<event>
			<string key="concept:name" value="ER Sepsis Triage"/>
			<string key="lifecycle:transition" value="complete"/>
			<string key="org:resource" value="A"/>
			<date key="time:timestamp" value="2014-03-09T22:32:02.000+10:00"/>
			<string key="Count" value="155"/>
			<string key="Activity" value="ER Sepsis Triage"/>
			<string key="org:group" value="A"/>
		</event>
		<event>
			<string key="concept:name" value="Leucocytes"/>
			<string key="lifecycle:transition" value="complete"/>
			<string key="org:resource" value="B"/>
			<date key="time:timestamp" value="2014-03-09T23:04:00.000+10:00"/>
			<string key="Count" value="155"/>
			<string key="Activity" value="Leucocytes"/>
			<string key="org:group" value="B"/>
		</event>
		<event>
			<string key="concept:name" value="CRP"/>
			<string key="lifecycle:transition" value="complete"/>
			<string key="org:resource" value="B"/>
			<date key="time:timestamp" value="2014-03-09T23:04:00.000+10:00"/>
			<string key="Count" value="155"/>
			<string key="Activity" value="CRP"/>
			<string key="org:group" value="B"/>
		</event>
	</trace>
	<trace>
		<string key="concept:name" value="UCA"/>
		<string key="variant" value="Variant 3"/>
		<int key="variant-index" value="3"/>
		<string key="creator" value="Fluxicon Disco"/>
		<event>
			<string key="concept:name" value="ER Registration"/>
			<string key="lifecycle:transition" value="complete"/>
			<string key="org:resource" value="A"/>
			<date key="time:timestamp" value="2014-08-11T17:46:45.000+10:00"/>
			<string key="Count" value="155"/>
			<string key="Activity" value="ER Registration"/>
			<string key="InfectionSuspected" value="FALSE"/>
			<string key="org:group" value="A"/>
		</event>
		<event>
			<string key="concept:name" value="ER Triage"/>
			<string key="lifecycle:transition" value="complete"/>
			<string key="org:resource" value="C"/>
			<date key="time:timestamp" value="2014-08-11T17:58:19.000+10:00"/>
			<string key="Count" value="155"/>
			<string key="Activity" value="ER Triage"/>
			<string key="org:group" value="C"/>
		</event>
		<event>
			<string key="concept:name" value="ER Sepsis Triage"/>
			<string key="lifecycle:transition" value="complete"/>
			<string key="org:resource" value="A"/>
			<date key="time:timestamp" value="2014-08-11T17:58:32.000+10:00"/>
			<string key="Count" value="155"/>
			<string key="Activity" value="ER Sepsis Triage"/>
			<string key="org:group" value="A"/>
		</event>
		<event>
			<string key="concept:name" value="Leucocytes"/>
			<string key="lifecycle:transition" value="complete"/>
			<string key="org:resource" value="B"/>
			<date key="time:timestamp" value="2014-08-11T18:31:00.000+10:00"/>
			<string key="Count" value="155"/>
			<string key="Activity" value="Leucocytes"/>
			<string key="org:group" value="B"/>
		</event>
		<event>
			<string key="concept:name" value="CRP"/>
			<string key="lifecycle:transition" value="complete"/>
			<string key="org:resource" value="B"/>
			<date key="time:timestamp" value="2014-08-11T18:31:00.000+10:00"/>
			<string key="Count" value="155"/>
			<string key="Activity" value="CRP"/>
			<string key="org:group" value="B"/>
		</event>
	</trace>
	<trace>
		<string key="concept:name" value="CDA"/>
		<string key="variant" value="Variant 1"/>
		<int key="variant-index" value="1"/>
		<string key="creator" value="Fluxicon Disco"/>
		<event>
			<string key="concept:name" value="ER Registration"/>
			<string key="lifecycle:transition" value="complete"/>
			<string key="org:resource" value="A"/>
			<date key="time:timestamp" value="2014-02-16T10:58:26.000+10:00"/>
			<string key="Count" value="155"/>
			<string key="Activity" value="ER Registration"/>
			<string key="InfectionSuspected" value="FALSE"/>
			<string key="org:group" value="A"/>
		</event>
		<event>
			<string key="concept:name" value="ER Triage"/>
			<string key="lifecycle:transition" value="complete"/>
			<string key="org:resource" value="C"/>
			<date key="time:timestamp" value="2014-02-16T11:00:11.000+10:00"/>
			<string key="Count" value="155"/>
			<string key="Activity" value="ER Triage"/>
			<string key="org:group" value="C"/>
		</event>
		<event>
			<string key="concept:name" value="ER Sepsis Triage"/>
			<string key="lifecycle:transition" value="complete"/>
			<string key="org:resource" value="A"/>
			<date key="time:timestamp" value="2014-02-16T11:00:31.000+10:00"/>
			<string key="Count" value="155"/>
			<string key="Activity" value="ER Sepsis Triage"/>
			<string key="org:group" value="A"/>
		</event>
	</trace>
	<trace>
		<string key="concept:name" value="GDA"/>
		<string key="variant" value="Variant 58"/>
		<int key="variant-index" value="58"/>
		<string key="creator" value="Fluxicon Disco"/>
		<event>
			<string key="concept:name" value="ER Registration"/>
			<string key="lifecycle:transition" value="complete"/>
			<string key="org:resource" value="A"/>
			<date key="time:timestamp" value="2014-03-05T17:45:59.000+10:00"/>
			<string key="Count" value="155"/>
			<string key="Activity" value="ER Registration"/>
			<string key="InfectionSuspected" value="FALSE"/>
			<string key="org:group" value="A"/>
		</event>
		<event>
			<string key="concept:name" value="ER Triage"/>
			<string key="lifecycle:transition" value="complete"/>
			<string key="org:resource" value="C"/>
			<date key="time:timestamp" value="2014-03-05T17:47:21.000+10:00"/>
			<string key="Count" value="155"/>
			<string key="Activity" value="ER Triage"/>
			<string key="org:group" value="C"/>
		</event>
		<event>
			<string key="concept:name" value="ER Sepsis Triage"/>
			<string key="lifecycle:transition" value="complete"/>
			<string key="org:resource" value="A"/>
			<date key="time:timestamp" value="2014-03-05T17:47:58.000+10:00"/>
			<string key="Count" value="155"/>
			<string key="Activity" value="ER Sepsis Triage"/>
			<string key="org:group" value="A"/>
		</event>
		<event>
			<string key="concept:name" value="Leucocytes"/>
			<string key="lifecycle:transition" value="complete"/>
			<string key="org:resource" value="B"/>
			<date key="time:timestamp" value="2014-03-05T17:56:00.000+10:00"/>
			<string key="Count" value="155"/>
			<string key="Activity" value="Leucocytes"/>
			<string key="org:group" value="B"/>
		</event>
		<event>
			<string key="concept:name" value="CRP"/>
			<string key="lifecycle:transition" value="complete"/>
			<string key="org:resource" value="B"/>
			<date key="time:timestamp" value="2014-03-05T17:56:00.000+10:00"/>
			<string key="Count" value="155"/>
			<string key="Activity" value="CRP"/>
			<string key="org:group" value="B"/>
		</event>
		<event>
			<string key="concept:name" value="Admission NC"/>
			<string key="lifecycle:transition" value="complete"/>
			<string key="org:resource" value="G"/>
			<date key="time:timestamp" value="2014-03-05T19:41:30.000+10:00"/>
			<string key="Count" value="155"/>
			<string key="Activity" value="Admission NC"/>
			<string key="org:group" value="G"/>
		</event>
		<event>
			<string key="concept:name" value="Admission NC"/>
			<string key="lifecycle:transition" value="complete"/>
			<string key="org:resource" value="R"/>
			<date key="time:timestamp" value="2014-03-05T23:00:00.000+10:00"/>
			<string key="Count" value="155"/>
			<string key="Activity" value="Admission NC"/>
			<string key="org:group" value="R"/>
		</event>
		<event>
			<string key="concept:name" value="Release A"/>
			<string key="lifecycle:transition" value="complete"/>
			<string key="org:resource" value="E"/>
			<date key="time:timestamp" value="2014-03-13T00:00:00.000+10:00"/>
			<string key="Count" value="155"/>
			<string key="Activity" value="Release A"/>
			<string key="org:group" value="E"/>
		</event>
		<event>
			<string key="concept:name" value="Return ER"/>
			<string key="lifecycle:transition" value="complete"/>
			<string key="org:resource" value="?"/>
			<date key="time:timestamp" value="2014-09-29T04:13:13.000+10:00"/>
			<string key="Count" value="155"/>
			<string key="Activity" value="Return ER"/>
			<string key="org:group" value="?"/>
		</event>
	</trace>
	<trace>
		<string key="concept:name" value="KDA"/>
		<string key="variant" value="Variant 1"/>
		<int key="variant-index" value="1"/>
		<string key="creator" value="Fluxicon Disco"/>
		<event>
			<string key="concept:name" value="ER Registration"/>
			<string key="lifecycle:transition" value="complete"/>
			<string key="org:resource" value="A"/>
			<date key="time:timestamp" value="2014-05-11T22:09:29.000+10:00"/>
			<string key="Count" value="155"/>
			<string key="Activity" value="ER Registration"/>
			<string key="InfectionSuspected" value="FALSE"/>
			<string key="org:group" value="A"/>
		</event>
		<event>
			<string key="concept:name" value="ER Triage"/>
			<string key="lifecycle:transition" value="complete"/>
			<string key="org:resource" value="C"/>
			<date key="time:timestamp" value="2014-05-11T22:21:10.000+10:00"/>
			<string key="Count" value="155"/>
			<string key="Activity" value="ER Triage"/>
			<string key="org:group" value="C"/>
		</event>
		<event>
			<string key="concept:name" value="ER Sepsis Triage"/>
			<string key="lifecycle:transition" value="complete"/>
			<string key="org:resource" value="A"/>
			<date key="time:timestamp" value="2014-05-11T22:21:21.000+10:00"/>
			<string key="Count" value="155"/>
			<string key="Activity" value="ER Sepsis Triage"/>
			<string key="org:group" value="A"/>
		</event>
	</trace>
	<trace>
		<string key="concept:name" value="QDA"/>
		<string key="variant" value="Variant 59"/>
		<int key="variant-index" value="59"/>
		<string key="creator" value="Fluxicon Disco"/>
		<event>
			<string key="concept:name" value="ER Registration"/>
			<string key="lifecycle:transition" value="complete"/>
			<string key="org:resource" value="A"/>
			<date key="time:timestamp" value="2014-07-13T19:56:47.000+10:00"/>
			<string key="Count" value="155"/>
			<string key="Activity" value="ER Registration"/>
			<string key="InfectionSuspected" value="FALSE"/>
			<string key="org:group" value="A"/>
		</event>
		<event>
			<string key="concept:name" value="ER Triage"/>
			<string key="lifecycle:transition" value="complete"/>
			<string key="org:resource" value="C"/>
			<date key="time:timestamp" value="2014-07-13T20:16:22.000+10:00"/>
			<string key="Count" value="155"/>
			<string key="Activity" value="ER Triage"/>
			<string key="org:group" value="C"/>
		</event>
		<event>
			<string key="concept:name" value="ER Sepsis Triage"/>
			<string key="lifecycle:transition" value="complete"/>
			<string key="org:resource" value="A"/>
			<date key="time:timestamp" value="2014-07-13T20:34:43.000+10:00"/>
			<string key="Count" value="155"/>
			<string key="Activity" value="ER Sepsis Triage"/>
			<string key="org:group" value="A"/>
		</event>
		<event>
			<string key="concept:name" value="Leucocytes"/>
			<string key="lifecycle:transition" value="complete"/>
			<string key="org:resource" value="B"/>
			<date key="time:timestamp" value="2014-07-13T20:36:00.000+10:00"/>
			<string key="Count" value="155"/>
			<string key="Activity" value="Leucocytes"/>
			<string key="org:group" value="B"/>
		</event>
		<event>
			<string key="concept:name" value="CRP"/>
			<string key="lifecycle:transition" value="complete"/>
			<string key="org:resource" value="B"/>
			<date key="time:timestamp" value="2014-07-13T20:36:00.000+10:00"/>
			<string key="Count" value="155"/>
			<string key="Activity" value="CRP"/>
			<string key="org:group" value="B"/>
		</event>
		<event>
			<string key="concept:name" value="Admission NC"/>
			<string key="lifecycle:transition" value="complete"/>
			<string key="org:resource" value="F"/>
			<date key="time:timestamp" value="2014-07-13T23:06:16.000+10:00"/>
			<string key="Count" value="155"/>
			<string key="Activity" value="Admission NC"/>
			<string key="org:group" value="F"/>
		</event>
		<event>
			<string key="concept:name" value="Leucocytes"/>
			<string key="lifecycle:transition" value="complete"/>
			<string key="org:resource" value="B"/>
			<date key="time:timestamp" value="2014-07-20T17:44:00.000+10:00"/>
			<string key="Count" value="155"/>
			<string key="Activity" value="Leucocytes"/>
			<string key="org:group" value="B"/>
		</event>
		<event>
			<string key="concept:name" value="Release A"/>
			<string key="lifecycle:transition" value="complete"/>
			<string key="org:resource" value="E"/>
			<date key="time:timestamp" value="2014-07-20T18:00:00.000+10:00"/>
			<string key="Count" value="155"/>
			<string key="Activity" value="Release A"/>
			<string key="org:group" value="E"/>
		</event>
		<event>
			<string key="concept:name" value="Return ER"/>
			<string key="lifecycle:transition" value="complete"/>
			<string key="org:resource" value="?"/>
			<date key="time:timestamp" value="2014-11-07T17:07:33.000+10:00"/>
			<string key="Count" value="155"/>
			<string key="Activity" value="Return ER"/>
			<string key="org:group" value="?"/>
		</event>
	</trace>
	<trace>
		<string key="concept:name" value="UEA"/>
		<string key="variant" value="Variant 1"/>
		<int key="variant-index" value="1"/>
		<string key="creator" value="Fluxicon Disco"/>
		<event>
			<string key="concept:name" value="ER Registration"/>
			<string key="lifecycle:transition" value="complete"/>
			<string key="org:resource" value="A"/>
			<date key="time:timestamp" value="2014-09-08T01:23:45.000+10:00"/>
			<string key="Count" value="155"/>
			<string key="Activity" value="ER Registration"/>
			<string key="InfectionSuspected" value="FALSE"/>
			<string key="org:group" value="A"/>
		</event>
		<event>
			<string key="concept:name" value="ER Triage"/>
			<string key="lifecycle:transition" value="complete"/>
			<string key="org:resource" value="C"/>
			<date key="time:timestamp" value="2014-09-08T01:42:10.000+10:00"/>
			<string key="Count" value="155"/>
			<string key="Activity" value="ER Triage"/>
			<string key="org:group" value="C"/>
		</event>
		<event>
			<string key="concept:name" value="ER Sepsis Triage"/>
			<string key="lifecycle:transition" value="complete"/>
			<string key="org:resource" value="A"/>
			<date key="time:timestamp" value="2014-09-08T01:43:03.000+10:00"/>
			<string key="Count" value="155"/>
			<string key="Activity" value="ER Sepsis Triage"/>
			<string key="org:group" value="A"/>
		</event>
	</trace>
	<trace>
		<string key="concept:name" value="EFA"/>
		<string key="variant" value="Variant 8"/>
		<int key="variant-index" value="8"/>
		<string key="creator" value="Fluxicon Disco"/>
		<event>
			<string key="concept:name" value="ER Registration"/>
			<string key="lifecycle:transition" value="complete"/>
			<string key="org:resource" value="A"/>
			<date key="time:timestamp" value="2014-06-10T21:08:33.000+10:00"/>
			<string key="Count" value="155"/>
			<string key="Activity" value="ER Registration"/>
			<string key="InfectionSuspected" value="FALSE"/>
			<string key="org:group" value="A"/>
		</event>
		<event>
			<string key="concept:name" value="ER Triage"/>
			<string key="lifecycle:transition" value="complete"/>
			<string key="org:resource" value="C"/>
			<date key="time:timestamp" value="2014-06-10T21:11:33.000+10:00"/>
			<string key="Count" value="155"/>
			<string key="Activity" value="ER Triage"/>
			<string key="org:group" value="C"/>
		</event>
		<event>
			<string key="concept:name" value="ER Sepsis Triage"/>
			<string key="lifecycle:transition" value="complete"/>
			<string key="org:resource" value="A"/>
			<date key="time:timestamp" value="2014-06-10T21:12:49.000+10:00"/>
			<string key="Count" value="155"/>
			<string key="Activity" value="ER Sepsis Triage"/>
			<string key="org:group" value="A"/>
		</event>
		<event>
			<string key="concept:name" value="Leucocytes"/>
			<string key="lifecycle:transition" value="complete"/>
			<string key="org:resource" value="B"/>
			<date key="time:timestamp" value="2014-06-10T21:33:00.000+10:00"/>
			<string key="Count" value="155"/>
			<string key="Activity" value="Leucocytes"/>
			<string key="org:group" value="B"/>
		</event>
		<event>
			<string key="concept:name" value="CRP"/>
			<string key="lifecycle:transition" value="complete"/>
			<string key="org:resource" value="B"/>
			<date key="time:timestamp" value="2014-06-10T21:33:00.000+10:00"/>
			<string key="Count" value="155"/>
			<string key="Activity" value="CRP"/>
			<string key="org:group" value="B"/>
		</event>
		<event>
			<string key="concept:name" value="LacticAcid"/>
			<string key="lifecycle:transition" value="complete"/>
			<string key="org:resource" value="B"/>
			<date key="time:timestamp" value="2014-06-10T21:33:00.000+10:00"/>
			<string key="Count" value="155"/>
			<string key="Activity" value="LacticAcid"/>
			<string key="org:group" value="B"/>
		</event>
	</trace>
	<trace>
		<string key="concept:name" value="FFA"/>
		<string key="variant" value="Variant 1"/>
		<int key="variant-index" value="1"/>
		<string key="creator" value="Fluxicon Disco"/>
		<event>
			<string key="concept:name" value="ER Registration"/>
			<string key="lifecycle:transition" value="complete"/>
			<string key="org:resource" value="A"/>
			<date key="time:timestamp" value="2015-01-21T09:14:49.000+10:00"/>
			<string key="Count" value="155"/>
			<string key="Activity" value="ER Registration"/>
			<string key="InfectionSuspected" value="FALSE"/>
			<string key="org:group" value="A"/>
		</event>
		<event>
			<string key="concept:name" value="ER Triage"/>
			<string key="lifecycle:transition" value="complete"/>
			<string key="org:resource" value="C"/>
			<date key="time:timestamp" value="2015-01-21T09:20:06.000+10:00"/>
			<string key="Count" value="155"/>
			<string key="Activity" value="ER Triage"/>
			<string key="org:group" value="C"/>
		</event>
		<event>
			<string key="concept:name" value="ER Sepsis Triage"/>
			<string key="lifecycle:transition" value="complete"/>
			<string key="org:resource" value="A"/>
			<date key="time:timestamp" value="2015-01-21T09:21:17.000+10:00"/>
			<string key="Count" value="155"/>
			<string key="Activity" value="ER Sepsis Triage"/>
			<string key="org:group" value="A"/>
		</event>
	</trace>
	<trace>
		<string key="concept:name" value="QFA"/>
		<string key="variant" value="Variant 60"/>
		<int key="variant-index" value="60"/>
		<string key="creator" value="Fluxicon Disco"/>
		<event>
			<string key="concept:name" value="ER Registration"/>
			<string key="lifecycle:transition" value="complete"/>
			<string key="org:resource" value="A"/>
			<date key="time:timestamp" value="2014-01-17T01:31:27.000+10:00"/>
			<string key="Count" value="155"/>
			<string key="Activity" value="ER Registration"/>
			<string key="InfectionSuspected" value="FALSE"/>
			<string key="org:group" value="A"/>
		</event>
		<event>
			<string key="concept:name" value="ER Triage"/>
			<string key="lifecycle:transition" value="complete"/>
			<string key="org:resource" value="C"/>
			<date key="time:timestamp" value="2014-01-17T01:32:47.000+10:00"/>
			<string key="Count" value="155"/>
			<string key="Activity" value="ER Triage"/>
			<string key="org:group" value="C"/>
		</event>
		<event>
			<string key="concept:name" value="ER Sepsis Triage"/>
			<string key="lifecycle:transition" value="complete"/>
			<string key="org:resource" value="A"/>
			<date key="time:timestamp" value="2014-01-17T01:33:12.000+10:00"/>
			<string key="Count" value="155"/>
			<string key="Activity" value="ER Sepsis Triage"/>
			<string key="org:group" value="A"/>
		</event>
		<event>
			<string key="concept:name" value="CRP"/>
			<string key="lifecycle:transition" value="complete"/>
			<string key="org:resource" value="B"/>
			<date key="time:timestamp" value="2014-01-17T01:37:00.000+10:00"/>
			<string key="Count" value="155"/>
			<string key="Activity" value="CRP"/>
			<string key="org:group" value="B"/>
		</event>
		<event>
			<string key="concept:name" value="Leucocytes"/>
			<string key="lifecycle:transition" value="complete"/>
			<string key="org:resource" value="B"/>
			<date key="time:timestamp" value="2014-01-17T01:37:00.000+10:00"/>
			<string key="Count" value="155"/>
			<string key="Activity" value="Leucocytes"/>
			<string key="org:group" value="B"/>
		</event>
		<event>
			<string key="concept:name" value="LacticAcid"/>
			<string key="lifecycle:transition" value="complete"/>
			<string key="org:resource" value="B"/>
			<date key="time:timestamp" value="2014-01-17T01:37:00.000+10:00"/>
			<string key="Count" value="155"/>
			<string key="Activity" value="LacticAcid"/>
			<string key="org:group" value="B"/>
		</event>
		<event>
			<string key="concept:name" value="Admission NC"/>
			<string key="lifecycle:transition" value="complete"/>
			<string key="org:resource" value="V"/>
			<date key="time:timestamp" value="2014-01-17T05:02:19.000+10:00"/>
			<string key="Count" value="155"/>
			<string key="Activity" value="Admission NC"/>
			<string key="org:group" value="V"/>
		</event>
		<event>
			<string key="concept:name" value="Release B"/>
			<string key="lifecycle:transition" value="complete"/>
			<string key="org:resource" value="E"/>
			<date key="time:timestamp" value="2014-01-17T14:50:00.000+10:00"/>
			<string key="Count" value="155"/>
			<string key="Activity" value="Release B"/>
			<string key="org:group" value="E"/>
		</event>
	</trace>
	<trace>
		<string key="concept:name" value="TFA"/>
		<string key="variant" value="Variant 61"/>
		<int key="variant-index" value="61"/>
		<string key="creator" value="Fluxicon Disco"/>
		<event>
			<string key="concept:name" value="ER Registration"/>
			<string key="lifecycle:transition" value="complete"/>
			<string key="org:resource" value="A"/>
			<date key="time:timestamp" value="2014-02-16T11:39:13.000+10:00"/>
			<string key="Count" value="155"/>
			<string key="Activity" value="ER Registration"/>
			<string key="InfectionSuspected" value="FALSE"/>
			<string key="org:group" value="A"/>
		</event>
		<event>
			<string key="concept:name" value="ER Triage"/>
			<string key="lifecycle:transition" value="complete"/>
			<string key="org:resource" value="C"/>
			<date key="time:timestamp" value="2014-02-16T11:44:12.000+10:00"/>
			<string key="Count" value="155"/>
			<string key="Activity" value="ER Triage"/>
			<string key="org:group" value="C"/>
		</event>
		<event>
			<string key="concept:name" value="Leucocytes"/>
			<string key="lifecycle:transition" value="complete"/>
			<string key="org:resource" value="B"/>
			<date key="time:timestamp" value="2014-02-16T11:45:00.000+10:00"/>
			<string key="Count" value="155"/>
			<string key="Activity" value="Leucocytes"/>
			<string key="org:group" value="B"/>
		</event>
		<event>
			<string key="concept:name" value="LacticAcid"/>
			<string key="lifecycle:transition" value="complete"/>
			<string key="org:resource" value="B"/>
			<date key="time:timestamp" value="2014-02-16T11:45:00.000+10:00"/>
			<string key="Count" value="155"/>
			<string key="Activity" value="LacticAcid"/>
			<string key="org:group" value="B"/>
		</event>
		<event>
			<string key="concept:name" value="CRP"/>
			<string key="lifecycle:transition" value="complete"/>
			<string key="org:resource" value="B"/>
			<date key="time:timestamp" value="2014-02-16T11:45:00.000+10:00"/>
			<string key="Count" value="155"/>
			<string key="Activity" value="CRP"/>
			<string key="org:group" value="B"/>
		</event>
		<event>
			<string key="concept:name" value="ER Sepsis Triage"/>
			<string key="lifecycle:transition" value="complete"/>
			<string key="org:resource" value="A"/>
			<date key="time:timestamp" value="2014-02-16T11:45:07.000+10:00"/>
			<string key="Count" value="155"/>
			<string key="Activity" value="ER Sepsis Triage"/>
			<string key="org:group" value="A"/>
		</event>
	</trace>
	<trace>
		<string key="concept:name" value="XFA"/>
		<string key="variant" value="Variant 62"/>
		<int key="variant-index" value="62"/>
		<string key="creator" value="Fluxicon Disco"/>
		<event>
			<string key="concept:name" value="ER Registration"/>
			<string key="lifecycle:transition" value="complete"/>
			<string key="org:resource" value="A"/>
			<date key="time:timestamp" value="2013-12-03T03:27:53.000+10:00"/>
			<string key="Count" value="155"/>
			<string key="Activity" value="ER Registration"/>
			<string key="InfectionSuspected" value="FALSE"/>
			<string key="org:group" value="A"/>
		</event>
		<event>
			<string key="concept:name" value="ER Triage"/>
			<string key="lifecycle:transition" value="complete"/>
			<string key="org:resource" value="C"/>
			<date key="time:timestamp" value="2013-12-03T03:35:46.000+10:00"/>
			<string key="Count" value="155"/>
			<string key="Activity" value="ER Triage"/>
			<string key="org:group" value="C"/>
		</event>
		<event>
			<string key="concept:name" value="ER Sepsis Triage"/>
			<string key="lifecycle:transition" value="complete"/>
			<string key="org:resource" value="A"/>
			<date key="time:timestamp" value="2013-12-03T03:36:25.000+10:00"/>
			<string key="Count" value="155"/>
			<string key="Activity" value="ER Sepsis Triage"/>
			<string key="org:group" value="A"/>
		</event>
		<event>
			<string key="concept:name" value="Leucocytes"/>
			<string key="lifecycle:transition" value="complete"/>
			<string key="org:resource" value="B"/>
			<date key="time:timestamp" value="2013-12-03T03:44:00.000+10:00"/>
			<string key="Count" value="155"/>
			<string key="Activity" value="Leucocytes"/>
			<string key="org:group" value="B"/>
		</event>
		<event>
			<string key="concept:name" value="CRP"/>
			<string key="lifecycle:transition" value="complete"/>
			<string key="org:resource" value="B"/>
			<date key="time:timestamp" value="2013-12-03T03:44:00.000+10:00"/>
			<string key="Count" value="155"/>
			<string key="Activity" value="CRP"/>
			<string key="org:group" value="B"/>
		</event>
		<event>
			<string key="concept:name" value="Admission NC"/>
			<string key="lifecycle:transition" value="complete"/>
			<string key="org:resource" value="G"/>
			<date key="time:timestamp" value="2013-12-03T06:16:59.000+10:00"/>
			<string key="Count" value="155"/>
			<string key="Activity" value="Admission NC"/>
			<string key="org:group" value="G"/>
		</event>
		<event>
			<string key="concept:name" value="Admission IC"/>
			<string key="lifecycle:transition" value="complete"/>
			<string key="org:resource" value="W"/>
			<date key="time:timestamp" value="2013-12-03T08:37:06.000+10:00"/>
			<string key="Count" value="155"/>
			<string key="Activity" value="Admission IC"/>
			<string key="org:group" value="W"/>
		</event>
		<event>
			<string key="concept:name" value="Leucocytes"/>
			<string key="lifecycle:transition" value="complete"/>
			<string key="org:resource" value="B"/>
			<date key="time:timestamp" value="2013-12-03T09:27:00.000+10:00"/>
			<string key="Count" value="155"/>
			<string key="Activity" value="Leucocytes"/>
			<string key="org:group" value="B"/>
		</event>
		<event>
			<string key="concept:name" value="CRP"/>
			<string key="lifecycle:transition" value="complete"/>
			<string key="org:resource" value="B"/>
			<date key="time:timestamp" value="2013-12-03T09:27:00.000+10:00"/>
			<string key="Count" value="155"/>
			<string key="Activity" value="CRP"/>
			<string key="org:group" value="B"/>
		</event>
		<event>
			<string key="concept:name" value="LacticAcid"/>
			<string key="lifecycle:transition" value="complete"/>
			<string key="org:resource" value="B"/>
			<date key="time:timestamp" value="2013-12-03T09:27:00.000+10:00"/>
			<string key="Count" value="155"/>
			<string key="Activity" value="LacticAcid"/>
			<string key="org:group" value="B"/>
		</event>
		<event>
			<string key="concept:name" value="CRP"/>
			<string key="lifecycle:transition" value="complete"/>
			<string key="org:resource" value="B"/>
			<date key="time:timestamp" value="2013-12-03T16:00:00.000+10:00"/>
			<string key="Count" value="155"/>
			<string key="Activity" value="CRP"/>
			<string key="org:group" value="B"/>
		</event>
		<event>
			<string key="concept:name" value="LacticAcid"/>
			<string key="lifecycle:transition" value="complete"/>
			<string key="org:resource" value="B"/>
			<date key="time:timestamp" value="2013-12-03T16:00:00.000+10:00"/>
			<string key="Count" value="155"/>
			<string key="Activity" value="LacticAcid"/>
			<string key="org:group" value="B"/>
		</event>
		<event>
			<string key="concept:name" value="Leucocytes"/>
			<string key="lifecycle:transition" value="complete"/>
			<string key="org:resource" value="B"/>
			<date key="time:timestamp" value="2013-12-03T16:00:00.000+10:00"/>
			<string key="Count" value="155"/>
			<string key="Activity" value="Leucocytes"/>
			<string key="org:group" value="B"/>
		</event>
		<event>
			<string key="concept:name" value="Leucocytes"/>
			<string key="lifecycle:transition" value="complete"/>
			<string key="org:resource" value="B"/>
			<date key="time:timestamp" value="2013-12-04T16:00:00.000+10:00"/>
			<string key="Count" value="155"/>
			<string key="Activity" value="Leucocytes"/>
			<string key="org:group" value="B"/>
		</event>
		<event>
			<string key="concept:name" value="CRP"/>
			<string key="lifecycle:transition" value="complete"/>
			<string key="org:resource" value="B"/>
			<date key="time:timestamp" value="2013-12-04T16:00:00.000+10:00"/>
			<string key="Count" value="155"/>
			<string key="Activity" value="CRP"/>
			<string key="org:group" value="B"/>
		</event>
		<event>
			<string key="concept:name" value="LacticAcid"/>
			<string key="lifecycle:transition" value="complete"/>
			<string key="org:resource" value="B"/>
			<date key="time:timestamp" value="2013-12-04T16:00:00.000+10:00"/>
			<string key="Count" value="155"/>
			<string key="Activity" value="LacticAcid"/>
			<string key="org:group" value="B"/>
		</event>
		<event>
			<string key="concept:name" value="Admission NC"/>
			<string key="lifecycle:transition" value="complete"/>
			<string key="org:resource" value="I"/>
			<date key="time:timestamp" value="2013-12-04T20:00:00.000+10:00"/>
			<string key="Count" value="155"/>
			<string key="Activity" value="Admission NC"/>
			<string key="org:group" value="I"/>
		</event>
		<event>
			<string key="concept:name" value="Release A"/>
			<string key="lifecycle:transition" value="complete"/>
			<string key="org:resource" value="E"/>
			<date key="time:timestamp" value="2013-12-05T00:15:00.000+10:00"/>
			<string key="Count" value="155"/>
			<string key="Activity" value="Release A"/>
			<string key="org:group" value="E"/>
		</event>
		<event>
			<string key="concept:name" value="Return ER"/>
			<string key="lifecycle:transition" value="complete"/>
			<string key="org:resource" value="?"/>
			<date key="time:timestamp" value="2014-06-29T16:38:32.000+10:00"/>
			<string key="Count" value="155"/>
			<string key="Activity" value="Return ER"/>
			<string key="org:group" value="?"/>
		</event>
	</trace>
	<trace>
		<string key="concept:name" value="KGA"/>
		<string key="variant" value="Variant 63"/>
		<int key="variant-index" value="63"/>
		<string key="creator" value="Fluxicon Disco"/>
		<event>
			<string key="concept:name" value="ER Registration"/>
			<string key="lifecycle:transition" value="complete"/>
			<string key="org:resource" value="A"/>
			<date key="time:timestamp" value="2014-06-29T16:49:47.000+10:00"/>
			<string key="Count" value="155"/>
			<string key="Activity" value="ER Registration"/>
			<string key="InfectionSuspected" value="FALSE"/>
			<string key="org:group" value="A"/>
		</event>
		<event>
			<string key="concept:name" value="ER Triage"/>
			<string key="lifecycle:transition" value="complete"/>
			<string key="org:resource" value="C"/>
			<date key="time:timestamp" value="2014-06-29T16:54:31.000+10:00"/>
			<string key="Count" value="155"/>
			<string key="Activity" value="ER Triage"/>
			<string key="org:group" value="C"/>
		</event>
		<event>
			<string key="concept:name" value="ER Sepsis Triage"/>
			<string key="lifecycle:transition" value="complete"/>
			<string key="org:resource" value="A"/>
			<date key="time:timestamp" value="2014-06-29T16:55:49.000+10:00"/>
			<string key="Count" value="155"/>
			<string key="Activity" value="ER Sepsis Triage"/>
			<string key="org:group" value="A"/>
		</event>
		<event>
			<string key="concept:name" value="Leucocytes"/>
			<string key="lifecycle:transition" value="complete"/>
			<string key="org:resource" value="B"/>
			<date key="time:timestamp" value="2014-06-29T17:05:00.000+10:00"/>
			<string key="Count" value="155"/>
			<string key="Activity" value="Leucocytes"/>
			<string key="org:group" value="B"/>
		</event>
		<event>
			<string key="concept:name" value="CRP"/>
			<string key="lifecycle:transition" value="complete"/>
			<string key="org:resource" value="B"/>
			<date key="time:timestamp" value="2014-06-29T17:05:00.000+10:00"/>
			<string key="Count" value="155"/>
			<string key="Activity" value="CRP"/>
			<string key="org:group" value="B"/>
		</event>
		<event>
			<string key="concept:name" value="Admission NC"/>
			<string key="lifecycle:transition" value="complete"/>
			<string key="org:resource" value="V"/>
			<date key="time:timestamp" value="2014-06-29T20:03:49.000+10:00"/>
			<string key="Count" value="155"/>
			<string key="Activity" value="Admission NC"/>
			<string key="org:group" value="V"/>
		</event>
	</trace>
	<trace>
		<string key="concept:name" value="DHA"/>
		<string key="variant" value="Variant 64"/>
		<int key="variant-index" value="64"/>
		<string key="creator" value="Fluxicon Disco"/>
		<event>
			<string key="concept:name" value="ER Registration"/>
			<string key="lifecycle:transition" value="complete"/>
			<string key="org:resource" value="A"/>
			<date key="time:timestamp" value="2014-09-21T00:26:51.000+10:00"/>
			<string key="Count" value="155"/>
			<string key="Activity" value="ER Registration"/>
			<string key="InfectionSuspected" value="FALSE"/>
			<string key="org:group" value="A"/>
		</event>
		<event>
			<string key="concept:name" value="ER Triage"/>
			<string key="lifecycle:transition" value="complete"/>
			<string key="org:resource" value="C"/>
			<date key="time:timestamp" value="2014-09-21T00:39:22.000+10:00"/>
			<string key="Count" value="155"/>
			<string key="Activity" value="ER Triage"/>
			<string key="org:group" value="C"/>
		</event>
		<event>
			<string key="concept:name" value="ER Sepsis Triage"/>
			<string key="lifecycle:transition" value="complete"/>
			<string key="org:resource" value="A"/>
			<date key="time:timestamp" value="2014-09-21T00:39:37.000+10:00"/>
			<string key="Count" value="155"/>
			<string key="Activity" value="ER Sepsis Triage"/>
			<string key="org:group" value="A"/>
		</event>
		<event>
			<string key="concept:name" value="CRP"/>
			<string key="lifecycle:transition" value="complete"/>
			<string key="org:resource" value="B"/>
			<date key="time:timestamp" value="2014-09-21T01:44:00.000+10:00"/>
			<string key="Count" value="155"/>
			<string key="Activity" value="CRP"/>
			<string key="org:group" value="B"/>
		</event>
		<event>
			<string key="concept:name" value="Leucocytes"/>
			<string key="lifecycle:transition" value="complete"/>
			<string key="org:resource" value="B"/>
			<date key="time:timestamp" value="2014-09-21T01:44:00.000+10:00"/>
			<string key="Count" value="155"/>
			<string key="Activity" value="Leucocytes"/>
			<string key="org:group" value="B"/>
		</event>
		<event>
			<string key="concept:name" value="Admission NC"/>
			<string key="lifecycle:transition" value="complete"/>
			<string key="org:resource" value="H"/>
			<date key="time:timestamp" value="2014-09-21T02:51:08.000+10:00"/>
			<string key="Count" value="155"/>
			<string key="Activity" value="Admission NC"/>
			<string key="org:group" value="H"/>
		</event>
		<event>
			<string key="concept:name" value="CRP"/>
			<string key="lifecycle:transition" value="complete"/>
			<string key="org:resource" value="B"/>
			<date key="time:timestamp" value="2014-09-21T17:00:00.000+10:00"/>
			<string key="Count" value="155"/>
			<string key="Activity" value="CRP"/>
			<string key="org:group" value="B"/>
		</event>
		<event>
			<string key="concept:name" value="Release D"/>
			<string key="lifecycle:transition" value="complete"/>
			<string key="org:resource" value="E"/>
			<date key="time:timestamp" value="2014-09-25T19:14:39.000+10:00"/>
			<string key="Count" value="155"/>
			<string key="Activity" value="Release D"/>
			<string key="org:group" value="E"/>
		</event>
	</trace>
	<trace>
		<string key="concept:name" value="JHA"/>
		<string key="variant" value="Variant 65"/>
		<int key="variant-index" value="65"/>
		<string key="creator" value="Fluxicon Disco"/>
		<event>
			<string key="concept:name" value="ER Registration"/>
			<string key="lifecycle:transition" value="complete"/>
			<string key="org:resource" value="A"/>
			<date key="time:timestamp" value="2014-06-05T00:39:57.000+10:00"/>
			<string key="Count" value="155"/>
			<string key="Activity" value="ER Registration"/>
			<string key="InfectionSuspected" value="FALSE"/>
			<string key="org:group" value="A"/>
		</event>
		<event>
			<string key="concept:name" value="ER Triage"/>
			<string key="lifecycle:transition" value="complete"/>
			<string key="org:resource" value="C"/>
			<date key="time:timestamp" value="2014-06-05T00:45:36.000+10:00"/>
			<string key="Count" value="155"/>
			<string key="Activity" value="ER Triage"/>
			<string key="org:group" value="C"/>
		</event>
		<event>
			<string key="concept:name" value="ER Sepsis Triage"/>
			<string key="lifecycle:transition" value="complete"/>
			<string key="org:resource" value="A"/>
			<date key="time:timestamp" value="2014-06-05T00:45:48.000+10:00"/>
			<string key="Count" value="155"/>
			<string key="Activity" value="ER Sepsis Triage"/>
			<string key="org:group" value="A"/>
		</event>
		<event>
			<string key="concept:name" value="Leucocytes"/>
			<string key="lifecycle:transition" value="complete"/>
			<string key="org:resource" value="B"/>
			<date key="time:timestamp" value="2014-06-05T03:55:00.000+10:00"/>
			<string key="Count" value="155"/>
			<string key="Activity" value="Leucocytes"/>
			<string key="org:group" value="B"/>
		</event>
		<event>
			<string key="concept:name" value="Admission NC"/>
			<string key="lifecycle:transition" value="complete"/>
			<string key="org:resource" value="T"/>
			<date key="time:timestamp" value="2014-06-05T04:18:25.000+10:00"/>
			<string key="Count" value="155"/>
			<string key="Activity" value="Admission NC"/>
			<string key="org:group" value="T"/>
		</event>
		<event>
			<string key="concept:name" value="Leucocytes"/>
			<string key="lifecycle:transition" value="complete"/>
			<string key="org:resource" value="B"/>
			<date key="time:timestamp" value="2014-06-05T16:00:00.000+10:00"/>
			<string key="Count" value="155"/>
			<string key="Activity" value="Leucocytes"/>
			<string key="org:group" value="B"/>
		</event>
		<event>
			<string key="concept:name" value="Release A"/>
			<string key="lifecycle:transition" value="complete"/>
			<string key="org:resource" value="E"/>
			<date key="time:timestamp" value="2014-06-08T02:00:00.000+10:00"/>
			<string key="Count" value="155"/>
			<string key="Activity" value="Release A"/>
			<string key="org:group" value="E"/>
		</event>
	</trace>
	<trace>
		<string key="concept:name" value="RHA"/>
		<string key="variant" value="Variant 66"/>
		<int key="variant-index" value="66"/>
		<string key="creator" value="Fluxicon Disco"/>
		<event>
			<string key="concept:name" value="ER Registration"/>
			<string key="lifecycle:transition" value="complete"/>
			<string key="org:resource" value="A"/>
			<date key="time:timestamp" value="2014-04-05T00:14:41.000+10:00"/>
			<string key="Count" value="155"/>
			<string key="Activity" value="ER Registration"/>
			<string key="InfectionSuspected" value="FALSE"/>
			<string key="org:group" value="A"/>
		</event>
		<event>
			<string key="concept:name" value="ER Triage"/>
			<string key="lifecycle:transition" value="complete"/>
			<string key="org:resource" value="C"/>
			<date key="time:timestamp" value="2014-04-05T00:37:01.000+10:00"/>
			<string key="Count" value="155"/>
			<string key="Activity" value="ER Triage"/>
			<string key="org:group" value="C"/>
		</event>
		<event>
			<string key="concept:name" value="ER Sepsis Triage"/>
			<string key="lifecycle:transition" value="complete"/>
			<string key="org:resource" value="A"/>
			<date key="time:timestamp" value="2014-04-05T00:37:33.000+10:00"/>
			<string key="Count" value="155"/>
			<string key="Activity" value="ER Sepsis Triage"/>
			<string key="org:group" value="A"/>
		</event>
		<event>
			<string key="concept:name" value="Leucocytes"/>
			<string key="lifecycle:transition" value="complete"/>
			<string key="org:resource" value="B"/>
			<date key="time:timestamp" value="2014-04-05T00:43:00.000+10:00"/>
			<string key="Count" value="155"/>
			<string key="Activity" value="Leucocytes"/>
			<string key="org:group" value="B"/>
		</event>
		<event>
			<string key="concept:name" value="CRP"/>
			<string key="lifecycle:transition" value="complete"/>
			<string key="org:resource" value="B"/>
			<date key="time:timestamp" value="2014-04-05T00:43:00.000+10:00"/>
			<string key="Count" value="155"/>
			<string key="Activity" value="CRP"/>
			<string key="org:group" value="B"/>
		</event>
		<event>
			<string key="concept:name" value="Admission NC"/>
			<string key="lifecycle:transition" value="complete"/>
			<string key="org:resource" value="G"/>
			<date key="time:timestamp" value="2014-04-05T03:26:49.000+10:00"/>
			<string key="Count" value="155"/>
			<string key="Activity" value="Admission NC"/>
			<string key="org:group" value="G"/>
		</event>
		<event>
			<string key="concept:name" value="CRP"/>
			<string key="lifecycle:transition" value="complete"/>
			<string key="org:resource" value="B"/>
			<date key="time:timestamp" value="2014-04-06T16:00:00.000+10:00"/>
			<string key="Count" value="155"/>
			<string key="Activity" value="CRP"/>
			<string key="org:group" value="B"/>
		</event>
		<event>
			<string key="concept:name" value="Leucocytes"/>
			<string key="lifecycle:transition" value="complete"/>
			<string key="org:resource" value="B"/>
			<date key="time:timestamp" value="2014-04-06T16:00:00.000+10:00"/>
			<string key="Count" value="155"/>
			<string key="Activity" value="Leucocytes"/>
			<string key="org:group" value="B"/>
		</event>
		<event>
			<string key="concept:name" value="Release A"/>
			<string key="lifecycle:transition" value="complete"/>
			<string key="org:resource" value="E"/>
			<date key="time:timestamp" value="2014-04-06T19:00:00.000+10:00"/>
			<string key="Count" value="155"/>
			<string key="Activity" value="Release A"/>
			<string key="org:group" value="E"/>
		</event>
	</trace>
	<trace>
		<string key="concept:name" value="UHA"/>
		<string key="variant" value="Variant 3"/>
		<int key="variant-index" value="3"/>
		<string key="creator" value="Fluxicon Disco"/>
		<event>
			<string key="concept:name" value="ER Registration"/>
			<string key="lifecycle:transition" value="complete"/>
			<string key="org:resource" value="A"/>
			<date key="time:timestamp" value="2014-08-15T20:26:01.000+10:00"/>
			<string key="Count" value="155"/>
			<string key="Activity" value="ER Registration"/>
			<string key="InfectionSuspected" value="FALSE"/>
			<string key="org:group" value="A"/>
		</event>
		<event>
			<string key="concept:name" value="ER Triage"/>
			<string key="lifecycle:transition" value="complete"/>
			<string key="org:resource" value="C"/>
			<date key="time:timestamp" value="2014-08-15T20:28:42.000+10:00"/>
			<string key="Count" value="155"/>
			<string key="Activity" value="ER Triage"/>
			<string key="org:group" value="C"/>
		</event>
		<event>
			<string key="concept:name" value="ER Sepsis Triage"/>
			<string key="lifecycle:transition" value="complete"/>
			<string key="org:resource" value="A"/>
			<date key="time:timestamp" value="2014-08-15T20:31:49.000+10:00"/>
			<string key="Count" value="155"/>
			<string key="Activity" value="ER Sepsis Triage"/>
			<string key="org:group" value="A"/>
		</event>
		<event>
			<string key="concept:name" value="Leucocytes"/>
			<string key="lifecycle:transition" value="complete"/>
			<string key="org:resource" value="B"/>
			<date key="time:timestamp" value="2014-08-15T20:44:00.000+10:00"/>
			<string key="Count" value="155"/>
			<string key="Activity" value="Leucocytes"/>
			<string key="org:group" value="B"/>
		</event>
		<event>
			<string key="concept:name" value="CRP"/>
			<string key="lifecycle:transition" value="complete"/>
			<string key="org:resource" value="B"/>
			<date key="time:timestamp" value="2014-08-15T20:44:00.000+10:00"/>
			<string key="Count" value="155"/>
			<string key="Activity" value="CRP"/>
			<string key="org:group" value="B"/>
		</event>
	</trace>
	<trace>
		<string key="concept:name" value="DIA"/>
		<string key="variant" value="Variant 2"/>
		<int key="variant-index" value="2"/>
		<string key="creator" value="Fluxicon Disco"/>
		<event>
			<string key="concept:name" value="ER Registration"/>
			<string key="lifecycle:transition" value="complete"/>
			<string key="org:resource" value="A"/>
			<date key="time:timestamp" value="2014-09-14T05:00:25.000+10:00"/>
			<string key="Count" value="155"/>
			<string key="Activity" value="ER Registration"/>
			<string key="InfectionSuspected" value="FALSE"/>
			<string key="org:group" value="A"/>
		</event>
		<event>
			<string key="concept:name" value="ER Triage"/>
			<string key="lifecycle:transition" value="complete"/>
			<string key="org:resource" value="C"/>
			<date key="time:timestamp" value="2014-09-14T05:03:08.000+10:00"/>
			<string key="Count" value="155"/>
			<string key="Activity" value="ER Triage"/>
			<string key="org:group" value="C"/>
		</event>
		<event>
			<string key="concept:name" value="ER Sepsis Triage"/>
			<string key="lifecycle:transition" value="complete"/>
			<string key="org:resource" value="A"/>
			<date key="time:timestamp" value="2014-09-14T05:03:31.000+10:00"/>
			<string key="Count" value="155"/>
			<string key="Activity" value="ER Sepsis Triage"/>
			<string key="org:group" value="A"/>
		</event>
		<event>
			<string key="concept:name" value="CRP"/>
			<string key="lifecycle:transition" value="complete"/>
			<string key="org:resource" value="B"/>
			<date key="time:timestamp" value="2014-09-14T05:16:00.000+10:00"/>
			<string key="Count" value="155"/>
			<string key="Activity" value="CRP"/>
			<string key="org:group" value="B"/>
		</event>
		<event>
			<string key="concept:name" value="Leucocytes"/>
			<string key="lifecycle:transition" value="complete"/>
			<string key="org:resource" value="B"/>
			<date key="time:timestamp" value="2014-09-14T05:16:00.000+10:00"/>
			<string key="Count" value="155"/>
			<string key="Activity" value="Leucocytes"/>
			<string key="org:group" value="B"/>
		</event>
	</trace>
	<trace>
		<string key="concept:name" value="TIA"/>
		<string key="variant" value="Variant 67"/>
		<int key="variant-index" value="67"/>
		<string key="creator" value="Fluxicon Disco"/>
		<event>
			<string key="concept:name" value="ER Registration"/>
			<string key="lifecycle:transition" value="complete"/>
			<string key="org:resource" value="A"/>
			<date key="time:timestamp" value="2014-05-29T21:16:57.000+10:00"/>
			<string key="Count" value="155"/>
			<string key="Activity" value="ER Registration"/>
			<string key="InfectionSuspected" value="FALSE"/>
			<string key="org:group" value="A"/>
		</event>
		<event>
			<string key="concept:name" value="ER Triage"/>
			<string key="lifecycle:transition" value="complete"/>
			<string key="org:resource" value="C"/>
			<date key="time:timestamp" value="2014-05-29T21:47:21.000+10:00"/>
			<string key="Count" value="155"/>
			<string key="Activity" value="ER Triage"/>
			<string key="org:group" value="C"/>
		</event>
		<event>
			<string key="concept:name" value="ER Sepsis Triage"/>
			<string key="lifecycle:transition" value="complete"/>
			<string key="org:resource" value="A"/>
			<date key="time:timestamp" value="2014-05-29T21:47:38.000+10:00"/>
			<string key="Count" value="155"/>
			<string key="Activity" value="ER Sepsis Triage"/>
			<string key="org:group" value="A"/>
		</event>
		<event>
			<string key="concept:name" value="Leucocytes"/>
			<string key="lifecycle:transition" value="complete"/>
			<string key="org:resource" value="B"/>
			<date key="time:timestamp" value="2014-05-29T22:18:00.000+10:00"/>
			<string key="Count" value="155"/>
			<string key="Activity" value="Leucocytes"/>
			<string key="org:group" value="B"/>
		</event>
		<event>
			<string key="concept:name" value="CRP"/>
			<string key="lifecycle:transition" value="complete"/>
			<string key="org:resource" value="B"/>
			<date key="time:timestamp" value="2014-05-29T22:18:00.000+10:00"/>
			<string key="Count" value="155"/>
			<string key="Activity" value="CRP"/>
			<string key="org:group" value="B"/>
		</event>
		<event>
			<string key="concept:name" value="Admission NC"/>
			<string key="lifecycle:transition" value="complete"/>
			<string key="org:resource" value="G"/>
			<date key="time:timestamp" value="2014-05-30T00:40:31.000+10:00"/>
			<string key="Count" value="155"/>
			<string key="Activity" value="Admission NC"/>
			<string key="org:group" value="G"/>
		</event>
		<event>
			<string key="concept:name" value="Admission NC"/>
			<string key="lifecycle:transition" value="complete"/>
			<string key="org:resource" value="F"/>
			<date key="time:timestamp" value="2014-05-30T03:30:00.000+10:00"/>
			<string key="Count" value="155"/>
			<string key="Activity" value="Admission NC"/>
			<string key="org:group" value="F"/>
		</event>
		<event>
			<string key="concept:name" value="Leucocytes"/>
			<string key="lifecycle:transition" value="complete"/>
			<string key="org:resource" value="B"/>
			<date key="time:timestamp" value="2014-05-31T16:00:00.000+10:00"/>
			<string key="Count" value="155"/>
			<string key="Activity" value="Leucocytes"/>
			<string key="org:group" value="B"/>
		</event>
		<event>
			<string key="concept:name" value="CRP"/>
			<string key="lifecycle:transition" value="complete"/>
			<string key="org:resource" value="B"/>
			<date key="time:timestamp" value="2014-05-31T16:00:00.000+10:00"/>
			<string key="Count" value="155"/>
			<string key="Activity" value="CRP"/>
			<string key="org:group" value="B"/>
		</event>
		<event>
			<string key="concept:name" value="CRP"/>
			<string key="lifecycle:transition" value="complete"/>
			<string key="org:resource" value="B"/>
			<date key="time:timestamp" value="2014-06-03T16:00:00.000+10:00"/>
			<string key="Count" value="155"/>
			<string key="Activity" value="CRP"/>
			<string key="org:group" value="B"/>
		</event>
		<event>
			<string key="concept:name" value="Leucocytes"/>
			<string key="lifecycle:transition" value="complete"/>
			<string key="org:resource" value="B"/>
			<date key="time:timestamp" value="2014-06-03T16:00:00.000+10:00"/>
			<string key="Count" value="155"/>
			<string key="Activity" value="Leucocytes"/>
			<string key="org:group" value="B"/>
		</event>
		<event>
			<string key="concept:name" value="Leucocytes"/>
			<string key="lifecycle:transition" value="complete"/>
			<string key="org:resource" value="B"/>
			<date key="time:timestamp" value="2014-06-04T16:00:00.000+10:00"/>
			<string key="Count" value="155"/>
			<string key="Activity" value="Leucocytes"/>
			<string key="org:group" value="B"/>
		</event>
		<event>
			<string key="concept:name" value="Leucocytes"/>
			<string key="lifecycle:transition" value="complete"/>
			<string key="org:resource" value="B"/>
			<date key="time:timestamp" value="2014-06-05T16:00:00.000+10:00"/>
			<string key="Count" value="155"/>
			<string key="Activity" value="Leucocytes"/>
			<string key="org:group" value="B"/>
		</event>
		<event>
			<string key="concept:name" value="CRP"/>
			<string key="lifecycle:transition" value="complete"/>
			<string key="org:resource" value="B"/>
			<date key="time:timestamp" value="2014-06-05T16:00:00.000+10:00"/>
			<string key="Count" value="155"/>
			<string key="Activity" value="CRP"/>
			<string key="org:group" value="B"/>
		</event>
		<event>
			<string key="concept:name" value="Release A"/>
			<string key="lifecycle:transition" value="complete"/>
			<string key="org:resource" value="E"/>
			<date key="time:timestamp" value="2014-06-07T19:00:00.000+10:00"/>
			<string key="Count" value="155"/>
			<string key="Activity" value="Release A"/>
			<string key="org:group" value="E"/>
		</event>
	</trace>
	<trace>
		<string key="concept:name" value="WIA"/>
		<string key="variant" value="Variant 6"/>
		<int key="variant-index" value="6"/>
		<string key="creator" value="Fluxicon Disco"/>
		<event>
			<string key="concept:name" value="ER Registration"/>
			<string key="lifecycle:transition" value="complete"/>
			<string key="org:resource" value="L"/>
			<date key="time:timestamp" value="2014-12-06T23:23:28.000+10:00"/>
			<string key="Count" value="155"/>
			<string key="Activity" value="ER Registration"/>
			<string key="InfectionSuspected" value="FALSE"/>
			<string key="org:group" value="L"/>
		</event>
[truncated: 73,607 more chars]
