# Supplementary material for: Privacy-Preserving Process Mining in Healthcare
Source: Int J Environ Res Public Health. 2020 Mar 2;17(5):1612. doi: 10.3390/ijerph17051612 (PMC7084661; doi:10.3390/ijerph17051612)
Supplement: Supplementary file 1 [file ijerph-17-01612-s001.zip › Anonymisation_code_and_data/Anonymised logs/Sepsis/Sepsis - Data suppression - k100 - process variant 1.xes]

<?xml version="1.0" encoding="UTF-8"?>
<!-- XES version 1.0 -->
<!-- Created by Fluxicon Disco (http://fluxicon.com/disco/ -->
<!-- (c) 2017 Fluxicon - http://fluxicon.com/ -->
<log xes.version="1.0" xmlns="http://www.xes-standard.org" xes.creator="Fluxicon Disco">
	<extension name="Concept" prefix="concept" uri="http://www.xes-standard.org/concept.xesext"/>
	<extension name="Lifecycle" prefix="lifecycle" uri="http://www.xes-standard.org/lifecycle.xesext"/>
	<extension name="Time" prefix="time" uri="http://www.xes-standard.org/time.xesext"/>
	<extension name="Organizational" prefix="org" uri="http://www.xes-standard.org/org.xesext"/>
	<global scope="trace">
		<string key="concept:name" value="name"/>
		<string key="variant" value="string"/>
		<int key="variant-index" value="0"/>
	</global>
	<global scope="event">
		<string key="concept:name" value="name"/>
		<string key="lifecycle:transition" value="transition"/>
		<string key="org:resource" value="resource"/>
		<date key="time:timestamp" value="2019-10-04T12:05:30.644+10:00"/>
		<string key="Count" value="string"/>
		<string key="Activity" value="string"/>
		<string key="InfectionSuspected" value="string"/>
		<string key="org:group" value="string"/>
	</global>
	<classifier name="Activity" keys="Activity"/>
	<classifier name="Resource" keys="org:group"/>
	<string key="lifecycle:model" value="standard"/>
	<string key="creator" value="Fluxicon Disco"/>
	<string key="library" value="Fluxicon Octane"/>
	<trace>
		<string key="concept:name" value="K"/>
		<string key="variant" value="Variant 4"/>
		<int key="variant-index" value="4"/>
		<string key="creator" value="Fluxicon Disco"/>
		<event>
			<string key="concept:name" value="ER Registration"/>
			<string key="lifecycle:transition" value="complete"/>
			<string key="org:resource" value="A"/>
			<date key="time:timestamp" value="2014-02-24T06:43:13.000+10:00"/>
			<string key="Count" value="106"/>
			<string key="Activity" value="ER Registration"/>
			<string key="InfectionSuspected" value="TRUE"/>
			<string key="org:group" value="A"/>
		</event>
		<event>
			<string key="concept:name" value="ER Triage"/>
			<string key="lifecycle:transition" value="complete"/>
			<string key="org:resource" value="C"/>
			<date key="time:timestamp" value="2014-02-24T06:58:31.000+10:00"/>
			<string key="Count" value="106"/>
			<string key="Activity" value="ER Triage"/>
			<string key="org:group" value="C"/>
		</event>
		<event>
			<string key="concept:name" value="ER Sepsis Triage"/>
			<string key="lifecycle:transition" value="complete"/>
			<string key="org:resource" value="A"/>
			<date key="time:timestamp" value="2014-02-24T06:58:54.000+10:00"/>
			<string key="Count" value="106"/>
			<string key="Activity" value="ER Sepsis Triage"/>
			<string key="org:group" value="A"/>
		</event>
		<event>
			<string key="concept:name" value="LacticAcid"/>
			<string key="lifecycle:transition" value="complete"/>
			<string key="org:resource" value="B"/>
			<date key="time:timestamp" value="2014-02-24T07:15:00.000+10:00"/>
			<string key="Count" value="106"/>
			<string key="Activity" value="LacticAcid"/>
			<string key="org:group" value="B"/>
		</event>
		<event>
			<string key="concept:name" value="CRP"/>
			<string key="lifecycle:transition" value="complete"/>
			<string key="org:resource" value="B"/>
			<date key="time:timestamp" value="2014-02-24T07:15:00.000+10:00"/>
			<string key="Count" value="106"/>
			<string key="Activity" value="CRP"/>
			<string key="org:group" value="B"/>
		</event>
		<event>
			<string key="concept:name" value="Leucocytes"/>
			<string key="lifecycle:transition" value="complete"/>
			<string key="org:resource" value="B"/>
			<date key="time:timestamp" value="2014-02-24T07:15:00.000+10:00"/>
			<string key="Count" value="106"/>
			<string key="Activity" value="Leucocytes"/>
			<string key="org:group" value="B"/>
		</event>
		<event>
			<string key="concept:name" value="IV Antibiotics"/>
			<string key="lifecycle:transition" value="complete"/>
			<string key="org:resource" value="A"/>
			<date key="time:timestamp" value="2014-02-24T09:39:44.000+10:00"/>
			<string key="Count" value="106"/>
			<string key="Activity" value="IV Antibiotics"/>
			<string key="org:group" value="A"/>
		</event>
		<event>
			<string key="concept:name" value="Admission NC"/>
			<string key="lifecycle:transition" value="complete"/>
			<string key="org:resource" value="H"/>
			<date key="time:timestamp" value="2014-02-24T09:49:53.000+10:00"/>
			<string key="Count" value="106"/>
			<string key="Activity" value="Admission NC"/>
			<string key="org:group" value="H"/>
		</event>
		<event>
			<string key="concept:name" value="Leucocytes"/>
			<string key="lifecycle:transition" value="complete"/>
			<string key="org:resource" value="B"/>
			<date key="time:timestamp" value="2014-02-24T16:00:00.000+10:00"/>
			<string key="Count" value="106"/>
			<string key="Activity" value="Leucocytes"/>
			<string key="org:group" value="B"/>
		</event>
		<event>
			<string key="concept:name" value="CRP"/>
			<string key="lifecycle:transition" value="complete"/>
			<string key="org:resource" value="B"/>
			<date key="time:timestamp" value="2014-02-24T16:00:00.000+10:00"/>
			<string key="Count" value="106"/>
			<string key="Activity" value="CRP"/>
			<string key="org:group" value="B"/>
		</event>
		<event>
			<string key="concept:name" value="Admission NC"/>
			<string key="lifecycle:transition" value="complete"/>
			<string key="org:resource" value="H"/>
			<date key="time:timestamp" value="2014-02-24T16:52:49.000+10:00"/>
			<string key="Count" value="106"/>
			<string key="Activity" value="Admission NC"/>
			<string key="org:group" value="H"/>
		</event>
		<event>
			<string key="concept:name" value="IV Liquid"/>
			<string key="lifecycle:transition" value="complete"/>
			<string key="org:resource" value="A"/>
			<date key="time:timestamp" value="2014-02-25T06:39:32.000+10:00"/>
			<string key="Count" value="106"/>
			<string key="Activity" value="IV Liquid"/>
			<string key="org:group" value="A"/>
		</event>
		<event>
			<string key="concept:name" value="CRP"/>
			<string key="lifecycle:transition" value="complete"/>
			<string key="org:resource" value="B"/>
			<date key="time:timestamp" value="2014-02-25T22:00:00.000+10:00"/>
			<string key="Count" value="106"/>
			<string key="Activity" value="CRP"/>
			<string key="org:group" value="B"/>
		</event>
		<event>
			<string key="concept:name" value="Leucocytes"/>
			<string key="lifecycle:transition" value="complete"/>
			<string key="org:resource" value="B"/>
			<date key="time:timestamp" value="2014-02-25T22:00:00.000+10:00"/>
			<string key="Count" value="106"/>
			<string key="Activity" value="Leucocytes"/>
			<string key="org:group" value="B"/>
		</event>
		<event>
			<string key="concept:name" value="Release A"/>
			<string key="lifecycle:transition" value="complete"/>
			<string key="org:resource" value="E"/>
			<date key="time:timestamp" value="2014-02-26T19:00:00.000+10:00"/>
			<string key="Count" value="106"/>
			<string key="Activity" value="Release A"/>
			<string key="org:group" value="E"/>
		</event>
		<event>
			<string key="concept:name" value="Return ER"/>
			<string key="lifecycle:transition" value="complete"/>
			<string key="org:resource" value="?"/>
			<date key="time:timestamp" value="2014-06-11T06:27:24.000+10:00"/>
			<string key="Count" value="106"/>
			<string key="Activity" value="Return ER"/>
			<string key="org:group" value="?"/>
		</event>
	</trace>
	<trace>
		<string key="concept:name" value="L"/>
		<string key="variant" value="Variant 5"/>
		<int key="variant-index" value="5"/>
		<string key="creator" value="Fluxicon Disco"/>
		<event>
			<string key="concept:name" value="ER Registration"/>
			<string key="lifecycle:transition" value="complete"/>
			<string key="org:resource" value="A"/>
			<date key="time:timestamp" value="2014-09-01T02:47:15.000+10:00"/>
			<string key="Count" value="106"/>
			<string key="Activity" value="ER Registration"/>
			<string key="InfectionSuspected" value="TRUE"/>
			<string key="org:group" value="A"/>
		</event>
		<event>
			<string key="concept:name" value="ER Triage"/>
			<string key="lifecycle:transition" value="complete"/>
			<string key="org:resource" value="C"/>
			<date key="time:timestamp" value="2014-09-01T02:50:36.000+10:00"/>
			<string key="Count" value="106"/>
			<string key="Activity" value="ER Triage"/>
			<string key="org:group" value="C"/>
		</event>
		<event>
			<string key="concept:name" value="ER Sepsis Triage"/>
			<string key="lifecycle:transition" value="complete"/>
			<string key="org:resource" value="A"/>
			<date key="time:timestamp" value="2014-09-01T02:52:40.000+10:00"/>
			<string key="Count" value="106"/>
			<string key="Activity" value="ER Sepsis Triage"/>
			<string key="org:group" value="A"/>
		</event>
		<event>
			<string key="concept:name" value="Leucocytes"/>
			<string key="lifecycle:transition" value="complete"/>
			<string key="org:resource" value="B"/>
			<date key="time:timestamp" value="2014-09-01T03:00:00.000+10:00"/>
			<string key="Count" value="106"/>
			<string key="Activity" value="Leucocytes"/>
			<string key="org:group" value="B"/>
		</event>
		<event>
			<string key="concept:name" value="CRP"/>
			<string key="lifecycle:transition" value="complete"/>
			<string key="org:resource" value="B"/>
			<date key="time:timestamp" value="2014-09-01T03:00:00.000+10:00"/>
			<string key="Count" value="106"/>
			<string key="Activity" value="CRP"/>
			<string key="org:group" value="B"/>
		</event>
		<event>
			<string key="concept:name" value="LacticAcid"/>
			<string key="lifecycle:transition" value="complete"/>
			<string key="org:resource" value="B"/>
			<date key="time:timestamp" value="2014-09-01T03:00:00.000+10:00"/>
			<string key="Count" value="106"/>
			<string key="Activity" value="LacticAcid"/>
			<string key="org:group" value="B"/>
		</event>
		<event>
			<string key="concept:name" value="IV Liquid"/>
			<string key="lifecycle:transition" value="complete"/>
			<string key="org:resource" value="A"/>
			<date key="time:timestamp" value="2014-09-01T05:28:00.000+10:00"/>
			<string key="Count" value="106"/>
			<string key="Activity" value="IV Liquid"/>
			<string key="org:group" value="A"/>
		</event>
		<event>
			<string key="concept:name" value="IV Antibiotics"/>
			<string key="lifecycle:transition" value="complete"/>
			<string key="org:resource" value="A"/>
			<date key="time:timestamp" value="2014-09-01T06:00:39.000+10:00"/>
			<string key="Count" value="106"/>
			<string key="Activity" value="IV Antibiotics"/>
			<string key="org:group" value="A"/>
		</event>
		<event>
			<string key="concept:name" value="Admission NC"/>
			<string key="lifecycle:transition" value="complete"/>
			<string key="org:resource" value="N"/>
			<date key="time:timestamp" value="2014-09-01T06:34:21.000+10:00"/>
			<string key="Count" value="106"/>
			<string key="Activity" value="Admission NC"/>
			<string key="org:group" value="N"/>
		</event>
		<event>
			<string key="concept:name" value="Leucocytes"/>
			<string key="lifecycle:transition" value="complete"/>
			<string key="org:resource" value="B"/>
			<date key="time:timestamp" value="2014-09-02T16:00:00.000+10:00"/>
			<string key="Count" value="106"/>
			<string key="Activity" value="Leucocytes"/>
			<string key="org:group" value="B"/>
		</event>
		<event>
			<string key="concept:name" value="Leucocytes"/>
			<string key="lifecycle:transition" value="complete"/>
			<string key="org:resource" value="B"/>
			<date key="time:timestamp" value="2014-09-03T16:00:00.000+10:00"/>
			<string key="Count" value="106"/>
			<string key="Activity" value="Leucocytes"/>
			<string key="org:group" value="B"/>
		</event>
		<event>
			<string key="concept:name" value="Leucocytes"/>
			<string key="lifecycle:transition" value="complete"/>
			<string key="org:resource" value="B"/>
			<date key="time:timestamp" value="2014-09-07T16:00:00.000+10:00"/>
			<string key="Count" value="106"/>
			<string key="Activity" value="Leucocytes"/>
			<string key="org:group" value="B"/>
		</event>
		<event>
			<string key="concept:name" value="CRP"/>
			<string key="lifecycle:transition" value="complete"/>
			<string key="org:resource" value="B"/>
			<date key="time:timestamp" value="2014-09-07T16:00:00.000+10:00"/>
			<string key="Count" value="106"/>
			<string key="Activity" value="CRP"/>
			<string key="org:group" value="B"/>
		</event>
		<event>
			<string key="concept:name" value="Release A"/>
			<string key="lifecycle:transition" value="complete"/>
			<string key="org:resource" value="E"/>
			<date key="time:timestamp" value="2014-09-08T18:30:00.000+10:00"/>
			<string key="Count" value="106"/>
			<string key="Activity" value="Release A"/>
			<string key="org:group" value="E"/>
		</event>
		<event>
			<string key="concept:name" value="Return ER"/>
			<string key="lifecycle:transition" value="complete"/>
			<string key="org:resource" value="?"/>
			<date key="time:timestamp" value="2014-09-12T08:40:27.000+10:00"/>
			<string key="Count" value="106"/>
			<string key="Activity" value="Return ER"/>
			<string key="org:group" value="?"/>
		</event>
	</trace>
	<trace>
		<string key="concept:name" value="V"/>
		<string key="variant" value="Variant 6"/>
		<int key="variant-index" value="6"/>
		<string key="creator" value="Fluxicon Disco"/>
		<event>
			<string key="concept:name" value="ER Registration"/>
			<string key="lifecycle:transition" value="complete"/>
			<string key="org:resource" value="A"/>
			<date key="time:timestamp" value="2014-10-29T05:44:26.000+10:00"/>
			<string key="Count" value="106"/>
			<string key="Activity" value="ER Registration"/>
			<string key="InfectionSuspected" value="TRUE"/>
			<string key="org:group" value="A"/>
		</event>
		<event>
			<string key="concept:name" value="ER Triage"/>
			<string key="lifecycle:transition" value="complete"/>
			<string key="org:resource" value="C"/>
			<date key="time:timestamp" value="2014-10-29T05:47:44.000+10:00"/>
			<string key="Count" value="106"/>
			<string key="Activity" value="ER Triage"/>
			<string key="org:group" value="C"/>
		</event>
		<event>
			<string key="concept:name" value="ER Sepsis Triage"/>
			<string key="lifecycle:transition" value="complete"/>
			<string key="org:resource" value="A"/>
			<date key="time:timestamp" value="2014-10-29T05:48:07.000+10:00"/>
			<string key="Count" value="106"/>
			<string key="Activity" value="ER Sepsis Triage"/>
			<string key="org:group" value="A"/>
		</event>
		<event>
			<string key="concept:name" value="IV Liquid"/>
			<string key="lifecycle:transition" value="complete"/>
			<string key="org:resource" value="A"/>
			<date key="time:timestamp" value="2014-10-29T05:48:22.000+10:00"/>
			<string key="Count" value="106"/>
			<string key="Activity" value="IV Liquid"/>
			<string key="org:group" value="A"/>
		</event>
		<event>
			<string key="concept:name" value="Leucocytes"/>
			<string key="lifecycle:transition" value="complete"/>
			<string key="org:resource" value="B"/>
			<date key="time:timestamp" value="2014-10-29T05:57:00.000+10:00"/>
			<string key="Count" value="106"/>
			<string key="Activity" value="Leucocytes"/>
			<string key="org:group" value="B"/>
		</event>
		<event>
			<string key="concept:name" value="LacticAcid"/>
			<string key="lifecycle:transition" value="complete"/>
			<string key="org:resource" value="B"/>
			<date key="time:timestamp" value="2014-10-29T05:57:00.000+10:00"/>
			<string key="Count" value="106"/>
			<string key="Activity" value="LacticAcid"/>
			<string key="org:group" value="B"/>
		</event>
		<event>
			<string key="concept:name" value="CRP"/>
			<string key="lifecycle:transition" value="complete"/>
			<string key="org:resource" value="B"/>
			<date key="time:timestamp" value="2014-10-29T05:57:00.000+10:00"/>
			<string key="Count" value="106"/>
			<string key="Activity" value="CRP"/>
			<string key="org:group" value="B"/>
		</event>
		<event>
			<string key="concept:name" value="IV Antibiotics"/>
			<string key="lifecycle:transition" value="complete"/>
			<string key="org:resource" value="A"/>
			<date key="time:timestamp" value="2014-10-29T07:02:55.000+10:00"/>
			<string key="Count" value="106"/>
			<string key="Activity" value="IV Antibiotics"/>
			<string key="org:group" value="A"/>
		</event>
		<event>
			<string key="concept:name" value="Admission IC"/>
			<string key="lifecycle:transition" value="complete"/>
			<string key="org:resource" value="P"/>
			<date key="time:timestamp" value="2014-10-29T07:35:12.000+10:00"/>
			<string key="Count" value="106"/>
			<string key="Activity" value="Admission IC"/>
			<string key="org:group" value="P"/>
		</event>
		<event>
			<string key="concept:name" value="LacticAcid"/>
			<string key="lifecycle:transition" value="complete"/>
			<string key="org:resource" value="B"/>
			<date key="time:timestamp" value="2014-10-29T09:11:00.000+10:00"/>
			<string key="Count" value="106"/>
			<string key="Activity" value="LacticAcid"/>
			<string key="org:group" value="B"/>
		</event>
		<event>
			<string key="concept:name" value="CRP"/>
			<string key="lifecycle:transition" value="complete"/>
			<string key="org:resource" value="B"/>
			<date key="time:timestamp" value="2014-10-29T15:00:00.000+10:00"/>
			<string key="Count" value="106"/>
			<string key="Activity" value="CRP"/>
			<string key="org:group" value="B"/>
		</event>
		<event>
			<string key="concept:name" value="Leucocytes"/>
			<string key="lifecycle:transition" value="complete"/>
			<string key="org:resource" value="B"/>
			<date key="time:timestamp" value="2014-10-29T15:00:00.000+10:00"/>
			<string key="Count" value="106"/>
			<string key="Activity" value="Leucocytes"/>
			<string key="org:group" value="B"/>
		</event>
		<event>
			<string key="concept:name" value="LacticAcid"/>
			<string key="lifecycle:transition" value="complete"/>
			<string key="org:resource" value="B"/>
			<date key="time:timestamp" value="2014-10-29T15:00:00.000+10:00"/>
			<string key="Count" value="106"/>
			<string key="Activity" value="LacticAcid"/>
			<string key="org:group" value="B"/>
		</event>
		<event>
			<string key="concept:name" value="LacticAcid"/>
			<string key="lifecycle:transition" value="complete"/>
			<string key="org:resource" value="B"/>
			<date key="time:timestamp" value="2014-10-30T15:00:00.000+10:00"/>
			<string key="Count" value="106"/>
			<string key="Activity" value="LacticAcid"/>
			<string key="org:group" value="B"/>
		</event>
		<event>
			<string key="concept:name" value="CRP"/>
			<string key="lifecycle:transition" value="complete"/>
			<string key="org:resource" value="B"/>
			<date key="time:timestamp" value="2014-10-30T15:00:00.000+10:00"/>
			<string key="Count" value="106"/>
			<string key="Activity" value="CRP"/>
			<string key="org:group" value="B"/>
		</event>
		<event>
			<string key="concept:name" value="Leucocytes"/>
			<string key="lifecycle:transition" value="complete"/>
			<string key="org:resource" value="B"/>
			<date key="time:timestamp" value="2014-10-30T15:00:00.000+10:00"/>
			<string key="Count" value="106"/>
			<string key="Activity" value="Leucocytes"/>
			<string key="org:group" value="B"/>
		</event>
		<event>
			<string key="concept:name" value="Admission NC"/>
			<string key="lifecycle:transition" value="complete"/>
			<string key="org:resource" value="O"/>
			<date key="time:timestamp" value="2014-10-30T19:00:00.000+10:00"/>
			<string key="Count" value="106"/>
			<string key="Activity" value="Admission NC"/>
			<string key="org:group" value="O"/>
		</event>
		<event>
			<string key="concept:name" value="Leucocytes"/>
			<string key="lifecycle:transition" value="complete"/>
			<string key="org:resource" value="B"/>
			<date key="time:timestamp" value="2014-11-01T16:00:00.000+10:00"/>
			<string key="Count" value="106"/>
			<string key="Activity" value="Leucocytes"/>
			<string key="org:group" value="B"/>
		</event>
		<event>
			<string key="concept:name" value="CRP"/>
			<string key="lifecycle:transition" value="complete"/>
			<string key="org:resource" value="B"/>
			<date key="time:timestamp" value="2014-11-01T16:00:00.000+10:00"/>
			<string key="Count" value="106"/>
			<string key="Activity" value="CRP"/>
			<string key="org:group" value="B"/>
		</event>
		<event>
			<string key="concept:name" value="Release A"/>
			<string key="lifecycle:transition" value="complete"/>
			<string key="org:resource" value="E"/>
			<date key="time:timestamp" value="2014-11-03T19:25:00.000+10:00"/>
			<string key="Count" value="106"/>
			<string key="Activity" value="Release A"/>
			<string key="org:group" value="E"/>
		</event>
		<event>
			<string key="concept:name" value="Return ER"/>
			<string key="lifecycle:transition" value="complete"/>
			<string key="org:resource" value="?"/>
			<date key="time:timestamp" value="2015-01-19T17:55:06.000+10:00"/>
			<string key="Count" value="106"/>
			<string key="Activity" value="Return ER"/>
			<string key="org:group" value="?"/>
		</event>
	</trace>
	<trace>
		<string key="concept:name" value="Y"/>
		<string key="variant" value="Variant 7"/>
		<int key="variant-index" value="7"/>
		<string key="creator" value="Fluxicon Disco"/>
		<event>
			<string key="concept:name" value="ER Registration"/>
			<string key="lifecycle:transition" value="complete"/>
			<string key="org:resource" value="A"/>
			<date key="time:timestamp" value="2015-02-25T19:06:20.000+10:00"/>
			<string key="Count" value="106"/>
			<string key="Activity" value="ER Registration"/>
			<string key="InfectionSuspected" value="TRUE"/>
			<string key="org:group" value="A"/>
		</event>
		<event>
			<string key="concept:name" value="ER Triage"/>
			<string key="lifecycle:transition" value="complete"/>
			<string key="org:resource" value="C"/>
			<date key="time:timestamp" value="2015-02-25T19:11:50.000+10:00"/>
			<string key="Count" value="106"/>
			<string key="Activity" value="ER Triage"/>
			<string key="org:group" value="C"/>
		</event>
		<event>
			<string key="concept:name" value="ER Sepsis Triage"/>
			<string key="lifecycle:transition" value="complete"/>
			<string key="org:resource" value="A"/>
			<date key="time:timestamp" value="2015-02-25T19:12:22.000+10:00"/>
			<string key="Count" value="106"/>
			<string key="Activity" value="ER Sepsis Triage"/>
			<string key="org:group" value="A"/>
		</event>
		<event>
			<string key="concept:name" value="IV Antibiotics"/>
			<string key="lifecycle:transition" value="complete"/>
			<string key="org:resource" value="A"/>
			<date key="time:timestamp" value="2015-02-25T19:30:20.000+10:00"/>
			<string key="Count" value="106"/>
			<string key="Activity" value="IV Antibiotics"/>
			<string key="org:group" value="A"/>
		</event>
		<event>
			<string key="concept:name" value="CRP"/>
			<string key="lifecycle:transition" value="complete"/>
			<string key="org:resource" value="B"/>
			<date key="time:timestamp" value="2015-02-25T19:35:00.000+10:00"/>
			<string key="Count" value="106"/>
			<string key="Activity" value="CRP"/>
			<string key="org:group" value="B"/>
		</event>
		<event>
			<string key="concept:name" value="LacticAcid"/>
			<string key="lifecycle:transition" value="complete"/>
			<string key="org:resource" value="B"/>
			<date key="time:timestamp" value="2015-02-25T19:35:00.000+10:00"/>
			<string key="Count" value="106"/>
			<string key="Activity" value="LacticAcid"/>
			<string key="org:group" value="B"/>
		</event>
		<event>
			<string key="concept:name" value="Leucocytes"/>
			<string key="lifecycle:transition" value="complete"/>
			<string key="org:resource" value="B"/>
			<date key="time:timestamp" value="2015-02-25T19:35:00.000+10:00"/>
			<string key="Count" value="106"/>
			<string key="Activity" value="Leucocytes"/>
			<string key="org:group" value="B"/>
		</event>
		<event>
			<string key="concept:name" value="IV Liquid"/>
			<string key="lifecycle:transition" value="complete"/>
			<string key="org:resource" value="A"/>
			<date key="time:timestamp" value="2015-02-25T20:00:19.000+10:00"/>
			<string key="Count" value="106"/>
			<string key="Activity" value="IV Liquid"/>
			<string key="org:group" value="A"/>
		</event>
	</trace>
	<trace>
		<string key="concept:name" value="AA"/>
		<string key="variant" value="Variant 8"/>
		<int key="variant-index" value="8"/>
		<string key="creator" value="Fluxicon Disco"/>
		<event>
			<string key="concept:name" value="ER Registration"/>
			<string key="lifecycle:transition" value="complete"/>
			<string key="org:resource" value="A"/>
			<date key="time:timestamp" value="2014-12-03T18:06:44.000+10:00"/>
			<string key="Count" value="106"/>
			<string key="Activity" value="ER Registration"/>
			<string key="InfectionSuspected" value="TRUE"/>
			<string key="org:group" value="A"/>
		</event>
		<event>
			<string key="concept:name" value="ER Triage"/>
			<string key="lifecycle:transition" value="complete"/>
			<string key="org:resource" value="C"/>
			<date key="time:timestamp" value="2014-12-03T18:07:25.000+10:00"/>
			<string key="Count" value="106"/>
			<string key="Activity" value="ER Triage"/>
			<string key="org:group" value="C"/>
		</event>
		<event>
			<string key="concept:name" value="ER Sepsis Triage"/>
			<string key="lifecycle:transition" value="complete"/>
			<string key="org:resource" value="A"/>
			<date key="time:timestamp" value="2014-12-03T18:07:35.000+10:00"/>
			<string key="Count" value="106"/>
			<string key="Activity" value="ER Sepsis Triage"/>
			<string key="org:group" value="A"/>
		</event>
		<event>
			<string key="concept:name" value="Leucocytes"/>
			<string key="lifecycle:transition" value="complete"/>
			<string key="org:resource" value="B"/>
			<date key="time:timestamp" value="2014-12-03T18:32:00.000+10:00"/>
			<string key="Count" value="106"/>
			<string key="Activity" value="Leucocytes"/>
			<string key="org:group" value="B"/>
		</event>
		<event>
			<string key="concept:name" value="LacticAcid"/>
			<string key="lifecycle:transition" value="complete"/>
			<string key="org:resource" value="B"/>
			<date key="time:timestamp" value="2014-12-03T18:32:00.000+10:00"/>
			<string key="Count" value="106"/>
			<string key="Activity" value="LacticAcid"/>
			<string key="org:group" value="B"/>
		</event>
		<event>
			<string key="concept:name" value="CRP"/>
			<string key="lifecycle:transition" value="complete"/>
			<string key="org:resource" value="B"/>
			<date key="time:timestamp" value="2014-12-03T18:32:00.000+10:00"/>
			<string key="Count" value="106"/>
			<string key="Activity" value="CRP"/>
			<string key="org:group" value="B"/>
		</event>
		<event>
			<string key="concept:name" value="IV Liquid"/>
			<string key="lifecycle:transition" value="complete"/>
			<string key="org:resource" value="A"/>
			<date key="time:timestamp" value="2014-12-03T23:27:57.000+10:00"/>
			<string key="Count" value="106"/>
			<string key="Activity" value="IV Liquid"/>
			<string key="org:group" value="A"/>
		</event>
		<event>
			<string key="concept:name" value="IV Antibiotics"/>
			<string key="lifecycle:transition" value="complete"/>
			<string key="org:resource" value="A"/>
			<date key="time:timestamp" value="2014-12-03T23:28:01.000+10:00"/>
			<string key="Count" value="106"/>
			<string key="Activity" value="IV Antibiotics"/>
			<string key="org:group" value="A"/>
		</event>
	</trace>
	<trace>
		<string key="concept:name" value="BA"/>
		<string key="variant" value="Variant 9"/>
		<int key="variant-index" value="9"/>
		<string key="creator" value="Fluxicon Disco"/>
		<event>
			<string key="concept:name" value="ER Registration"/>
			<string key="lifecycle:transition" value="complete"/>
			<string key="org:resource" value="A"/>
			<date key="time:timestamp" value="2014-05-08T01:36:23.000+10:00"/>
			<string key="Count" value="106"/>
			<string key="Activity" value="ER Registration"/>
			<string key="InfectionSuspected" value="TRUE"/>
			<string key="org:group" value="A"/>
		</event>
		<event>
			<string key="concept:name" value="ER Triage"/>
			<string key="lifecycle:transition" value="complete"/>
			<string key="org:resource" value="C"/>
			<date key="time:timestamp" value="2014-05-08T02:04:39.000+10:00"/>
			<string key="Count" value="106"/>
			<string key="Activity" value="ER Triage"/>
			<string key="org:group" value="C"/>
		</event>
		<event>
			<string key="concept:name" value="ER Sepsis Triage"/>
			<string key="lifecycle:transition" value="complete"/>
			<string key="org:resource" value="A"/>
			<date key="time:timestamp" value="2014-05-08T02:04:57.000+10:00"/>
			<string key="Count" value="106"/>
			<string key="Activity" value="ER Sepsis Triage"/>
			<string key="org:group" value="A"/>
		</event>
		<event>
			<string key="concept:name" value="IV Liquid"/>
			<string key="lifecycle:transition" value="complete"/>
			<string key="org:resource" value="A"/>
			<date key="time:timestamp" value="2014-05-08T02:05:17.000+10:00"/>
			<string key="Count" value="106"/>
			<string key="Activity" value="IV Liquid"/>
			<string key="org:group" value="A"/>
		</event>
		<event>
			<string key="concept:name" value="IV Antibiotics"/>
			<string key="lifecycle:transition" value="complete"/>
			<string key="org:resource" value="A"/>
			<date key="time:timestamp" value="2014-05-08T02:05:21.000+10:00"/>
			<string key="Count" value="106"/>
			<string key="Activity" value="IV Antibiotics"/>
			<string key="org:group" value="A"/>
		</event>
		<event>
			<string key="concept:name" value="LacticAcid"/>
			<string key="lifecycle:transition" value="complete"/>
			<string key="org:resource" value="B"/>
			<date key="time:timestamp" value="2014-05-08T02:10:00.000+10:00"/>
			<string key="Count" value="106"/>
			<string key="Activity" value="LacticAcid"/>
			<string key="org:group" value="B"/>
		</event>
		<event>
			<string key="concept:name" value="CRP"/>
			<string key="lifecycle:transition" value="complete"/>
			<string key="org:resource" value="B"/>
			<date key="time:timestamp" value="2014-05-08T02:10:00.000+10:00"/>
			<string key="Count" value="106"/>
			<string key="Activity" value="CRP"/>
			<string key="org:group" value="B"/>
		</event>
		<event>
			<string key="concept:name" value="Leucocytes"/>
			<string key="lifecycle:transition" value="complete"/>
			<string key="org:resource" value="B"/>
			<date key="time:timestamp" value="2014-05-08T02:10:00.000+10:00"/>
			<string key="Count" value="106"/>
			<string key="Activity" value="Leucocytes"/>
			<string key="org:group" value="B"/>
		</event>
		<event>
			<string key="concept:name" value="Admission NC"/>
			<string key="lifecycle:transition" value="complete"/>
			<string key="org:resource" value="F"/>
			<date key="time:timestamp" value="2014-05-08T05:07:17.000+10:00"/>
			<string key="Count" value="106"/>
			<string key="Activity" value="Admission NC"/>
			<string key="org:group" value="F"/>
		</event>
		<event>
			<string key="concept:name" value="CRP"/>
			<string key="lifecycle:transition" value="complete"/>
			<string key="org:resource" value="B"/>
			<date key="time:timestamp" value="2014-05-09T17:00:00.000+10:00"/>
			<string key="Count" value="106"/>
			<string key="Activity" value="CRP"/>
			<string key="org:group" value="B"/>
		</event>
		<event>
			<string key="concept:name" value="Leucocytes"/>
			<string key="lifecycle:transition" value="complete"/>
			<string key="org:resource" value="B"/>
			<date key="time:timestamp" value="2014-05-09T17:00:00.000+10:00"/>
			<string key="Count" value="106"/>
			<string key="Activity" value="Leucocytes"/>
			<string key="org:group" value="B"/>
		</event>
		<event>
			<string key="concept:name" value="Release A"/>
			<string key="lifecycle:transition" value="complete"/>
			<string key="org:resource" value="E"/>
			<date key="time:timestamp" value="2014-05-12T18:00:00.000+10:00"/>
			<string key="Count" value="106"/>
			<string key="Activity" value="Release A"/>
			<string key="org:group" value="E"/>
		</event>
		<event>
			<string key="concept:name" value="Return ER"/>
			<string key="lifecycle:transition" value="complete"/>
			<string key="org:resource" value="?"/>
			<date key="time:timestamp" value="2014-08-01T16:58:21.000+10:00"/>
			<string key="Count" value="106"/>
			<string key="Activity" value="Return ER"/>
			<string key="org:group" value="?"/>
		</event>
	</trace>
	<trace>
		<string key="concept:name" value="OA"/>
		<string key="variant" value="Variant 10"/>
		<int key="variant-index" value="10"/>
		<string key="creator" value="Fluxicon Disco"/>
		<event>
			<string key="concept:name" value="ER Registration"/>
			<string key="lifecycle:transition" value="complete"/>
			<string key="org:resource" value="A"/>
			<date key="time:timestamp" value="2013-12-21T07:42:14.000+10:00"/>
			<string key="Count" value="106"/>
			<string key="Activity" value="ER Registration"/>
			<string key="InfectionSuspected" value="TRUE"/>
			<string key="org:group" value="A"/>
		</event>
		<event>
			<string key="concept:name" value="ER Triage"/>
			<string key="lifecycle:transition" value="complete"/>
			<string key="org:resource" value="C"/>
			<date key="time:timestamp" value="2013-12-21T08:03:22.000+10:00"/>
			<string key="Count" value="106"/>
			<string key="Activity" value="ER Triage"/>
			<string key="org:group" value="C"/>
		</event>
		<event>
			<string key="concept:name" value="ER Sepsis Triage"/>
			<string key="lifecycle:transition" value="complete"/>
			<string key="org:resource" value="A"/>
			<date key="time:timestamp" value="2013-12-21T08:03:48.000+10:00"/>
			<string key="Count" value="106"/>
			<string key="Activity" value="ER Sepsis Triage"/>
			<string key="org:group" value="A"/>
		</event>
		<event>
			<string key="concept:name" value="IV Liquid"/>
			<string key="lifecycle:transition" value="complete"/>
			<string key="org:resource" value="A"/>
			<date key="time:timestamp" value="2013-12-21T08:04:05.000+10:00"/>
			<string key="Count" value="106"/>
			<string key="Activity" value="IV Liquid"/>
			<string key="org:group" value="A"/>
		</event>
		<event>
			<string key="concept:name" value="IV Antibiotics"/>
			<string key="lifecycle:transition" value="complete"/>
			<string key="org:resource" value="A"/>
			<date key="time:timestamp" value="2013-12-21T08:04:09.000+10:00"/>
			<string key="Count" value="106"/>
			<string key="Activity" value="IV Antibiotics"/>
			<string key="org:group" value="A"/>
		</event>
		<event>
			<string key="concept:name" value="LacticAcid"/>
			<string key="lifecycle:transition" value="complete"/>
			<string key="org:resource" value="B"/>
			<date key="time:timestamp" value="2013-12-21T08:23:00.000+10:00"/>
			<string key="Count" value="106"/>
			<string key="Activity" value="LacticAcid"/>
			<string key="org:group" value="B"/>
		</event>
		<event>
			<string key="concept:name" value="CRP"/>
			<string key="lifecycle:transition" value="complete"/>
			<string key="org:resource" value="B"/>
			<date key="time:timestamp" value="2013-12-21T08:23:00.000+10:00"/>
			<string key="Count" value="106"/>
			<string key="Activity" value="CRP"/>
			<string key="org:group" value="B"/>
		</event>
		<event>
			<string key="concept:name" value="Leucocytes"/>
			<string key="lifecycle:transition" value="complete"/>
			<string key="org:resource" value="B"/>
			<date key="time:timestamp" value="2013-12-21T08:23:00.000+10:00"/>
			<string key="Count" value="106"/>
			<string key="Activity" value="Leucocytes"/>
			<string key="org:group" value="B"/>
		</event>
		<event>
			<string key="concept:name" value="Leucocytes"/>
			<string key="lifecycle:transition" value="complete"/>
			<string key="org:resource" value="B"/>
			<date key="time:timestamp" value="2013-12-21T23:00:00.000+10:00"/>
			<string key="Count" value="106"/>
			<string key="Activity" value="Leucocytes"/>
			<string key="org:group" value="B"/>
		</event>
		<event>
			<string key="concept:name" value="CRP"/>
			<string key="lifecycle:transition" value="complete"/>
			<string key="org:resource" value="B"/>
			<date key="time:timestamp" value="2013-12-21T23:00:00.000+10:00"/>
			<string key="Count" value="106"/>
			<string key="Activity" value="CRP"/>
			<string key="org:group" value="B"/>
		</event>
		<event>
			<string key="concept:name" value="LacticAcid"/>
			<string key="lifecycle:transition" value="complete"/>
			<string key="org:resource" value="B"/>
			<date key="time:timestamp" value="2013-12-21T23:00:00.000+10:00"/>
			<string key="Count" value="106"/>
			<string key="Activity" value="LacticAcid"/>
			<string key="org:group" value="B"/>
		</event>
	</trace>
	<trace>
		<string key="concept:name" value="SA"/>
		<string key="variant" value="Variant 11"/>
		<int key="variant-index" value="11"/>
		<string key="creator" value="Fluxicon Disco"/>
		<event>
			<string key="concept:name" value="ER Registration"/>
			<string key="lifecycle:transition" value="complete"/>
			<string key="org:resource" value="L"/>
			<date key="time:timestamp" value="2014-01-18T00:17:50.000+10:00"/>
			<string key="Count" value="106"/>
			<string key="Activity" value="ER Registration"/>
			<string key="InfectionSuspected" value="TRUE"/>
			<string key="org:group" value="L"/>
		</event>
		<event>
			<string key="concept:name" value="ER Triage"/>
			<string key="lifecycle:transition" value="complete"/>
			<string key="org:resource" value="C"/>
			<date key="time:timestamp" value="2014-01-18T00:24:54.000+10:00"/>
			<string key="Count" value="106"/>
			<string key="Activity" value="ER Triage"/>
			<string key="org:group" value="C"/>
		</event>
		<event>
			<string key="concept:name" value="ER Sepsis Triage"/>
			<string key="lifecycle:transition" value="complete"/>
			<string key="org:resource" value="L"/>
			<date key="time:timestamp" value="2014-01-18T00:25:49.000+10:00"/>
			<string key="Count" value="106"/>
			<string key="Activity" value="ER Sepsis Triage"/>
			<string key="org:group" value="L"/>
		</event>
		<event>
			<string key="concept:name" value="IV Liquid"/>
			<string key="lifecycle:transition" value="complete"/>
			<string key="org:resource" value="L"/>
			<date key="time:timestamp" value="2014-01-18T00:45:37.000+10:00"/>
			<string key="Count" value="106"/>
			<string key="Activity" value="IV Liquid"/>
			<string key="org:group" value="L"/>
		</event>
		<event>
			<string key="concept:name" value="CRP"/>
			<string key="lifecycle:transition" value="complete"/>
			<string key="org:resource" value="B"/>
			<date key="time:timestamp" value="2014-01-18T01:12:00.000+10:00"/>
			<string key="Count" value="106"/>
			<string key="Activity" value="CRP"/>
			<string key="org:group" value="B"/>
		</event>
		<event>
			<string key="concept:name" value="LacticAcid"/>
			<string key="lifecycle:transition" value="complete"/>
			<string key="org:resource" value="B"/>
			<date key="time:timestamp" value="2014-01-18T01:12:00.000+10:00"/>
			<string key="Count" value="106"/>
			<string key="Activity" value="LacticAcid"/>
			<string key="org:group" value="B"/>
		</event>
		<event>
			<string key="concept:name" value="Leucocytes"/>
			<string key="lifecycle:transition" value="complete"/>
			<string key="org:resource" value="B"/>
			<date key="time:timestamp" value="2014-01-18T01:12:00.000+10:00"/>
			<string key="Count" value="106"/>
			<string key="Activity" value="Leucocytes"/>
			<string key="org:group" value="B"/>
		</event>
		<event>
			<string key="concept:name" value="IV Antibiotics"/>
			<string key="lifecycle:transition" value="complete"/>
			<string key="org:resource" value="L"/>
			<date key="time:timestamp" value="2014-01-18T01:15:02.000+10:00"/>
			<string key="Count" value="106"/>
			<string key="Activity" value="IV Antibiotics"/>
			<string key="org:group" value="L"/>
		</event>
		<event>
			<string key="concept:name" value="Admission NC"/>
			<string key="lifecycle:transition" value="complete"/>
			<string key="org:resource" value="M"/>
			<date key="time:timestamp" value="2014-01-18T04:17:08.000+10:00"/>
			<string key="Count" value="106"/>
			<string key="Activity" value="Admission NC"/>
			<string key="org:group" value="M"/>
		</event>
		<event>
			<string key="concept:name" value="CRP"/>
			<string key="lifecycle:transition" value="complete"/>
			<string key="org:resource" value="B"/>
			<date key="time:timestamp" value="2014-01-19T17:00:00.000+10:00"/>
			<string key="Count" value="106"/>
			<string key="Activity" value="CRP"/>
			<string key="org:group" value="B"/>
		</event>
		<event>
			<string key="concept:name" value="Leucocytes"/>
			<string key="lifecycle:transition" value="complete"/>
			<string key="org:resource" value="B"/>
			<date key="time:timestamp" value="2014-01-19T17:00:00.000+10:00"/>
			<string key="Count" value="106"/>
			<string key="Activity" value="Leucocytes"/>
			<string key="org:group" value="B"/>
		</event>
		<event>
			<string key="concept:name" value="CRP"/>
			<string key="lifecycle:transition" value="complete"/>
			<string key="org:resource" value="B"/>
			<date key="time:timestamp" value="2014-01-21T17:00:00.000+10:00"/>
			<string key="Count" value="106"/>
			<string key="Activity" value="CRP"/>
			<string key="org:group" value="B"/>
		</event>
		<event>
			<string key="concept:name" value="Release A"/>
			<string key="lifecycle:transition" value="complete"/>
			<string key="org:resource" value="E"/>
			<date key="time:timestamp" value="2014-01-23T22:00:00.000+10:00"/>
			<string key="Count" value="106"/>
			<string key="Activity" value="Release A"/>
			<string key="org:group" value="E"/>
		</event>
		<event>
			<string key="concept:name" value="Return ER"/>
			<string key="lifecycle:transition" value="complete"/>
			<string key="org:resource" value="?"/>
			<date key="time:timestamp" value="2014-04-12T02:34:31.000+10:00"/>
			<string key="Count" value="106"/>
			<string key="Activity" value="Return ER"/>
			<string key="org:group" value="?"/>
		</event>
	</trace>
	<trace>
		<string key="concept:name" value="HB"/>
		<string key="variant" value="Variant 12"/>
		<int key="variant-index" value="12"/>
		<string key="creator" value="Fluxicon Disco"/>
		<event>
			<string key="concept:name" value="ER Registration"/>
			<string key="lifecycle:transition" value="complete"/>
			<string key="org:resource" value="A"/>
			<date key="time:timestamp" value="2014-04-17T22:28:36.000+10:00"/>
			<string key="Count" value="106"/>
			<string key="Activity" value="ER Registration"/>
			<string key="InfectionSuspected" value="TRUE"/>
			<string key="org:group" value="A"/>
		</event>
		<event>
			<string key="concept:name" value="ER Triage"/>
			<string key="lifecycle:transition" value="complete"/>
			<string key="org:resource" value="C"/>
			<date key="time:timestamp" value="2014-04-17T22:48:36.000+10:00"/>
			<string key="Count" value="106"/>
			<string key="Activity" value="ER Triage"/>
			<string key="org:group" value="C"/>
		</event>
		<event>
			<string key="concept:name" value="ER Sepsis Triage"/>
			<string key="lifecycle:transition" value="complete"/>
			<string key="org:resource" value="A"/>
			<date key="time:timestamp" value="2014-04-17T22:48:45.000+10:00"/>
			<string key="Count" value="106"/>
			<string key="Activity" value="ER Sepsis Triage"/>
			<string key="org:group" value="A"/>
		</event>
		<event>
			<string key="concept:name" value="CRP"/>
			<string key="lifecycle:transition" value="complete"/>
			<string key="org:resource" value="B"/>
			<date key="time:timestamp" value="2014-04-17T22:56:00.000+10:00"/>
			<string key="Count" value="106"/>
			<string key="Activity" value="CRP"/>
			<string key="org:group" value="B"/>
		</event>
		<event>
			<string key="concept:name" value="LacticAcid"/>
			<string key="lifecycle:transition" value="complete"/>
			<string key="org:resource" value="B"/>
			<date key="time:timestamp" value="2014-04-17T22:56:00.000+10:00"/>
			<string key="Count" value="106"/>
			<string key="Activity" value="LacticAcid"/>
			<string key="org:group" value="B"/>
		</event>
		<event>
			<string key="concept:name" value="Leucocytes"/>
			<string key="lifecycle:transition" value="complete"/>
			<string key="org:resource" value="B"/>
			<date key="time:timestamp" value="2014-04-17T22:56:00.000+10:00"/>
			<string key="Count" value="106"/>
			<string key="Activity" value="Leucocytes"/>
			<string key="org:group" value="B"/>
		</event>
		<event>
			<string key="concept:name" value="IV Liquid"/>
			<string key="lifecycle:transition" value="complete"/>
			<string key="org:resource" value="A"/>
			<date key="time:timestamp" value="2014-04-17T23:00:00.000+10:00"/>
			<string key="Count" value="106"/>
			<string key="Activity" value="IV Liquid"/>
			<string key="org:group" value="A"/>
		</event>
		<event>
			<string key="concept:name" value="IV Antibiotics"/>
			<string key="lifecycle:transition" value="complete"/>
			<string key="org:resource" value="A"/>
			<date key="time:timestamp" value="2014-04-18T00:00:00.000+10:00"/>
			<string key="Count" value="106"/>
			<string key="Activity" value="IV Antibiotics"/>
			<string key="org:group" value="A"/>
		</event>
		<event>
			<string key="concept:name" value="Admission NC"/>
			<string key="lifecycle:transition" value="complete"/>
			<string key="org:resource" value="T"/>
			<date key="time:timestamp" value="2014-04-18T01:11:49.000+10:00"/>
			<string key="Count" value="106"/>
			<string key="Activity" value="Admission NC"/>
			<string key="org:group" value="T"/>
		</event>
		<event>
			<string key="concept:name" value="CRP"/>
			<string key="lifecycle:transition" value="complete"/>
			<string key="org:resource" value="B"/>
			<date key="time:timestamp" value="2014-04-18T14:46:00.000+10:00"/>
			<string key="Count" value="106"/>
			<string key="Activity" value="CRP"/>
			<string key="org:group" value="B"/>
		</event>
		<event>
			<string key="concept:name" value="Leucocytes"/>
			<string key="lifecycle:transition" value="complete"/>
			<string key="org:resource" value="B"/>
			<date key="time:timestamp" value="2014-04-18T14:46:00.000+10:00"/>
			<string key="Count" value="106"/>
			<string key="Activity" value="Leucocytes"/>
			<string key="org:group" value="B"/>
		</event>
		<event>
			<string key="concept:name" value="Admission NC"/>
			<string key="lifecycle:transition" value="complete"/>
			<string key="org:resource" value="H"/>
			<date key="time:timestamp" value="2014-04-19T23:30:00.000+10:00"/>
			<string key="Count" value="106"/>
			<string key="Activity" value="Admission NC"/>
			<string key="org:group" value="H"/>
		</event>
		<event>
			<string key="concept:name" value="Leucocytes"/>
			<string key="lifecycle:transition" value="complete"/>
			<string key="org:resource" value="B"/>
			<date key="time:timestamp" value="2014-04-20T16:00:00.000+10:00"/>
			<string key="Count" value="106"/>
			<string key="Activity" value="Leucocytes"/>
			<string key="org:group" value="B"/>
		</event>
		<event>
			<string key="concept:name" value="CRP"/>
			<string key="lifecycle:transition" value="complete"/>
			<string key="org:resource" value="B"/>
			<date key="time:timestamp" value="2014-04-20T16:00:00.000+10:00"/>
			<string key="Count" value="106"/>
			<string key="Activity" value="CRP"/>
			<string key="org:group" value="B"/>
		</event>
		<event>
			<string key="concept:name" value="Release A"/>
			<string key="lifecycle:transition" value="complete"/>
			<string key="org:resource" value="E"/>
			<date key="time:timestamp" value="2014-04-22T19:39:58.000+10:00"/>
			<string key="Count" value="106"/>
			<string key="Activity" value="Release A"/>
			<string key="org:group" value="E"/>
		</event>
	</trace>
	<trace>
		<string key="concept:name" value="JB"/>
		<string key="variant" value="Variant 3"/>
		<int key="variant-index" value="3"/>
		<string key="creator" value="Fluxicon Disco"/>
		<event>
			<string key="concept:name" value="ER Registration"/>
			<string key="lifecycle:transition" value="complete"/>
			<string key="org:resource" value="A"/>
			<date key="time:timestamp" value="2014-02-24T00:55:06.000+10:00"/>
			<string key="Count" value="106"/>
			<string key="Activity" value="ER Registration"/>
			<string key="InfectionSuspected" value="TRUE"/>
			<string key="org:group" value="A"/>
		</event>
		<event>
			<string key="concept:name" value="ER Triage"/>
			<string key="lifecycle:transition" value="complete"/>
			<string key="org:resource" value="C"/>
			<date key="time:timestamp" value="2014-02-24T01:04:04.000+10:00"/>
			<string key="Count" value="106"/>
			<string key="Activity" value="ER Triage"/>
			<string key="org:group" value="C"/>
		</event>
		<event>
			<string key="concept:name" value="ER Sepsis Triage"/>
			<string key="lifecycle:transition" value="complete"/>
			<string key="org:resource" value="A"/>
			<date key="time:timestamp" value="2014-02-24T01:04:28.000+10:00"/>
			<string key="Count" value="106"/>
			<string key="Activity" value="ER Sepsis Triage"/>
			<string key="org:group" value="A"/>
		</event>
		<event>
			<string key="concept:name" value="CRP"/>
			<string key="lifecycle:transition" value="complete"/>
			<string key="org:resource" value="B"/>
			<date key="time:timestamp" value="2014-02-24T01:14:00.000+10:00"/>
			<string key="Count" value="106"/>
			<string key="Activity" value="CRP"/>
			<string key="org:group" value="B"/>
		</event>
		<event>
			<string key="concept:name" value="LacticAcid"/>
			<string key="lifecycle:transition" value="complete"/>
			<string key="org:resource" value="B"/>
			<date key="time:timestamp" value="2014-02-24T01:14:00.000+10:00"/>
			<string key="Count" value="106"/>
			<string key="Activity" value="LacticAcid"/>
			<string key="org:group" value="B"/>
		</event>
		<event>
			<string key="concept:name" value="Leucocytes"/>
			<string key="lifecycle:transition" value="complete"/>
			<string key="org:resource" value="B"/>
			<date key="time:timestamp" value="2014-02-24T01:14:00.000+10:00"/>
			<string key="Count" value="106"/>
			<string key="Activity" value="Leucocytes"/>
			<string key="org:group" value="B"/>
		</event>
		<event>
			<string key="concept:name" value="IV Liquid"/>
			<string key="lifecycle:transition" value="complete"/>
			<string key="org:resource" value="A"/>
			<date key="time:timestamp" value="2014-02-24T02:41:47.000+10:00"/>
			<string key="Count" value="106"/>
			<string key="Activity" value="IV Liquid"/>
			<string key="org:group" value="A"/>
		</event>
		<event>
			<string key="concept:name" value="IV Antibiotics"/>
			<string key="lifecycle:transition" value="complete"/>
			<string key="org:resource" value="A"/>
			<date key="time:timestamp" value="2014-02-24T02:43:39.000+10:00"/>
			<string key="Count" value="106"/>
			<string key="Activity" value="IV Antibiotics"/>
			<string key="org:group" value="A"/>
		</event>
	</trace>
	<trace>
		<string key="concept:name" value="OB"/>
		<string key="variant" value="Variant 13"/>
		<int key="variant-index" value="13"/>
		<string key="creator" value="Fluxicon Disco"/>
		<event>
			<string key="concept:name" value="ER Registration"/>
			<string key="lifecycle:transition" value="complete"/>
			<string key="org:resource" value="A"/>
			<date key="time:timestamp" value="2014-12-05T18:39:50.000+10:00"/>
			<string key="Count" value="106"/>
			<string key="Activity" value="ER Registration"/>
			<string key="InfectionSuspected" value="TRUE"/>
			<string key="org:group" value="A"/>
		</event>
		<event>
			<string key="concept:name" value="ER Triage"/>
			<string key="lifecycle:transition" value="complete"/>
			<string key="org:resource" value="C"/>
			<date key="time:timestamp" value="2014-12-05T18:42:32.000+10:00"/>
			<string key="Count" value="106"/>
			<string key="Activity" value="ER Triage"/>
			<string key="org:group" value="C"/>
		</event>
		<event>
			<string key="concept:name" value="CRP"/>
			<string key="lifecycle:transition" value="complete"/>
			<string key="org:resource" value="B"/>
			<date key="time:timestamp" value="2014-12-05T19:06:00.000+10:00"/>
			<string key="Count" value="106"/>
			<string key="Activity" value="CRP"/>
			<string key="org:group" value="B"/>
		</event>
		<event>
			<string key="concept:name" value="LacticAcid"/>
			<string key="lifecycle:transition" value="complete"/>
			<string key="org:resource" value="B"/>
			<date key="time:timestamp" value="2014-12-05T19:06:00.000+10:00"/>
			<string key="Count" value="106"/>
			<string key="Activity" value="LacticAcid"/>
			<string key="org:group" value="B"/>
		</event>
		<event>
			<string key="concept:name" value="Leucocytes"/>
			<string key="lifecycle:transition" value="complete"/>
			<string key="org:resource" value="B"/>
			<date key="time:timestamp" value="2014-12-05T19:06:00.000+10:00"/>
			<string key="Count" value="106"/>
			<string key="Activity" value="Leucocytes"/>
			<string key="org:group" value="B"/>
		</event>
		<event>
			<string key="concept:name" value="ER Sepsis Triage"/>
			<string key="lifecycle:transition" value="complete"/>
			<string key="org:resource" value="A"/>
			<date key="time:timestamp" value="2014-12-05T19:21:49.000+10:00"/>
			<string key="Count" value="106"/>
			<string key="Activity" value="ER Sepsis Triage"/>
			<string key="org:group" value="A"/>
		</event>
		<event>
			<string key="concept:name" value="IV Liquid"/>
			<string key="lifecycle:transition" value="complete"/>
			<string key="org:resource" value="A"/>
			<date key="time:timestamp" value="2014-12-05T19:22:12.000+10:00"/>
			<string key="Count" value="106"/>
			<string key="Activity" value="IV Liquid"/>
			<string key="org:group" value="A"/>
		</event>
		<event>
			<string key="concept:name" value="IV Antibiotics"/>
			<string key="lifecycle:transition" value="complete"/>
			<string key="org:resource" value="A"/>
			<date key="time:timestamp" value="2014-12-05T20:30:00.000+10:00"/>
			<string key="Count" value="106"/>
			<string key="Activity" value="IV Antibiotics"/>
			<string key="org:group" value="A"/>
		</event>
		<event>
			<string key="concept:name" value="Admission NC"/>
			<string key="lifecycle:transition" value="complete"/>
			<string key="org:resource" value="N"/>
			<date key="time:timestamp" value="2014-12-06T00:09:24.000+10:00"/>
			<string key="Count" value="106"/>
			<string key="Activity" value="Admission NC"/>
			<string key="org:group" value="N"/>
		</event>
		<event>
			<string key="concept:name" value="CRP"/>
			<string key="lifecycle:transition" value="complete"/>
			<string key="org:resource" value="B"/>
			<date key="time:timestamp" value="2014-12-07T16:00:00.000+10:00"/>
			<string key="Count" value="106"/>
			<string key="Activity" value="CRP"/>
			<string key="org:group" value="B"/>
		</event>
		<event>
			<string key="concept:name" value="Leucocytes"/>
			<string key="lifecycle:transition" value="complete"/>
			<string key="org:resource" value="B"/>
			<date key="time:timestamp" value="2014-12-07T16:00:00.000+10:00"/>
			<string key="Count" value="106"/>
			<string key="Activity" value="Leucocytes"/>
			<string key="org:group" value="B"/>
		</event>
		<event>
			<string key="concept:name" value="Leucocytes"/>
			<string key="lifecycle:transition" value="complete"/>
			<string key="org:resource" value="B"/>
			<date key="time:timestamp" value="2014-12-10T16:00:00.000+10:00"/>
			<string key="Count" value="106"/>
			<string key="Activity" value="Leucocytes"/>
			<string key="org:group" value="B"/>
		</event>
		<event>
			<string key="concept:name" value="CRP"/>
			<string key="lifecycle:transition" value="complete"/>
			<string key="org:resource" value="B"/>
			<date key="time:timestamp" value="2014-12-10T16:00:00.000+10:00"/>
			<string key="Count" value="106"/>
			<string key="Activity" value="CRP"/>
			<string key="org:group" value="B"/>
		</event>
		<event>
			<string key="concept:name" value="Leucocytes"/>
			<string key="lifecycle:transition" value="complete"/>
			<string key="org:resource" value="B"/>
			<date key="time:timestamp" value="2014-12-12T16:00:00.000+10:00"/>
			<string key="Count" value="106"/>
			<string key="Activity" value="Leucocytes"/>
			<string key="org:group" value="B"/>
		</event>
		<event>
			<string key="concept:name" value="CRP"/>
			<string key="lifecycle:transition" value="complete"/>
			<string key="org:resource" value="B"/>
			<date key="time:timestamp" value="2014-12-12T16:00:00.000+10:00"/>
			<string key="Count" value="106"/>
			<string key="Activity" value="CRP"/>
			<string key="org:group" value="B"/>
		</event>
		<event>
			<string key="concept:name" value="Release A"/>
			<string key="lifecycle:transition" value="complete"/>
			<string key="org:resource" value="E"/>
			<date key="time:timestamp" value="2014-12-13T19:45:00.000+10:00"/>
			<string key="Count" value="106"/>
			<string key="Activity" value="Release A"/>
			<string key="org:group" value="E"/>
		</event>
	</trace>
	<trace>
		<string key="concept:name" value="QB"/>
		<string key="variant" value="Variant 14"/>
		<int key="variant-index" value="14"/>
		<string key="creator" value="Fluxicon Disco"/>
		<event>
			<string key="concept:name" value="ER Registration"/>
			<string key="lifecycle:transition" value="complete"/>
			<string key="org:resource" value="A"/>
			<date key="time:timestamp" value="2014-10-24T18:23:20.000+10:00"/>
			<string key="Count" value="106"/>
			<string key="Activity" value="ER Registration"/>
			<string key="InfectionSuspected" value="TRUE"/>
			<string key="org:group" value="A"/>
		</event>
		<event>
			<string key="concept:name" value="ER Triage"/>
			<string key="lifecycle:transition" value="complete"/>
			<string key="org:resource" value="C"/>
			<date key="time:timestamp" value="2014-10-24T18:24:24.000+10:00"/>
			<string key="Count" value="106"/>
			<string key="Activity" value="ER Triage"/>
			<string key="org:group" value="C"/>
		</event>
		<event>
			<string key="concept:name" value="ER Sepsis Triage"/>
			<string key="lifecycle:transition" value="complete"/>
			<string key="org:resource" value="A"/>
			<date key="time:timestamp" value="2014-10-24T18:24:43.000+10:00"/>
			<string key="Count" value="106"/>
			<string key="Activity" value="ER Sepsis Triage"/>
			<string key="org:group" value="A"/>
		</event>
		<event>
			<string key="concept:name" value="IV Liquid"/>
			<string key="lifecycle:transition" value="complete"/>
			<string key="org:resource" value="A"/>
			<date key="time:timestamp" value="2014-10-24T18:24:55.000+10:00"/>
			<string key="Count" value="106"/>
			<string key="Activity" value="IV Liquid"/>
			<string key="org:group" value="A"/>
		</event>
		<event>
			<string key="concept:name" value="CRP"/>
			<string key="lifecycle:transition" value="complete"/>
			<string key="org:resource" value="B"/>
			<date key="time:timestamp" value="2014-10-24T18:47:00.000+10:00"/>
			<string key="Count" value="106"/>
			<string key="Activity" value="CRP"/>
			<string key="org:group" value="B"/>
		</event>
		<event>
			<string key="concept:name" value="LacticAcid"/>
			<string key="lifecycle:transition" value="complete"/>
			<string key="org:resource" value="B"/>
			<date key="time:timestamp" value="2014-10-24T18:47:00.000+10:00"/>
			<string key="Count" value="106"/>
			<string key="Activity" value="LacticAcid"/>
			<string key="org:group" value="B"/>
		</event>
		<event>
			<string key="concept:name" value="Leucocytes"/>
			<string key="lifecycle:transition" value="complete"/>
			<string key="org:resource" value="B"/>
			<date key="time:timestamp" value="2014-10-24T18:47:00.000+10:00"/>
			<string key="Count" value="106"/>
			<string key="Activity" value="Leucocytes"/>
			<string key="org:group" value="B"/>
		</event>
		<event>
			<string key="concept:name" value="IV Antibiotics"/>
			<string key="lifecycle:transition" value="complete"/>
			<string key="org:resource" value="A"/>
			<date key="time:timestamp" value="2014-10-24T22:43:11.000+10:00"/>
			<string key="Count" value="106"/>
			<string key="Activity" value="IV Antibiotics"/>
			<string key="org:group" value="A"/>
		</event>
		<event>
			<string key="concept:name" value="Admission NC"/>
			<string key="lifecycle:transition" value="complete"/>
			<string key="org:resource" value="D"/>
			<date key="time:timestamp" value="2014-10-24T22:44:20.000+10:00"/>
			<string key="Count" value="106"/>
			<string key="Activity" value="Admission NC"/>
			<string key="org:group" value="D"/>
		</event>
		<event>
			<string key="concept:name" value="CRP"/>
			<string key="lifecycle:transition" value="complete"/>
			<string key="org:resource" value="B"/>
			<date key="time:timestamp" value="2014-10-25T16:00:00.000+10:00"/>
			<string key="Count" value="106"/>
			<string key="Activity" value="CRP"/>
			<string key="org:group" value="B"/>
		</event>
		<event>
			<string key="concept:name" value="Leucocytes"/>
			<string key="lifecycle:transition" value="complete"/>
			<string key="org:resource" value="B"/>
			<date key="time:timestamp" value="2014-10-25T16:00:00.000+10:00"/>
			<string key="Count" value="106"/>
			<string key="Activity" value="Leucocytes"/>
			<string key="org:group" value="B"/>
		</event>
		<event>
			<string key="concept:name" value="Leucocytes"/>
			<string key="lifecycle:transition" value="complete"/>
			<string key="org:resource" value="B"/>
			<date key="time:timestamp" value="2014-10-26T00:00:00.000+10:00"/>
			<string key="Count" value="106"/>
			<string key="Activity" value="Leucocytes"/>
			<string key="org:group" value="B"/>
		</event>
		<event>
			<string key="concept:name" value="CRP"/>
			<string key="lifecycle:transition" value="complete"/>
			<string key="org:resource" value="B"/>
			<date key="time:timestamp" value="2014-10-27T16:00:00.000+10:00"/>
			<string key="Count" value="106"/>
			<string key="Activity" value="CRP"/>
			<string key="org:group" value="B"/>
		</event>
		<event>
			<string key="concept:name" value="Leucocytes"/>
			<string key="lifecycle:transition" value="complete"/>
			<string key="org:resource" value="B"/>
			<date key="time:timestamp" value="2014-10-27T16:00:00.000+10:00"/>
			<string key="Count" value="106"/>
			<string key="Activity" value="Leucocytes"/>
			<string key="org:group" value="B"/>
		</event>
		<event>
			<string key="concept:name" value="Release A"/>
			<string key="lifecycle:transition" value="complete"/>
			<string key="org:resource" value="E"/>
			<date key="time:timestamp" value="2014-10-29T18:00:00.000+10:00"/>
			<string key="Count" value="106"/>
			<string key="Activity" value="Release A"/>
			<string key="org:group" value="E"/>
		</event>
		<event>
			<string key="concept:name" value="Return ER"/>
			<string key="lifecycle:transition" value="complete"/>
			<string key="org:resource" value="?"/>
			<date key="time:timestamp" value="2014-11-12T22:20:15.000+10:00"/>
			<string key="Count" value="106"/>
			<string key="Activity" value="Return ER"/>
			<string key="org:group" value="?"/>
		</event>
	</trace>
	<trace>
		<string key="concept:name" value="XB"/>
		<string key="variant" value="Variant 15"/>
		<int key="variant-index" value="15"/>
		<string key="creator" value="Fluxicon Disco"/>
		<event>
			<string key="concept:name" value="ER Registration"/>
			<string key="lifecycle:transition" value="complete"/>
			<string key="org:resource" value="A"/>
			<date key="time:timestamp" value="2014-10-21T19:34:38.000+10:00"/>
			<string key="Count" value="106"/>
			<string key="Activity" value="ER Registration"/>
			<string key="InfectionSuspected" value="TRUE"/>
			<string key="org:group" value="A"/>
		</event>
		<event>
			<string key="concept:name" value="ER Triage"/>
			<string key="lifecycle:transition" value="complete"/>
			<string key="org:resource" value="C"/>
			<date key="time:timestamp" value="2014-10-21T19:37:27.000+10:00"/>
			<string key="Count" value="106"/>
			<string key="Activity" value="ER Triage"/>
			<string key="org:group" value="C"/>
		</event>
		<event>
			<string key="concept:name" value="ER Sepsis Triage"/>
			<string key="lifecycle:transition" value="complete"/>
			<string key="org:resource" value="A"/>
			<date key="time:timestamp" value="2014-10-21T19:37:57.000+10:00"/>
			<string key="Count" value="106"/>
			<string key="Activity" value="ER Sepsis Triage"/>
			<string key="org:group" value="A"/>
		</event>
		<event>
			<string key="concept:name" value="Leucocytes"/>
			<string key="lifecycle:transition" value="complete"/>
			<string key="org:resource" value="B"/>
			<date key="time:timestamp" value="2014-10-21T19:52:00.000+10:00"/>
			<string key="Count" value="106"/>
			<string key="Activity" value="Leucocytes"/>
			<string key="org:group" value="B"/>
		</event>
		<event>
			<string key="concept:name" value="LacticAcid"/>
			<string key="lifecycle:transition" value="complete"/>
			<string key="org:resource" value="B"/>
			<date key="time:timestamp" value="2014-10-21T19:52:00.000+10:00"/>
			<string key="Count" value="106"/>
			<string key="Activity" value="LacticAcid"/>
			<string key="org:group" value="B"/>
		</event>
		<event>
			<string key="concept:name" value="CRP"/>
			<string key="lifecycle:transition" value="complete"/>
			<string key="org:resource" value="B"/>
			<date key="time:timestamp" value="2014-10-21T19:52:00.000+10:00"/>
			<string key="Count" value="106"/>
			<string key="Activity" value="CRP"/>
			<string key="org:group" value="B"/>
		</event>
		<event>
			<string key="concept:name" value="IV Liquid"/>
			<string key="lifecycle:transition" value="complete"/>
			<string key="org:resource" value="A"/>
			<date key="time:timestamp" value="2014-10-21T21:26:49.000+10:00"/>
			<string key="Count" value="106"/>
			<string key="Activity" value="IV Liquid"/>
			<string key="org:group" value="A"/>
		</event>
		<event>
			<string key="concept:name" value="IV Antibiotics"/>
			<string key="lifecycle:transition" value="complete"/>
			<string key="org:resource" value="A"/>
			<date key="time:timestamp" value="2014-10-21T21:26:54.000+10:00"/>
			<string key="Count" value="106"/>
			<string key="Activity" value="IV Antibiotics"/>
			<string key="org:group" value="A"/>
		</event>
		<event>
			<string key="concept:name" value="Admission NC"/>
			<string key="lifecycle:transition" value="complete"/>
			<string key="org:resource" value="F"/>
			<date key="time:timestamp" value="2014-10-21T21:27:27.000+10:00"/>
			<string key="Count" value="106"/>
			<string key="Activity" value="Admission NC"/>
			<string key="org:group" value="F"/>
		</event>
		<event>
			<string key="concept:name" value="LacticAcid"/>
			<string key="lifecycle:transition" value="complete"/>
			<string key="org:resource" value="B"/>
			<date key="time:timestamp" value="2014-10-21T21:54:00.000+10:00"/>
			<string key="Count" value="106"/>
			<string key="Activity" value="LacticAcid"/>
			<string key="org:group" value="B"/>
		</event>
		<event>
			<string key="concept:name" value="Release B"/>
			<string key="lifecycle:transition" value="complete"/>
			<string key="org:resource" value="E"/>
			<date key="time:timestamp" value="2014-10-23T08:30:00.000+10:00"/>
			<string key="Count" value="106"/>
			<string key="Activity" value="Release B"/>
			<string key="org:group" value="E"/>
		</event>
	</trace>
	<trace>
		<string key="concept:name" value="ZB"/>
		<string key="variant" value="Variant 16"/>
		<int key="variant-index" value="16"/>
		<string key="creator" value="Fluxicon Disco"/>
		<event>
			<string key="concept:name" value="ER Registration"/>
			<string key="lifecycle:transition" value="complete"/>
			<string key="org:resource" value="A"/>
			<date key="time:timestamp" value="2014-04-27T04:35:33.000+10:00"/>
			<string key="Count" value="106"/>
			<string key="Activity" value="ER Registration"/>
			<string key="InfectionSuspected" value="TRUE"/>
			<string key="org:group" value="A"/>
		</event>
		<event>
			<string key="concept:name" value="ER Triage"/>
			<string key="lifecycle:transition" value="complete"/>
			<string key="org:resource" value="C"/>
			<date key="time:timestamp" value="2014-04-27T05:18:20.000+10:00"/>
			<string key="Count" value="106"/>
			<string key="Activity" value="ER Triage"/>
			<string key="org:group" value="C"/>
		</event>
		<event>
			<string key="concept:name" value="ER Sepsis Triage"/>
			<string key="lifecycle:transition" value="complete"/>
			<string key="org:resource" value="A"/>
			<date key="time:timestamp" value="2014-04-27T05:18:37.000+10:00"/>
			<string key="Count" value="106"/>
			<string key="Activity" value="ER Sepsis Triage"/>
			<string key="org:group" value="A"/>
		</event>
		<event>
			<string key="concept:name" value="Leucocytes"/>
			<string key="lifecycle:transition" value="complete"/>
			<string key="org:resource" value="B"/>
			<date key="time:timestamp" value="2014-04-27T05:23:00.000+10:00"/>
			<string key="Count" value="106"/>
			<string key="Activity" value="Leucocytes"/>
			<string key="org:group" value="B"/>
		</event>
		<event>
			<string key="concept:name" value="LacticAcid"/>
			<string key="lifecycle:transition" value="complete"/>
			<string key="org:resource" value="B"/>
			<date key="time:timestamp" value="2014-04-27T05:23:00.000+10:00"/>
			<string key="Count" value="106"/>
			<string key="Activity" value="LacticAcid"/>
			<string key="org:group" value="B"/>
		</event>
		<event>
			<string key="concept:name" value="CRP"/>
			<string key="lifecycle:transition" value="complete"/>
			<string key="org:resource" value="B"/>
			<date key="time:timestamp" value="2014-04-27T05:23:00.000+10:00"/>
			<string key="Count" value="106"/>
			<string key="Activity" value="CRP"/>
			<string key="org:group" value="B"/>
		</event>
		<event>
			<string key="concept:name" value="IV Antibiotics"/>
			<string key="lifecycle:transition" value="complete"/>
			<string key="org:resource" value="A"/>
			<date key="time:timestamp" value="2014-04-27T10:12:36.000+10:00"/>
			<string key="Count" value="106"/>
			<string key="Activity" value="IV Antibiotics"/>
			<string key="org:group" value="A"/>
		</event>
		<event>
			<string key="concept:name" value="Admission NC"/>
			<string key="lifecycle:transition" value="complete"/>
			<string key="org:resource" value="O"/>
			<date key="time:timestamp" value="2014-04-27T10:14:21.000+10:00"/>
			<string key="Count" value="106"/>
			<string key="Activity" value="Admission NC"/>
			<string key="org:group" value="O"/>
		</event>
		<event>
			<string key="concept:name" value="IV Liquid"/>
			<string key="lifecycle:transition" value="complete"/>
			<string key="org:resource" value="A"/>
			<date key="time:timestamp" value="2014-04-28T05:18:55.000+10:00"/>
			<string key="Count" value="106"/>
			<string key="Activity" value="IV Liquid"/>
			<string key="org:group" value="A"/>
		</event>
		<event>
			<string key="concept:name" value="Leucocytes"/>
			<string key="lifecycle:transition" value="complete"/>
			<string key="org:resource" value="B"/>
			<date key="time:timestamp" value="2014-04-28T17:00:00.000+10:00"/>
			<string key="Count" value="106"/>
			<string key="Activity" value="Leucocytes"/>
			<string key="org:group" value="B"/>
		</event>
		<event>
			<string key="concept:name" value="CRP"/>
			<string key="lifecycle:transition" value="complete"/>
			<string key="org:resource" value="B"/>
			<date key="time:timestamp" value="2014-04-28T17:00:00.000+10:00"/>
			<string key="Count" value="106"/>
			<string key="Activity" value="CRP"/>
			<string key="org:group" value="B"/>
		</event>
		<event>
			<string key="concept:name" value="Leucocytes"/>
			<string key="lifecycle:transition" value="complete"/>
			<string key="org:resource" value="B"/>
			<date key="time:timestamp" value="2014-04-29T17:00:00.000+10:00"/>
			<string key="Count" value="106"/>
			<string key="Activity" value="Leucocytes"/>
			<string key="org:group" value="B"/>
		</event>
		<event>
			<string key="concept:name" value="CRP"/>
			<string key="lifecycle:transition" value="complete"/>
			<string key="org:resource" value="B"/>
			<date key="time:timestamp" value="2014-04-29T19:33:00.000+10:00"/>
			<string key="Count" value="106"/>
			<string key="Activity" value="CRP"/>
			<string key="org:group" value="B"/>
		</event>
		<event>
			<string key="concept:name" value="Leucocytes"/>
			<string key="lifecycle:transition" value="complete"/>
			<string key="org:resource" value="B"/>
			<date key="time:timestamp" value="2014-05-01T17:00:00.000+10:00"/>
			<string key="Count" value="106"/>
			<string key="Activity" value="Leucocytes"/>
			<string key="org:group" value="B"/>
		</event>
		<event>
			<string key="concept:name" value="Release A"/>
			<string key="lifecycle:transition" value="complete"/>
			<string key="org:resource" value="E"/>
			<date key="time:timestamp" value="2014-05-01T23:00:00.000+10:00"/>
			<string key="Count" value="106"/>
			<string key="Activity" value="Release A"/>
			<string key="org:group" value="E"/>
		</event>
		<event>
			<string key="concept:name" value="Return ER"/>
			<string key="lifecycle:transition" value="complete"/>
			<string key="org:resource" value="?"/>
			<date key="time:timestamp" value="2015-01-03T21:34:52.000+10:00"/>
			<string key="Count" value="106"/>
			<string key="Activity" value="Return ER"/>
			<string key="org:group" value="?"/>
		</event>
	</trace>
	<trace>
		<string key="concept:name" value="CC"/>
		<string key="variant" value="Variant 17"/>
		<int key="variant-index" value="17"/>
		<string key="creator" value="Fluxicon Disco"/>
		<event>
			<string key="concept:name" value="ER Registration"/>
			<string key="lifecycle:transition" value="complete"/>
			<string key="org:resource" value="A"/>
			<date key="time:timestamp" value="2015-02-23T09:50:05.000+10:00"/>
			<string key="Count" value="106"/>
			<string key="Activity" value="ER Registration"/>
			<string key="InfectionSuspected" value="TRUE"/>
			<string key="org:group" value="A"/>
		</event>
		<event>
			<string key="concept:name" value="ER Triage"/>
			<string key="lifecycle:transition" value="complete"/>
			<string key="org:resource" value="C"/>
			<date key="time:timestamp" value="2015-02-23T10:00:26.000+10:00"/>
			<string key="Count" value="106"/>
			<string key="Activity" value="ER Triage"/>
			<string key="org:group" value="C"/>
		</event>
		<event>
			<string key="concept:name" value="ER Sepsis Triage"/>
			<string key="lifecycle:transition" value="complete"/>
			<string key="org:resource" value="A"/>
			<date key="time:timestamp" value="2015-02-23T10:00:45.000+10:00"/>
			<string key="Count" value="106"/>
			<string key="Activity" value="ER Sepsis Triage"/>
			<string key="org:group" value="A"/>
		</event>
		<event>
			<string key="concept:name" value="IV Liquid"/>
			<string key="lifecycle:transition" value="complete"/>
			<string key="org:resource" value="A"/>
			<date key="time:timestamp" value="2015-02-23T10:01:18.000+10:00"/>
			<string key="Count" value="106"/>
			<string key="Activity" value="IV Liquid"/>
			<string key="org:group" value="A"/>
		</event>
		<event>
			<string key="concept:name" value="IV Antibiotics"/>
			<string key="lifecycle:transition" value="complete"/>
			<string key="org:resource" value="A"/>
			<date key="time:timestamp" value="2015-02-23T10:01:22.000+10:00"/>
			<string key="Count" value="106"/>
			<string key="Activity" value="IV Antibiotics"/>
			<string key="org:group" value="A"/>
		</event>
		<event>
			<string key="concept:name" value="CRP"/>
			<string key="lifecycle:transition" value="complete"/>
			<string key="org:resource" value="B"/>
			<date key="time:timestamp" value="2015-02-23T10:16:00.000+10:00"/>
			<string key="Count" value="106"/>
			<string key="Activity" value="CRP"/>
			<string key="org:group" value="B"/>
		</event>
		<event>
			<string key="concept:name" value="Leucocytes"/>
			<string key="lifecycle:transition" value="complete"/>
			<string key="org:resource" value="B"/>
			<date key="time:timestamp" value="2015-02-23T10:16:00.000+10:00"/>
			<string key="Count" value="106"/>
			<string key="Activity" value="Leucocytes"/>
			<string key="org:group" value="B"/>
		</event>
		<event>
			<string key="concept:name" value="LacticAcid"/>
			<string key="lifecycle:transition" value="complete"/>
			<string key="org:resource" value="B"/>
			<date key="time:timestamp" value="2015-02-23T10:16:00.000+10:00"/>
			<string key="Count" value="106"/>
			<string key="Activity" value="LacticAcid"/>
			<string key="org:group" value="B"/>
		</event>
		<event>
			<string key="concept:name" value="Admission NC"/>
			<string key="lifecycle:transition" value="complete"/>
			<string key="org:resource" value="Q"/>
			<date key="time:timestamp" value="2015-02-23T12:03:25.000+10:00"/>
			<string key="Count" value="106"/>
			<string key="Activity" value="Admission NC"/>
			<string key="org:group" value="Q"/>
		</event>
		<event>
			<string key="concept:name" value="Admission NC"/>
			<string key="lifecycle:transition" value="complete"/>
			<string key="org:resource" value="O"/>
			<date key="time:timestamp" value="2015-02-24T00:15:00.000+10:00"/>
			<string key="Count" value="106"/>
			<string key="Activity" value="Admission NC"/>
			<string key="org:group" value="O"/>
		</event>
		<event>
			<string key="concept:name" value="CRP"/>
			<string key="lifecycle:transition" value="complete"/>
			<string key="org:resource" value="B"/>
			<date key="time:timestamp" value="2015-02-24T17:00:00.000+10:00"/>
			<string key="Count" value="106"/>
			<string key="Activity" value="CRP"/>
			<string key="org:group" value="B"/>
		</event>
		<event>
			<string key="concept:name" value="Leucocytes"/>
			<string key="lifecycle:transition" value="complete"/>
			<string key="org:resource" value="B"/>
			<date key="time:timestamp" value="2015-02-24T17:00:00.000+10:00"/>
			<string key="Count" value="106"/>
			<string key="Activity" value="Leucocytes"/>
			<string key="org:group" value="B"/>
		</event>
		<event>
			<string key="concept:name" value="Release D"/>
			<string key="lifecycle:transition" value="complete"/>
			<string key="org:resource" value="E"/>
			<date key="time:timestamp" value="2015-02-25T18:49:39.000+10:00"/>
			<string key="Count" value="106"/>
			<string key="Activity" value="Release D"/>
			<string key="org:group" value="E"/>
		</event>
		<event>
			<string key="concept:name" value="Return ER"/>
			<string key="lifecycle:transition" value="complete"/>
			<string key="org:resource" value="?"/>
			<date key="time:timestamp" value="2015-02-26T23:18:29.000+10:00"/>
			<string key="Count" value="106"/>
			<string key="Activity" value="Return ER"/>
			<string key="org:group" value="?"/>
		</event>
	</trace>
	<trace>
		<string key="concept:name" value="PD"/>
		<string key="variant" value="Variant 18"/>
		<int key="variant-index" value="18"/>
		<string key="creator" value="Fluxicon Disco"/>
		<event>
			<string key="concept:name" value="ER Registration"/>
			<string key="lifecycle:transition" value="complete"/>
			<string key="org:resource" value="A"/>
			<date key="time:timestamp" value="2014-06-03T22:28:01.000+10:00"/>
			<string key="Count" value="106"/>
			<string key="Activity" value="ER Registration"/>
			<string key="InfectionSuspected" value="TRUE"/>
			<string key="org:group" value="A"/>
		</event>
		<event>
			<string key="concept:name" value="Leucocytes"/>
			<string key="lifecycle:transition" value="complete"/>
			<string key="org:resource" value="B"/>
			<date key="time:timestamp" value="2014-06-03T22:46:00.000+10:00"/>
			<string key="Count" value="106"/>
			<string key="Activity" value="Leucocytes"/>
			<string key="org:group" value="B"/>
		</event>
		<event>
			<string key="concept:name" value="LacticAcid"/>
			<string key="lifecycle:transition" value="complete"/>
			<string key="org:resource" value="B"/>
			<date key="time:timestamp" value="2014-06-03T22:46:00.000+10:00"/>
			<string key="Count" value="106"/>
			<string key="Activity" value="LacticAcid"/>
			<string key="org:group" value="B"/>
		</event>
		<event>
			<string key="concept:name" value="CRP"/>
			<string key="lifecycle:transition" value="complete"/>
			<string key="org:resource" value="B"/>
			<date key="time:timestamp" value="2014-06-03T22:46:00.000+10:00"/>
			<string key="Count" value="106"/>
			<string key="Activity" value="CRP"/>
			<string key="org:group" value="B"/>
		</event>
		<event>
			<string key="concept:name" value="ER Triage"/>
			<string key="lifecycle:transition" value="complete"/>
			<string key="org:resource" value="C"/>
			<date key="time:timestamp" value="2014-06-03T22:47:30.000+10:00"/>
			<string key="Count" value="106"/>
			<string key="Activity" value="ER Triage"/>
			<string key="org:group" value="C"/>
		</event>
		<event>
			<string key="concept:name" value="ER Sepsis Triage"/>
			<string key="lifecycle:transition" value="complete"/>
			<string key="org:resource" value="A"/>
			<date key="time:timestamp" value="2014-06-03T22:47:42.000+10:00"/>
			<string key="Count" value="106"/>
			<string key="Activity" value="ER Sepsis Triage"/>
			<string key="org:group" value="A"/>
		</event>
		<event>
			<string key="concept:name" value="IV Liquid"/>
			<string key="lifecycle:transition" value="complete"/>
			<string key="org:resource" value="A"/>
			<date key="time:timestamp" value="2014-06-03T22:47:55.000+10:00"/>
			<string key="Count" value="106"/>
			<string key="Activity" value="IV Liquid"/>
			<string key="org:group" value="A"/>
		</event>
		<event>
			<string key="concept:name" value="IV Antibiotics"/>
			<string key="lifecycle:transition" value="complete"/>
			<string key="org:resource" value="A"/>
			<date key="time:timestamp" value="2014-06-03T22:47:59.000+10:00"/>
			<string key="Count" value="106"/>
			<string key="Activity" value="IV Antibiotics"/>
			<string key="org:group" value="A"/>
		</event>
		<event>
			<string key="concept:name" value="Leucocytes"/>
			<string key="lifecycle:transition" value="complete"/>
			<string key="org:resource" value="B"/>
			<date key="time:timestamp" value="2014-06-04T00:45:00.000+10:00"/>
			<string key="Count" value="106"/>
			<string key="Activity" value="Leucocytes"/>
			<string key="org:group" value="B"/>
		</event>
	</trace>
	<trace>
		<string key="concept:name" value="SD"/>
		<string key="variant" value="Variant 19"/>
		<int key="variant-index" value="19"/>
		<string key="creator" value="Fluxicon Disco"/>
		<event>
			<string key="concept:name" value="ER Registration"/>
			<string key="lifecycle:transition" value="complete"/>
			<string key="org:resource" value="A"/>
			<date key="time:timestamp" value="2014-10-27T19:09:46.000+10:00"/>
			<string key="Count" value="106"/>
			<string key="Activity" value="ER Registration"/>
			<string key="InfectionSuspected" value="TRUE"/>
			<string key="org:group" value="A"/>
		</event>
		<event>
			<string key="concept:name" value="ER Triage"/>
			<string key="lifecycle:transition" value="complete"/>
			<string key="org:resource" value="C"/>
			<date key="time:timestamp" value="2014-10-27T19:20:04.000+10:00"/>
			<string key="Count" value="106"/>
			<string key="Activity" value="ER Triage"/>
			<string key="org:group" value="C"/>
		</event>
		<event>
			<string key="concept:name" value="CRP"/>
			<string key="lifecycle:transition" value="complete"/>
			<string key="org:resource" value="B"/>
			<date key="time:timestamp" value="2014-10-27T19:45:00.000+10:00"/>
			<string key="Count" value="106"/>
			<string key="Activity" value="CRP"/>
			<string key="org:group" value="B"/>
		</event>
		<event>
			<string key="concept:name" value="LacticAcid"/>
			<string key="lifecycle:transition" value="complete"/>
			<string key="org:resource" value="B"/>
			<date key="time:timestamp" value="2014-10-27T19:45:00.000+10:00"/>
			<string key="Count" value="106"/>
			<string key="Activity" value="LacticAcid"/>
			<string key="org:group" value="B"/>
		</event>
		<event>
			<string key="concept:name" value="Leucocytes"/>
			<string key="lifecycle:transition" value="complete"/>
			<string key="org:resource" value="B"/>
			<date key="time:timestamp" value="2014-10-27T19:45:00.000+10:00"/>
			<string key="Count" value="106"/>
			<string key="Activity" value="Leucocytes"/>
			<string key="org:group" value="B"/>
		</event>
		<event>
			<string key="concept:name" value="ER Sepsis Triage"/>
			<string key="lifecycle:transition" value="complete"/>
			<string key="org:resource" value="A"/>
			<date key="time:timestamp" value="2014-10-27T23:21:03.000+10:00"/>
			<string key="Count" value="106"/>
			<string key="Activity" value="ER Sepsis Triage"/>
			<string key="org:group" value="A"/>
		</event>
		<event>
			<string key="concept:name" value="IV Antibiotics"/>
			<string key="lifecycle:transition" value="complete"/>
			<string key="org:resource" value="A"/>
			<date key="time:timestamp" value="2014-10-27T23:21:26.000+10:00"/>
			<string key="Count" value="106"/>
			<string key="Activity" value="IV Antibiotics"/>
			<string key="org:group" value="A"/>
		</event>
		<event>
			<string key="concept:name" value="IV Liquid"/>
			<string key="lifecycle:transition" value="complete"/>
			<string key="org:resource" value="A"/>
			<date key="time:timestamp" value="2014-10-27T23:21:26.000+10:00"/>
			<string key="Count" value="106"/>
			<string key="Activity" value="IV Liquid"/>
			<string key="org:group" value="A"/>
		</event>
		<event>
			<string key="concept:name" value="Admission NC"/>
			<string key="lifecycle:transition" value="complete"/>
			<string key="org:resource" value="R"/>
			<date key="time:timestamp" value="2014-10-27T23:22:25.000+10:00"/>
			<string key="Count" value="106"/>
			<string key="Activity" value="Admission NC"/>
			<string key="org:group" value="R"/>
		</event>
		<event>
			<string key="concept:name" value="Leucocytes"/>
			<string key="lifecycle:transition" value="complete"/>
			<string key="org:resource" value="B"/>
			<date key="time:timestamp" value="2014-10-28T17:00:00.000+10:00"/>
			<string key="Count" value="106"/>
			<string key="Activity" value="Leucocytes"/>
			<string key="org:group" value="B"/>
		</event>
		<event>
			<string key="concept:name" value="CRP"/>
			<string key="lifecycle:transition" value="complete"/>
			<string key="org:resource" value="B"/>
			<date key="time:timestamp" value="2014-10-28T17:00:00.000+10:00"/>
			<string key="Count" value="106"/>
			<string key="Activity" value="CRP"/>
			<string key="org:group" value="B"/>
		</event>
		<event>
			<string key="concept:name" value="Leucocytes"/>
			<string key="lifecycle:transition" value="complete"/>
			<string key="org:resource" value="B"/>
			<date key="time:timestamp" value="2014-10-31T17:00:00.000+10:00"/>
			<string key="Count" value="106"/>
			<string key="Activity" value="Leucocytes"/>
			<string key="org:group" value="B"/>
		</event>
		<event>
			<string key="concept:name" value="CRP"/>
			<string key="lifecycle:transition" value="complete"/>
			<string key="org:resource" value="B"/>
			<date key="time:timestamp" value="2014-10-31T17:00:00.000+10:00"/>
			<string key="Count" value="106"/>
			<string key="Activity" value="CRP"/>
			<string key="org:group" value="B"/>
		</event>
		<event>
			<string key="concept:name" value="Release A"/>
			<string key="lifecycle:transition" value="complete"/>
			<string key="org:resource" value="E"/>
			<date key="time:timestamp" value="2014-11-01T23:00:00.000+10:00"/>
			<string key="Count" value="106"/>
			<string key="Activity" value="Release A"/>
			<string key="org:group" value="E"/>
		</event>
	</trace>
	<trace>
		<string key="concept:name" value="YD"/>
		<string key="variant" value="Variant 1"/>
		<int key="variant-index" value="1"/>
		<string key="creator" value="Fluxicon Disco"/>
		<event>
			<string key="concept:name" value="ER Registration"/>
			<string key="lifecycle:transition" value="complete"/>
			<string key="org:resource" value="A"/>
			<date key="time:timestamp" value="2014-05-07T20:46:40.000+10:00"/>
			<string key="Count" value="106"/>
			<string key="Activity" value="ER Registration"/>
			<string key="InfectionSuspected" value="TRUE"/>
			<string key="org:group" value="A"/>
		</event>
		<event>
			<string key="concept:name" value="ER Triage"/>
			<string key="lifecycle:transition" value="complete"/>
			<string key="org:resource" value="C"/>
			<date key="time:timestamp" value="2014-05-07T21:05:34.000+10:00"/>
			<string key="Count" value="106"/>
			<string key="Activity" value="ER Triage"/>
			<string key="org:group" value="C"/>
		</event>
		<event>
			<string key="concept:name" value="ER Sepsis Triage"/>
			<string key="lifecycle:transition" value="complete"/>
			<string key="org:resource" value="A"/>
			<date key="time:timestamp" value="2014-05-07T21:05:47.000+10:00"/>
			<string key="Count" value="106"/>
			<string key="Activity" value="ER Sepsis Triage"/>
			<string key="org:group" value="A"/>
		</event>
		<event>
			<string key="concept:name" value="LacticAcid"/>
			<string key="lifecycle:transition" value="complete"/>
			<string key="org:resource" value="B"/>
			<date key="time:timestamp" value="2014-05-07T21:26:00.000+10:00"/>
			<string key="Count" value="106"/>
			<string key="Activity" value="LacticAcid"/>
			<string key="org:group" value="B"/>
		</event>
		<event>
			<string key="concept:name" value="Leucocytes"/>
			<string key="lifecycle:transition" value="complete"/>
			<string key="org:resource" value="B"/>
			<date key="time:timestamp" value="2014-05-07T21:26:00.000+10:00"/>
			<string key="Count" value="106"/>
			<string key="Activity" value="Leucocytes"/>
			<string key="org:group" value="B"/>
		</event>
		<event>
			<string key="concept:name" value="CRP"/>
			<string key="lifecycle:transition" value="complete"/>
			<string key="org:resource" value="B"/>
			<date key="time:timestamp" value="2014-05-07T21:26:00.000+10:00"/>
			<string key="Count" value="106"/>
			<string key="Activity" value="CRP"/>
			<string key="org:group" value="B"/>
		</event>
		<event>
			<string key="concept:name" value="IV Liquid"/>
			<string key="lifecycle:transition" value="complete"/>
			<string key="org:resource" value="A"/>
			<date key="time:timestamp" value="2014-05-07T22:21:46.000+10:00"/>
			<string key="Count" value="106"/>
			<string key="Activity" value="IV Liquid"/>
			<string key="org:group" value="A"/>
		</event>
		<event>
			<string key="concept:name" value="IV Antibiotics"/>
			<string key="lifecycle:transition" value="complete"/>
			<string key="org:resource" value="A"/>
			<date key="time:timestamp" value="2014-05-07T22:21:48.000+10:00"/>
			<string key="Count" value="106"/>
			<string key="Activity" value="IV Antibiotics"/>
			<string key="org:group" value="A"/>
		</event>
	</trace>
	<trace>
		<string key="concept:name" value="CF"/>
		<string key="variant" value="Variant 20"/>
		<int key="variant-index" value="20"/>
		<string key="creator" value="Fluxicon Disco"/>
		<event>
			<string key="concept:name" value="ER Registration"/>
			<string key="lifecycle:transition" value="complete"/>
			<string key="org:resource" value="A"/>
			<date key="time:timestamp" value="2014-05-12T21:10:14.000+10:00"/>
			<string key="Count" value="106"/>
			<string key="Activity" value="ER Registration"/>
			<string key="InfectionSuspected" value="TRUE"/>
			<string key="org:group" value="A"/>
		</event>
		<event>
			<string key="concept:name" value="ER Triage"/>
			<string key="lifecycle:transition" value="complete"/>
			<string key="org:resource" value="C"/>
			<date key="time:timestamp" value="2014-05-12T21:14:15.000+10:00"/>
			<string key="Count" value="106"/>
			<string key="Activity" value="ER Triage"/>
			<string key="org:group" value="C"/>
		</event>
		<event>
			<string key="concept:name" value="ER Sepsis Triage"/>
			<string key="lifecycle:transition" value="complete"/>
			<string key="org:resource" value="A"/>
			<date key="time:timestamp" value="2014-05-12T21:16:38.000+10:00"/>
			<string key="Count" value="106"/>
			<string key="Activity" value="ER Sepsis Triage"/>
			<string key="org:group" value="A"/>
		</event>
		<event>
			<string key="concept:name" value="LacticAcid"/>
			<string key="lifecycle:transition" value="complete"/>
			<string key="org:resource" value="B"/>
			<date key="time:timestamp" value="2014-05-12T21:31:00.000+10:00"/>
			<string key="Count" value="106"/>
			<string key="Activity" value="LacticAcid"/>
			<string key="org:group" value="B"/>
		</event>
		<event>
			<string key="concept:name" value="CRP"/>
			<string key="lifecycle:transition" value="complete"/>
			<string key="org:resource" value="B"/>
			<date key="time:timestamp" value="2014-05-12T21:31:00.000+10:00"/>
			<string key="Count" value="106"/>
			<string key="Activity" value="CRP"/>
			<string key="org:group" value="B"/>
		</event>
		<event>
			<string key="concept:name" value="Leucocytes"/>
			<string key="lifecycle:transition" value="complete"/>
			<string key="org:resource" value="B"/>
			<date key="time:timestamp" value="2014-05-12T21:31:00.000+10:00"/>
			<string key="Count" value="106"/>
			<string key="Activity" value="Leucocytes"/>
			<string key="org:group" value="B"/>
		</event>
		<event>
			<string key="concept:name" value="IV Antibiotics"/>
			<string key="lifecycle:transition" value="complete"/>
			<string key="org:resource" value="A"/>
			<date key="time:timestamp" value="2014-05-13T00:11:44.000+10:00"/>
			<string key="Count" value="106"/>
			<string key="Activity" value="IV Antibiotics"/>
			<string key="org:group" value="A"/>
		</event>
		<event>
			<string key="concept:name" value="Admission NC"/>
			<string key="lifecycle:transition" value="complete"/>
			<string key="org:resource" value="F"/>
			<date key="time:timestamp" value="2014-05-13T00:12:35.000+10:00"/>
			<string key="Count" value="106"/>
			<string key="Activity" value="Admission NC"/>
			<string key="org:group" value="F"/>
		</event>
		<event>
			<string key="concept:name" value="CRP"/>
			<string key="lifecycle:transition" value="complete"/>
			<string key="org:resource" value="B"/>
			<date key="time:timestamp" value="2014-05-14T16:00:00.000+10:00"/>
			<string key="Count" value="106"/>
			<string key="Activity" value="CRP"/>
			<string key="org:group" value="B"/>
		</event>
		<event>
			<string key="concept:name" value="Leucocytes"/>
			<string key="lifecycle:transition" value="complete"/>
			<string key="org:resource" value="B"/>
			<date key="time:timestamp" value="2014-05-14T16:00:00.000+10:00"/>
			<string key="Count" value="106"/>
			<string key="Activity" value="Leucocytes"/>
			<string key="org:group" value="B"/>
		</event>
		<event>
			<string key="concept:name" value="CRP"/>
			<string key="lifecycle:transition" value="complete"/>
			<string key="org:resource" value="B"/>
			<date key="time:timestamp" value="2014-05-16T16:00:00.000+10:00"/>
			<string key="Count" value="106"/>
			<string key="Activity" value="CRP"/>
			<string key="org:group" value="B"/>
		</event>
		<event>
			<string key="concept:name" value="Leucocytes"/>
			<string key="lifecycle:transition" value="complete"/>
			<string key="org:resource" value="B"/>
			<date key="time:timestamp" value="2014-05-16T16:00:00.000+10:00"/>
			<string key="Count" value="106"/>
			<string key="Activity" value="Leucocytes"/>
			<string key="org:group" value="B"/>
		</event>
		<event>
			<string key="concept:name" value="Leucocytes"/>
			<string key="lifecycle:transition" value="complete"/>
			<string key="org:resource" value="B"/>
			<date key="time:timestamp" value="2014-05-18T16:00:00.000+10:00"/>
			<string key="Count" value="106"/>
			<string key="Activity" value="Leucocytes"/>
			<string key="org:group" value="B"/>
		</event>
		<event>
			<string key="concept:name" value="CRP"/>
			<string key="lifecycle:transition" value="complete"/>
			<string key="org:resource" value="B"/>
			<date key="time:timestamp" value="2014-05-18T16:00:00.000+10:00"/>
			<string key="Count" value="106"/>
			<string key="Activity" value="CRP"/>
			<string key="org:group" value="B"/>
		</event>
		<event>
			<string key="concept:name" value="Leucocytes"/>
			<string key="lifecycle:transition" value="complete"/>
			<string key="org:resource" value="B"/>
			<date key="time:timestamp" value="2014-05-20T16:00:00.000+10:00"/>
			<string key="Count" value="106"/>
			<string key="Activity" value="Leucocytes"/>
			<string key="org:group" value="B"/>
		</event>
		<event>
			<string key="concept:name" value="CRP"/>
			<string key="lifecycle:transition" value="complete"/>
			<string key="org:resource" value="B"/>
			<date key="time:timestamp" value="2014-05-20T16:00:00.000+10:00"/>
			<string key="Count" value="106"/>
			<string key="Activity" value="CRP"/>
			<string key="org:group" value="B"/>
		</event>
		<event>
			<string key="concept:name" value="CRP"/>
			<string key="lifecycle:transition" value="complete"/>
			<string key="org:resource" value="B"/>
			<date key="time:timestamp" value="2014-05-22T16:00:00.000+10:00"/>
			<string key="Count" value="106"/>
			<string key="Activity" value="CRP"/>
			<string key="org:group" value="B"/>
		</event>
		<event>
			<string key="concept:name" value="Leucocytes"/>
			<string key="lifecycle:transition" value="complete"/>
			<string key="org:resource" value="B"/>
			<date key="time:timestamp" value="2014-05-22T16:00:00.000+10:00"/>
			<string key="Count" value="106"/>
			<string key="Activity" value="Leucocytes"/>
			<string key="org:group" value="B"/>
		</event>
		<event>
			<string key="concept:name" value="Leucocytes"/>
			<string key="lifecycle:transition" value="complete"/>
			<string key="org:resource" value="B"/>
			<date key="time:timestamp" value="2014-05-24T16:00:00.000+10:00"/>
			<string key="Count" value="106"/>
			<string key="Activity" value="Leucocytes"/>
			<string key="org:group" value="B"/>
		</event>
		<event>
			<string key="concept:name" value="CRP"/>
			<string key="lifecycle:transition" value="complete"/>
			<string key="org:resource" value="B"/>
			<date key="time:timestamp" value="2014-05-24T16:00:00.000+10:00"/>
			<string key="Count" value="106"/>
			<string key="Activity" value="CRP"/>
			<string key="org:group" value="B"/>
		</event>
		<event>
			<string key="concept:name" value="Leucocytes"/>
			<string key="lifecycle:transition" value="complete"/>
			<string key="org:resource" value="B"/>
			<date key="time:timestamp" value="2014-05-27T16:00:00.000+10:00"/>
			<string key="Count" value="106"/>
			<string key="Activity" value="Leucocytes"/>
			<string key="org:group" value="B"/>
		</event>
		<event>
			<string key="concept:name" value="CRP"/>
			<string key="lifecycle:transition" value="complete"/>
			<string key="org:resource" value="B"/>
			<date key="time:timestamp" value="2014-05-27T16:00:00.000+10:00"/>
			<string key="Count" value="106"/>
			<string key="Activity" value="CRP"/>
			<string key="org:group" value="B"/>
		</event>
		<event>
			<string key="concept:name" value="CRP"/>
			<string key="lifecycle:transition" value="complete"/>
			<string key="org:resource" value="B"/>
			<date key="time:timestamp" value="2014-05-29T16:00:00.000+10:00"/>
			<string key="Count" value="106"/>
			<string key="Activity" value="CRP"/>
			<string key="org:group" value="B"/>
		</event>
		<event>
			<string key="concept:name" value="CRP"/>
			<string key="lifecycle:transition" value="complete"/>
			<string key="org:resource" value="B"/>
			<date key="time:timestamp" value="2014-06-01T16:00:00.000+10:00"/>
			<string key="Count" value="106"/>
			<string key="Activity" value="CRP"/>
			<string key="org:group" value="B"/>
		</event>
		<event>
			<string key="concept:name" value="Leucocytes"/>
			<string key="lifecycle:transition" value="complete"/>
			<string key="org:resource" value="B"/>
			<date key="time:timestamp" value="2014-06-01T16:00:00.000+10:00"/>
			<string key="Count" value="106"/>
			<string key="Activity" value="Leucocytes"/>
			<string key="org:group" value="B"/>
		</event>
		<event>
			<string key="concept:name" value="Release A"/>
			<string key="lifecycle:transition" value="complete"/>
			<string key="org:resource" value="E"/>
			<date key="time:timestamp" value="2014-06-02T02:00:00.000+10:00"/>
			<string key="Count" value="106"/>
			<string key="Activity" value="Release A"/>
			<string key="org:group" value="E"/>
		</event>
		<event>
			<string key="concept:name" value="Return ER"/>
			<string key="lifecycle:transition" value="complete"/>
			<string key="org:resource" value="?"/>
			<date key="time:timestamp" value="2014-06-05T20:56:16.000+10:00"/>
			<string key="Count" value="106"/>
			<string key="Activity" value="Return ER"/>
			<string key="org:group" value="?"/>
		</event>
	</trace>
	<trace>
		<string key="concept:name" value="FF"/>
		<string key="variant" value="Variant 21"/>
		<int key="variant-index" value="21"/>
		<string key="creator" value="Fluxicon Disco"/>
		<event>
			<string key="concept:name" value="ER Registration"/>
			<string key="lifecycle:transition" value="complete"/>
			<string key="org:resource" value="A"/>
			<date key="time:timestamp" value="2014-08-06T19:50:31.000+10:00"/>
			<string key="Count" value="106"/>
			<string key="Activity" value="ER Registration"/>
			<string key="InfectionSuspected" value="TRUE"/>
			<string key="org:group" value="A"/>
		</event>
		<event>
			<string key="concept:name" value="ER Triage"/>
			<string key="lifecycle:transition" value="complete"/>
			<string key="org:resource" value="C"/>
			<date key="time:timestamp" value="2014-08-06T20:00:13.000+10:00"/>
			<string key="Count" value="106"/>
			<string key="Activity" value="ER Triage"/>
			<string key="org:group" value="C"/>
		</event>
		<event>
			<string key="concept:name" value="ER Sepsis Triage"/>
			<string key="lifecycle:transition" value="complete"/>
			<string key="org:resource" value="A"/>
			<date key="time:timestamp" value="2014-08-06T20:00:31.000+10:00"/>
			<string key="Count" value="106"/>
			<string key="Activity" value="ER Sepsis Triage"/>
			<string key="org:group" value="A"/>
		</event>
		<event>
			<string key="concept:name" value="CRP"/>
			<string key="lifecycle:transition" value="complete"/>
			<string key="org:resource" value="B"/>
			<date key="time:timestamp" value="2014-08-06T20:19:00.000+10:00"/>
			<string key="Count" value="106"/>
			<string key="Activity" value="CRP"/>
			<string key="org:group" value="B"/>
		</event>
		<event>
			<string key="concept:name" value="Leucocytes"/>
			<string key="lifecycle:transition" value="complete"/>
			<string key="org:resource" value="B"/>
			<date key="time:timestamp" value="2014-08-06T20:19:00.000+10:00"/>
			<string key="Count" value="106"/>
			<string key="Activity" value="Leucocytes"/>
			<string key="org:group" value="B"/>
		</event>
		<event>
			<string key="concept:name" value="LacticAcid"/>
			<string key="lifecycle:transition" value="complete"/>
			<string key="org:resource" value="B"/>
			<date key="time:timestamp" value="2014-08-06T20:19:00.000+10:00"/>
			<string key="Count" value="106"/>
			<string key="Activity" value="LacticAcid"/>
			<string key="org:group" value="B"/>
		</event>
		<event>
			<string key="concept:name" value="IV Liquid"/>
			<string key="lifecycle:transition" value="complete"/>
			<string key="org:resource" value="A"/>
			<date key="time:timestamp" value="2014-08-07T01:39:07.000+10:00"/>
			<string key="Count" value="106"/>
			<string key="Activity" value="IV Liquid"/>
			<string key="org:group" value="A"/>
		</event>
		<event>
			<string key="concept:name" value="IV Antibiotics"/>
			<string key="lifecycle:transition" value="complete"/>
			<string key="org:resource" value="A"/>
			<date key="time:timestamp" value="2014-08-07T01:39:14.000+10:00"/>
			<string key="Count" value="106"/>
			<string key="Activity" value="IV Antibiotics"/>
			<string key="org:group" value="A"/>
		</event>
	</trace>
	<trace>
		<string key="concept:name" value="QF"/>
		<string key="variant" value="Variant 22"/>
		<int key="variant-index" value="22"/>
		<string key="creator" value="Fluxicon Disco"/>
		<event>
			<string key="concept:name" value="ER Registration"/>
			<string key="lifecycle:transition" value="complete"/>
			<string key="org:resource" value="A"/>
			<date key="time:timestamp" value="2014-08-24T23:39:41.000+10:00"/>
			<string key="Count" value="106"/>
			<string key="Activity" value="ER Registration"/>
			<string key="InfectionSuspected" value="TRUE"/>
			<string key="org:group" value="A"/>
		</event>
		<event>
			<string key="concept:name" value="ER Triage"/>
			<string key="lifecycle:transition" value="complete"/>
			<string key="org:resource" value="C"/>
			<date key="time:timestamp" value="2014-08-24T23:41:15.000+10:00"/>
			<string key="Count" value="106"/>
			<string key="Activity" value="ER Triage"/>
			<string key="org:group" value="C"/>
		</event>
		<event>
			<string key="concept:name" value="ER Sepsis Triage"/>
			<string key="lifecycle:transition" value="complete"/>
			<string key="org:resource" value="A"/>
			<date key="time:timestamp" value="2014-08-24T23:41:35.000+10:00"/>
			<string key="Count" value="106"/>
			<string key="Activity" value="ER Sepsis Triage"/>
			<string key="org:group" value="A"/>
		</event>
		<event>
			<string key="concept:name" value="IV Liquid"/>
			<string key="lifecycle:transition" value="complete"/>
			<string key="org:resource" value="A"/>
			<date key="time:timestamp" value="2014-08-24T23:41:56.000+10:00"/>
			<string key="Count" value="106"/>
			<string key="Activity" value="IV Liquid"/>
			<string key="org:group" value="A"/>
		</event>
		<event>
			<string key="concept:name" value="Leucocytes"/>
			<string key="lifecycle:transition" value="complete"/>
			<string key="org:resource" value="B"/>
			<date key="time:timestamp" value="2014-08-24T23:50:00.000+10:00"/>
			<string key="Count" value="106"/>
			<string key="Activity" value="Leucocytes"/>
			<string key="org:group" value="B"/>
		</event>
		<event>
			<string key="concept:name" value="CRP"/>
			<string key="lifecycle:transition" value="complete"/>
			<string key="org:resource" value="B"/>
			<date key="time:timestamp" value="2014-08-24T23:50:00.000+10:00"/>
			<string key="Count" value="106"/>
			<string key="Activity" value="CRP"/>
			<string key="org:group" value="B"/>
		</event>
		<event>
			<string key="concept:name" value="LacticAcid"/>
			<string key="lifecycle:transition" value="complete"/>
			<string key="org:resource" value="B"/>
			<date key="time:timestamp" value="2014-08-24T23:50:00.000+10:00"/>
			<string key="Count" value="106"/>
			<string key="Activity" value="LacticAcid"/>
			<string key="org:group" value="B"/>
		</event>
		<event>
			<string key="concept:name" value="IV Antibiotics"/>
			<string key="lifecycle:transition" value="complete"/>
			<string key="org:resource" value="A"/>
			<date key="time:timestamp" value="2014-08-25T02:34:22.000+10:00"/>
			<string key="Count" value="106"/>
			<string key="Activity" value="IV Antibiotics"/>
			<string key="org:group" value="A"/>
		</event>
		<event>
			<string key="concept:name" value="Admission NC"/>
			<string key="lifecycle:transition" value="complete"/>
			<string key="org:resource" value="G"/>
			<date key="time:timestamp" value="2014-08-25T02:48:31.000+10:00"/>
			<string key="Count" value="106"/>
			<string key="Activity" value="Admission NC"/>
			<string key="org:group" value="G"/>
		</event>
		<event>
			<string key="concept:name" value="Leucocytes"/>
			<string key="lifecycle:transition" value="complete"/>
			<string key="org:resource" value="B"/>
			<date key="time:timestamp" value="2014-08-25T15:00:00.000+10:00"/>
			<string key="Count" value="106"/>
			<string key="Activity" value="Leucocytes"/>
			<string key="org:group" value="B"/>
		</event>
		<event>
			<string key="concept:name" value="CRP"/>
			<string key="lifecycle:transition" value="complete"/>
			<string key="org:resource" value="B"/>
			<date key="time:timestamp" value="2014-08-25T15:00:00.000+10:00"/>
			<string key="Count" value="106"/>
			<string key="Activity" value="CRP"/>
			<string key="org:group" value="B"/>
		</event>
		<event>
			<string key="concept:name" value="Admission NC"/>
			<string key="lifecycle:transition" value="complete"/>
			<string key="org:resource" value="H"/>
			<date key="time:timestamp" value="2014-08-25T19:00:00.000+10:00"/>
			<string key="Count" value="106"/>
			<string key="Activity" value="Admission NC"/>
			<string key="org:group" value="H"/>
		</event>
		<event>
			<string key="concept:name" value="Leucocytes"/>
			<string key="lifecycle:transition" value="complete"/>
			<string key="org:resource" value="B"/>
			<date key="time:timestamp" value="2014-08-26T16:00:00.000+10:00"/>
			<string key="Count" value="106"/>
			<string key="Activity" value="Leucocytes"/>
			<string key="org:group" value="B"/>
		</event>
		<event>
			<string key="concept:name" value="CRP"/>
			<string key="lifecycle:transition" value="complete"/>
			<string key="org:resource" value="B"/>
			<date key="time:timestamp" value="2014-08-26T16:00:00.000+10:00"/>
			<string key="Count" value="106"/>
			<string key="Activity" value="CRP"/>
			<string key="org:group" value="B"/>
		</event>
		<event>
			<string key="concept:name" value="Release A"/>
			<string key="lifecycle:transition" value="complete"/>
			<string key="org:resource" value="E"/>
			<date key="time:timestamp" value="2014-08-27T18:00:00.000+10:00"/>
			<string key="Count" value="106"/>
			<string key="Activity" value="Release A"/>
			<string key="org:group" value="E"/>
		</event>
		<event>
			<string key="concept:name" value="Return ER"/>
			<string key="lifecycle:transition" value="complete"/>
			<string key="org:resource" value="?"/>
			<date key="time:timestamp" value="2015-01-17T19:03:53.000+10:00"/>
			<string key="Count" value="106"/>
			<string key="Activity" value="Return ER"/>
			<string key="org:group" value="?"/>
		</event>
	</trace>
	<trace>
		<string key="concept:name" value="ZF"/>
		<string key="variant" value="Variant 23"/>
		<int key="variant-index" value="23"/>
		<string key="creator" value="Fluxicon Disco"/>
		<event>
			<string key="concept:name" value="ER Registration"/>
			<string key="lifecycle:transition" value="complete"/>
			<string key="org:resource" value="A"/>
			<date key="time:timestamp" value="2014-06-06T05:14:36.000+10:00"/>
			<string key="Count" value="106"/>
			<string key="Activity" value="ER Registration"/>
			<string key="InfectionSuspected" value="TRUE"/>
			<string key="org:group" value="A"/>
		</event>
		<event>
			<string key="concept:name" value="ER Triage"/>
			<string key="lifecycle:transition" value="complete"/>
			<string key="org:resource" value="C"/>
			<date key="time:timestamp" value="2014-06-06T05:21:27.000+10:00"/>
			<string key="Count" value="106"/>
			<string key="Activity" value="ER Triage"/>
			<string key="org:group" value="C"/>
		</event>
		<event>
			<string key="concept:name" value="ER Sepsis Triage"/>
			<string key="lifecycle:transition" value="complete"/>
			<string key="org:resource" value="A"/>
			<date key="time:timestamp" value="2014-06-06T05:23:25.000+10:00"/>
			<string key="Count" value="106"/>
			<string key="Activity" value="ER Sepsis Triage"/>
			<string key="org:group" value="A"/>
		</event>
		<event>
			<string key="concept:name" value="IV Liquid"/>
			<string key="lifecycle:transition" value="complete"/>
			<string key="org:resource" value="A"/>
			<date key="time:timestamp" value="2014-06-06T05:24:10.000+10:00"/>
			<string key="Count" value="106"/>
			<string key="Activity" value="IV Liquid"/>
			<string key="org:group" value="A"/>
		</event>
		<event>
			<string key="concept:name" value="IV Antibiotics"/>
			<string key="lifecycle:transition" value="complete"/>
			<string key="org:resource" value="A"/>
			<date key="time:timestamp" value="2014-06-06T05:24:11.000+10:00"/>
			<string key="Count" value="106"/>
			<string key="Activity" value="IV Antibiotics"/>
			<string key="org:group" value="A"/>
		</event>
		<event>
			<string key="concept:name" value="Leucocytes"/>
			<string key="lifecycle:transition" value="complete"/>
			<string key="org:resource" value="B"/>
			<date key="time:timestamp" value="2014-06-06T05:49:00.000+10:00"/>
			<string key="Count" value="106"/>
			<string key="Activity" value="Leucocytes"/>
			<string key="org:group" value="B"/>
		</event>
		<event>
			<string key="concept:name" value="CRP"/>
			<string key="lifecycle:transition" value="complete"/>
			<string key="org:resource" value="B"/>
			<date key="time:timestamp" value="2014-06-06T05:49:00.000+10:00"/>
			<string key="Count" value="106"/>
			<string key="Activity" value="CRP"/>
			<string key="org:group" value="B"/>
		</event>
		<event>
			<string key="concept:name" value="LacticAcid"/>
			<string key="lifecycle:transition" value="complete"/>
			<string key="org:resource" value="B"/>
			<date key="time:timestamp" value="2014-06-06T05:49:00.000+10:00"/>
			<string key="Count" value="106"/>
			<string key="Activity" value="LacticAcid"/>
			<string key="org:group" value="B"/>
		</event>
		<event>
			<string key="concept:name" value="LacticAcid"/>
			<string key="lifecycle:transition" value="complete"/>
			<string key="org:resource" value="B"/>
			<date key="time:timestamp" value="2014-06-06T08:00:00.000+10:00"/>
			<string key="Count" value="106"/>
			<string key="Activity" value="LacticAcid"/>
			<string key="org:group" value="B"/>
		</event>
		<event>
			<string key="concept:name" value="Admission NC"/>
			<string key="lifecycle:transition" value="complete"/>
			<string key="org:resource" value="S"/>
			<date key="time:timestamp" value="2014-06-06T09:18:10.000+10:00"/>
			<string key="Count" value="106"/>
			<string key="Activity" value="Admission NC"/>
			<string key="org:group" value="S"/>
		</event>
		<event>
			<string key="concept:name" value="Admission NC"/>
			<string key="lifecycle:transition" value="complete"/>
			<string key="org:resource" value="O"/>
			<date key="time:timestamp" value="2014-06-07T00:32:10.000+10:00"/>
			<string key="Count" value="106"/>
			<string key="Activity" value="Admission NC"/>
			<string key="org:group" value="O"/>
		</event>
		<event>
			<string key="concept:name" value="CRP"/>
			<string key="lifecycle:transition" value="complete"/>
			<string key="org:resource" value="B"/>
			<date key="time:timestamp" value="2014-06-07T16:00:00.000+10:00"/>
			<string key="Count" value="106"/>
			<string key="Activity" value="CRP"/>
			<string key="org:group" value="B"/>
		</event>
		<event>
			<string key="concept:name" value="Leucocytes"/>
			<string key="lifecycle:transition" value="complete"/>
			<string key="org:resource" value="B"/>
			<date key="time:timestamp" value="2014-06-07T16:00:00.000+10:00"/>
			<string key="Count" value="106"/>
			<string key="Activity" value="Leucocytes"/>
			<string key="org:group" value="B"/>
		</event>
		<event>
			<string key="concept:name" value="Release A"/>
			<string key="lifecycle:transition" value="complete"/>
			<string key="org:resource" value="E"/>
			<date key="time:timestamp" value="2014-06-09T18:00:00.000+10:00"/>
			<string key="Count" value="106"/>
			<string key="Activity" value="Release A"/>
			<string key="org:group" value="E"/>
		</event>
	</trace>
	<trace>
		<string key="concept:name" value="PG"/>
		<string key="variant" value="Variant 24"/>
		<int key="variant-index" value="24"/>
		<string key="creator" value="Fluxicon Disco"/>
		<event>
			<string key="concept:name" value="ER Registration"/>
			<string key="lifecycle:transition" value="complete"/>
			<string key="org:resource" value="A"/>
			<date key="time:timestamp" value="2014-10-13T19:34:02.000+10:00"/>
			<string key="Count" value="106"/>
			<string key="Activity" value="ER Registration"/>
			<string key="InfectionSuspected" value="TRUE"/>
			<string key="org:group" value="A"/>
		</event>
		<event>
			<string key="concept:name" value="IV Liquid"/>
			<string key="lifecycle:transition" value="complete"/>
			<string key="org:resource" value="A"/>
			<date key="time:timestamp" value="2014-10-13T19:35:00.000+10:00"/>
			<string key="Count" value="106"/>
			<string key="Activity" value="IV Liquid"/>
			<string key="org:group" value="A"/>
		</event>
		<event>
			<string key="concept:name" value="ER Sepsis Triage"/>
			<string key="lifecycle:transition" value="complete"/>
			<string key="org:resource" value="A"/>
			<date key="time:timestamp" value="2014-10-13T19:45:00.000+10:00"/>
			<string key="Count" value="106"/>
			<string key="Activity" value="ER Sepsis Triage"/>
			<string key="org:group" value="A"/>
		</event>
		<event>
			<string key="concept:name" value="IV Antibiotics"/>
			<string key="lifecycle:transition" value="complete"/>
			<string key="org:resource" value="A"/>
			<date key="time:timestamp" value="2014-10-13T19:45:00.000+10:00"/>
			<string key="Count" value="106"/>
			<string key="Activity" value="IV Antibiotics"/>
			<string key="org:group" value="A"/>
		</event>
		<event>
			<string key="concept:name" value="ER Triage"/>
			<string key="lifecycle:transition" value="complete"/>
			<string key="org:resource" value="C"/>
			<date key="time:timestamp" value="2014-10-13T19:46:06.000+10:00"/>
			<string key="Count" value="106"/>
			<string key="Activity" value="ER Triage"/>
			<string key="org:group" value="C"/>
		</event>
		<event>
			<string key="concept:name" value="LacticAcid"/>
			<string key="lifecycle:transition" value="complete"/>
			<string key="org:resource" value="B"/>
			<date key="time:timestamp" value="2014-10-13T19:48:00.000+10:00"/>
			<string key="Count" value="106"/>
			<string key="Activity" value="LacticAcid"/>
			<string key="org:group" value="B"/>
		</event>
		<event>
			<string key="concept:name" value="CRP"/>
			<string key="lifecycle:transition" value="complete"/>
			<string key="org:resource" value="B"/>
			<date key="time:timestamp" value="2014-10-13T19:48:00.000+10:00"/>
			<string key="Count" value="106"/>
			<string key="Activity" value="CRP"/>
			<string key="org:group" value="B"/>
		</event>
		<event>
			<string key="concept:name" value="Leucocytes"/>
			<string key="lifecycle:transition" value="complete"/>
			<string key="org:resource" value="B"/>
			<date key="time:timestamp" value="2014-10-13T19:48:00.000+10:00"/>
			<string key="Count" value="106"/>
			<string key="Activity" value="Leucocytes"/>
			<string key="org:group" value="B"/>
		</event>
		<event>
			<string key="concept:name" value="Admission NC"/>
			<string key="lifecycle:transition" value="complete"/>
			<string key="org:resource" value="O"/>
			<date key="time:timestamp" value="2014-10-13T22:53:47.000+10:00"/>
			<string key="Count" value="106"/>
			<string key="Activity" value="Admission NC"/>
			<string key="org:group" value="O"/>
		</event>
		<event>
			<string key="concept:name" value="Leucocytes"/>
			<string key="lifecycle:transition" value="complete"/>
			<string key="org:resource" value="B"/>
			<date key="time:timestamp" value="2014-10-15T16:00:00.000+10:00"/>
			<string key="Count" value="106"/>
			<string key="Activity" value="Leucocytes"/>
			<string key="org:group" value="B"/>
		</event>
		<event>
			<string key="concept:name" value="CRP"/>
			<string key="lifecycle:transition" value="complete"/>
			<string key="org:resource" value="B"/>
			<date key="time:timestamp" value="2014-10-15T16:00:00.000+10:00"/>
			<string key="Count" value="106"/>
			<string key="Activity" value="CRP"/>
			<string key="org:group" value="B"/>
		</event>
		<event>
			<string key="concept:name" value="Release A"/>
			<string key="lifecycle:transition" value="complete"/>
			<string key="org:resource" value="E"/>
			<date key="time:timestamp" value="2014-10-17T01:30:00.000+10:00"/>
			<string key="Count" value="106"/>
			<string key="Activity" value="Release A"/>
			<string key="org:group" value="E"/>
		</event>
		<event>
			<string key="concept:name" value="Return ER"/>
			<string key="lifecycle:transition" value="complete"/>
			<string key="org:resource" value="?"/>
			<date key="time:timestamp" value="2014-11-09T07:07:32.000+10:00"/>
			<string key="Count" value="106"/>
			<string key="Activity" value="Return ER"/>
			<string key="org:group" value="?"/>
		</event>
	</trace>
	<trace>
		<string key="concept:name" value="TG"/>
		<string key="variant" value="Variant 25"/>
		<int key="variant-index" value="25"/>
		<string key="creator" value="Fluxicon Disco"/>
		<event>
			<string key="concept:name" value="ER Registration"/>
			<string key="lifecycle:transition" value="complete"/>
			<string key="org:resource" value="A"/>
			<date key="time:timestamp" value="2015-01-15T03:14:21.000+10:00"/>
			<string key="Count" value="106"/>
			<string key="Activity" value="ER Registration"/>
			<string key="InfectionSuspected" value="TRUE"/>
			<string key="org:group" value="A"/>
		</event>
		<event>
			<string key="concept:name" value="ER Triage"/>
			<string key="lifecycle:transition" value="complete"/>
			<string key="org:resource" value="C"/>
			<date key="time:timestamp" value="2015-01-15T03:36:03.000+10:00"/>
			<string key="Count" value="106"/>
			<string key="Activity" value="ER Triage"/>
			<string key="org:group" value="C"/>
		</event>
		<event>
			<string key="concept:name" value="ER Sepsis Triage"/>
			<string key="lifecycle:transition" value="complete"/>
			<string key="org:resource" value="A"/>
			<date key="time:timestamp" value="2015-01-15T03:36:55.000+10:00"/>
			<string key="Count" value="106"/>
			<string key="Activity" value="ER Sepsis Triage"/>
			<string key="org:group" value="A"/>
		</event>
		<event>
			<string key="concept:name" value="CRP"/>
			<string key="lifecycle:transition" value="complete"/>
			<string key="org:resource" value="B"/>
			<date key="time:timestamp" value="2015-01-15T04:01:00.000+10:00"/>
			<string key="Count" value="106"/>
			<string key="Activity" value="CRP"/>
			<string key="org:group" value="B"/>
		</event>
		<event>
			<string key="concept:name" value="LacticAcid"/>
			<string key="lifecycle:transition" value="complete"/>
			<string key="org:resource" value="B"/>
			<date key="time:timestamp" value="2015-01-15T04:01:00.000+10:00"/>
			<string key="Count" value="106"/>
			<string key="Activity" value="LacticAcid"/>
			<string key="org:group" value="B"/>
		</event>
		<event>
			<string key="concept:name" value="Leucocytes"/>
			<string key="lifecycle:transition" value="complete"/>
			<string key="org:resource" value="B"/>
			<date key="time:timestamp" value="2015-01-15T04:01:00.000+10:00"/>
			<string key="Count" value="106"/>
			<string key="Activity" value="Leucocytes"/>
			<string key="org:group" value="B"/>
		</event>
		<event>
			<string key="concept:name" value="IV Antibiotics"/>
			<string key="lifecycle:transition" value="complete"/>
			<string key="org:resource" value="A"/>
			<date key="time:timestamp" value="2015-01-15T06:07:42.000+10:00"/>
			<string key="Count" value="106"/>
			<string key="Activity" value="IV Antibiotics"/>
			<string key="org:group" value="A"/>
		</event>
		<event>
			<string key="concept:name" value="Admission NC"/>
			<string key="lifecycle:transition" value="complete"/>
			<string key="org:resource" value="M"/>
			<date key="time:timestamp" value="2015-01-15T06:08:42.000+10:00"/>
			<string key="Count" value="106"/>
			<string key="Activity" value="Admission NC"/>
			<string key="org:group" value="M"/>
		</event>
		<event>
			<string key="concept:name" value="Leucocytes"/>
			<string key="lifecycle:transition" value="complete"/>
			<string key="org:resource" value="B"/>
			<date key="time:timestamp" value="2015-01-16T17:00:00.000+10:00"/>
			<string key="Count" value="106"/>
			<string key="Activity" value="Leucocytes"/>
			<string key="org:group" value="B"/>
		</event>
		<event>
			<string key="concept:name" value="CRP"/>
			<string key="lifecycle:transition" value="complete"/>
			<string key="org:resource" value="B"/>
			<date key="time:timestamp" value="2015-01-16T17:00:00.000+10:00"/>
			<string key="Count" value="106"/>
			<string key="Activity" value="CRP"/>
			<string key="org:group" value="B"/>
		</event>
		<event>
			<string key="concept:name" value="Release A"/>
			<string key="lifecycle:transition" value="complete"/>
			<string key="org:resource" value="E"/>
			<date key="time:timestamp" value="2015-01-17T18:30:00.000+10:00"/>
			<string key="Count" value="106"/>
			<string key="Activity" value="Release A"/>
			<string key="org:group" value="E"/>
		</event>
	</trace>
	<trace>
		<string key="concept:name" value="XG"/>
		<string key="variant" value="Variant 1"/>
		<int key="variant-index" value="1"/>
		<string key="creator" value="Fluxicon Disco"/>
		<event>
			<string key="concept:name" value="ER Registration"/>
			<string key="lifecycle:transition" value="complete"/>
			<string key="org:resource" value="A"/>
			<date key="time:timestamp" value="2014-03-04T08:30:42.000+10:00"/>
			<string key="Count" value="106"/>
			<string key="Activity" value="ER Registration"/>
			<string key="InfectionSuspected" value="TRUE"/>
			<string key="org:group" value="A"/>
		</event>
		<event>
			<string key="concept:name" value="ER Triage"/>
			<string key="lifecycle:transition" value="complete"/>
			<string key="org:resource" value="C"/>
			<date key="time:timestamp" value="2014-03-04T08:52:17.000+10:00"/>
			<string key="Count" value="106"/>
			<string key="Activity" value="ER Triage"/>
			<string key="org:group" value="C"/>
		</event>
		<event>
			<string key="concept:name" value="ER Sepsis Triage"/>
			<string key="lifecycle:transition" value="complete"/>
			<string key="org:resource" value="A"/>
			<date key="time:timestamp" value="2014-03-04T08:52:41.000+10:00"/>
			<string key="Count" value="106"/>
			<string key="Activity" value="ER Sepsis Triage"/>
			<string key="org:group" value="A"/>
		</event>
		<event>
			<string key="concept:name" value="LacticAcid"/>
			<string key="lifecycle:transition" value="complete"/>
			<string key="org:resource" value="B"/>
			<date key="time:timestamp" value="2014-03-04T08:55:00.000+10:00"/>
			<string key="Count" value="106"/>
			<string key="Activity" value="LacticAcid"/>
			<string key="org:group" value="B"/>
		</event>
		<event>
			<string key="concept:name" value="Leucocytes"/>
			<string key="lifecycle:transition" value="complete"/>
			<string key="org:resource" value="B"/>
			<date key="time:timestamp" value="2014-03-04T08:55:00.000+10:00"/>
			<string key="Count" value="106"/>
			<string key="Activity" value="Leucocytes"/>
			<string key="org:group" value="B"/>
		</event>
		<event>
			<string key="concept:name" value="CRP"/>
			<string key="lifecycle:transition" value="complete"/>
			<string key="org:resource" value="B"/>
			<date key="time:timestamp" value="2014-03-04T08:55:00.000+10:00"/>
			<string key="Count" value="106"/>
			<string key="Activity" value="CRP"/>
			<string key="org:group" value="B"/>
		</event>
		<event>
			<string key="concept:name" value="IV Liquid"/>
			<string key="lifecycle:transition" value="complete"/>
			<string key="org:resource" value="A"/>
			<date key="time:timestamp" value="2014-03-04T09:01:00.000+10:00"/>
			<string key="Count" value="106"/>
			<string key="Activity" value="IV Liquid"/>
			<string key="org:group" value="A"/>
		</event>
		<event>
			<string key="concept:name" value="IV Antibiotics"/>
			<string key="lifecycle:transition" value="complete"/>
			<string key="org:resource" value="A"/>
			<date key="time:timestamp" value="2014-03-04T11:00:00.000+10:00"/>
			<string key="Count" value="106"/>
			<string key="Activity" value="IV Antibiotics"/>
			<string key="org:group" value="A"/>
		</event>
	</trace>
	<trace>
		<string key="concept:name" value="CH"/>
		<string key="variant" value="Variant 26"/>
		<int key="variant-index" value="26"/>
		<string key="creator" value="Fluxicon Disco"/>
		<event>
			<string key="concept:name" value="ER Registration"/>
			<string key="lifecycle:transition" value="complete"/>
			<string key="org:resource" value="A"/>
			<date key="time:timestamp" value="2014-12-22T14:25:48.000+10:00"/>
			<string key="Count" value="106"/>
			<string key="Activity" value="ER Registration"/>
			<string key="InfectionSuspected" value="TRUE"/>
			<string key="org:group" value="A"/>
		</event>
		<event>
			<string key="concept:name" value="ER Triage"/>
			<string key="lifecycle:transition" value="complete"/>
			<string key="org:resource" value="C"/>
			<date key="time:timestamp" value="2014-12-22T14:27:46.000+10:00"/>
			<string key="Count" value="106"/>
			<string key="Activity" value="ER Triage"/>
			<string key="org:group" value="C"/>
		</event>
		<event>
			<string key="concept:name" value="ER Sepsis Triage"/>
			<string key="lifecycle:transition" value="complete"/>
			<string key="org:resource" value="A"/>
			<date key="time:timestamp" value="2014-12-22T14:28:01.000+10:00"/>
			<string key="Count" value="106"/>
			<string key="Activity" value="ER Sepsis Triage"/>
			<string key="org:group" value="A"/>
		</event>
		<event>
			<string key="concept:name" value="IV Antibiotics"/>
			<string key="lifecycle:transition" value="complete"/>
			<string key="org:resource" value="A"/>
			<date key="time:timestamp" value="2014-12-22T14:28:50.000+10:00"/>
			<string key="Count" value="106"/>
			<string key="Activity" value="IV Antibiotics"/>
			<string key="org:group" value="A"/>
		</event>
		<event>
			<string key="concept:name" value="Leucocytes"/>
			<string key="lifecycle:transition" value="complete"/>
			<string key="org:resource" value="B"/>
			<date key="time:timestamp" value="2014-12-22T14:56:00.000+10:00"/>
			<string key="Count" value="106"/>
			<string key="Activity" value="Leucocytes"/>
			<string key="org:group" value="B"/>
		</event>
		<event>
			<string key="concept:name" value="CRP"/>
			<string key="lifecycle:transition" value="complete"/>
			<string key="org:resource" value="B"/>
			<date key="time:timestamp" value="2014-12-22T14:56:00.000+10:00"/>
			<string key="Count" value="106"/>
			<string key="Activity" value="CRP"/>
			<string key="org:group" value="B"/>
		</event>
		<event>
			<string key="concept:name" value="LacticAcid"/>
			<string key="lifecycle:transition" value="complete"/>
			<string key="org:resource" value="B"/>
			<date key="time:timestamp" value="2014-12-22T14:56:00.000+10:00"/>
			<string key="Count" value="106"/>
			<string key="Activity" value="LacticAcid"/>
			<string key="org:group" value="B"/>
		</event>
		<event>
			<string key="concept:name" value="Admission NC"/>
			<string key="lifecycle:transition" value="complete"/>
			<string key="org:resource" value="Q"/>
			<date key="time:timestamp" value="2014-12-22T18:29:18.000+10:00"/>
			<string key="Count" value="106"/>
			<string key="Activity" value="Admission NC"/>
			<string key="org:group" value="Q"/>
		</event>
		<event>
			<string key="concept:name" value="Release A"/>
			<string key="lifecycle:transition" value="complete"/>
			<string key="org:resource" value="E"/>
			<date key="time:timestamp" value="2014-12-24T22:30:00.000+10:00"/>
			<string key="Count" value="106"/>
			<string key="Activity" value="Release A"/>
			<string key="org:group" value="E"/>
		</event>
	</trace>
	<trace>
		<string key="concept:name" value="HH"/>
		<string key="variant" value="Variant 27"/>
		<int key="variant-index" value="27"/>
		<string key="creator" value="Fluxicon Disco"/>
		<event>
			<string key="concept:name" value="ER Registration"/>
			<string key="lifecycle:transition" value="complete"/>
			<string key="org:resource" value="A"/>
			<date key="time:timestamp" value="2014-11-04T02:39:47.000+10:00"/>
			<string key="Count" value="106"/>
			<string key="Activity" value="ER Registration"/>
			<string key="InfectionSuspected" value="TRUE"/>
			<string key="org:group" value="A"/>
		</event>
		<event>
			<string key="concept:name" value="ER Triage"/>
			<string key="lifecycle:transition" value="complete"/>
			<string key="org:resource" value="C"/>
			<date key="time:timestamp" value="2014-11-04T02:45:15.000+10:00"/>
			<string key="Count" value="106"/>
			<string key="Activity" value="ER Triage"/>
			<string key="org:group" value="C"/>
		</event>
		<event>
			<string key="concept:name" value="ER Sepsis Triage"/>
			<string key="lifecycle:transition" value="complete"/>
			<string key="org:resource" value="A"/>
			<date key="time:timestamp" value="2014-11-04T02:45:31.000+10:00"/>
			<string key="Count" value="106"/>
			<string key="Activity" value="ER Sepsis Triage"/>
			<string key="org:group" value="A"/>
		</event>
		<event>
			<string key="concept:name" value="Leucocytes"/>
			<string key="lifecycle:transition" value="complete"/>
			<string key="org:resource" value="B"/>
			<date key="time:timestamp" value="2014-11-04T02:58:00.000+10:00"/>
			<string key="Count" value="106"/>
			<string key="Activity" value="Leucocytes"/>
			<string key="org:group" value="B"/>
		</event>
		<event>
			<string key="concept:name" value="LacticAcid"/>
			<string key="lifecycle:transition" value="complete"/>
			<string key="org:resource" value="B"/>
			<date key="time:timestamp" value="2014-11-04T02:58:00.000+10:00"/>
			<string key="Count" value="106"/>
			<string key="Activity" value="LacticAcid"/>
			<string key="org:group" value="B"/>
		</event>
		<event>
			<string key="concept:name" value="CRP"/>
			<string key="lifecycle:transition" value="complete"/>
			<string key="org:resource" value="B"/>
			<date key="time:timestamp" value="2014-11-04T02:58:00.000+10:00"/>
			<string key="Count" value="106"/>
			<string key="Activity" value="CRP"/>
			<string key="org:group" value="B"/>
		</event>
		<event>
			<string key="concept:name" value="IV Liquid"/>
			<string key="lifecycle:transition" value="complete"/>
			<string key="org:resource" value="A"/>
			<date key="time:timestamp" value="2014-11-04T04:42:41.000+10:00"/>
			<string key="Count" value="106"/>
			<string key="Activity" value="IV Liquid"/>
			<string key="org:group" value="A"/>
		</event>
		<event>
			<string key="concept:name" value="IV Antibiotics"/>
			<string key="lifecycle:transition" value="complete"/>
			<string key="org:resource" value="A"/>
			<date key="time:timestamp" value="2014-11-04T04:42:44.000+10:00"/>
			<string key="Count" value="106"/>
			<string key="Activity" value="IV Antibiotics"/>
			<string key="org:group" value="A"/>
		</event>
		<event>
			<string key="concept:name" value="Admission NC"/>
			<string key="lifecycle:transition" value="complete"/>
			<string key="org:resource" value="M"/>
			<date key="time:timestamp" value="2014-11-04T06:00:57.000+10:00"/>
			<string key="Count" value="106"/>
			<string key="Activity" value="Admission NC"/>
			<string key="org:group" value="M"/>
		</event>
		<event>
			<string key="concept:name" value="CRP"/>
			<string key="lifecycle:transition" value="complete"/>
			<string key="org:resource" value="B"/>
			<date key="time:timestamp" value="2014-11-05T17:00:00.000+10:00"/>
			<string key="Count" value="106"/>
			<string key="Activity" value="CRP"/>
			<string key="org:group" value="B"/>
		</event>
		<event>
			<string key="concept:name" value="Leucocytes"/>
			<string key="lifecycle:transition" value="complete"/>
			<string key="org:resource" value="B"/>
			<date key="time:timestamp" value="2014-11-05T17:00:00.000+10:00"/>
			<string key="Count" value="106"/>
			<string key="Activity" value="Leucocytes"/>
			<string key="org:group" value="B"/>
		</event>
		<event>
			<string key="concept:name" value="Release A"/>
			<string key="lifecycle:transition" value="complete"/>
			<string key="org:resource" value="E"/>
			<date key="time:timestamp" value="2014-11-07T23:15:00.000+10:00"/>
			<string key="Count" value="106"/>
			<string key="Activity" value="Release A"/>
			<string key="org:group" value="E"/>
		</event>
	</trace>
	<trace>
		<string key="concept:name" value="KH"/>
		<string key="variant" value="Variant 28"/>
		<int key="variant-index" value="28"/>
		<string key="creator" value="Fluxicon Disco"/>
		<event>
			<string key="concept:name" value="ER Registration"/>
			<string key="lifecycle:transition" value="complete"/>
			<string key="org:resource" value="A"/>
			<date key="time:timestamp" value="2014-05-31T16:12:01.000+10:00"/>
			<string key="Count" value="106"/>
			<string key="Activity" value="ER Registration"/>
			<string key="InfectionSuspected" value="TRUE"/>
			<string key="org:group" value="A"/>
		</event>
		<event>
			<string key="concept:name" value="ER Triage"/>
			<string key="lifecycle:transition" value="complete"/>
			<string key="org:resource" value="C"/>
			<date key="time:timestamp" value="2014-05-31T16:24:01.000+10:00"/>
			<string key="Count" value="106"/>
			<string key="Activity" value="ER Triage"/>
			<string key="org:group" value="C"/>
		</event>
		<event>
			<string key="concept:name" value="ER Sepsis Triage"/>
			<string key="lifecycle:transition" value="complete"/>
			<string key="org:resource" value="A"/>
			<date key="time:timestamp" value="2014-05-31T16:24:23.000+10:00"/>
			<string key="Count" value="106"/>
			<string key="Activity" value="ER Sepsis Triage"/>
			<string key="org:group" value="A"/>
		</event>
		<event>
			<string key="concept:name" value="IV Liquid"/>
			<string key="lifecycle:transition" value="complete"/>
			<string key="org:resource" value="A"/>
			<date key="time:timestamp" value="2014-05-31T16:35:46.000+10:00"/>
			<string key="Count" value="106"/>
			<string key="Activity" value="IV Liquid"/>
			<string key="org:group" value="A"/>
		</event>
		<event>
			<string key="concept:name" value="CRP"/>
			<string key="lifecycle:transition" value="complete"/>
			<string key="org:resource" value="B"/>
			<date key="time:timestamp" value="2014-05-31T16:41:00.000+10:00"/>
			<string key="Count" value="106"/>
			<string key="Activity" value="CRP"/>
			<string key="org:group" value="B"/>
		</event>
		<event>
			<string key="concept:name" value="LacticAcid"/>
			<string key="lifecycle:transition" value="complete"/>
			<string key="org:resource" value="B"/>
			<date key="time:timestamp" value="2014-05-31T16:41:00.000+10:00"/>
			<string key="Count" value="106"/>
			<string key="Activity" value="LacticAcid"/>
			<string key="org:group" value="B"/>
		</event>
		<event>
			<string key="concept:name" value="Leucocytes"/>
			<string key="lifecycle:transition" value="complete"/>
			<string key="org:resource" value="B"/>
			<date key="time:timestamp" value="2014-05-31T16:41:00.000+10:00"/>
			<string key="Count" value="106"/>
			<string key="Activity" value="Leucocytes"/>
			<string key="org:group" value="B"/>
		</event>
		<event>
			<string key="concept:name" value="IV Antibiotics"/>
			<string key="lifecycle:transition" value="complete"/>
			<string key="org:resource" value="A"/>
			<date key="time:timestamp" value="2014-05-31T16:50:57.000+10:00"/>
			<string key="Count" value="106"/>
			<string key="Activity" value="IV Antibiotics"/>
			<string key="org:group" value="A"/>
		</event>
		<event>
			<string key="concept:name" value="Admission NC"/>
			<string key="lifecycle:transition" value="complete"/>
			<string key="org:resource" value="Q"/>
			<date key="time:timestamp" value="2014-05-31T20:08:44.000+10:00"/>
			<string key="Count" value="106"/>
			<string key="Activity" value="Admission NC"/>
			<string key="org:group" value="Q"/>
		</event>
		<event>
			<string key="concept:name" value="CRP"/>
			<string key="lifecycle:transition" value="complete"/>
			<string key="org:resource" value="B"/>
			<date key="time:timestamp" value="2014-06-02T19:00:00.000+10:00"/>
			<string key="Count" value="106"/>
			<string key="Activity" value="CRP"/>
			<string key="org:group" value="B"/>
		</event>
		<event>
			<string key="concept:name" value="Leucocytes"/>
			<string key="lifecycle:transition" value="complete"/>
			<string key="org:resource" value="B"/>
			<date key="time:timestamp" value="2014-06-02T19:00:00.000+10:00"/>
			<string key="Count" value="106"/>
			<string key="Activity" value="Leucocytes"/>
			<string key="org:group" value="B"/>
		</event>
		<event>
			<string key="concept:name" value="Release A"/>
			<string key="lifecycle:transition" value="complete"/>
			<string key="org:resource" value="E"/>
			<date key="time:timestamp" value="2014-06-03T21:40:00.000+10:00"/>
			<string key="Count" value="106"/>
			<string key="Activity" value="Release A"/>
			<string key="org:group" value="E"/>
		</event>
	</trace>
	<trace>
		<string key="concept:name" value="EI"/>
		<string key="variant" value="Variant 29"/>
		<int key="variant-index" value="29"/>
		<string key="creator" value="Fluxicon Disco"/>
		<event>
			<string key="concept:name" value="ER Registration"/>
			<string key="lifecycle:transition" value="complete"/>
			<string key="org:resource" value="A"/>
			<date key="time:timestamp" value="2014-08-18T22:10:03.000+10:00"/>
			<string key="Count" value="106"/>
			<string key="Activity" value="ER Registration"/>
			<string key="InfectionSuspected" value="TRUE"/>
			<string key="org:group" value="A"/>
		</event>
		<event>
			<string key="concept:name" value="ER Triage"/>
			<string key="lifecycle:transition" value="complete"/>
			<string key="org:resource" value="C"/>
			<date key="time:timestamp" value="2014-08-18T22:11:22.000+10:00"/>
			<string key="Count" value="106"/>
			<string key="Activity" value="ER Triage"/>
			<string key="org:group" value="C"/>
		</event>
		<event>
			<string key="concept:name" value="ER Sepsis Triage"/>
			<string key="lifecycle:transition" value="complete"/>
			<string key="org:resource" value="A"/>
			<date key="time:timestamp" value="2014-08-18T22:12:24.000+10:00"/>
			<string key="Count" value="106"/>
			<string key="Activity" value="ER Sepsis Triage"/>
			<string key="org:group" value="A"/>
		</event>
		<event>
			<string key="concept:name" value="LacticAcid"/>
			<string key="lifecycle:transition" value="complete"/>
			<string key="org:resource" value="B"/>
			<date key="time:timestamp" value="2014-08-18T22:29:00.000+10:00"/>
			<string key="Count" value="106"/>
			<string key="Activity" value="LacticAcid"/>
			<string key="org:group" value="B"/>
		</event>
		<event>
			<string key="concept:name" value="CRP"/>
			<string key="lifecycle:transition" value="complete"/>
			<string key="org:resource" value="B"/>
			<date key="time:timestamp" value="2014-08-18T22:29:00.000+10:00"/>
			<string key="Count" value="106"/>
			<string key="Activity" value="CRP"/>
			<string key="org:group" value="B"/>
		</event>
		<event>
			<string key="concept:name" value="Leucocytes"/>
			<string key="lifecycle:transition" value="complete"/>
			<string key="org:resource" value="B"/>
			<date key="time:timestamp" value="2014-08-18T22:29:00.000+10:00"/>
			<string key="Count" value="106"/>
			<string key="Activity" value="Leucocytes"/>
			<string key="org:group" value="B"/>
		</event>
		<event>
			<string key="concept:name" value="IV Antibiotics"/>
			<string key="lifecycle:transition" value="complete"/>
			<string key="org:resource" value="A"/>
			<date key="time:timestamp" value="2014-08-19T03:35:45.000+10:00"/>
			<string key="Count" value="106"/>
			<string key="Activity" value="IV Antibiotics"/>
			<string key="org:group" value="A"/>
		</event>
		<event>
			<string key="concept:name" value="Admission NC"/>
			<string key="lifecycle:transition" value="complete"/>
			<string key="org:resource" value="G"/>
			<date key="time:timestamp" value="2014-08-19T03:36:44.000+10:00"/>
			<string key="Count" value="106"/>
			<string key="Activity" value="Admission NC"/>
			<string key="org:group" value="G"/>
		</event>
		<event>
			<string key="concept:name" value="Admission NC"/>
			<string key="lifecycle:transition" value="complete"/>
			<string key="org:resource" value="O"/>
			<date key="time:timestamp" value="2014-08-20T03:00:00.000+10:00"/>
			<string key="Count" value="106"/>
			<string key="Activity" value="Admission NC"/>
			<string key="org:group" value="O"/>
		</event>
		<event>
			<string key="concept:name" value="CRP"/>
			<string key="lifecycle:transition" value="complete"/>
			<string key="org:resource" value="B"/>
			<date key="time:timestamp" value="2014-08-20T16:00:00.000+10:00"/>
			<string key="Count" value="106"/>
			<string key="Activity" value="CRP"/>
			<string key="org:group" value="B"/>
		</event>
		<event>
			<string key="concept:name" value="Leucocytes"/>
			<string key="lifecycle:transition" value="complete"/>
			<string key="org:resource" value="B"/>
			<date key="time:timestamp" value="2014-08-22T16:00:00.000+10:00"/>
			<string key="Count" value="106"/>
			<string key="Activity" value="Leucocytes"/>
			<string key="org:group" value="B"/>
		</event>
		<event>
			<string key="concept:name" value="CRP"/>
			<string key="lifecycle:transition" value="complete"/>
			<string key="org:resource" value="B"/>
			<date key="time:timestamp" value="2014-08-22T16:00:00.000+10:00"/>
			<string key="Count" value="106"/>
			<string key="Activity" value="CRP"/>
			<string key="org:group" value="B"/>
		</event>
		<event>
			<string key="concept:name" value="Release D"/>
			<string key="lifecycle:transition" value="complete"/>
			<string key="org:resource" value="E"/>
			<date key="time:timestamp" value="2014-09-01T22:15:00.000+10:00"/>
			<string key="Count" value="106"/>
			<string key="Activity" value="Release D"/>
			<string key="org:group" value="E"/>
		</event>
		<event>
			<string key="concept:name" value="Return ER"/>
			<string key="lifecycle:transition" value="complete"/>
			<string key="org:resource" value="?"/>
			<date key="time:timestamp" value="2014-09-07T19:07:45.000+10:00"/>
			<string key="Count" value="106"/>
			<string key="Activity" value="Return ER"/>
			<string key="org:group" value="?"/>
		</event>
	</trace>
	<trace>
		<string key="concept:name" value="FI"/>
		<string key="variant" value="Variant 3"/>
		<int key="variant-index" value="3"/>
		<string key="creator" value="Fluxicon Disco"/>
		<event>
			<string key="concept:name" value="ER Registration"/>
			<string key="lifecycle:transition" value="complete"/>
			<string key="org:resource" value="A"/>
			<date key="time:timestamp" value="2014-04-21T18:38:12.000+10:00"/>
			<string key="Count" value="106"/>
			<string key="Activity" value="ER Registration"/>
			<string key="InfectionSuspected" value="TRUE"/>
			<string key="org:group" value="A"/>
		</event>
		<event>
			<string key="concept:name" value="ER Triage"/>
			<string key="lifecycle:transition" value="complete"/>
			<string key="org:resource" value="C"/>
			<date key="time:timestamp" value="2014-04-21T18:40:52.000+10:00"/>
			<string key="Count" value="106"/>
			<string key="Activity" value="ER Triage"/>
			<string key="org:group" value="C"/>
		</event>
		<event>
			<string key="concept:name" value="ER Sepsis Triage"/>
			<string key="lifecycle:transition" value="complete"/>
			<string key="org:resource" value="A"/>
			<date key="time:timestamp" value="2014-04-21T18:41:09.000+10:00"/>
			<string key="Count" value="106"/>
			<string key="Activity" value="ER Sepsis Triage"/>
			<string key="org:group" value="A"/>
		</event>
		<event>
			<string key="concept:name" value="CRP"/>
			<string key="lifecycle:transition" value="complete"/>
			<string key="org:resource" value="B"/>
			<date key="time:timestamp" value="2014-04-21T19:00:00.000+10:00"/>
			<string key="Count" value="106"/>
			<string key="Activity" value="CRP"/>
			<string key="org:group" value="B"/>
		</event>
		<event>
			<string key="concept:name" value="LacticAcid"/>
			<string key="lifecycle:transition" value="complete"/>
			<string key="org:resource" value="B"/>
			<date key="time:timestamp" value="2014-04-21T19:00:00.000+10:00"/>
			<string key="Count" value="106"/>
			<string key="Activity" value="LacticAcid"/>
			<string key="org:group" value="B"/>
		</event>
		<event>
			<string key="concept:name" value="Leucocytes"/>
			<string key="lifecycle:transition" value="complete"/>
			<string key="org:resource" value="B"/>
			<date key="time:timestamp" value="2014-04-21T19:00:00.000+10:00"/>
			<string key="Count" value="106"/>
			<string key="Activity" value="Leucocytes"/>
			<string key="org:group" value="B"/>
		</event>
		<event>
			<string key="concept:name" value="IV Liquid"/>
			<string key="lifecycle:transition" value="complete"/>
			<string key="org:resource" value="A"/>
			<date key="time:timestamp" value="2014-04-21T21:47:38.000+10:00"/>
			<string key="Count" value="106"/>
			<string key="Activity" value="IV Liquid"/>
			<string key="org:group" value="A"/>
		</event>
		<event>
			<string key="concept:name" value="IV Antibiotics"/>
			<string key="lifecycle:transition" value="complete"/>
			<string key="org:resource" value="A"/>
			<date key="time:timestamp" value="2014-04-21T21:47:51.000+10:00"/>
			<string key="Count" value="106"/>
			<string key="Activity" value="IV Antibiotics"/>
			<string key="org:group" value="A"/>
		</event>
	</trace>
	<trace>
		<string key="concept:name" value="LI"/>
		<string key="variant" value="Variant 30"/>
		<int key="variant-index" value="30"/>
		<string key="creator" value="Fluxicon Disco"/>
		<event>
			<string key="concept:name" value="ER Registration"/>
			<string key="lifecycle:transition" value="complete"/>
			<string key="org:resource" value="A"/>
			<date key="time:timestamp" value="2014-03-20T19:06:50.000+10:00"/>
			<string key="Count" value="106"/>
			<string key="Activity" value="ER Registration"/>
			<string key="InfectionSuspected" value="TRUE"/>
			<string key="org:group" value="A"/>
		</event>
		<event>
			<string key="concept:name" value="ER Triage"/>
			<string key="lifecycle:transition" value="complete"/>
			<string key="org:resource" value="C"/>
			<date key="time:timestamp" value="2014-03-20T19:11:08.000+10:00"/>
			<string key="Count" value="106"/>
			<string key="Activity" value="ER Triage"/>
			<string key="org:group" value="C"/>
		</event>
		<event>
			<string key="concept:name" value="ER Sepsis Triage"/>
			<string key="lifecycle:transition" value="complete"/>
			<string key="org:resource" value="A"/>
			<date key="time:timestamp" value="2014-03-20T19:11:23.000+10:00"/>
			<string key="Count" value="106"/>
			<string key="Activity" value="ER Sepsis Triage"/>
			<string key="org:group" value="A"/>
		</event>
		<event>
			<string key="concept:name" value="LacticAcid"/>
			<string key="lifecycle:transition" value="complete"/>
			<string key="org:resource" value="B"/>
			<date key="time:timestamp" value="2014-03-20T19:26:00.000+10:00"/>
			<string key="Count" value="106"/>
			<string key="Activity" value="LacticAcid"/>
			<string key="org:group" value="B"/>
		</event>
		<event>
			<string key="concept:name" value="Leucocytes"/>
			<string key="lifecycle:transition" value="complete"/>
			<string key="org:resource" value="B"/>
			<date key="time:timestamp" value="2014-03-20T19:26:00.000+10:00"/>
			<string key="Count" value="106"/>
			<string key="Activity" value="Leucocytes"/>
			<string key="org:group" value="B"/>
		</event>
		<event>
			<string key="concept:name" value="CRP"/>
			<string key="lifecycle:transition" value="complete"/>
			<string key="org:resource" value="B"/>
			<date key="time:timestamp" value="2014-03-20T19:26:00.000+10:00"/>
			<string key="Count" value="106"/>
			<string key="Activity" value="CRP"/>
			<string key="org:group" value="B"/>
		</event>
		<event>
			<string key="concept:name" value="IV Liquid"/>
			<string key="lifecycle:transition" value="complete"/>
			<string key="org:resource" value="A"/>
			<date key="time:timestamp" value="2014-03-20T21:48:48.000+10:00"/>
			<string key="Count" value="106"/>
			<string key="Activity" value="IV Liquid"/>
			<string key="org:group" value="A"/>
		</event>
		<event>
			<string key="concept:name" value="IV Antibiotics"/>
			<string key="lifecycle:transition" value="complete"/>
			<string key="org:resource" value="A"/>
			<date key="time:timestamp" value="2014-03-20T21:48:51.000+10:00"/>
			<string key="Count" value="106"/>
			<string key="Activity" value="IV Antibiotics"/>
			<string key="org:group" value="A"/>
		</event>
		<event>
			<string key="concept:name" value="Admission NC"/>
			<string key="lifecycle:transition" value="complete"/>
			<string key="org:resource" value="Q"/>
			<date key="time:timestamp" value="2014-03-20T21:50:06.000+10:00"/>
			<string key="Count" value="106"/>
			<string key="Activity" value="Admission NC"/>
			<string key="org:group" value="Q"/>
		</event>
		<event>
			<string key="concept:name" value="Admission NC"/>
			<string key="lifecycle:transition" value="complete"/>
			<string key="org:resource" value="F"/>
			<date key="time:timestamp" value="2014-03-20T23:00:00.000+10:00"/>
			<string key="Count" value="106"/>
			<string key="Activity" value="Admission NC"/>
			<string key="org:group" value="F"/>
		</event>
		<event>
			<string key="concept:name" value="Leucocytes"/>
			<string key="lifecycle:transition" value="complete"/>
			<string key="org:resource" value="B"/>
			<date key="time:timestamp" value="2014-03-23T16:00:00.000+10:00"/>
			<string key="Count" value="106"/>
			<string key="Activity" value="Leucocytes"/>
			<string key="org:group" value="B"/>
		</event>
		<event>
			<string key="concept:name" value="CRP"/>
			<string key="lifecycle:transition" value="complete"/>
			<string key="org:resource" value="B"/>
			<date key="time:timestamp" value="2014-03-23T16:00:00.000+10:00"/>
			<string key="Count" value="106"/>
			<string key="Activity" value="CRP"/>
			<string key="org:group" value="B"/>
		</event>
		<event>
			<string key="concept:name" value="Release A"/>
			<string key="lifecycle:transition" value="complete"/>
			<string key="org:resource" value="E"/>
			<date key="time:timestamp" value="2014-03-25T18:00:00.000+10:00"/>
			<string key="Count" value="106"/>
			<string key="Activity" value="Release A"/>
			<string key="org:group" value="E"/>
		</event>
		<event>
			<string key="concept:name" value="Return ER"/>
			<string key="lifecycle:transition" value="complete"/>
			<string key="org:resource" value="?"/>
			<date key="time:timestamp" value="2014-08-25T10:52:30.000+10:00"/>
			<string key="Count" value="106"/>
			<string key="Activity" value="Return ER"/>
			<string key="org:group" value="?"/>
		</event>
	</trace>
	<trace>
		<string key="concept:name" value="SI"/>
		<string key="variant" value="Variant 31"/>
		<int key="variant-index" value="31"/>
		<string key="creator" value="Fluxicon Disco"/>
		<event>
			<string key="concept:name" value="ER Registration"/>
			<string key="lifecycle:transition" value="complete"/>
			<string key="org:resource" value="A"/>
			<date key="time:timestamp" value="2014-04-11T07:41:04.000+10:00"/>
			<string key="Count" value="106"/>
			<string key="Activity" value="ER Registration"/>
			<string key="InfectionSuspected" value="TRUE"/>
			<string key="org:group" value="A"/>
		</event>
		<event>
			<string key="concept:name" value="ER Triage"/>
			<string key="lifecycle:transition" value="complete"/>
			<string key="org:resource" value="C"/>
			<date key="time:timestamp" value="2014-04-11T07:50:59.000+10:00"/>
			<string key="Count" value="106"/>
			<string key="Activity" value="ER Triage"/>
			<string key="org:group" value="C"/>
		</event>
		<event>
			<string key="concept:name" value="ER Sepsis Triage"/>
			<string key="lifecycle:transition" value="complete"/>
			<string key="org:resource" value="A"/>
			<date key="time:timestamp" value="2014-04-11T07:51:33.000+10:00"/>
			<string key="Count" value="106"/>
			<string key="Activity" value="ER Sepsis Triage"/>
			<string key="org:group" value="A"/>
		</event>
		<event>
			<string key="concept:name" value="LacticAcid"/>
			<string key="lifecycle:transition" value="complete"/>
			<string key="org:resource" value="B"/>
			<date key="time:timestamp" value="2014-04-11T08:00:00.000+10:00"/>
			<string key="Count" value="106"/>
			<string key="Activity" value="LacticAcid"/>
			<string key="org:group" value="B"/>
		</event>
		<event>
			<string key="concept:name" value="Leucocytes"/>
			<string key="lifecycle:transition" value="complete"/>
			<string key="org:resource" value="B"/>
			<date key="time:timestamp" value="2014-04-11T08:00:00.000+10:00"/>
			<string key="Count" value="106"/>
			<string key="Activity" value="Leucocytes"/>
			<string key="org:group" value="B"/>
		</event>
		<event>
			<string key="concept:name" value="CRP"/>
			<string key="lifecycle:transition" value="complete"/>
			<string key="org:resource" value="B"/>
			<date key="time:timestamp" value="2014-04-11T08:00:00.000+10:00"/>
			<string key="Count" value="106"/>
			<string key="Activity" value="CRP"/>
			<string key="org:group" value="B"/>
		</event>
		<event>
			<string key="concept:name" value="IV Liquid"/>
			<string key="lifecycle:transition" value="complete"/>
			<string key="org:resource" value="A"/>
			<date key="time:timestamp" value="2014-04-11T08:00:00.000+10:00"/>
			<string key="Count" value="106"/>
			<string key="Activity" value="IV Liquid"/>
			<string key="org:group" value="A"/>
		</event>
		<event>
			<string key="concept:name" value="IV Antibiotics"/>
			<string key="lifecycle:transition" value="complete"/>
			<string key="org:resource" value="A"/>
			<date key="time:timestamp" value="2014-04-11T08:05:00.000+10:00"/>
			<string key="Count" value="106"/>
			<string key="Activity" value="IV Antibiotics"/>
			<string key="org:group" value="A"/>
		</event>
		<event>
			<string key="concept:name" value="Admission NC"/>
			<string key="lifecycle:transition" value="complete"/>
			<string key="org:resource" value="K"/>
			<date key="time:timestamp" value="2014-04-11T10:50:52.000+10:00"/>
			<string key="Count" value="106"/>
			<string key="Activity" value="Admission NC"/>
			<string key="org:group" value="K"/>
		</event>
		<event>
			<string key="concept:name" value="CRP"/>
			<string key="lifecycle:transition" value="complete"/>
			<string key="org:resource" value="B"/>
			<date key="time:timestamp" value="2014-04-11T16:00:00.000+10:00"/>
			<string key="Count" value="106"/>
			<string key="Activity" value="CRP"/>
			<string key="org:group" value="B"/>
		</event>
		<event>
			<string key="concept:name" value="Leucocytes"/>
			<string key="lifecycle:transition" value="complete"/>
			<string key="org:resource" value="B"/>
			<date key="time:timestamp" value="2014-04-11T16:00:00.000+10:00"/>
			<string key="Count" value="106"/>
			<string key="Activity" value="Leucocytes"/>
			<string key="org:group" value="B"/>
		</event>
		<event>
			<string key="concept:name" value="Admission NC"/>
			<string key="lifecycle:transition" value="complete"/>
			<string key="org:resource" value="M"/>
			<date key="time:timestamp" value="2014-04-13T04:30:25.000+10:00"/>
			<string key="Count" value="106"/>
			<string key="Activity" value="Admission NC"/>
			<string key="org:group" value="M"/>
		</event>
		<event>
			<string key="concept:name" value="CRP"/>
			<string key="lifecycle:transition" value="complete"/>
			<string key="org:resource" value="B"/>
			<date key="time:timestamp" value="2014-04-14T01:00:00.000+10:00"/>
			<string key="Count" value="106"/>
			<string key="Activity" value="CRP"/>
			<string key="org:group" value="B"/>
		</event>
		<event>
			<string key="concept:name" value="Leucocytes"/>
			<string key="lifecycle:transition" value="complete"/>
			<string key="org:resource" value="B"/>
			<date key="time:timestamp" value="2014-04-14T01:00:00.000+10:00"/>
			<string key="Count" value="106"/>
			<string key="Activity" value="Leucocytes"/>
			<string key="org:group" value="B"/>
		</event>
		<event>
			<string key="concept:name" value="Leucocytes"/>
			<string key="lifecycle:transition" value="complete"/>
			<string key="org:resource" value="B"/>
			<date key="time:timestamp" value="2014-04-16T20:18:00.000+10:00"/>
			<string key="Count" value="106"/>
			<string key="Activity" value="Leucocytes"/>
			<string key="org:group" value="B"/>
		</event>
		<event>
			<string key="concept:name" value="CRP"/>
			<string key="lifecycle:transition" value="complete"/>
			<string key="org:resource" value="B"/>
			<date key="time:timestamp" value="2014-04-16T20:18:00.000+10:00"/>
			<string key="Count" value="106"/>
			<string key="Activity" value="CRP"/>
			<string key="org:group" value="B"/>
		</event>
		<event>
			<string key="concept:name" value="CRP"/>
			<string key="lifecycle:transition" value="complete"/>
			<string key="org:resource" value="B"/>
			<date key="time:timestamp" value="2014-04-18T17:00:00.000+10:00"/>
			<string key="Count" value="106"/>
			<string key="Activity" value="CRP"/>
			<string key="org:group" value="B"/>
		</event>
		<event>
			<string key="concept:name" value="Release A"/>
			<string key="lifecycle:transition" value="complete"/>
			<string key="org:resource" value="E"/>
			<date key="time:timestamp" value="2014-04-19T04:00:00.000+10:00"/>
			<string key="Count" value="106"/>
			<string key="Activity" value="Release A"/>
			<string key="org:group" value="E"/>
		</event>
	</trace>
	<trace>
		<string key="concept:name" value="FJ"/>
		<string key="variant" value="Variant 32"/>
		<int key="variant-index" value="32"/>
		<string key="creator" value="Fluxicon Disco"/>
		<event>
			<string key="concept:name" value="ER Registration"/>
			<string key="lifecycle:transition" value="complete"/>
			<string key="org:resource" value="A"/>
			<date key="time:timestamp" value="2014-04-01T19:10:14.000+10:00"/>
			<string key="Count" value="106"/>
			<string key="Activity" value="ER Registration"/>
			<string key="InfectionSuspected" value="TRUE"/>
			<string key="org:group" value="A"/>
		</event>
		<event>
			<string key="concept:name" value="ER Triage"/>
			<string key="lifecycle:transition" value="complete"/>
			<string key="org:resource" value="C"/>
			<date key="time:timestamp" value="2014-04-01T19:20:57.000+10:00"/>
			<string key="Count" value="106"/>
			<string key="Activity" value="ER Triage"/>
			<string key="org:group" value="C"/>
		</event>
		<event>
			<string key="concept:name" value="LacticAcid"/>
			<string key="lifecycle:transition" value="complete"/>
			<string key="org:resource" value="B"/>
			<date key="time:timestamp" value="2014-04-01T20:11:00.000+10:00"/>
			<string key="Count" value="106"/>
			<string key="Activity" value="LacticAcid"/>
			<string key="org:group" value="B"/>
		</event>
		<event>
			<string key="concept:name" value="CRP"/>
			<string key="lifecycle:transition" value="complete"/>
			<string key="org:resource" value="B"/>
			<date key="time:timestamp" value="2014-04-01T20:11:00.000+10:00"/>
			<string key="Count" value="106"/>
			<string key="Activity" value="CRP"/>
			<string key="org:group" value="B"/>
		</event>
		<event>
			<string key="concept:name" value="Leucocytes"/>
			<string key="lifecycle:transition" value="complete"/>
			<string key="org:resource" value="B"/>
			<date key="time:timestamp" value="2014-04-01T20:11:00.000+10:00"/>
			<string key="Count" value="106"/>
			<string key="Activity" value="Leucocytes"/>
			<string key="org:group" value="B"/>
		</event>
		<event>
			<string key="concept:name" value="ER Sepsis Triage"/>
			<string key="lifecycle:transition" value="complete"/>
			<string key="org:resource" value="A"/>
			<date key="time:timestamp" value="2014-04-01T20:18:52.000+10:00"/>
			<string key="Count" value="106"/>
			<string key="Activity" value="ER Sepsis Triage"/>
			<string key="org:group" value="A"/>
		</event>
		<event>
			<string key="concept:name" value="IV Liquid"/>
			<string key="lifecycle:transition" value="complete"/>
			<string key="org:resource" value="A"/>
			<date key="time:timestamp" value="2014-04-01T20:19:09.000+10:00"/>
			<string key="Count" value="106"/>
			<string key="Activity" value="IV Liquid"/>
			<string key="org:group" value="A"/>
		</event>
		<event>
			<string key="concept:name" value="IV Antibiotics"/>
			<string key="lifecycle:transition" value="complete"/>
			<string key="org:resource" value="A"/>
			<date key="time:timestamp" value="2014-04-01T20:19:15.000+10:00"/>
			<string key="Count" value="106"/>
			<string key="Activity" value="IV Antibiotics"/>
			<string key="org:group" value="A"/>
		</event>
		<event>
			<string key="concept:name" value="Admission NC"/>
			<string key="lifecycle:transition" value="complete"/>
			<string key="org:resource" value="T"/>
			<date key="time:timestamp" value="2014-04-01T23:16:16.000+10:00"/>
			<string key="Count" value="106"/>
			<string key="Activity" value="Admission NC"/>
			<string key="org:group" value="T"/>
		</event>
		<event>
			<string key="concept:name" value="CRP"/>
			<string key="lifecycle:transition" value="complete"/>
			<string key="org:resource" value="B"/>
			<date key="time:timestamp" value="2014-04-03T16:00:00.000+10:00"/>
			<string key="Count" value="106"/>
			<string key="Activity" value="CRP"/>
			<string key="org:group" value="B"/>
		</event>
		<event>
			<string key="concept:name" value="Leucocytes"/>
			<string key="lifecycle:transition" value="complete"/>
			<string key="org:resource" value="B"/>
			<date key="time:timestamp" value="2014-04-03T16:00:00.000+10:00"/>
			<string key="Count" value="106"/>
			<string key="Activity" value="Leucocytes"/>
			<string key="org:group" value="B"/>
		</event>
		<event>
			<string key="concept:name" value="Release A"/>
			<string key="lifecycle:transition" value="complete"/>
			<string key="org:resource" value="E"/>
			<date key="time:timestamp" value="2014-04-04T23:00:00.000+10:00"/>
			<string key="Count" value="106"/>
			<string key="Activity" value="Release A"/>
			<string key="org:group" value="E"/>
		</event>
		<event>
			<string key="concept:name" value="Return ER"/>
			<string key="lifecycle:transition" value="complete"/>
			<string key="org:resource" value="?"/>
			<date key="time:timestamp" value="2014-08-02T21:30:00.000+10:00"/>
			<string key="Count" value="106"/>
			<string key="Activity" value="Return ER"/>
			<string key="org:group" value="?"/>
		</event>
	</trace>
	<trace>
		<string key="concept:name" value="SJ"/>
		<string key="variant" value="Variant 33"/>
		<int key="variant-index" value="33"/>
		<string key="creator" value="Fluxicon Disco"/>
		<event>
			<string key="concept:name" value="ER Registration"/>
			<string key="lifecycle:transition" value="complete"/>
			<string key="org:resource" value="A"/>
			<date key="time:timestamp" value="2014-08-27T20:07:52.000+10:00"/>
			<string key="Count" value="106"/>
			<string key="Activity" value="ER Registration"/>
			<string key="InfectionSuspected" value="TRUE"/>
			<string key="org:group" value="A"/>
		</event>
		<event>
			<string key="concept:name" value="ER Triage"/>
			<string key="lifecycle:transition" value="complete"/>
			<string key="org:resource" value="C"/>
			<date key="time:timestamp" value="2014-08-27T20:10:03.000+10:00"/>
			<string key="Count" value="106"/>
			<string key="Activity" value="ER Triage"/>
			<string key="org:group" value="C"/>
		</event>
		<event>
			<string key="concept:name" value="LacticAcid"/>
			<string key="lifecycle:transition" value="complete"/>
			<string key="org:resource" value="B"/>
			<date key="time:timestamp" value="2014-08-27T20:37:00.000+10:00"/>
			<string key="Count" value="106"/>
			<string key="Activity" value="LacticAcid"/>
			<string key="org:group" value="B"/>
		</event>
		<event>
			<string key="concept:name" value="CRP"/>
			<string key="lifecycle:transition" value="complete"/>
			<string key="org:resource" value="B"/>
			<date key="time:timestamp" value="2014-08-27T20:37:00.000+10:00"/>
			<string key="Count" value="106"/>
			<string key="Activity" value="CRP"/>
			<string key="org:group" value="B"/>
		</event>
		<event>
			<string key="concept:name" value="Leucocytes"/>
			<string key="lifecycle:transition" value="complete"/>
			<string key="org:resource" value="B"/>
			<date key="time:timestamp" value="2014-08-27T20:37:00.000+10:00"/>
			<string key="Count" value="106"/>
			<string key="Activity" value="Leucocytes"/>
			<string key="org:group" value="B"/>
		</event>
		<event>
			<string key="concept:name" value="IV Liquid"/>
			<string key="lifecycle:transition" value="complete"/>
			<string key="org:resource" value="A"/>
			<date key="time:timestamp" value="2014-08-27T21:00:45.000+10:00"/>
			<string key="Count" value="106"/>
			<string key="Activity" value="IV Liquid"/>
			<string key="org:group" value="A"/>
		</event>
		<event>
			<string key="concept:name" value="ER Sepsis Triage"/>
			<string key="lifecycle:transition" value="complete"/>
			<string key="org:resource" value="A"/>
			<date key="time:timestamp" value="2014-08-28T00:57:21.000+10:00"/>
			<string key="Count" value="106"/>
			<string key="Activity" value="ER Sepsis Triage"/>
			<string key="org:group" value="A"/>
		</event>
		<event>
			<string key="concept:name" value="Admission NC"/>
			<string key="lifecycle:transition" value="complete"/>
			<string key="org:resource" value="V"/>
			<date key="time:timestamp" value="2014-08-28T00:59:38.000+10:00"/>
			<string key="Count" value="106"/>
			<string key="Activity" value="Admission NC"/>
			<string key="org:group" value="V"/>
		</event>
		<event>
			<string key="concept:name" value="IV Antibiotics"/>
			<string key="lifecycle:transition" value="complete"/>
			<string key="org:resource" value="A"/>
			<date key="time:timestamp" value="2014-08-28T01:00:55.000+10:00"/>
			<string key="Count" value="106"/>
			<string key="Activity" value="IV Antibiotics"/>
			<string key="org:group" value="A"/>
		</event>
		<event>
			<string key="concept:name" value="CRP"/>
			<string key="lifecycle:transition" value="complete"/>
			<string key="org:resource" value="B"/>
			<date key="time:timestamp" value="2014-09-02T16:00:00.000+10:00"/>
			<string key="Count" value="106"/>
			<string key="Activity" value="CRP"/>
			<string key="org:group" value="B"/>
		</event>
		<event>
			<string key="concept:name" value="CRP"/>
			<string key="lifecycle:transition" value="complete"/>
			<string key="org:resource" value="B"/>
			<date key="time:timestamp" value="2014-09-06T16:00:00.000+10:00"/>
			<string key="Count" value="106"/>
			<string key="Activity" value="CRP"/>
			<string key="org:group" value="B"/>
		</event>
		<event>
			<string key="concept:name" value="Leucocytes"/>
			<string key="lifecycle:transition" value="complete"/>
			<string key="org:resource" value="B"/>
			<date key="time:timestamp" value="2014-09-06T16:00:00.000+10:00"/>
			<string key="Count" value="106"/>
			<string key="Activity" value="Leucocytes"/>
			<string key="org:group" value="B"/>
		</event>
		<event>
			<string key="concept:name" value="CRP"/>
			<string key="lifecycle:transition" value="complete"/>
			<string key="org:resource" value="B"/>
			<date key="time:timestamp" value="2014-09-09T16:00:00.000+10:00"/>
			<string key="Count" value="106"/>
			<string key="Activity" value="CRP"/>
			<string key="org:group" value="B"/>
		</event>
		<event>
			<string key="concept:name" value="Leucocytes"/>
			<string key="lifecycle:transition" value="complete"/>
			<string key="org:resource" value="B"/>
			<date key="time:timestamp" value="2014-09-09T16:00:00.000+10:00"/>
			<string key="Count" value="106"/>
			<string key="Activity" value="Leucocytes"/>
			<string key="org:group" value="B"/>
		</event>
		<event>
			<string key="concept:name" value="Release A"/>
			<string key="lifecycle:transition" value="complete"/>
			<string key="org:resource" value="E"/>
			<date key="time:timestamp" value="2014-09-11T00:30:00.000+10:00"/>
			<string key="Count" value="106"/>
			<string key="Activity" value="Release A"/>
			<string key="org:group" value="E"/>
		</event>
		<event>
			<string key="concept:name" value="Return ER"/>
			<string key="lifecycle:transition" value="complete"/>
			<string key="org:resource" value="?"/>
			<date key="time:timestamp" value="2014-10-17T22:33:00.000+10:00"/>
			<string key="Count" value="106"/>
			<string key="Activity" value="Return ER"/>
			<string key="org:group" value="?"/>
		</event>
	</trace>
	<trace>
		<string key="concept:name" value="PK"/>
		<string key="variant" value="Variant 34"/>
		<int key="variant-index" value="34"/>
		<string key="creator" value="Fluxicon Disco"/>
		<event>
			<string key="concept:name" value="ER Registration"/>
			<string key="lifecycle:transition" value="complete"/>
			<string key="org:resource" value="A"/>
			<date key="time:timestamp" value="2014-12-26T05:04:56.000+10:00"/>
			<string key="Count" value="106"/>
			<string key="Activity" value="ER Registration"/>
			<string key="InfectionSuspected" value="TRUE"/>
			<string key="org:group" value="A"/>
		</event>
		<event>
			<string key="concept:name" value="ER Triage"/>
			<string key="lifecycle:transition" value="complete"/>
			<string key="org:resource" value="C"/>
			<date key="time:timestamp" value="2014-12-26T05:15:42.000+10:00"/>
			<string key="Count" value="106"/>
			<string key="Activity" value="ER Triage"/>
			<string key="org:group" value="C"/>
		</event>
		<event>
			<string key="concept:name" value="ER Sepsis Triage"/>
			<string key="lifecycle:transition" value="complete"/>
			<string key="org:resource" value="A"/>
			<date key="time:timestamp" value="2014-12-26T05:15:54.000+10:00"/>
			<string key="Count" value="106"/>
			<string key="Activity" value="ER Sepsis Triage"/>
			<string key="org:group" value="A"/>
		</event>
		<event>
			<string key="concept:name" value="LacticAcid"/>
			<string key="lifecycle:transition" value="complete"/>
			<string key="org:resource" value="B"/>
			<date key="time:timestamp" value="2014-12-26T05:39:00.000+10:00"/>
			<string key="Count" value="106"/>
			<string key="Activity" value="LacticAcid"/>
			<string key="org:group" value="B"/>
		</event>
		<event>
			<string key="concept:name" value="Leucocytes"/>
			<string key="lifecycle:transition" value="complete"/>
			<string key="org:resource" value="B"/>
			<date key="time:timestamp" value="2014-12-26T05:39:00.000+10:00"/>
			<string key="Count" value="106"/>
			<string key="Activity" value="Leucocytes"/>
			<string key="org:group" value="B"/>
		</event>
		<event>
			<string key="concept:name" value="CRP"/>
			<string key="lifecycle:transition" value="complete"/>
			<string key="org:resource" value="B"/>
			<date key="time:timestamp" value="2014-12-26T05:39:00.000+10:00"/>
			<string key="Count" value="106"/>
			<string key="Activity" value="CRP"/>
			<string key="org:group" value="B"/>
		</event>
		<event>
			<string key="concept:name" value="IV Liquid"/>
			<string key="lifecycle:transition" value="complete"/>
			<string key="org:resource" value="A"/>
			<date key="time:timestamp" value="2014-12-26T08:03:46.000+10:00"/>
			<string key="Count" value="106"/>
			<string key="Activity" value="IV Liquid"/>
			<string key="org:group" value="A"/>
		</event>
		<event>
			<string key="concept:name" value="IV Antibiotics"/>
			<string key="lifecycle:transition" value="complete"/>
			<string key="org:resource" value="A"/>
			<date key="time:timestamp" value="2014-12-26T08:03:51.000+10:00"/>
			<string key="Count" value="106"/>
			<string key="Activity" value="IV Antibiotics"/>
			<string key="org:group" value="A"/>
		</event>
		<event>
			<string key="concept:name" value="Admission NC"/>
			<string key="lifecycle:transition" value="complete"/>
			<string key="org:resource" value="F"/>
			<date key="time:timestamp" value="2014-12-26T08:04:33.000+10:00"/>
			<string key="Count" value="106"/>
			<string key="Activity" value="Admission NC"/>
			<string key="org:group" value="F"/>
		</event>
		<event>
			<string key="concept:name" value="CRP"/>
			<string key="lifecycle:transition" value="complete"/>
			<string key="org:resource" value="B"/>
			<date key="time:timestamp" value="2014-12-27T17:00:00.000+10:00"/>
			<string key="Count" value="106"/>
			<string key="Activity" value="CRP"/>
			<string key="org:group" value="B"/>
		</event>
		<event>
			<string key="concept:name" value="Leucocytes"/>
			<string key="lifecycle:transition" value="complete"/>
			<string key="org:resource" value="B"/>
			<date key="time:timestamp" value="2014-12-27T17:00:00.000+10:00"/>
			<string key="Count" value="106"/>
			<string key="Activity" value="Leucocytes"/>
			<string key="org:group" value="B"/>
		</event>
		<event>
			<string key="concept:name" value="Leucocytes"/>
			<string key="lifecycle:transition" value="complete"/>
			<string key="org:resource" value="B"/>
			<date key="time:timestamp" value="2014-12-28T17:00:00.000+10:00"/>
			<string key="Count" value="106"/>
			<string key="Activity" value="Leucocytes"/>
			<string key="org:group" value="B"/>
		</event>
		<event>
			<string key="concept:name" value="CRP"/>
			<string key="lifecycle:transition" value="complete"/>
			<string key="org:resource" value="B"/>
			<date key="time:timestamp" value="2014-12-30T17:00:00.000+10:00"/>
			<string key="Count" value="106"/>
			<string key="Activity" value="CRP"/>
			<string key="org:group" value="B"/>
		</event>
		<event>
			<string key="concept:name" value="Leucocytes"/>
			<string key="lifecycle:transition" value="complete"/>
			<string key="org:resource" value="B"/>
			<date key="time:timestamp" value="2014-12-30T17:00:00.000+10:00"/>
			<string key="Count" value="106"/>
			<string key="Activity" value="Leucocytes"/>
			<string key="org:group" value="B"/>
		</event>
		<event>
			<string key="concept:name" value="CRP"/>
			<string key="lifecycle:transition" value="complete"/>
			<string key="org:resource" value="B"/>
			<date key="time:timestamp" value="2015-01-01T17:00:00.000+10:00"/>
			<string key="Count" value="106"/>
			<string key="Activity" value="CRP"/>
			<string key="org:group" value="B"/>
		</event>
		<event>
			<string key="concept:name" value="Leucocytes"/>
			<string key="lifecycle:transition" value="complete"/>
			<string key="org:resource" value="B"/>
			<date key="time:timestamp" value="2015-01-01T17:00:00.000+10:00"/>
			<string key="Count" value="106"/>
			<string key="Activity" value="Leucocytes"/>
			<string key="org:group" value="B"/>
		</event>
		<event>
			<string key="concept:name" value="Leucocytes"/>
			<string key="lifecycle:transition" value="complete"/>
			<string key="org:resource" value="B"/>
			<date key="time:timestamp" value="2015-01-02T17:00:00.000+10:00"/>
			<string key="Count" value="106"/>
			<string key="Activity" value="Leucocytes"/>
			<string key="org:group" value="B"/>
		</event>
		<event>
			<string key="concept:name" value="CRP"/>
			<string key="lifecycle:transition" value="complete"/>
			<string key="org:resource" value="B"/>
			<date key="time:timestamp" value="2015-01-02T17:00:00.000+10:00"/>
			<string key="Count" value="106"/>
			<string key="Activity" value="CRP"/>
			<string key="org:group" value="B"/>
		</event>
		<event>
			<string key="concept:name" value="Leucocytes"/>
			<string key="lifecycle:transition" value="complete"/>
			<string key="org:resource" value="B"/>
			<date key="time:timestamp" value="2015-01-04T17:00:00.000+10:00"/>
			<string key="Count" value="106"/>
			<string key="Activity" value="Leucocytes"/>
			<string key="org:group" value="B"/>
		</event>
		<event>
			<string key="concept:name" value="Leucocytes"/>
			<string key="lifecycle:transition" value="complete"/>
			<string key="org:resource" value="B"/>
			<date key="time:timestamp" value="2015-01-05T20:15:00.000+10:00"/>
			<string key="Count" value="106"/>
			<string key="Activity" value="Leucocytes"/>
			<string key="org:group" value="B"/>
		</event>
		<event>
			<string key="concept:name" value="CRP"/>
			<string key="lifecycle:transition" value="complete"/>
			<string key="org:resource" value="B"/>
			<date key="time:timestamp" value="2015-01-05T20:15:00.000+10:00"/>
			<string key="Count" value="106"/>
			<string key="Activity" value="CRP"/>
			<string key="org:group" value="B"/>
		</event>
		<event>
			<string key="concept:name" value="Release A"/>
			<string key="lifecycle:transition" value="complete"/>
			<string key="org:resource" value="E"/>
			<date key="time:timestamp" value="2015-01-06T03:00:00.000+10:00"/>
			<string key="Count" value="106"/>
			<string key="Activity" value="Release A"/>
			<string key="org:group" value="E"/>
		</event>
		<event>
			<string key="concept:name" value="Return ER"/>
			<string key="lifecycle:transition" value="complete"/>
			<string key="org:resource" value="?"/>
			<date key="time:timestamp" value="2015-03-22T06:00:41.000+10:00"/>
			<string key="Count" value="106"/>
			<string key="Activity" value="Return ER"/>
			<string key="org:group" value="?"/>
		</event>
	</trace>
	<trace>
		<string key="concept:name" value="VK"/>
		<string key="variant" value="Variant 35"/>
		<int key="variant-index" value="35"/>
		<string key="creator" value="Fluxicon Disco"/>
		<event>
			<string key="concept:name" value="ER Registration"/>
			<string key="lifecycle:transition" value="complete"/>
			<string key="org:resource" value="A"/>
			<date key="time:timestamp" value="2014-10-29T22:04:12.000+10:00"/>
			<string key="Count" value="106"/>
			<string key="Activity" value="ER Registration"/>
			<string key="InfectionSuspected" value="TRUE"/>
			<string key="org:group" value="A"/>
		</event>
		<event>
			<string key="concept:name" value="ER Triage"/>
			<string key="lifecycle:transition" value="complete"/>
			<string key="org:resource" value="C"/>
			<date key="time:timestamp" value="2014-10-29T22:07:28.000+10:00"/>
			<string key="Count" value="106"/>
			<string key="Activity" value="ER Triage"/>
			<string key="org:group" value="C"/>
		</event>
		<event>
			<string key="concept:name" value="LacticAcid"/>
			<string key="lifecycle:transition" value="complete"/>
			<string key="org:resource" value="B"/>
			<date key="time:timestamp" value="2014-10-29T22:16:00.000+10:00"/>
			<string key="Count" value="106"/>
			<string key="Activity" value="LacticAcid"/>
			<string key="org:group" value="B"/>
		</event>
		<event>
			<string key="concept:name" value="CRP"/>
			<string key="lifecycle:transition" value="complete"/>
			<string key="org:resource" value="B"/>
			<date key="time:timestamp" value="2014-10-29T22:16:00.000+10:00"/>
			<string key="Count" value="106"/>
			<string key="Activity" value="CRP"/>
			<string key="org:group" value="B"/>
		</event>
		<event>
			<string key="concept:name" value="Leucocytes"/>
			<string key="lifecycle:transition" value="complete"/>
			<string key="org:resource" value="B"/>
			<date key="time:timestamp" value="2014-10-29T22:16:00.000+10:00"/>
			<string key="Count" value="106"/>
			<string key="Activity" value="Leucocytes"/>
			<string key="org:group" value="B"/>
		</event>
		<event>
			<string key="concept:name" value="ER Sepsis Triage"/>
			<string key="lifecycle:transition" value="complete"/>
			<string key="org:resource" value="A"/>
			<date key="time:timestamp" value="2014-10-29T23:15:20.000+10:00"/>
			<string key="Count" value="106"/>
			<string key="Activity" value="ER Sepsis Triage"/>
			<string key="org:group" value="A"/>
		</event>
		<event>
			<string key="concept:name" value="IV Liquid"/>
			<string key="lifecycle:transition" value="complete"/>
			<string key="org:resource" value="A"/>
			<date key="time:timestamp" value="2014-10-29T23:27:59.000+10:00"/>
			<string key="Count" value="106"/>
			<string key="Activity" value="IV Liquid"/>
			<string key="org:group" value="A"/>
		</event>
		<event>
			<string key="concept:name" value="IV Antibiotics"/>
			<string key="lifecycle:transition" value="complete"/>
			<string key="org:resource" value="A"/>
			<date key="time:timestamp" value="2014-10-29T23:28:11.000+10:00"/>
			<string key="Count" value="106"/>
			<string key="Activity" value="IV Antibiotics"/>
			<string key="org:group" value="A"/>
		</event>
		<event>
			<string key="concept:name" value="Admission NC"/>
			<string key="lifecycle:transition" value="complete"/>
			<string key="org:resource" value="O"/>
			<date key="time:timestamp" value="2014-10-30T00:25:43.000+10:00"/>
			<string key="Count" value="106"/>
			<string key="Activity" value="Admission NC"/>
			<string key="org:group" value="O"/>
		</event>
		<event>
			<string key="concept:name" value="Leucocytes"/>
			<string key="lifecycle:transition" value="complete"/>
			<string key="org:resource" value="B"/>
			<date key="time:timestamp" value="2014-10-31T20:00:00.000+10:00"/>
			<string key="Count" value="106"/>
			<string key="Activity" value="Leucocytes"/>
			<string key="org:group" value="B"/>
		</event>
		<event>
			<string key="concept:name" value="CRP"/>
			<string key="lifecycle:transition" value="complete"/>
			<string key="org:resource" value="B"/>
			<date key="time:timestamp" value="2014-10-31T20:00:00.000+10:00"/>
			<string key="Count" value="106"/>
			<string key="Activity" value="CRP"/>
			<string key="org:group" value="B"/>
		</event>
		<event>
			<string key="concept:name" value="CRP"/>
			<string key="lifecycle:transition" value="complete"/>
			<string key="org:resource" value="B"/>
			<date key="time:timestamp" value="2014-11-03T17:00:00.000+10:00"/>
			<string key="Count" value="106"/>
			<string key="Activity" value="CRP"/>
			<string key="org:group" value="B"/>
		</event>
		<event>
			<string key="concept:name" value="Leucocytes"/>
			<string key="lifecycle:transition" value="complete"/>
			<string key="org:resource" value="B"/>
			<date key="time:timestamp" value="2014-11-03T17:00:00.000+10:00"/>
			<string key="Count" value="106"/>
			<string key="Activity" value="Leucocytes"/>
			<string key="org:group" value="B"/>
		</event>
		<event>
			<string key="concept:name" value="Admission NC"/>
			<string key="lifecycle:transition" value="complete"/>
			<string key="org:resource" value="O"/>
			<date key="time:timestamp" value="2014-11-08T00:00:56.000+10:00"/>
			<string key="Count" value="106"/>
			<string key="Activity" value="Admission NC"/>
			<string key="org:group" value="O"/>
		</event>
		<event>
			<string key="concept:name" value="Leucocytes"/>
			<string key="lifecycle:transition" value="complete"/>
			<string key="org:resource" value="B"/>
			<date key="time:timestamp" value="2014-11-09T17:00:00.000+10:00"/>
			<string key="Count" value="106"/>
			<string key="Activity" value="Leucocytes"/>
			<string key="org:group" value="B"/>
		</event>
		<event>
			<string key="concept:name" value="CRP"/>
			<string key="lifecycle:transition" value="complete"/>
			<string key="org:resource" value="B"/>
			<date key="time:timestamp" value="2014-11-09T17:00:00.000+10:00"/>
			<string key="Count" value="106"/>
			<string key="Activity" value="CRP"/>
			<string key="org:group" value="B"/>
		</event>
		<event>
			<string key="concept:name" value="Admission NC"/>
			<string key="lifecycle:transition" value="complete"/>
			<string key="org:resource" value="F"/>
			<date key="time:timestamp" value="2014-11-09T20:00:00.000+10:00"/>
			<string key="Count" value="106"/>
			<string key="Activity" value="Admission NC"/>
			<string key="org:group" value="F"/>
		</event>
		<event>
			<string key="concept:name" value="Leucocytes"/>
			<string key="lifecycle:transition" value="complete"/>
			<string key="org:resource" value="B"/>
			<date key="time:timestamp" value="2014-11-13T17:00:00.000+10:00"/>
			<string key="Count" value="106"/>
			<string key="Activity" value="Leucocytes"/>
			<string key="org:group" value="B"/>
		</event>
		<event>
			<string key="concept:name" value="CRP"/>
			<string key="lifecycle:transition" value="complete"/>
			<string key="org:resource" value="B"/>
			<date key="time:timestamp" value="2014-11-13T17:00:00.000+10:00"/>
			<string key="Count" value="106"/>
			<string key="Activity" value="CRP"/>
			<string key="org:group" value="B"/>
		</event>
		<event>
			<string key="concept:name" value="Release A"/>
			<string key="lifecycle:transition" value="complete"/>
			<string key="org:resource" value="E"/>
			<date key="time:timestamp" value="2014-11-13T19:30:00.000+10:00"/>
			<string key="Count" value="106"/>
			<string key="Activity" value="Release A"/>
			<string key="org:group" value="E"/>
		</event>
	</trace>
	<trace>
		<string key="concept:name" value="YK"/>
		<string key="variant" value="Variant 36"/>
		<int key="variant-index" value="36"/>
		<string key="creator" value="Fluxicon Disco"/>
		<event>
			<string key="concept:name" value="ER Registration"/>
			<string key="lifecycle:transition" value="complete"/>
			<string key="org:resource" value="A"/>
			<date key="time:timestamp" value="2014-04-18T04:00:20.000+10:00"/>
			<string key="Count" value="106"/>
			<string key="Activity" value="ER Registration"/>
			<string key="InfectionSuspected" value="TRUE"/>
			<string key="org:group" value="A"/>
		</event>
		<event>
			<string key="concept:name" value="ER Triage"/>
			<string key="lifecycle:transition" value="complete"/>
			<string key="org:resource" value="C"/>
			<date key="time:timestamp" value="2014-04-18T04:05:31.000+10:00"/>
			<string key="Count" value="106"/>
			<string key="Activity" value="ER Triage"/>
			<string key="org:group" value="C"/>
		</event>
		<event>
			<string key="concept:name" value="ER Sepsis Triage"/>
			<string key="lifecycle:transition" value="complete"/>
			<string key="org:resource" value="A"/>
			<date key="time:timestamp" value="2014-04-18T04:06:33.000+10:00"/>
			<string key="Count" value="106"/>
			<string key="Activity" value="ER Sepsis Triage"/>
			<string key="org:group" value="A"/>
		</event>
		<event>
			<string key="concept:name" value="LacticAcid"/>
			<string key="lifecycle:transition" value="complete"/>
			<string key="org:resource" value="B"/>
			<date key="time:timestamp" value="2014-04-18T04:40:00.000+10:00"/>
			<string key="Count" value="106"/>
			<string key="Activity" value="LacticAcid"/>
			<string key="org:group" value="B"/>
		</event>
		<event>
			<string key="concept:name" value="CRP"/>
			<string key="lifecycle:transition" value="complete"/>
			<string key="org:resource" value="B"/>
			<date key="time:timestamp" value="2014-04-18T04:40:00.000+10:00"/>
			<string key="Count" value="106"/>
			<string key="Activity" value="CRP"/>
			<string key="org:group" value="B"/>
		</event>
		<event>
			<string key="concept:name" value="Leucocytes"/>
			<string key="lifecycle:transition" value="complete"/>
			<string key="org:resource" value="B"/>
			<date key="time:timestamp" value="2014-04-18T04:40:00.000+10:00"/>
			<string key="Count" value="106"/>
			<string key="Activity" value="Leucocytes"/>
			<string key="org:group" value="B"/>
		</event>
		<event>
			<string key="concept:name" value="IV Liquid"/>
			<string key="lifecycle:transition" value="complete"/>
			<string key="org:resource" value="A"/>
			<date key="time:timestamp" value="2014-04-18T04:44:34.000+10:00"/>
			<string key="Count" value="106"/>
			<string key="Activity" value="IV Liquid"/>
			<string key="org:group" value="A"/>
		</event>
		<event>
			<string key="concept:name" value="IV Antibiotics"/>
			<string key="lifecycle:transition" value="complete"/>
			<string key="org:resource" value="A"/>
			<date key="time:timestamp" value="2014-04-18T04:44:42.000+10:00"/>
			<string key="Count" value="106"/>
			<string key="Activity" value="IV Antibiotics"/>
			<string key="org:group" value="A"/>
		</event>
		<event>
			<string key="concept:name" value="Admission NC"/>
			<string key="lifecycle:transition" value="complete"/>
			<string key="org:resource" value="H"/>
			<date key="time:timestamp" value="2014-04-18T07:10:00.000+10:00"/>
			<string key="Count" value="106"/>
			<string key="Activity" value="Admission NC"/>
			<string key="org:group" value="H"/>
		</event>
		<event>
			<string key="concept:name" value="CRP"/>
			<string key="lifecycle:transition" value="complete"/>
			<string key="org:resource" value="B"/>
			<date key="time:timestamp" value="2014-04-18T17:00:00.000+10:00"/>
			<string key="Count" value="106"/>
			<string key="Activity" value="CRP"/>
			<string key="org:group" value="B"/>
		</event>
		<event>
			<string key="concept:name" value="Leucocytes"/>
			<string key="lifecycle:transition" value="complete"/>
			<string key="org:resource" value="B"/>
			<date key="time:timestamp" value="2014-04-18T17:00:00.000+10:00"/>
			<string key="Count" value="106"/>
			<string key="Activity" value="Leucocytes"/>
			<string key="org:group" value="B"/>
		</event>
		<event>
			<string key="concept:name" value="Leucocytes"/>
			<string key="lifecycle:transition" value="complete"/>
			<string key="org:resource" value="B"/>
			<date key="time:timestamp" value="2014-04-20T20:50:00.000+10:00"/>
			<string key="Count" value="106"/>
			<string key="Activity" value="Leucocytes"/>
			<string key="org:group" value="B"/>
		</event>
		<event>
			<string key="concept:name" value="CRP"/>
			<string key="lifecycle:transition" value="complete"/>
			<string key="org:resource" value="B"/>
			<date key="time:timestamp" value="2014-04-20T20:50:00.000+10:00"/>
			<string key="Count" value="106"/>
			<string key="Activity" value="CRP"/>
			<string key="org:group" value="B"/>
		</event>
		<event>
			<string key="concept:name" value="CRP"/>
			<string key="lifecycle:transition" value="complete"/>
			<string key="org:resource" value="B"/>
			<date key="time:timestamp" value="2014-04-24T17:00:00.000+10:00"/>
			<string key="Count" value="106"/>
			<string key="Activity" value="CRP"/>
			<string key="org:group" value="B"/>
		</event>
		<event>
			<string key="concept:name" value="Leucocytes"/>
			<string key="lifecycle:transition" value="complete"/>
			<string key="org:resource" value="B"/>
			<date key="time:timestamp" value="2014-04-24T17:00:00.000+10:00"/>
			<string key="Count" value="106"/>
			<string key="Activity" value="Leucocytes"/>
			<string key="org:group" value="B"/>
		</event>
		<event>
			<string key="concept:name" value="Release A"/>
			<string key="lifecycle:transition" value="complete"/>
			<string key="org:resource" value="E"/>
			<date key="time:timestamp" value="2014-04-26T19:00:00.000+10:00"/>
			<string key="Count" value="106"/>
			<string key="Activity" value="Release A"/>
			<string key="org:group" value="E"/>
		</event>
		<event>
			<string key="concept:name" value="Return ER"/>
			<string key="lifecycle:transition" value="complete"/>
			<string key="org:resource" value="?"/>
			<date key="time:timestamp" value="2014-04-29T12:51:22.000+10:00"/>
			<string key="Count" value="106"/>
			<string key="Activity" value="Return ER"/>
			<string key="org:group" value="?"/>
		</event>
	</trace>
	<trace>
		<string key="concept:name" value="IL"/>
		<string key="variant" value="Variant 37"/>
		<int key="variant-index" value="37"/>
		<string key="creator" value="Fluxicon Disco"/>
		<event>
			<string key="concept:name" value="ER Registration"/>
			<string key="lifecycle:transition" value="complete"/>
			<string key="org:resource" value="A"/>
			<date key="time:timestamp" value="2014-11-25T23:45:07.000+10:00"/>
			<string key="Count" value="106"/>
			<string key="Activity" value="ER Registration"/>
			<string key="InfectionSuspected" value="TRUE"/>
			<string key="org:group" value="A"/>
		</event>
		<event>
			<string key="concept:name" value="ER Triage"/>
			<string key="lifecycle:transition" value="complete"/>
			<string key="org:resource" value="C"/>
			<date key="time:timestamp" value="2014-11-25T23:47:46.000+10:00"/>
			<string key="Count" value="106"/>
			<string key="Activity" value="ER Triage"/>
			<string key="org:group" value="C"/>
		</event>
		<event>
			<string key="concept:name" value="ER Sepsis Triage"/>
			<string key="lifecycle:transition" value="complete"/>
			<string key="org:resource" value="A"/>
			<date key="time:timestamp" value="2014-11-25T23:48:03.000+10:00"/>
			<string key="Count" value="106"/>
			<string key="Activity" value="ER Sepsis Triage"/>
			<string key="org:group" value="A"/>
		</event>
		<event>
			<string key="concept:name" value="IV Antibiotics"/>
			<string key="lifecycle:transition" value="complete"/>
			<string key="org:resource" value="A"/>
			<date key="time:timestamp" value="2014-11-25T23:50:00.000+10:00"/>
			<string key="Count" value="106"/>
			<string key="Activity" value="IV Antibiotics"/>
			<string key="org:group" value="A"/>
		</event>
		<event>
			<string key="concept:name" value="Leucocytes"/>
			<string key="lifecycle:transition" value="complete"/>
			<string key="org:resource" value="B"/>
			<date key="time:timestamp" value="2014-11-26T00:04:00.000+10:00"/>
			<string key="Count" value="106"/>
			<string key="Activity" value="Leucocytes"/>
			<string key="org:group" value="B"/>
		</event>
		<event>
			<string key="concept:name" value="CRP"/>
			<string key="lifecycle:transition" value="complete"/>
			<string key="org:resource" value="B"/>
			<date key="time:timestamp" value="2014-11-26T00:04:00.000+10:00"/>
			<string key="Count" value="106"/>
			<string key="Activity" value="CRP"/>
			<string key="org:group" value="B"/>
		</event>
		<event>
			<string key="concept:name" value="LacticAcid"/>
			<string key="lifecycle:transition" value="complete"/>
			<string key="org:resource" value="B"/>
			<date key="time:timestamp" value="2014-11-26T00:04:00.000+10:00"/>
			<string key="Count" value="106"/>
			<string key="Activity" value="LacticAcid"/>
			<string key="org:group" value="B"/>
		</event>
		<event>
			<string key="concept:name" value="IV Liquid"/>
			<string key="lifecycle:transition" value="complete"/>
			<string key="org:resource" value="A"/>
			<date key="time:timestamp" value="2014-11-26T00:41:55.000+10:00"/>
			<string key="Count" value="106"/>
			<string key="Activity" value="IV Liquid"/>
			<string key="org:group" value="A"/>
		</event>
		<event>
			<string key="concept:name" value="Admission NC"/>
			<string key="lifecycle:transition" value="complete"/>
			<string key="org:resource" value="O"/>
			<date key="time:timestamp" value="2014-11-26T02:18:50.000+10:00"/>
			<string key="Count" value="106"/>
			<string key="Activity" value="Admission NC"/>
			<string key="org:group" value="O"/>
		</event>
		<event>
			<string key="concept:name" value="CRP"/>
			<string key="lifecycle:transition" value="complete"/>
			<string key="org:resource" value="B"/>
			<date key="time:timestamp" value="2014-11-26T17:00:00.000+10:00"/>
			<string key="Count" value="106"/>
			<string key="Activity" value="CRP"/>
			<string key="org:group" value="B"/>
		</event>
		<event>
			<string key="concept:name" value="Leucocytes"/>
			<string key="lifecycle:transition" value="complete"/>
			<string key="org:resource" value="B"/>
			<date key="time:timestamp" value="2014-11-28T17:00:00.000+10:00"/>
			<string key="Count" value="106"/>
			<string key="Activity" value="Leucocytes"/>
			<string key="org:group" value="B"/>
		</event>
		<event>
			<string key="concept:name" value="CRP"/>
			<string key="lifecycle:transition" value="complete"/>
			<string key="org:resource" value="B"/>
			<date key="time:timestamp" value="2014-11-28T17:00:00.000+10:00"/>
			<string key="Count" value="106"/>
			<string key="Activity" value="CRP"/>
			<string key="org:group" value="B"/>
		</event>
		<event>
			<string key="concept:name" value="Release A"/>
			<string key="lifecycle:transition" value="complete"/>
			<string key="org:resource" value="E"/>
			<date key="time:timestamp" value="2014-11-29T19:00:00.000+10:00"/>
			<string key="Count" value="106"/>
			<string key="Activity" value="Release A"/>
			<string key="org:group" value="E"/>
		</event>
	</trace>
	<trace>
		<string key="concept:name" value="LL"/>
		<string key="variant" value="Variant 38"/>
		<int key="variant-index" value="38"/>
		<string key="creator" value="Fluxicon Disco"/>
		<event>
			<string key="concept:name" value="ER Registration"/>
			<string key="lifecycle:transition" value="complete"/>
			<string key="org:resource" value="A"/>
			<date key="time:timestamp" value="2014-06-08T20:46:50.000+10:00"/>
			<string key="Count" value="106"/>
			<string key="Activity" value="ER Registration"/>
			<string key="InfectionSuspected" value="TRUE"/>
			<string key="org:group" value="A"/>
		</event>
		<event>
			<string key="concept:name" value="ER Triage"/>
			<string key="lifecycle:transition" value="complete"/>
			<string key="org:resource" value="C"/>
			<date key="time:timestamp" value="2014-06-08T20:56:17.000+10:00"/>
			<string key="Count" value="106"/>
			<string key="Activity" value="ER Triage"/>
			<string key="org:group" value="C"/>
		</event>
		<event>
			<string key="concept:name" value="ER Sepsis Triage"/>
			<string key="lifecycle:transition" value="complete"/>
			<string key="org:resource" value="A"/>
			<date key="time:timestamp" value="2014-06-08T20:56:29.000+10:00"/>
			<string key="Count" value="106"/>
			<string key="Activity" value="ER Sepsis Triage"/>
			<string key="org:group" value="A"/>
		</event>
		<event>
			<string key="concept:name" value="LacticAcid"/>
			<string key="lifecycle:transition" value="complete"/>
			<string key="org:resource" value="B"/>
			<date key="time:timestamp" value="2014-06-08T21:10:00.000+10:00"/>
			<string key="Count" value="106"/>
			<string key="Activity" value="LacticAcid"/>
			<string key="org:group" value="B"/>
		</event>
		<event>
			<string key="concept:name" value="Leucocytes"/>
			<string key="lifecycle:transition" value="complete"/>
			<string key="org:resource" value="B"/>
			<date key="time:timestamp" value="2014-06-08T21:10:00.000+10:00"/>
			<string key="Count" value="106"/>
			<string key="Activity" value="Leucocytes"/>
			<string key="org:group" value="B"/>
		</event>
		<event>
			<string key="concept:name" value="CRP"/>
			<string key="lifecycle:transition" value="complete"/>
			<string key="org:resource" value="B"/>
			<date key="time:timestamp" value="2014-06-08T21:10:00.000+10:00"/>
			<string key="Count" value="106"/>
			<string key="Activity" value="CRP"/>
			<string key="org:group" value="B"/>
		</event>
		<event>
			<string key="concept:name" value="IV Antibiotics"/>
			<string key="lifecycle:transition" value="complete"/>
			<string key="org:resource" value="A"/>
			<date key="time:timestamp" value="2014-06-08T21:22:10.000+10:00"/>
			<string key="Count" value="106"/>
			<string key="Activity" value="IV Antibiotics"/>
			<string key="org:group" value="A"/>
		</event>
		<event>
			<string key="concept:name" value="IV Liquid"/>
			<string key="lifecycle:transition" value="complete"/>
			<string key="org:resource" value="A"/>
			<date key="time:timestamp" value="2014-06-08T21:22:12.000+10:00"/>
			<string key="Count" value="106"/>
			<string key="Activity" value="IV Liquid"/>
			<string key="org:group" value="A"/>
		</event>
		<event>
			<string key="concept:name" value="Admission NC"/>
			<string key="lifecycle:transition" value="complete"/>
			<string key="org:resource" value="H"/>
			<date key="time:timestamp" value="2014-06-08T23:31:45.000+10:00"/>
			<string key="Count" value="106"/>
			<string key="Activity" value="Admission NC"/>
			<string key="org:group" value="H"/>
		</event>
		<event>
			<string key="concept:name" value="Leucocytes"/>
			<string key="lifecycle:transition" value="complete"/>
			<string key="org:resource" value="B"/>
			<date key="time:timestamp" value="2014-06-09T16:00:00.000+10:00"/>
			<string key="Count" value="106"/>
			<string key="Activity" value="Leucocytes"/>
			<string key="org:group" value="B"/>
		</event>
		<event>
			<string key="concept:name" value="Leucocytes"/>
			<string key="lifecycle:transition" value="complete"/>
			<string key="org:resource" value="B"/>
			<date key="time:timestamp" value="2014-06-11T16:00:00.000+10:00"/>
			<string key="Count" value="106"/>
			<string key="Activity" value="Leucocytes"/>
			<string key="org:group" value="B"/>
		</event>
		<event>
			<string key="concept:name" value="CRP"/>
			<string key="lifecycle:transition" value="complete"/>
			<string key="org:resource" value="B"/>
			<date key="time:timestamp" value="2014-06-11T16:00:00.000+10:00"/>
			<string key="Count" value="106"/>
			<string key="Activity" value="CRP"/>
			<string key="org:group" value="B"/>
		</event>
		<event>
			<string key="concept:name" value="Leucocytes"/>
			<string key="lifecycle:transition" value="complete"/>
			<string key="org:resource" value="B"/>
			<date key="time:timestamp" value="2014-06-12T03:10:00.000+10:00"/>
			<string key="Count" value="106"/>
			<string key="Activity" value="Leucocytes"/>
			<string key="org:group" value="B"/>
		</event>
		<event>
			<string key="concept:name" value="Leucocytes"/>
			<string key="lifecycle:transition" value="complete"/>
			<string key="org:resource" value="B"/>
			<date key="time:timestamp" value="2014-06-12T16:00:00.000+10:00"/>
			<string key="Count" value="106"/>
			<string key="Activity" value="Leucocytes"/>
			<string key="org:group" value="B"/>
		</event>
		<event>
			<string key="concept:name" value="CRP"/>
			<string key="lifecycle:transition" value="complete"/>
			<string key="org:resource" value="B"/>
			<date key="time:timestamp" value="2014-06-12T16:00:00.000+10:00"/>
			<string key="Count" value="106"/>
			<string key="Activity" value="CRP"/>
			<string key="org:group" value="B"/>
		</event>
		<event>
			<string key="concept:name" value="Leucocytes"/>
			<string key="lifecycle:transition" value="complete"/>
			<string key="org:resource" value="B"/>
			<date key="time:timestamp" value="2014-06-13T16:00:00.000+10:00"/>
			<string key="Count" value="106"/>
			<string key="Activity" value="Leucocytes"/>
			<string key="org:group" value="B"/>
		</event>
		<event>
			<string key="concept:name" value="CRP"/>
			<string key="lifecycle:transition" value="complete"/>
			<string key="org:resource" value="B"/>
			<date key="time:timestamp" value="2014-06-13T16:00:00.000+10:00"/>
			<string key="Count" value="106"/>
			<string key="Activity" value="CRP"/>
			<string key="org:group" value="B"/>
		</event>
		<event>
			<string key="concept:name" value="CRP"/>
			<string key="lifecycle:transition" value="complete"/>
			<string key="org:resource" value="B"/>
			<date key="time:timestamp" value="2014-06-15T16:00:00.000+10:00"/>
			<string key="Count" value="106"/>
			<string key="Activity" value="CRP"/>
			<string key="org:group" value="B"/>
		</event>
		<event>
			<string key="concept:name" value="Leucocytes"/>
			<string key="lifecycle:transition" value="complete"/>
			<string key="org:resource" value="B"/>
			<date key="time:timestamp" value="2014-06-15T16:00:00.000+10:00"/>
			<string key="Count" value="106"/>
			<string key="Activity" value="Leucocytes"/>
			<string key="org:group" value="B"/>
		</event>
		<event>
			<string key="concept:name" value="Leucocytes"/>
			<string key="lifecycle:transition" value="complete"/>
			<string key="org:resource" value="B"/>
			<date key="time:timestamp" value="2014-06-15T17:19:00.000+10:00"/>
			<string key="Count" value="106"/>
			<string key="Activity" value="Leucocytes"/>
			<string key="org:group" value="B"/>
		</event>
		<event>
			<string key="concept:name" value="CRP"/>
			<string key="lifecycle:transition" value="complete"/>
			<string key="org:resource" value="B"/>
			<date key="time:timestamp" value="2014-06-15T17:19:00.000+10:00"/>
			<string key="Count" value="106"/>
			<string key="Activity" value="CRP"/>
			<string key="org:group" value="B"/>
		</event>
		<event>
			<string key="concept:name" value="Release A"/>
			<string key="lifecycle:transition" value="complete"/>
			<string key="org:resource" value="E"/>
			<date key="time:timestamp" value="2014-06-20T18:00:00.000+10:00"/>
			<string key="Count" value="106"/>
			<string key="Activity" value="Release A"/>
			<string key="org:group" value="E"/>
		</event>
	</trace>
	<trace>
		<string key="concept:name" value="GM"/>
		<string key="variant" value="Variant 39"/>
		<int key="variant-index" value="39"/>
		<string key="creator" value="Fluxicon Disco"/>
		<event>
			<string key="concept:name" value="ER Registration"/>
			<string key="lifecycle:transition" value="complete"/>
			<string key="org:resource" value="A"/>
			<date key="time:timestamp" value="2015-02-11T22:24:15.000+10:00"/>
			<string key="Count" value="106"/>
			<string key="Activity" value="ER Registration"/>
			<string key="InfectionSuspected" value="TRUE"/>
			<string key="org:group" value="A"/>
		</event>
		<event>
			<string key="concept:name" value="ER Triage"/>
			<string key="lifecycle:transition" value="complete"/>
			<string key="org:resource" value="C"/>
			<date key="time:timestamp" value="2015-02-11T22:37:47.000+10:00"/>
			<string key="Count" value="106"/>
			<string key="Activity" value="ER Triage"/>
			<string key="org:group" value="C"/>
		</event>
		<event>
			<string key="concept:name" value="ER Sepsis Triage"/>
			<string key="lifecycle:transition" value="complete"/>
			<string key="org:resource" value="A"/>
			<date key="time:timestamp" value="2015-02-11T22:40:53.000+10:00"/>
			<string key="Count" value="106"/>
			<string key="Activity" value="ER Sepsis Triage"/>
			<string key="org:group" value="A"/>
		</event>
		<event>
			<string key="concept:name" value="IV Antibiotics"/>
			<string key="lifecycle:transition" value="complete"/>
			<string key="org:resource" value="A"/>
			<date key="time:timestamp" value="2015-02-11T23:00:00.000+10:00"/>
			<string key="Count" value="106"/>
			<string key="Activity" value="IV Antibiotics"/>
			<string key="org:group" value="A"/>
		</event>
		<event>
			<string key="concept:name" value="Leucocytes"/>
			<string key="lifecycle:transition" value="complete"/>
			<string key="org:resource" value="B"/>
			<date key="time:timestamp" value="2015-02-11T23:01:00.000+10:00"/>
			<string key="Count" value="106"/>
			<string key="Activity" value="Leucocytes"/>
			<string key="org:group" value="B"/>
		</event>
		<event>
			<string key="concept:name" value="LacticAcid"/>
			<string key="lifecycle:transition" value="complete"/>
			<string key="org:resource" value="B"/>
			<date key="time:timestamp" value="2015-02-11T23:01:00.000+10:00"/>
			<string key="Count" value="106"/>
			<string key="Activity" value="LacticAcid"/>
			<string key="org:group" value="B"/>
		</event>
		<event>
			<string key="concept:name" value="CRP"/>
			<string key="lifecycle:transition" value="complete"/>
			<string key="org:resource" value="B"/>
			<date key="time:timestamp" value="2015-02-11T23:01:00.000+10:00"/>
			<string key="Count" value="106"/>
			<string key="Activity" value="CRP"/>
			<string key="org:group" value="B"/>
		</event>
		<event>
			<string key="concept:name" value="IV Liquid"/>
			<string key="lifecycle:transition" value="complete"/>
			<string key="org:resource" value="A"/>
			<date key="time:timestamp" value="2015-02-12T00:39:32.000+10:00"/>
			<string key="Count" value="106"/>
			<string key="Activity" value="IV Liquid"/>
			<string key="org:group" value="A"/>
		</event>
		<event>
			<string key="concept:name" value="Admission NC"/>
			<string key="lifecycle:transition" value="complete"/>
			<string key="org:resource" value="G"/>
			<date key="time:timestamp" value="2015-02-12T01:49:59.000+10:00"/>
			<string key="Count" value="106"/>
			<string key="Activity" value="Admission NC"/>
			<string key="org:group" value="G"/>
		</event>
		<event>
			<string key="concept:name" value="Leucocytes"/>
			<string key="lifecycle:transition" value="complete"/>
			<string key="org:resource" value="B"/>
			<date key="time:timestamp" value="2015-02-12T16:00:00.000+10:00"/>
			<string key="Count" value="106"/>
			<string key="Activity" value="Leucocytes"/>
			<string key="org:group" value="B"/>
		</event>
		<event>
			<string key="concept:name" value="CRP"/>
			<string key="lifecycle:transition" value="complete"/>
			<string key="org:resource" value="B"/>
			<date key="time:timestamp" value="2015-02-12T16:00:00.000+10:00"/>
			<string key="Count" value="106"/>
			<string key="Activity" value="CRP"/>
			<string key="org:group" value="B"/>
		</event>
		<event>
			<string key="concept:name" value="Admission NC"/>
			<string key="lifecycle:transition" value="complete"/>
			<string key="org:resource" value="D"/>
			<date key="time:timestamp" value="2015-02-12T23:55:00.000+10:00"/>
			<string key="Count" value="106"/>
			<string key="Activity" value="Admission NC"/>
			<string key="org:group" value="D"/>
		</event>
		<event>
			<string key="concept:name" value="Release C"/>
			<string key="lifecycle:transition" value="complete"/>
			<string key="org:resource" value="E"/>
			<date key="time:timestamp" value="2015-02-18T18:55:00.000+10:00"/>
			<string key="Count" value="106"/>
			<string key="Activity" value="Release C"/>
			<string key="org:group" value="E"/>
		</event>
	</trace>
	<trace>
		<string key="concept:name" value="XM"/>
		<string key="variant" value="Variant 40"/>
		<int key="variant-index" value="40"/>
		<string key="creator" value="Fluxicon Disco"/>
		<event>
			<string key="concept:name" value="ER Registration"/>
			<string key="lifecycle:transition" value="complete"/>
			<string key="org:resource" value="A"/>
			<date key="time:timestamp" value="2014-10-22T02:28:08.000+10:00"/>
			<string key="Count" value="106"/>
			<string key="Activity" value="ER Registration"/>
			<string key="InfectionSuspected" value="TRUE"/>
			<string key="org:group" value="A"/>
		</event>
		<event>
			<string key="concept:name" value="ER Triage"/>
			<string key="lifecycle:transition" value="complete"/>
			<string key="org:resource" value="C"/>
			<date key="time:timestamp" value="2014-10-22T02:49:29.000+10:00"/>
			<string key="Count" value="106"/>
			<string key="Activity" value="ER Triage"/>
			<string key="org:group" value="C"/>
		</event>
		<event>
			<string key="concept:name" value="ER Sepsis Triage"/>
			<string key="lifecycle:transition" value="complete"/>
			<string key="org:resource" value="A"/>
			<date key="time:timestamp" value="2014-10-22T02:49:43.000+10:00"/>
			<string key="Count" value="106"/>
			<string key="Activity" value="ER Sepsis Triage"/>
			<string key="org:group" value="A"/>
		</event>
		<event>
			<string key="concept:name" value="CRP"/>
			<string key="lifecycle:transition" value="complete"/>
			<string key="org:resource" value="B"/>
			<date key="time:timestamp" value="2014-10-22T03:15:00.000+10:00"/>
			<string key="Count" value="106"/>
			<string key="Activity" value="CRP"/>
			<string key="org:group" value="B"/>
		</event>
		<event>
			<string key="concept:name" value="LacticAcid"/>
			<string key="lifecycle:transition" value="complete"/>
			<string key="org:resource" value="B"/>
			<date key="time:timestamp" value="2014-10-22T03:15:00.000+10:00"/>
			<string key="Count" value="106"/>
			<string key="Activity" value="LacticAcid"/>
			<string key="org:group" value="B"/>
		</event>
		<event>
			<string key="concept:name" value="Leucocytes"/>
			<string key="lifecycle:transition" value="complete"/>
			<string key="org:resource" value="B"/>
			<date key="time:timestamp" value="2014-10-22T03:15:00.000+10:00"/>
			<string key="Count" value="106"/>
			<string key="Activity" value="Leucocytes"/>
			<string key="org:group" value="B"/>
		</event>
		<event>
			<string key="concept:name" value="IV Liquid"/>
			<string key="lifecycle:transition" value="complete"/>
			<string key="org:resource" value="A"/>
			<date key="time:timestamp" value="2014-10-22T06:33:53.000+10:00"/>
			<string key="Count" value="106"/>
			<string key="Activity" value="IV Liquid"/>
			<string key="org:group" value="A"/>
		</event>
		<event>
			<string key="concept:name" value="IV Antibiotics"/>
			<string key="lifecycle:transition" value="complete"/>
			<string key="org:resource" value="A"/>
			<date key="time:timestamp" value="2014-10-22T06:33:57.000+10:00"/>
			<string key="Count" value="106"/>
			<string key="Activity" value="IV Antibiotics"/>
			<string key="org:group" value="A"/>
		</event>
		<event>
			<string key="concept:name" value="Admission NC"/>
			<string key="lifecycle:transition" value="complete"/>
			<string key="org:resource" value="Q"/>
			<date key="time:timestamp" value="2014-10-22T06:36:29.000+10:00"/>
			<string key="Count" value="106"/>
			<string key="Activity" value="Admission NC"/>
			<string key="org:group" value="Q"/>
		</event>
		<event>
			<string key="concept:name" value="Admission NC"/>
			<string key="lifecycle:transition" value="complete"/>
			<string key="org:resource" value="F"/>
			<date key="time:timestamp" value="2014-10-22T23:00:13.000+10:00"/>
			<string key="Count" value="106"/>
			<string key="Activity" value="Admission NC"/>
			<string key="org:group" value="F"/>
		</event>
		<event>
			<string key="concept:name" value="CRP"/>
			<string key="lifecycle:transition" value="complete"/>
			<string key="org:resource" value="B"/>
			<date key="time:timestamp" value="2014-10-23T17:00:00.000+10:00"/>
			<string key="Count" value="106"/>
			<string key="Activity" value="CRP"/>
			<string key="org:group" value="B"/>
		</event>
		<event>
			<string key="concept:name" value="Leucocytes"/>
			<string key="lifecycle:transition" value="complete"/>
			<string key="org:resource" value="B"/>
			<date key="time:timestamp" value="2014-10-23T17:00:00.000+10:00"/>
			<string key="Count" value="106"/>
			<string key="Activity" value="Leucocytes"/>
			<string key="org:group" value="B"/>
		</event>
		<event>
			<string key="concept:name" value="CRP"/>
			<string key="lifecycle:transition" value="complete"/>
			<string key="org:resource" value="B"/>
			<date key="time:timestamp" value="2014-10-25T17:00:00.000+10:00"/>
			<string key="Count" value="106"/>
			<string key="Activity" value="CRP"/>
			<string key="org:group" value="B"/>
		</event>
		<event>
			<string key="concept:name" value="Leucocytes"/>
			<string key="lifecycle:transition" value="complete"/>
			<string key="org:resource" value="B"/>
			<date key="time:timestamp" value="2014-10-25T17:00:00.000+10:00"/>
			<string key="Count" value="106"/>
			<string key="Activity" value="Leucocytes"/>
			<string key="org:group" value="B"/>
		</event>
		<event>
			<string key="concept:name" value="CRP"/>
			<string key="lifecycle:transition" value="complete"/>
			<string key="org:resource" value="B"/>
			<date key="time:timestamp" value="2014-10-27T17:00:00.000+10:00"/>
			<string key="Count" value="106"/>
			<string key="Activity" value="CRP"/>
			<string key="org:group" value="B"/>
		</event>
		<event>
			<string key="concept:name" value="Leucocytes"/>
			<string key="lifecycle:transition" value="complete"/>
			<string key="org:resource" value="B"/>
			<date key="time:timestamp" value="2014-10-27T17:00:00.000+10:00"/>
			<string key="Count" value="106"/>
			<string key="Activity" value="Leucocytes"/>
			<string key="org:group" value="B"/>
		</event>
		<event>
			<string key="concept:name" value="Release A"/>
			<string key="lifecycle:transition" value="complete"/>
			<string key="org:resource" value="E"/>
			<date key="time:timestamp" value="2014-10-28T19:00:00.000+10:00"/>
			<string key="Count" value="106"/>
			<string key="Activity" value="Release A"/>
			<string key="org:group" value="E"/>
		</event>
		<event>
			<string key="concept:name" value="Return ER"/>
			<string key="lifecycle:transition" value="complete"/>
			<string key="org:resource" value="?"/>
			<date key="time:timestamp" value="2014-11-14T06:18:25.000+10:00"/>
			<string key="Count" value="106"/>
			<string key="Activity" value="Return ER"/>
			<string key="org:group" value="?"/>
		</event>
	</trace>
	<trace>
		<string key="concept:name" value="HN"/>
		<string key="variant" value="Variant 41"/>
		<int key="variant-index" value="41"/>
		<string key="creator" value="Fluxicon Disco"/>
		<event>
			<string key="concept:name" value="ER Registration"/>
			<string key="lifecycle:transition" value="complete"/>
			<string key="org:resource" value="A"/>
			<date key="time:timestamp" value="2015-02-13T00:18:22.000+10:00"/>
			<string key="Count" value="106"/>
			<string key="Activity" value="ER Registration"/>
			<string key="InfectionSuspected" value="TRUE"/>
			<string key="org:group" value="A"/>
		</event>
		<event>
			<string key="concept:name" value="ER Triage"/>
			<string key="lifecycle:transition" value="complete"/>
			<string key="org:resource" value="C"/>
			<date key="time:timestamp" value="2015-02-13T00:24:07.000+10:00"/>
			<string key="Count" value="106"/>
			<string key="Activity" value="ER Triage"/>
			<string key="org:group" value="C"/>
		</event>
		<event>
			<string key="concept:name" value="ER Sepsis Triage"/>
			<string key="lifecycle:transition" value="complete"/>
			<string key="org:resource" value="A"/>
			<date key="time:timestamp" value="2015-02-13T00:24:35.000+10:00"/>
			<string key="Count" value="106"/>
			<string key="Activity" value="ER Sepsis Triage"/>
			<string key="org:group" value="A"/>
		</event>
		<event>
			<string key="concept:name" value="IV Liquid"/>
			<string key="lifecycle:transition" value="complete"/>
			<string key="org:resource" value="A"/>
			<date key="time:timestamp" value="2015-02-13T00:24:52.000+10:00"/>
			<string key="Count" value="106"/>
			<string key="Activity" value="IV Liquid"/>
			<string key="org:group" value="A"/>
		</event>
		<event>
			<string key="concept:name" value="Leucocytes"/>
			<string key="lifecycle:transition" value="complete"/>
			<string key="org:resource" value="B"/>
			<date key="time:timestamp" value="2015-02-13T01:00:00.000+10:00"/>
			<string key="Count" value="106"/>
			<string key="Activity" value="Leucocytes"/>
			<string key="org:group" value="B"/>
		</event>
		<event>
			<string key="concept:name" value="CRP"/>
			<string key="lifecycle:transition" value="complete"/>
			<string key="org:resource" value="B"/>
			<date key="time:timestamp" value="2015-02-13T01:00:00.000+10:00"/>
			<string key="Count" value="106"/>
			<string key="Activity" value="CRP"/>
			<string key="org:group" value="B"/>
		</event>
		<event>
			<string key="concept:name" value="LacticAcid"/>
			<string key="lifecycle:transition" value="complete"/>
			<string key="org:resource" value="B"/>
			<date key="time:timestamp" value="2015-02-13T01:00:00.000+10:00"/>
			<string key="Count" value="106"/>
			<string key="Activity" value="LacticAcid"/>
			<string key="org:group" value="B"/>
		</event>
		<event>
			<string key="concept:name" value="IV Antibiotics"/>
			<string key="lifecycle:transition" value="complete"/>
			<string key="org:resource" value="A"/>
			<date key="time:timestamp" value="2015-02-13T02:55:35.000+10:00"/>
			<string key="Count" value="106"/>
			<string key="Activity" value="IV Antibiotics"/>
			<string key="org:group" value="A"/>
		</event>
		<event>
			<string key="concept:name" value="Admission NC"/>
			<string key="lifecycle:transition" value="complete"/>
			<string key="org:resource" value="G"/>
			<date key="time:timestamp" value="2015-02-13T02:57:10.000+10:00"/>
			<string key="Count" value="106"/>
			<string key="Activity" value="Admission NC"/>
			<string key="org:group" value="G"/>
		</event>
		<event>
			<string key="concept:name" value="Admission NC"/>
			<string key="lifecycle:transition" value="complete"/>
			<string key="org:resource" value="F"/>
			<date key="time:timestamp" value="2015-02-13T23:25:00.000+10:00"/>
			<string key="Count" value="106"/>
			<string key="Activity" value="Admission NC"/>
			<string key="org:group" value="F"/>
		</event>
		<event>
			<string key="concept:name" value="CRP"/>
			<string key="lifecycle:transition" value="complete"/>
			<string key="org:resource" value="B"/>
			<date key="time:timestamp" value="2015-02-14T17:00:00.000+10:00"/>
			<string key="Count" value="106"/>
			<string key="Activity" value="CRP"/>
			<string key="org:group" value="B"/>
		</event>
		<event>
			<string key="concept:name" value="Leucocytes"/>
			<string key="lifecycle:transition" value="complete"/>
			<string key="org:resource" value="B"/>
			<date key="time:timestamp" value="2015-02-14T17:00:00.000+10:00"/>
			<string key="Count" value="106"/>
			<string key="Activity" value="Leucocytes"/>
			<string key="org:group" value="B"/>
		</event>
		<event>
			<string key="concept:name" value="Leucocytes"/>
			<string key="lifecycle:transition" value="complete"/>
			<string key="org:resource" value="B"/>
			<date key="time:timestamp" value="2015-02-16T17:00:00.000+10:00"/>
			<string key="Count" value="106"/>
			<string key="Activity" value="Leucocytes"/>
			<string key="org:group" value="B"/>
		</event>
		<event>
			<string key="concept:name" value="CRP"/>
			<string key="lifecycle:transition" value="complete"/>
			<string key="org:resource" value="B"/>
			<date key="time:timestamp" value="2015-02-16T17:00:00.000+10:00"/>
			<string key="Count" value="106"/>
			<string key="Activity" value="CRP"/>
			<string key="org:group" value="B"/>
		</event>
		<event>
			<string key="concept:name" value="CRP"/>
			<string key="lifecycle:transition" value="complete"/>
			<string key="org:resource" value="B"/>
			<date key="time:timestamp" value="2015-02-18T17:00:00.000+10:00"/>
			<string key="Count" value="106"/>
			<string key="Activity" value="CRP"/>
			<string key="org:group" value="B"/>
		</event>
		<event>
			<string key="concept:name" value="Leucocytes"/>
			<string key="lifecycle:transition" value="complete"/>
			<string key="org:resource" value="B"/>
			<date key="time:timestamp" value="2015-02-18T17:00:00.000+10:00"/>
			<string key="Count" value="106"/>
			<string key="Activity" value="Leucocytes"/>
			<string key="org:group" value="B"/>
		</event>
		<event>
			<string key="concept:name" value="Release A"/>
			<string key="lifecycle:transition" value="complete"/>
			<string key="org:resource" value="E"/>
			<date key="time:timestamp" value="2015-02-19T21:00:00.000+10:00"/>
			<string key="Count" value="106"/>
			<string key="Activity" value="Release A"/>
			<string key="org:group" value="E"/>
		</event>
		<event>
			<string key="concept:name" value="Return ER"/>
			<string key="lifecycle:transition" value="complete"/>
			<string key="org:resource" value="?"/>
			<date key="time:timestamp" value="2015-02-25T22:47:53.000+10:00"/>
			<string key="Count" value="106"/>
			<string key="Activity" value="Return ER"/>
			<string key="org:group" value="?"/>
		</event>
	</trace>
	<trace>
		<string key="concept:name" value="SN"/>
		<string key="variant" value="Variant 2"/>
		<int key="variant-index" value="2"/>
		<string key="creator" value="Fluxicon Disco"/>
		<event>
			<string key="concept:name" value="ER Registration"/>
			<string key="lifecycle:transition" value="complete"/>
			<string key="org:resource" value="A"/>
			<date key="time:timestamp" value="2014-07-13T23:09:48.000+10:00"/>
			<string key="Count" value="106"/>
			<string key="Activity" value="ER Registration"/>
			<string key="InfectionSuspected" value="TRUE"/>
			<string key="org:group" value="A"/>
		</event>
		<event>
			<string key="concept:name" value="ER Triage"/>
			<string key="lifecycle:transition" value="complete"/>
			<string key="org:resource" value="C"/>
			<date key="time:timestamp" value="2014-07-13T23:23:52.000+10:00"/>
			<string key="Count" value="106"/>
			<string key="Activity" value="ER Triage"/>
			<string key="org:group" value="C"/>
		</event>
		<event>
			<string key="concept:name" value="ER Sepsis Triage"/>
			<string key="lifecycle:transition" value="complete"/>
			<string key="org:resource" value="A"/>
			<date key="time:timestamp" value="2014-07-13T23:24:16.000+10:00"/>
			<string key="Count" value="106"/>
			<string key="Activity" value="ER Sepsis Triage"/>
			<string key="org:group" value="A"/>
		</event>
		<event>
			<string key="concept:name" value="Leucocytes"/>
			<string key="lifecycle:transition" value="complete"/>
			<string key="org:resource" value="B"/>
			<date key="time:timestamp" value="2014-07-13T23:41:00.000+10:00"/>
			<string key="Count" value="106"/>
			<string key="Activity" value="Leucocytes"/>
			<string key="org:group" value="B"/>
		</event>
		<event>
			<string key="concept:name" value="CRP"/>
			<string key="lifecycle:transition" value="complete"/>
			<string key="org:resource" value="B"/>
			<date key="time:timestamp" value="2014-07-13T23:41:00.000+10:00"/>
			<string key="Count" value="106"/>
			<string key="Activity" value="CRP"/>
			<string key="org:group" value="B"/>
		</event>
		<event>
			<string key="concept:name" value="LacticAcid"/>
			<string key="lifecycle:transition" value="complete"/>
			<string key="org:resource" value="B"/>
			<date key="time:timestamp" value="2014-07-13T23:41:00.000+10:00"/>
			<string key="Count" value="106"/>
			<string key="Activity" value="LacticAcid"/>
			<string key="org:group" value="B"/>
		</event>
		<event>
			<string key="concept:name" value="IV Liquid"/>
			<string key="lifecycle:transition" value="complete"/>
			<string key="org:resource" value="A"/>
			<date key="time:timestamp" value="2014-07-14T04:01:26.000+10:00"/>
			<string key="Count" value="106"/>
			<string key="Activity" value="IV Liquid"/>
			<string key="org:group" value="A"/>
		</event>
		<event>
			<string key="concept:name" value="IV Antibiotics"/>
			<string key="lifecycle:transition" value="complete"/>
			<string key="org:resource" value="A"/>
			<date key="time:timestamp" value="2014-07-14T04:01:35.000+10:00"/>
			<string key="Count" value="106"/>
			<string key="Activity" value="IV Antibiotics"/>
			<string key="org:group" value="A"/>
		</event>
	</trace>
	<trace>
		<string key="concept:name" value="VN"/>
		<string key="variant" value="Variant 42"/>
		<int key="variant-index" value="42"/>
		<string key="creator" value="Fluxicon Disco"/>
		<event>
			<string key="concept:name" value="ER Registration"/>
			<string key="lifecycle:transition" value="complete"/>
			<string key="org:resource" value="A"/>
			<date key="time:timestamp" value="2014-07-01T21:06:37.000+10:00"/>
			<string key="Count" value="106"/>
			<string key="Activity" value="ER Registration"/>
			<string key="InfectionSuspected" value="TRUE"/>
			<string key="org:group" value="A"/>
		</event>
		<event>
			<string key="concept:name" value="ER Triage"/>
			<string key="lifecycle:transition" value="complete"/>
			<string key="org:resource" value="C"/>
			<date key="time:timestamp" value="2014-07-01T21:19:22.000+10:00"/>
			<string key="Count" value="106"/>
			<string key="Activity" value="ER Triage"/>
			<string key="org:group" value="C"/>
		</event>
		<event>
			<string key="concept:name" value="ER Sepsis Triage"/>
			<string key="lifecycle:transition" value="complete"/>
			<string key="org:resource" value="A"/>
			<date key="time:timestamp" value="2014-07-01T21:21:38.000+10:00"/>
			<string key="Count" value="106"/>
			<string key="Activity" value="ER Sepsis Triage"/>
			<string key="org:group" value="A"/>
		</event>
		<event>
			<string key="concept:name" value="LacticAcid"/>
			<string key="lifecycle:transition" value="complete"/>
			<string key="org:resource" value="B"/>
			<date key="time:timestamp" value="2014-07-01T21:29:00.000+10:00"/>
			<string key="Count" value="106"/>
			<string key="Activity" value="LacticAcid"/>
			<string key="org:group" value="B"/>
		</event>
		<event>
			<string key="concept:name" value="Leucocytes"/>
			<string key="lifecycle:transition" value="complete"/>
			<string key="org:resource" value="B"/>
			<date key="time:timestamp" value="2014-07-01T21:29:00.000+10:00"/>
			<string key="Count" value="106"/>
			<string key="Activity" value="Leucocytes"/>
			<string key="org:group" value="B"/>
		</event>
		<event>
			<string key="concept:name" value="CRP"/>
			<string key="lifecycle:transition" value="complete"/>
			<string key="org:resource" value="B"/>
			<date key="time:timestamp" value="2014-07-01T21:29:00.000+10:00"/>
			<string key="Count" value="106"/>
			<string key="Activity" value="CRP"/>
			<string key="org:group" value="B"/>
		</event>
		<event>
			<string key="concept:name" value="IV Antibiotics"/>
			<string key="lifecycle:transition" value="complete"/>
			<string key="org:resource" value="A"/>
			<date key="time:timestamp" value="2014-07-01T22:30:00.000+10:00"/>
			<string key="Count" value="106"/>
			<string key="Activity" value="IV Antibiotics"/>
			<string key="org:group" value="A"/>
		</event>
		<event>
			<string key="concept:name" value="IV Liquid"/>
			<string key="lifecycle:transition" value="complete"/>
			<string key="org:resource" value="A"/>
			<date key="time:timestamp" value="2014-07-01T22:30:00.000+10:00"/>
			<string key="Count" value="106"/>
			<string key="Activity" value="IV Liquid"/>
			<string key="org:group" value="A"/>
		</event>
		<event>
			<string key="concept:name" value="Admission NC"/>
			<string key="lifecycle:transition" value="complete"/>
			<string key="org:resource" value="H"/>
			<date key="time:timestamp" value="2014-07-02T00:22:53.000+10:00"/>
			<string key="Count" value="106"/>
			<string key="Activity" value="Admission NC"/>
			<string key="org:group" value="H"/>
		</event>
		<event>
			<string key="concept:name" value="Admission IC"/>
			<string key="lifecycle:transition" value="complete"/>
			<string key="org:resource" value="P"/>
			<date key="time:timestamp" value="2014-07-02T05:59:32.000+10:00"/>
			<string key="Count" value="106"/>
			<string key="Activity" value="Admission IC"/>
			<string key="org:group" value="P"/>
		</event>
		<event>
			<string key="concept:name" value="LacticAcid"/>
			<string key="lifecycle:transition" value="complete"/>
			<string key="org:resource" value="B"/>
			<date key="time:timestamp" value="2014-07-02T06:42:00.000+10:00"/>
			<string key="Count" value="106"/>
			<string key="Activity" value="LacticAcid"/>
			<string key="org:group" value="B"/>
		</event>
		<event>
			<string key="concept:name" value="CRP"/>
			<string key="lifecycle:transition" value="complete"/>
			<string key="org:resource" value="B"/>
			<date key="time:timestamp" value="2014-07-02T06:42:00.000+10:00"/>
			<string key="Count" value="106"/>
			<string key="Activity" value="CRP"/>
			<string key="org:group" value="B"/>
		</event>
		<event>
			<string key="concept:name" value="Leucocytes"/>
			<string key="lifecycle:transition" value="complete"/>
			<string key="org:resource" value="B"/>
			<date key="time:timestamp" value="2014-07-02T06:42:00.000+10:00"/>
			<string key="Count" value="106"/>
			<string key="Activity" value="Leucocytes"/>
			<string key="org:group" value="B"/>
		</event>
		<event>
			<string key="concept:name" value="CRP"/>
			<string key="lifecycle:transition" value="complete"/>
			<string key="org:resource" value="B"/>
			<date key="time:timestamp" value="2014-07-02T15:05:00.000+10:00"/>
			<string key="Count" value="106"/>
			<string key="Activity" value="CRP"/>
			<string key="org:group" value="B"/>
		</event>
		<event>
			<string key="concept:name" value="Leucocytes"/>
			<string key="lifecycle:transition" value="complete"/>
			<string key="org:resource" value="B"/>
			<date key="time:timestamp" value="2014-07-02T15:05:00.000+10:00"/>
			<string key="Count" value="106"/>
			<string key="Activity" value="Leucocytes"/>
			<string key="org:group" value="B"/>
		</event>
		<event>
			<string key="concept:name" value="LacticAcid"/>
			<string key="lifecycle:transition" value="complete"/>
			<string key="org:resource" value="B"/>
			<date key="time:timestamp" value="2014-07-02T15:05:00.000+10:00"/>
			<string key="Count" value="106"/>
			<string key="Activity" value="LacticAcid"/>
			<string key="org:group" value="B"/>
		</event>
		<event>
			<string key="concept:name" value="CRP"/>
			<string key="lifecycle:transition" value="complete"/>
			<string key="org:resource" value="B"/>
			<date key="time:timestamp" value="2014-07-03T15:00:00.000+10:00"/>
			<string key="Count" value="106"/>
			<string key="Activity" value="CRP"/>
			<string key="org:group" value="B"/>
		</event>
		<event>
			<string key="concept:name" value="Leucocytes"/>
			<string key="lifecycle:transition" value="complete"/>
			<string key="org:resource" value="B"/>
			<date key="time:timestamp" value="2014-07-03T15:00:00.000+10:00"/>
			<string key="Count" value="106"/>
			<string key="Activity" value="Leucocytes"/>
			<string key="org:group" value="B"/>
		</event>
		<event>
			<string key="concept:name" value="LacticAcid"/>
			<string key="lifecycle:transition" value="complete"/>
			<string key="org:resource" value="B"/>
			<date key="time:timestamp" value="2014-07-03T15:00:00.000+10:00"/>
			<string key="Count" value="106"/>
			<string key="Activity" value="LacticAcid"/>
			<string key="org:group" value="B"/>
		</event>
		<event>
			<string key="concept:name" value="Admission NC"/>
			<string key="lifecycle:transition" value="complete"/>
			<string key="org:resource" value="H"/>
			<date key="time:timestamp" value="2014-07-03T20:12:50.000+10:00"/>
			<string key="Count" value="106"/>
			<string key="Activity" value="Admission NC"/>
			<string key="org:group" value="H"/>
		</event>
		<event>
			<string key="concept:name" value="CRP"/>
			<string key="lifecycle:transition" value="complete"/>
			<string key="org:resource" value="B"/>
			<date key="time:timestamp" value="2014-07-04T16:00:00.000+10:00"/>
			<string key="Count" value="106"/>
			<string key="Activity" value="CRP"/>
			<string key="org:group" value="B"/>
		</event>
		<event>
			<string key="concept:name" value="Leucocytes"/>
			<string key="lifecycle:transition" value="complete"/>
			<string key="org:resource" value="B"/>
			<date key="time:timestamp" value="2014-07-04T16:00:00.000+10:00"/>
			<string key="Count" value="106"/>
			<string key="Activity" value="Leucocytes"/>
			<string key="org:group" value="B"/>
		</event>
		<event>
			<string key="concept:name" value="CRP"/>
			<string key="lifecycle:transition" value="complete"/>
			<string key="org:resource" value="B"/>
			<date key="time:timestamp" value="2014-07-05T19:00:00.000+10:00"/>
			<string key="Count" value="106"/>
			<string key="Activity" value="CRP"/>
			<string key="org:group" value="B"/>
		</event>
		<event>
			<string key="concept:name" value="Leucocytes"/>
			<string key="lifecycle:transition" value="complete"/>
			<string key="org:resource" value="B"/>
			<date key="time:timestamp" value="2014-07-05T19:00:00.000+10:00"/>
			<string key="Count" value="106"/>
			<string key="Activity" value="Leucocytes"/>
			<string key="org:group" value="B"/>
		</event>
		<event>
			<string key="concept:name" value="CRP"/>
			<string key="lifecycle:transition" value="complete"/>
			<string key="org:resource" value="B"/>
			<date key="time:timestamp" value="2014-07-07T16:00:00.000+10:00"/>
			<string key="Count" value="106"/>
			<string key="Activity" value="CRP"/>
			<string key="org:group" value="B"/>
		</event>
		<event>
			<string key="concept:name" value="Leucocytes"/>
			<string key="lifecycle:transition" value="complete"/>
			<string key="org:resource" value="B"/>
			<date key="time:timestamp" value="2014-07-07T16:00:00.000+10:00"/>
			<string key="Count" value="106"/>
			<string key="Activity" value="Leucocytes"/>
			<string key="org:group" value="B"/>
		</event>
		<event>
			<string key="concept:name" value="Release A"/>
			<string key="lifecycle:transition" value="complete"/>
			<string key="org:resource" value="E"/>
			<date key="time:timestamp" value="2014-07-08T20:00:00.000+10:00"/>
			<string key="Count" value="106"/>
			<string key="Activity" value="Release A"/>
			<string key="org:group" value="E"/>
		</event>
		<event>
			<string key="concept:name" value="Return ER"/>
			<string key="lifecycle:transition" value="complete"/>
			<string key="org:resource" value="?"/>
			<date key="time:timestamp" value="2015-04-07T04:41:35.000+10:00"/>
			<string key="Count" value="106"/>
			<string key="Activity" value="Return ER"/>
			<string key="org:group" value="?"/>
		</event>
	</trace>
	<trace>
		<string key="concept:name" value="LO"/>
		<string key="variant" value="Variant 2"/>
		<int key="variant-index" value="2"/>
		<string key="creator" value="Fluxicon Disco"/>
		<event>
			<string key="concept:name" value="ER Registration"/>
			<string key="lifecycle:transition" value="complete"/>
			<string key="org:resource" value="A"/>
			<date key="time:timestamp" value="2014-10-13T23:14:34.000+10:00"/>
			<string key="Count" value="106"/>
			<string key="Activity" value="ER Registration"/>
			<string key="InfectionSuspected" value="TRUE"/>
			<string key="org:group" value="A"/>
		</event>
		<event>
			<string key="concept:name" value="ER Triage"/>
			<string key="lifecycle:transition" value="complete"/>
			<string key="org:resource" value="C"/>
			<date key="time:timestamp" value="2014-10-13T23:17:26.000+10:00"/>
			<string key="Count" value="106"/>
			<string key="Activity" value="ER Triage"/>
			<string key="org:group" value="C"/>
		</event>
		<event>
			<string key="concept:name" value="ER Sepsis Triage"/>
			<string key="lifecycle:transition" value="complete"/>
			<string key="org:resource" value="A"/>
			<date key="time:timestamp" value="2014-10-13T23:17:52.000+10:00"/>
			<string key="Count" value="106"/>
			<string key="Activity" value="ER Sepsis Triage"/>
			<string key="org:group" value="A"/>
		</event>
		<event>
			<string key="concept:name" value="Leucocytes"/>
			<string key="lifecycle:transition" value="complete"/>
			<string key="org:resource" value="B"/>
			<date key="time:timestamp" value="2014-10-14T00:05:00.000+10:00"/>
			<string key="Count" value="106"/>
			<string key="Activity" value="Leucocytes"/>
			<string key="org:group" value="B"/>
		</event>
		<event>
			<string key="concept:name" value="CRP"/>
			<string key="lifecycle:transition" value="complete"/>
			<string key="org:resource" value="B"/>
			<date key="time:timestamp" value="2014-10-14T00:05:00.000+10:00"/>
			<string key="Count" value="106"/>
			<string key="Activity" value="CRP"/>
			<string key="org:group" value="B"/>
		</event>
		<event>
			<string key="concept:name" value="LacticAcid"/>
			<string key="lifecycle:transition" value="complete"/>
			<string key="org:resource" value="B"/>
			<date key="time:timestamp" value="2014-10-14T00:05:00.000+10:00"/>
			<string key="Count" value="106"/>
			<string key="Activity" value="LacticAcid"/>
			<string key="org:group" value="B"/>
		</event>
		<event>
			<string key="concept:name" value="IV Liquid"/>
			<string key="lifecycle:transition" value="complete"/>
			<string key="org:resource" value="A"/>
			<date key="time:timestamp" value="2014-10-14T02:00:20.000+10:00"/>
			<string key="Count" value="106"/>
			<string key="Activity" value="IV Liquid"/>
			<string key="org:group" value="A"/>
		</event>
		<event>
			<string key="concept:name" value="IV Antibiotics"/>
			<string key="lifecycle:transition" value="complete"/>
			<string key="org:resource" value="A"/>
			<date key="time:timestamp" value="2014-10-14T02:00:26.000+10:00"/>
			<string key="Count" value="106"/>
			<string key="Activity" value="IV Antibiotics"/>
			<string key="org:group" value="A"/>
		</event>
	</trace>
	<trace>
		<string key="concept:name" value="RO"/>
		<string key="variant" value="Variant 43"/>
		<int key="variant-index" value="43"/>
		<string key="creator" value="Fluxicon Disco"/>
		<event>
			<string key="concept:name" value="ER Registration"/>
			<string key="lifecycle:transition" value="complete"/>
			<string key="org:resource" value="A"/>
			<date key="time:timestamp" value="2015-01-17T08:13:40.000+10:00"/>
			<string key="Count" value="106"/>
			<string key="Activity" value="ER Registration"/>
			<string key="InfectionSuspected" value="TRUE"/>
			<string key="org:group" value="A"/>
		</event>
		<event>
			<string key="concept:name" value="ER Sepsis Triage"/>
			<string key="lifecycle:transition" value="complete"/>
			<string key="org:resource" value="A"/>
			<date key="time:timestamp" value="2015-01-17T08:15:00.000+10:00"/>
			<string key="Count" value="106"/>
			<string key="Activity" value="ER Sepsis Triage"/>
			<string key="org:group" value="A"/>
		</event>
		<event>
			<string key="concept:name" value="ER Triage"/>
			<string key="lifecycle:transition" value="complete"/>
			<string key="org:resource" value="C"/>
			<date key="time:timestamp" value="2015-01-17T08:24:02.000+10:00"/>
			<string key="Count" value="106"/>
			<string key="Activity" value="ER Triage"/>
			<string key="org:group" value="C"/>
		</event>
		<event>
			<string key="concept:name" value="CRP"/>
			<string key="lifecycle:transition" value="complete"/>
			<string key="org:resource" value="B"/>
			<date key="time:timestamp" value="2015-01-17T08:44:00.000+10:00"/>
			<string key="Count" value="106"/>
			<string key="Activity" value="CRP"/>
			<string key="org:group" value="B"/>
		</event>
		<event>
			<string key="concept:name" value="Leucocytes"/>
			<string key="lifecycle:transition" value="complete"/>
			<string key="org:resource" value="B"/>
			<date key="time:timestamp" value="2015-01-17T08:44:00.000+10:00"/>
			<string key="Count" value="106"/>
			<string key="Activity" value="Leucocytes"/>
			<string key="org:group" value="B"/>
		</event>
		<event>
			<string key="concept:name" value="IV Liquid"/>
			<string key="lifecycle:transition" value="complete"/>
			<string key="org:resource" value="A"/>
			<date key="time:timestamp" value="2015-01-17T08:45:00.000+10:00"/>
			<string key="Count" value="106"/>
			<string key="Activity" value="IV Liquid"/>
			<string key="org:group" value="A"/>
		</event>
		<event>
			<string key="concept:name" value="IV Antibiotics"/>
			<string key="lifecycle:transition" value="complete"/>
			<string key="org:resource" value="A"/>
			<date key="time:timestamp" value="2015-01-17T08:55:00.000+10:00"/>
			<string key="Count" value="106"/>
			<string key="Activity" value="IV Antibiotics"/>
			<string key="org:group" value="A"/>
		</event>
		<event>
			<string key="concept:name" value="LacticAcid"/>
			<string key="lifecycle:transition" value="complete"/>
			<string key="org:resource" value="B"/>
			<date key="time:timestamp" value="2015-01-17T09:18:00.000+10:00"/>
			<string key="Count" value="106"/>
			<string key="Activity" value="LacticAcid"/>
			<string key="org:group" value="B"/>
		</event>
		<event>
			<string key="concept:name" value="Admission IC"/>
			<string key="lifecycle:transition" value="complete"/>
			<string key="org:resource" value="W"/>
			<date key="time:timestamp" value="2015-01-17T11:06:04.000+10:00"/>
			<string key="Count" value="106"/>
			<string key="Activity" value="Admission IC"/>
			<string key="org:group" value="W"/>
		</event>
		<event>
			<string key="concept:name" value="Leucocytes"/>
			<string key="lifecycle:transition" value="complete"/>
			<string key="org:resource" value="B"/>
			<date key="time:timestamp" value="2015-01-17T11:10:00.000+10:00"/>
			<string key="Count" value="106"/>
			<string key="Activity" value="Leucocytes"/>
			<string key="org:group" value="B"/>
		</event>
		<event>
			<string key="concept:name" value="CRP"/>
			<string key="lifecycle:transition" value="complete"/>
			<string key="org:resource" value="B"/>
			<date key="time:timestamp" value="2015-01-17T15:54:00.000+10:00"/>
			<string key="Count" value="106"/>
			<string key="Activity" value="CRP"/>
			<string key="org:group" value="B"/>
		</event>
		<event>
			<string key="concept:name" value="Leucocytes"/>
			<string key="lifecycle:transition" value="complete"/>
			<string key="org:resource" value="B"/>
			<date key="time:timestamp" value="2015-01-17T15:54:00.000+10:00"/>
			<string key="Count" value="106"/>
			<string key="Activity" value="Leucocytes"/>
			<string key="org:group" value="B"/>
		</event>
		<event>
			<string key="concept:name" value="LacticAcid"/>
			<string key="lifecycle:transition" value="complete"/>
			<string key="org:resource" value="B"/>
			<date key="time:timestamp" value="2015-01-17T15:54:00.000+10:00"/>
			<string key="Count" value="106"/>
			<string key="Activity" value="LacticAcid"/>
			<string key="org:group" value="B"/>
		</event>
		<event>
			<string key="concept:name" value="Leucocytes"/>
			<string key="lifecycle:transition" value="complete"/>
			<string key="org:resource" value="B"/>
			<date key="time:timestamp" value="2015-01-17T18:53:00.000+10:00"/>
			<string key="Count" value="106"/>
			<string key="Activity" value="Leucocytes"/>
			<string key="org:group" value="B"/>
		</event>
		<event>
			<string key="concept:name" value="CRP"/>
			<string key="lifecycle:transition" value="complete"/>
			<string key="org:resource" value="B"/>
			<date key="time:timestamp" value="2015-01-18T05:07:00.000+10:00"/>
			<string key="Count" value="106"/>
			<string key="Activity" value="CRP"/>
			<string key="org:group" value="B"/>
		</event>
		<event>
			<string key="concept:name" value="LacticAcid"/>
			<string key="lifecycle:transition" value="complete"/>
			<string key="org:resource" value="B"/>
			<date key="time:timestamp" value="2015-01-18T05:07:00.000+10:00"/>
			<string key="Count" value="106"/>
			<string key="Activity" value="LacticAcid"/>
			<string key="org:group" value="B"/>
		</event>
		<event>
			<string key="concept:name" value="Leucocytes"/>
			<string key="lifecycle:transition" value="complete"/>
			<string key="org:resource" value="B"/>
			<date key="time:timestamp" value="2015-01-18T05:07:00.000+10:00"/>
			<string key="Count" value="106"/>
			<string key="Activity" value="Leucocytes"/>
			<string key="org:group" value="B"/>
		</event>
	</trace>
	<trace>
		<string key="concept:name" value="KP"/>
		<string key="variant" value="Variant 44"/>
		<int key="variant-index" value="44"/>
		<string key="creator" value="Fluxicon Disco"/>
		<event>
			<string key="concept:name" value="ER Registration"/>
			<string key="lifecycle:transition" value="complete"/>
			<string key="org:resource" value="A"/>
			<date key="time:timestamp" value="2014-05-13T05:24:12.000+10:00"/>
			<string key="Count" value="106"/>
			<string key="Activity" value="ER Registration"/>
			<string key="InfectionSuspected" value="TRUE"/>
			<string key="org:group" value="A"/>
		</event>
		<event>
			<string key="concept:name" value="IV Liquid"/>
			<string key="lifecycle:transition" value="complete"/>
			<string key="org:resource" value="A"/>
			<date key="time:timestamp" value="2014-05-13T05:26:40.000+10:00"/>
			<string key="Count" value="106"/>
			<string key="Activity" value="IV Liquid"/>
			<string key="org:group" value="A"/>
		</event>
		<event>
			<string key="concept:name" value="ER Triage"/>
			<string key="lifecycle:transition" value="complete"/>
			<string key="org:resource" value="C"/>
			<date key="time:timestamp" value="2014-05-13T05:36:07.000+10:00"/>
			<string key="Count" value="106"/>
			<string key="Activity" value="ER Triage"/>
			<string key="org:group" value="C"/>
		</event>
		<event>
			<string key="concept:name" value="LacticAcid"/>
			<string key="lifecycle:transition" value="complete"/>
			<string key="org:resource" value="B"/>
			<date key="time:timestamp" value="2014-05-13T05:46:00.000+10:00"/>
			<string key="Count" value="106"/>
			<string key="Activity" value="LacticAcid"/>
			<string key="org:group" value="B"/>
		</event>
		<event>
			<string key="concept:name" value="Leucocytes"/>
			<string key="lifecycle:transition" value="complete"/>
			<string key="org:resource" value="B"/>
			<date key="time:timestamp" value="2014-05-13T05:46:00.000+10:00"/>
			<string key="Count" value="106"/>
			<string key="Activity" value="Leucocytes"/>
			<string key="org:group" value="B"/>
		</event>
		<event>
			<string key="concept:name" value="CRP"/>
			<string key="lifecycle:transition" value="complete"/>
			<string key="org:resource" value="B"/>
			<date key="time:timestamp" value="2014-05-13T05:46:00.000+10:00"/>
			<string key="Count" value="106"/>
			<string key="Activity" value="CRP"/>
			<string key="org:group" value="B"/>
		</event>
		<event>
			<string key="concept:name" value="ER Sepsis Triage"/>
			<string key="lifecycle:transition" value="complete"/>
			<string key="org:resource" value="A"/>
			<date key="time:timestamp" value="2014-05-13T08:08:23.000+10:00"/>
			<string key="Count" value="106"/>
			<string key="Activity" value="ER Sepsis Triage"/>
			<string key="org:group" value="A"/>
		</event>
		<event>
			<string key="concept:name" value="IV Antibiotics"/>
			<string key="lifecycle:transition" value="complete"/>
			<string key="org:resource" value="A"/>
			<date key="time:timestamp" value="2014-05-13T08:08:42.000+10:00"/>
			<string key="Count" value="106"/>
			<string key="Activity" value="IV Antibiotics"/>
			<string key="org:group" value="A"/>
		</event>
		<event>
			<string key="concept:name" value="Admission NC"/>
			<string key="lifecycle:transition" value="complete"/>
			<string key="org:resource" value="R"/>
			<date key="time:timestamp" value="2014-05-13T10:51:02.000+10:00"/>
			<string key="Count" value="106"/>
			<string key="Activity" value="Admission NC"/>
			<string key="org:group" value="R"/>
		</event>
		<event>
			<string key="concept:name" value="Release A"/>
			<string key="lifecycle:transition" value="complete"/>
			<string key="org:resource" value="E"/>
			<date key="time:timestamp" value="2014-05-16T04:00:00.000+10:00"/>
			<string key="Count" value="106"/>
			<string key="Activity" value="Release A"/>
			<string key="org:group" value="E"/>
		</event>
	</trace>
	<trace>
		<string key="concept:name" value="QP"/>
		<string key="variant" value="Variant 45"/>
		<int key="variant-index" value="45"/>
		<string key="creator" value="Fluxicon Disco"/>
		<event>
			<string key="concept:name" value="ER Registration"/>
			<string key="lifecycle:transition" value="complete"/>
			<string key="org:resource" value="A"/>
			<date key="time:timestamp" value="2014-12-18T05:45:37.000+10:00"/>
			<string key="Count" value="106"/>
			<string key="Activity" value="ER Registration"/>
			<string key="InfectionSuspected" value="TRUE"/>
			<string key="org:group" value="A"/>
		</event>
		<event>
			<string key="concept:name" value="ER Triage"/>
			<string key="lifecycle:transition" value="complete"/>
			<string key="org:resource" value="C"/>
			<date key="time:timestamp" value="2014-12-18T05:51:37.000+10:00"/>
			<string key="Count" value="106"/>
			<string key="Activity" value="ER Triage"/>
			<string key="org:group" value="C"/>
		</event>
		<event>
			<string key="concept:name" value="ER Sepsis Triage"/>
			<string key="lifecycle:transition" value="complete"/>
			<string key="org:resource" value="A"/>
			<date key="time:timestamp" value="2014-12-18T05:52:21.000+10:00"/>
			<string key="Count" value="106"/>
			<string key="Activity" value="ER Sepsis Triage"/>
			<string key="org:group" value="A"/>
		</event>
		<event>
			<string key="concept:name" value="LacticAcid"/>
			<string key="lifecycle:transition" value="complete"/>
			<string key="org:resource" value="B"/>
			<date key="time:timestamp" value="2014-12-18T06:12:00.000+10:00"/>
			<string key="Count" value="106"/>
			<string key="Activity" value="LacticAcid"/>
			<string key="org:group" value="B"/>
		</event>
		<event>
			<string key="concept:name" value="Leucocytes"/>
			<string key="lifecycle:transition" value="complete"/>
			<string key="org:resource" value="B"/>
			<date key="time:timestamp" value="2014-12-18T06:12:00.000+10:00"/>
			<string key="Count" value="106"/>
			<string key="Activity" value="Leucocytes"/>
			<string key="org:group" value="B"/>
		</event>
		<event>
			<string key="concept:name" value="CRP"/>
			<string key="lifecycle:transition" value="complete"/>
			<string key="org:resource" value="B"/>
			<date key="time:timestamp" value="2014-12-18T06:12:00.000+10:00"/>
			<string key="Count" value="106"/>
			<string key="Activity" value="CRP"/>
			<string key="org:group" value="B"/>
		</event>
		<event>
			<string key="concept:name" value="IV Liquid"/>
			<string key="lifecycle:transition" value="complete"/>
			<string key="org:resource" value="A"/>
			<date key="time:timestamp" value="2014-12-18T08:07:07.000+10:00"/>
			<string key="Count" value="106"/>
			<string key="Activity" value="IV Liquid"/>
			<string key="org:group" value="A"/>
		</event>
		<event>
			<string key="concept:name" value="IV Antibiotics"/>
			<string key="lifecycle:transition" value="complete"/>
			<string key="org:resource" value="A"/>
			<date key="time:timestamp" value="2014-12-18T08:07:11.000+10:00"/>
			<string key="Count" value="106"/>
			<string key="Activity" value="IV Antibiotics"/>
			<string key="org:group" value="A"/>
		</event>
		<event>
			<string key="concept:name" value="Admission NC"/>
			<string key="lifecycle:transition" value="complete"/>
			<string key="org:resource" value="G"/>
			<date key="time:timestamp" value="2014-12-18T08:07:52.000+10:00"/>
			<string key="Count" value="106"/>
			<string key="Activity" value="Admission NC"/>
			<string key="org:group" value="G"/>
		</event>
		<event>
			<string key="concept:name" value="CRP"/>
			<string key="lifecycle:transition" value="complete"/>
			<string key="org:resource" value="B"/>
			<date key="time:timestamp" value="2014-12-18T16:00:00.000+10:00"/>
			<string key="Count" value="106"/>
			<string key="Activity" value="CRP"/>
			<string key="org:group" value="B"/>
		</event>
		<event>
			<string key="concept:name" value="Leucocytes"/>
			<string key="lifecycle:transition" value="complete"/>
			<string key="org:resource" value="B"/>
			<date key="time:timestamp" value="2014-12-18T16:00:00.000+10:00"/>
			<string key="Count" value="106"/>
			<string key="Activity" value="Leucocytes"/>
			<string key="org:group" value="B"/>
		</event>
		<event>
			<string key="concept:name" value="Admission NC"/>
			<string key="lifecycle:transition" value="complete"/>
			<string key="org:resource" value="F"/>
			<date key="time:timestamp" value="2014-12-18T20:30:23.000+10:00"/>
			<string key="Count" value="106"/>
			<string key="Activity" value="Admission NC"/>
			<string key="org:group" value="F"/>
		</event>
		<event>
			<string key="concept:name" value="Leucocytes"/>
			<string key="lifecycle:transition" value="complete"/>
			<string key="org:resource" value="B"/>
			<date key="time:timestamp" value="2014-12-20T17:00:00.000+10:00"/>
			<string key="Count" value="106"/>
			<string key="Activity" value="Leucocytes"/>
			<string key="org:group" value="B"/>
		</event>
		<event>
			<string key="concept:name" value="CRP"/>
			<string key="lifecycle:transition" value="complete"/>
			<string key="org:resource" value="B"/>
			<date key="time:timestamp" value="2014-12-20T17:00:00.000+10:00"/>
			<string key="Count" value="106"/>
			<string key="Activity" value="CRP"/>
			<string key="org:group" value="B"/>
		</event>
		<event>
			<string key="concept:name" value="CRP"/>
			<string key="lifecycle:transition" value="complete"/>
			<string key="org:resource" value="B"/>
			<date key="time:timestamp" value="2014-12-30T17:00:00.000+10:00"/>
			<string key="Count" value="106"/>
			<string key="Activity" value="CRP"/>
			<string key="org:group" value="B"/>
		</event>
		<event>
			<string key="concept:name" value="Leucocytes"/>
			<string key="lifecycle:transition" value="complete"/>
			<string key="org:resource" value="B"/>
			<date key="time:timestamp" value="2014-12-30T17:00:00.000+10:00"/>
			<string key="Count" value="106"/>
			<string key="Activity" value="Leucocytes"/>
			<string key="org:group" value="B"/>
		</event>
		<event>
			<string key="concept:name" value="Release A"/>
			<string key="lifecycle:transition" value="complete"/>
			<string key="org:resource" value="E"/>
			<date key="time:timestamp" value="2015-01-02T19:15:00.000+10:00"/>
			<string key="Count" value="106"/>
			<string key="Activity" value="Release A"/>
			<string key="org:group" value="E"/>
		</event>
	</trace>
	<trace>
		<string key="concept:name" value="TP"/>
		<string key="variant" value="Variant 46"/>
		<int key="variant-index" value="46"/>
		<string key="creator" value="Fluxicon Disco"/>
		<event>
			<string key="concept:name" value="ER Registration"/>
			<string key="lifecycle:transition" value="complete"/>
			<string key="org:resource" value="A"/>
			<date key="time:timestamp" value="2014-06-04T21:37:32.000+10:00"/>
			<string key="Count" value="106"/>
			<string key="Activity" value="ER Registration"/>
			<string key="InfectionSuspected" value="TRUE"/>
			<string key="org:group" value="A"/>
		</event>
		<event>
			<string key="concept:name" value="ER Triage"/>
			<string key="lifecycle:transition" value="complete"/>
			<string key="org:resource" value="C"/>
			<date key="time:timestamp" value="2014-06-04T21:40:46.000+10:00"/>
			<string key="Count" value="106"/>
			<string key="Activity" value="ER Triage"/>
			<string key="org:group" value="C"/>
		</event>
		<event>
			<string key="concept:name" value="ER Sepsis Triage"/>
			<string key="lifecycle:transition" value="complete"/>
			<string key="org:resource" value="A"/>
			<date key="time:timestamp" value="2014-06-04T21:41:14.000+10:00"/>
			<string key="Count" value="106"/>
			<string key="Activity" value="ER Sepsis Triage"/>
			<string key="org:group" value="A"/>
		</event>
		<event>
			<string key="concept:name" value="Leucocytes"/>
			<string key="lifecycle:transition" value="complete"/>
			<string key="org:resource" value="B"/>
			<date key="time:timestamp" value="2014-06-04T22:09:00.000+10:00"/>
			<string key="Count" value="106"/>
			<string key="Activity" value="Leucocytes"/>
			<string key="org:group" value="B"/>
		</event>
		<event>
			<string key="concept:name" value="CRP"/>
			<string key="lifecycle:transition" value="complete"/>
			<string key="org:resource" value="B"/>
			<date key="time:timestamp" value="2014-06-04T22:09:00.000+10:00"/>
			<string key="Count" value="106"/>
			<string key="Activity" value="CRP"/>
			<string key="org:group" value="B"/>
		</event>
		<event>
			<string key="concept:name" value="LacticAcid"/>
			<string key="lifecycle:transition" value="complete"/>
			<string key="org:resource" value="B"/>
			<date key="time:timestamp" value="2014-06-04T22:09:00.000+10:00"/>
			<string key="Count" value="106"/>
			<string key="Activity" value="LacticAcid"/>
			<string key="org:group" value="B"/>
		</event>
		<event>
			<string key="concept:name" value="IV Liquid"/>
			<string key="lifecycle:transition" value="complete"/>
			<string key="org:resource" value="A"/>
			<date key="time:timestamp" value="2014-06-05T01:04:32.000+10:00"/>
			<string key="Count" value="106"/>
			<string key="Activity" value="IV Liquid"/>
			<string key="org:group" value="A"/>
		</event>
		<event>
			<string key="concept:name" value="IV Antibiotics"/>
			<string key="lifecycle:transition" value="complete"/>
			<string key="org:resource" value="A"/>
			<date key="time:timestamp" value="2014-06-05T01:04:36.000+10:00"/>
			<string key="Count" value="106"/>
			<string key="Activity" value="IV Antibiotics"/>
			<string key="org:group" value="A"/>
		</event>
		<event>
			<string key="concept:name" value="Admission NC"/>
			<string key="lifecycle:transition" value="complete"/>
			<string key="org:resource" value="G"/>
			<date key="time:timestamp" value="2014-06-05T01:12:45.000+10:00"/>
			<string key="Count" value="106"/>
			<string key="Activity" value="Admission NC"/>
			<string key="org:group" value="G"/>
		</event>
		<event>
			<string key="concept:name" value="Leucocytes"/>
			<string key="lifecycle:transition" value="complete"/>
			<string key="org:resource" value="B"/>
			<date key="time:timestamp" value="2014-06-05T15:00:00.000+10:00"/>
			<string key="Count" value="106"/>
			<string key="Activity" value="Leucocytes"/>
			<string key="org:group" value="B"/>
		</event>
		<event>
			<string key="concept:name" value="CRP"/>
			<string key="lifecycle:transition" value="complete"/>
			<string key="org:resource" value="B"/>
			<date key="time:timestamp" value="2014-06-05T15:00:00.000+10:00"/>
			<string key="Count" value="106"/>
			<string key="Activity" value="CRP"/>
			<string key="org:group" value="B"/>
		</event>
		<event>
			<string key="concept:name" value="Admission NC"/>
			<string key="lifecycle:transition" value="complete"/>
			<string key="org:resource" value="I"/>
			<date key="time:timestamp" value="2014-06-05T22:00:00.000+10:00"/>
			<string key="Count" value="106"/>
			<string key="Activity" value="Admission NC"/>
			<string key="org:group" value="I"/>
		</event>
		<event>
			<string key="concept:name" value="Leucocytes"/>
			<string key="lifecycle:transition" value="complete"/>
			<string key="org:resource" value="B"/>
			<date key="time:timestamp" value="2014-06-08T16:00:00.000+10:00"/>
			<string key="Count" value="106"/>
			<string key="Activity" value="Leucocytes"/>
			<string key="org:group" value="B"/>
		</event>
		<event>
			<string key="concept:name" value="CRP"/>
			<string key="lifecycle:transition" value="complete"/>
			<string key="org:resource" value="B"/>
			<date key="time:timestamp" value="2014-06-08T16:00:00.000+10:00"/>
			<string key="Count" value="106"/>
			<string key="Activity" value="CRP"/>
			<string key="org:group" value="B"/>
		</event>
		<event>
			<string key="concept:name" value="Release A"/>
			<string key="lifecycle:transition" value="complete"/>
			<string key="org:resource" value="E"/>
			<date key="time:timestamp" value="2014-06-09T18:00:00.000+10:00"/>
			<string key="Count" value="106"/>
			<string key="Activity" value="Release A"/>
			<string key="org:group" value="E"/>
		</event>
	</trace>
	<trace>
		<string key="concept:name" value="KR"/>
		<string key="variant" value="Variant 47"/>
		<int key="variant-index" value="47"/>
		<string key="creator" value="Fluxicon Disco"/>
		<event>
			<string key="concept:name" value="ER Registration"/>
			<string key="lifecycle:transition" value="complete"/>
			<string key="org:resource" value="A"/>
			<date key="time:timestamp" value="2015-01-06T04:09:49.000+10:00"/>
			<string key="Count" value="106"/>
			<string key="Activity" value="ER Registration"/>
			<string key="InfectionSuspected" value="TRUE"/>
			<string key="org:group" value="A"/>
		</event>
		<event>
			<string key="concept:name" value="ER Triage"/>
			<string key="lifecycle:transition" value="complete"/>
			<string key="org:resource" value="C"/>
			<date key="time:timestamp" value="2015-01-06T04:33:10.000+10:00"/>
			<string key="Count" value="106"/>
			<string key="Activity" value="ER Triage"/>
			<string key="org:group" value="C"/>
		</event>
		<event>
			<string key="concept:name" value="ER Sepsis Triage"/>
			<string key="lifecycle:transition" value="complete"/>
			<string key="org:resource" value="A"/>
			<date key="time:timestamp" value="2015-01-06T04:33:27.000+10:00"/>
			<string key="Count" value="106"/>
			<string key="Activity" value="ER Sepsis Triage"/>
			<string key="org:group" value="A"/>
		</event>
		<event>
			<string key="concept:name" value="Leucocytes"/>
			<string key="lifecycle:transition" value="complete"/>
			<string key="org:resource" value="B"/>
			<date key="time:timestamp" value="2015-01-06T04:53:00.000+10:00"/>
			<string key="Count" value="106"/>
			<string key="Activity" value="Leucocytes"/>
			<string key="org:group" value="B"/>
		</event>
		<event>
			<string key="concept:name" value="LacticAcid"/>
			<string key="lifecycle:transition" value="complete"/>
			<string key="org:resource" value="B"/>
			<date key="time:timestamp" value="2015-01-06T04:53:00.000+10:00"/>
			<string key="Count" value="106"/>
			<string key="Activity" value="LacticAcid"/>
			<string key="org:group" value="B"/>
		</event>
		<event>
			<string key="concept:name" value="CRP"/>
			<string key="lifecycle:transition" value="complete"/>
			<string key="org:resource" value="B"/>
			<date key="time:timestamp" value="2015-01-06T04:53:00.000+10:00"/>
			<string key="Count" value="106"/>
			<string key="Activity" value="CRP"/>
			<string key="org:group" value="B"/>
		</event>
		<event>
			<string key="concept:name" value="IV Liquid"/>
			<string key="lifecycle:transition" value="complete"/>
			<string key="org:resource" value="A"/>
			<date key="time:timestamp" value="2015-01-06T08:11:02.000+10:00"/>
			<string key="Count" value="106"/>
			<string key="Activity" value="IV Liquid"/>
			<string key="org:group" value="A"/>
		</event>
		<event>
			<string key="concept:name" value="IV Antibiotics"/>
			<string key="lifecycle:transition" value="complete"/>
			<string key="org:resource" value="A"/>
			<date key="time:timestamp" value="2015-01-06T08:11:05.000+10:00"/>
			<string key="Count" value="106"/>
			<string key="Activity" value="IV Antibiotics"/>
			<string key="org:group" value="A"/>
		</event>
		<event>
			<string key="concept:name" value="Admission NC"/>
			<string key="lifecycle:transition" value="complete"/>
			<string key="org:resource" value="D"/>
			<date key="time:timestamp" value="2015-01-06T08:11:45.000+10:00"/>
			<string key="Count" value="106"/>
			<string key="Activity" value="Admission NC"/>
			<string key="org:group" value="D"/>
		</event>
	</trace>
	<trace>
		<string key="concept:name" value="IS"/>
		<string key="variant" value="Variant 48"/>
		<int key="variant-index" value="48"/>
		<string key="creator" value="Fluxicon Disco"/>
		<event>
			<string key="concept:name" value="ER Registration"/>
			<string key="lifecycle:transition" value="complete"/>
			<string key="org:resource" value="A"/>
			<date key="time:timestamp" value="2014-08-20T19:58:02.000+10:00"/>
			<string key="Count" value="106"/>
			<string key="Activity" value="ER Registration"/>
			<string key="InfectionSuspected" value="TRUE"/>
			<string key="org:group" value="A"/>
		</event>
		<event>
			<string key="concept:name" value="ER Triage"/>
			<string key="lifecycle:transition" value="complete"/>
			<string key="org:resource" value="C"/>
			<date key="time:timestamp" value="2014-08-20T20:02:54.000+10:00"/>
			<string key="Count" value="106"/>
			<string key="Activity" value="ER Triage"/>
			<string key="org:group" value="C"/>
		</event>
		<event>
			<string key="concept:name" value="ER Sepsis Triage"/>
			<string key="lifecycle:transition" value="complete"/>
			<string key="org:resource" value="A"/>
			<date key="time:timestamp" value="2014-08-20T20:03:13.000+10:00"/>
			<string key="Count" value="106"/>
			<string key="Activity" value="ER Sepsis Triage"/>
			<string key="org:group" value="A"/>
		</event>
		<event>
			<string key="concept:name" value="CRP"/>
			<string key="lifecycle:transition" value="complete"/>
			<string key="org:resource" value="B"/>
			<date key="time:timestamp" value="2014-08-20T20:16:00.000+10:00"/>
			<string key="Count" value="106"/>
			<string key="Activity" value="CRP"/>
			<string key="org:group" value="B"/>
		</event>
		<event>
			<string key="concept:name" value="Leucocytes"/>
			<string key="lifecycle:transition" value="complete"/>
			<string key="org:resource" value="B"/>
			<date key="time:timestamp" value="2014-08-20T20:16:00.000+10:00"/>
			<string key="Count" value="106"/>
			<string key="Activity" value="Leucocytes"/>
			<string key="org:group" value="B"/>
		</event>
		<event>
			<string key="concept:name" value="LacticAcid"/>
			<string key="lifecycle:transition" value="complete"/>
			<string key="org:resource" value="B"/>
			<date key="time:timestamp" value="2014-08-20T20:16:00.000+10:00"/>
			<string key="Count" value="106"/>
			<string key="Activity" value="LacticAcid"/>
			<string key="org:group" value="B"/>
		</event>
		<event>
			<string key="concept:name" value="IV Liquid"/>
			<string key="lifecycle:transition" value="complete"/>
			<string key="org:resource" value="A"/>
			<date key="time:timestamp" value="2014-08-20T20:20:27.000+10:00"/>
			<string key="Count" value="106"/>
			<string key="Activity" value="IV Liquid"/>
			<string key="org:group" value="A"/>
		</event>
		<event>
			<string key="concept:name" value="IV Antibiotics"/>
			<string key="lifecycle:transition" value="complete"/>
			<string key="org:resource" value="A"/>
			<date key="time:timestamp" value="2014-08-20T20:30:41.000+10:00"/>
			<string key="Count" value="106"/>
			<string key="Activity" value="IV Antibiotics"/>
			<string key="org:group" value="A"/>
		</event>
		<event>
			<string key="concept:name" value="Admission NC"/>
			<string key="lifecycle:transition" value="complete"/>
			<string key="org:resource" value="T"/>
			<date key="time:timestamp" value="2014-08-20T23:21:43.000+10:00"/>
			<string key="Count" value="106"/>
			<string key="Activity" value="Admission NC"/>
			<string key="org:group" value="T"/>
		</event>
		<event>
			<string key="concept:name" value="CRP"/>
			<string key="lifecycle:transition" value="complete"/>
			<string key="org:resource" value="B"/>
			<date key="time:timestamp" value="2014-08-21T16:00:00.000+10:00"/>
			<string key="Count" value="106"/>
			<string key="Activity" value="CRP"/>
			<string key="org:group" value="B"/>
		</event>
		<event>
			<string key="concept:name" value="CRP"/>
			<string key="lifecycle:transition" value="complete"/>
			<string key="org:resource" value="B"/>
			<date key="time:timestamp" value="2014-08-22T16:00:00.000+10:00"/>
			<string key="Count" value="106"/>
			<string key="Activity" value="CRP"/>
			<string key="org:group" value="B"/>
		</event>
		<event>
			<string key="concept:name" value="Leucocytes"/>
			<string key="lifecycle:transition" value="complete"/>
			<string key="org:resource" value="B"/>
			<date key="time:timestamp" value="2014-08-22T16:00:00.000+10:00"/>
			<string key="Count" value="106"/>
			<string key="Activity" value="Leucocytes"/>
			<string key="org:group" value="B"/>
		</event>
		<event>
			<string key="concept:name" value="CRP"/>
			<string key="lifecycle:transition" value="complete"/>
			<string key="org:resource" value="B"/>
			<date key="time:timestamp" value="2014-08-23T16:00:00.000+10:00"/>
			<string key="Count" value="106"/>
			<string key="Activity" value="CRP"/>
			<string key="org:group" value="B"/>
		</event>
		<event>
			<string key="concept:name" value="Leucocytes"/>
			<string key="lifecycle:transition" value="complete"/>
			<string key="org:resource" value="B"/>
			<date key="time:timestamp" value="2014-08-23T16:00:00.000+10:00"/>
			<string key="Count" value="106"/>
			<string key="Activity" value="Leucocytes"/>
			<string key="org:group" value="B"/>
		</event>
		<event>
			<string key="concept:name" value="Leucocytes"/>
			<string key="lifecycle:transition" value="complete"/>
			<string key="org:resource" value="B"/>
			<date key="time:timestamp" value="2014-08-27T16:00:00.000+10:00"/>
			<string key="Count" value="106"/>
			<string key="Activity" value="Leucocytes"/>
			<string key="org:group" value="B"/>
		</event>
		<event>
			<string key="concept:name" value="CRP"/>
			<string key="lifecycle:transition" value="complete"/>
			<string key="org:resource" value="B"/>
			<date key="time:timestamp" value="2014-08-27T16:00:00.000+10:00"/>
			<string key="Count" value="106"/>
			<string key="Activity" value="CRP"/>
			<string key="org:group" value="B"/>
		</event>
		<event>
			<string key="concept:name" value="Leucocytes"/>
			<string key="lifecycle:transition" value="complete"/>
			<string key="org:resource" value="B"/>
			<date key="time:timestamp" value="2014-08-28T19:00:00.000+10:00"/>
			<string key="Count" value="106"/>
			<string key="Activity" value="Leucocytes"/>
			<string key="org:group" value="B"/>
		</event>
		<event>
			<string key="concept:name" value="CRP"/>
			<string key="lifecycle:transition" value="complete"/>
			<string key="org:resource" value="B"/>
			<date key="time:timestamp" value="2014-08-28T19:00:00.000+10:00"/>
			<string key="Count" value="106"/>
			<string key="Activity" value="CRP"/>
			<string key="org:group" value="B"/>
		</event>
		<event>
			<string key="concept:name" value="CRP"/>
			<string key="lifecycle:transition" value="complete"/>
			<string key="org:resource" value="B"/>
			<date key="time:timestamp" value="2014-08-30T16:00:00.000+10:00"/>
			<string key="Count" value="106"/>
			<string key="Activity" value="CRP"/>
			<string key="org:group" value="B"/>
		</event>
		<event>
			<string key="concept:name" value="Leucocytes"/>
			<string key="lifecycle:transition" value="complete"/>
			<string key="org:resource" value="B"/>
			<date key="time:timestamp" value="2014-08-30T16:00:00.000+10:00"/>
			<string key="Count" value="106"/>
			<string key="Activity" value="Leucocytes"/>
			<string key="org:group" value="B"/>
		</event>
		<event>
			<string key="concept:name" value="CRP"/>
			<string key="lifecycle:transition" value="complete"/>
			<string key="org:resource" value="B"/>
			<date key="time:timestamp" value="2014-09-01T16:00:00.000+10:00"/>
			<string key="Count" value="106"/>
			<string key="Activity" value="CRP"/>
			<string key="org:group" value="B"/>
		</event>
		<event>
			<string key="concept:name" value="Leucocytes"/>
			<string key="lifecycle:transition" value="complete"/>
			<string key="org:resource" value="B"/>
			<date key="time:timestamp" value="2014-09-01T16:00:00.000+10:00"/>
			<string key="Count" value="106"/>
			<string key="Activity" value="Leucocytes"/>
			<string key="org:group" value="B"/>
		</event>
		<event>
			<string key="concept:name" value="Release A"/>
			<string key="lifecycle:transition" value="complete"/>
			<string key="org:resource" value="E"/>
			<date key="time:timestamp" value="2014-09-02T20:00:00.000+10:00"/>
			<string key="Count" value="106"/>
			<string key="Activity" value="Release A"/>
			<string key="org:group" value="E"/>
		</event>
	</trace>
	<trace>
		<string key="concept:name" value="KS"/>
		<string key="variant" value="Variant 49"/>
		<int key="variant-index" value="49"/>
		<string key="creator" value="Fluxicon Disco"/>
		<event>
			<string key="concept:name" value="ER Registration"/>
			<string key="lifecycle:transition" value="complete"/>
			<string key="org:resource" value="A"/>
			<date key="time:timestamp" value="2014-08-08T20:08:12.000+10:00"/>
			<string key="Count" value="106"/>
			<string key="Activity" value="ER Registration"/>
			<string key="InfectionSuspected" value="TRUE"/>
			<string key="org:group" value="A"/>
		</event>
		<event>
			<string key="concept:name" value="ER Triage"/>
			<string key="lifecycle:transition" value="complete"/>
			<string key="org:resource" value="C"/>
			<date key="time:timestamp" value="2014-08-08T20:13:46.000+10:00"/>
			<string key="Count" value="106"/>
			<string key="Activity" value="ER Triage"/>
			<string key="org:group" value="C"/>
		</event>
		<event>
			<string key="concept:name" value="ER Sepsis Triage"/>
			<string key="lifecycle:transition" value="complete"/>
			<string key="org:resource" value="A"/>
			<date key="time:timestamp" value="2014-08-08T20:30:43.000+10:00"/>
			<string key="Count" value="106"/>
			<string key="Activity" value="ER Sepsis Triage"/>
			<string key="org:group" value="A"/>
		</event>
		<event>
			<string key="concept:name" value="IV Liquid"/>
			<string key="lifecycle:transition" value="complete"/>
			<string key="org:resource" value="A"/>
			<date key="time:timestamp" value="2014-08-08T20:31:04.000+10:00"/>
			<string key="Count" value="106"/>
			<string key="Activity" value="IV Liquid"/>
			<string key="org:group" value="A"/>
		</event>
		<event>
			<string key="concept:name" value="LacticAcid"/>
			<string key="lifecycle:transition" value="complete"/>
			<string key="org:resource" value="B"/>
			<date key="time:timestamp" value="2014-08-08T20:34:00.000+10:00"/>
			<string key="Count" value="106"/>
			<string key="Activity" value="LacticAcid"/>
			<string key="org:group" value="B"/>
		</event>
		<event>
			<string key="concept:name" value="Leucocytes"/>
			<string key="lifecycle:transition" value="complete"/>
			<string key="org:resource" value="B"/>
			<date key="time:timestamp" value="2014-08-08T20:34:00.000+10:00"/>
			<string key="Count" value="106"/>
			<string key="Activity" value="Leucocytes"/>
			<string key="org:group" value="B"/>
		</event>
		<event>
			<string key="concept:name" value="CRP"/>
			<string key="lifecycle:transition" value="complete"/>
			<string key="org:resource" value="B"/>
			<date key="time:timestamp" value="2014-08-08T20:34:00.000+10:00"/>
			<string key="Count" value="106"/>
			<string key="Activity" value="CRP"/>
			<string key="org:group" value="B"/>
		</event>
		<event>
			<string key="concept:name" value="IV Antibiotics"/>
			<string key="lifecycle:transition" value="complete"/>
			<string key="org:resource" value="A"/>
			<date key="time:timestamp" value="2014-08-08T21:04:32.000+10:00"/>
			<string key="Count" value="106"/>
			<string key="Activity" value="IV Antibiotics"/>
			<string key="org:group" value="A"/>
		</event>
		<event>
			<string key="concept:name" value="Admission NC"/>
			<string key="lifecycle:transition" value="complete"/>
			<string key="org:resource" value="G"/>
			<date key="time:timestamp" value="2014-08-09T00:11:44.000+10:00"/>
			<string key="Count" value="106"/>
			<string key="Activity" value="Admission NC"/>
			<string key="org:group" value="G"/>
		</event>
		<event>
			<string key="concept:name" value="Admission NC"/>
			<string key="lifecycle:transition" value="complete"/>
			<string key="org:resource" value="O"/>
			<date key="time:timestamp" value="2014-08-09T01:00:00.000+10:00"/>
			<string key="Count" value="106"/>
			<string key="Activity" value="Admission NC"/>
			<string key="org:group" value="O"/>
		</event>
		<event>
			<string key="concept:name" value="LacticAcid"/>
			<string key="lifecycle:transition" value="complete"/>
			<string key="org:resource" value="B"/>
			<date key="time:timestamp" value="2014-08-10T00:00:00.000+10:00"/>
			<string key="Count" value="106"/>
			<string key="Activity" value="LacticAcid"/>
			<string key="org:group" value="B"/>
		</event>
		<event>
			<string key="concept:name" value="Leucocytes"/>
			<string key="lifecycle:transition" value="complete"/>
			<string key="org:resource" value="B"/>
			<date key="time:timestamp" value="2014-08-13T16:00:00.000+10:00"/>
			<string key="Count" value="106"/>
			<string key="Activity" value="Leucocytes"/>
			<string key="org:group" value="B"/>
		</event>
		<event>
			<string key="concept:name" value="CRP"/>
			<string key="lifecycle:transition" value="complete"/>
			<string key="org:resource" value="B"/>
			<date key="time:timestamp" value="2014-08-13T16:00:00.000+10:00"/>
			<string key="Count" value="106"/>
			<string key="Activity" value="CRP"/>
			<string key="org:group" value="B"/>
		</event>
		<event>
			<string key="concept:name" value="Leucocytes"/>
			<string key="lifecycle:transition" value="complete"/>
			<string key="org:resource" value="B"/>
			<date key="time:timestamp" value="2014-08-15T16:00:00.000+10:00"/>
			<string key="Count" value="106"/>
			<string key="Activity" value="Leucocytes"/>
			<string key="org:group" value="B"/>
		</event>
		<event>
			<string key="concept:name" value="CRP"/>
			<string key="lifecycle:transition" value="complete"/>
			<string key="org:resource" value="B"/>
			<date key="time:timestamp" value="2014-08-15T16:00:00.000+10:00"/>
			<string key="Count" value="106"/>
			<string key="Activity" value="CRP"/>
			<string key="org:group" value="B"/>
		</event>
		<event>
			<string key="concept:name" value="Leucocytes"/>
			<string key="lifecycle:transition" value="complete"/>
			<string key="org:resource" value="B"/>
			<date key="time:timestamp" value="2014-08-19T16:00:00.000+10:00"/>
			<string key="Count" value="106"/>
			<string key="Activity" value="Leucocytes"/>
			<string key="org:group" value="B"/>
		</event>
		<event>
			<string key="concept:name" value="CRP"/>
			<string key="lifecycle:transition" value="complete"/>
			<string key="org:resource" value="B"/>
			<date key="time:timestamp" value="2014-08-19T16:00:00.000+10:00"/>
			<string key="Count" value="106"/>
			<string key="Activity" value="CRP"/>
			<string key="org:group" value="B"/>
		</event>
		<event>
			<string key="concept:name" value="CRP"/>
			<string key="lifecycle:transition" value="complete"/>
			<string key="org:resource" value="B"/>
			<date key="time:timestamp" value="2014-08-21T16:00:00.000+10:00"/>
			<string key="Count" value="106"/>
			<string key="Activity" value="CRP"/>
			<string key="org:group" value="B"/>
		</event>
		<event>
			<string key="concept:name" value="Leucocytes"/>
			<string key="lifecycle:transition" value="complete"/>
			<string key="org:resource" value="B"/>
			<date key="time:timestamp" value="2014-08-23T16:00:00.000+10:00"/>
			<string key="Count" value="106"/>
			<string key="Activity" value="Leucocytes"/>
			<string key="org:group" value="B"/>
		</event>
		<event>
			<string key="concept:name" value="CRP"/>
			<string key="lifecycle:transition" value="complete"/>
			<string key="org:resource" value="B"/>
			<date key="time:timestamp" value="2014-08-23T16:00:00.000+10:00"/>
			<string key="Count" value="106"/>
			<string key="Activity" value="CRP"/>
			<string key="org:group" value="B"/>
		</event>
		<event>
			<string key="concept:name" value="Release A"/>
			<string key="lifecycle:transition" value="complete"/>
			<string key="org:resource" value="E"/>
			<date key="time:timestamp" value="2014-08-30T22:00:00.000+10:00"/>
			<string key="Count" value="106"/>
			<string key="Activity" value="Release A"/>
			<string key="org:group" value="E"/>
		</event>
		<event>
			<string key="concept:name" value="Return ER"/>
			<string key="lifecycle:transition" value="complete"/>
			<string key="org:resource" value="?"/>
			<date key="time:timestamp" value="2014-09-28T11:24:02.000+10:00"/>
			<string key="Count" value="106"/>
			<string key="Activity" value="Return ER"/>
			<string key="org:group" value="?"/>
		</event>
	</trace>
	<trace>
		<string key="concept:name" value="XS"/>
		<string key="variant" value="Variant 50"/>
		<int key="variant-index" value="50"/>
		<string key="creator" value="Fluxicon Disco"/>
		<event>
			<string key="concept:name" value="ER Registration"/>
			<string key="lifecycle:transition" value="complete"/>
			<string key="org:resource" value="A"/>
			<date key="time:timestamp" value="2014-08-30T19:59:23.000+10:00"/>
			<string key="Count" value="106"/>
			<string key="Activity" value="ER Registration"/>
			<string key="InfectionSuspected" value="TRUE"/>
			<string key="org:group" value="A"/>
		</event>
		<event>
			<string key="concept:name" value="ER Triage"/>
			<string key="lifecycle:transition" value="complete"/>
			<string key="org:resource" value="C"/>
			<date key="time:timestamp" value="2014-08-30T20:00:52.000+10:00"/>
			<string key="Count" value="106"/>
			<string key="Activity" value="ER Triage"/>
			<string key="org:group" value="C"/>
		</event>
		<event>
			<string key="concept:name" value="ER Sepsis Triage"/>
			<string key="lifecycle:transition" value="complete"/>
			<string key="org:resource" value="A"/>
			<date key="time:timestamp" value="2014-08-30T20:12:59.000+10:00"/>
			<string key="Count" value="106"/>
			<string key="Activity" value="ER Sepsis Triage"/>
			<string key="org:group" value="A"/>
		</event>
		<event>
			<string key="concept:name" value="IV Liquid"/>
			<string key="lifecycle:transition" value="complete"/>
			<string key="org:resource" value="A"/>
			<date key="time:timestamp" value="2014-08-30T20:13:13.000+10:00"/>
			<string key="Count" value="106"/>
			<string key="Activity" value="IV Liquid"/>
			<string key="org:group" value="A"/>
		</event>
		<event>
			<string key="concept:name" value="LacticAcid"/>
			<string key="lifecycle:transition" value="complete"/>
			<string key="org:resource" value="B"/>
			<date key="time:timestamp" value="2014-08-30T20:14:00.000+10:00"/>
			<string key="Count" value="106"/>
			<string key="Activity" value="LacticAcid"/>
			<string key="org:group" value="B"/>
		</event>
		<event>
			<string key="concept:name" value="Leucocytes"/>
			<string key="lifecycle:transition" value="complete"/>
			<string key="org:resource" value="B"/>
			<date key="time:timestamp" value="2014-08-30T20:14:00.000+10:00"/>
			<string key="Count" value="106"/>
			<string key="Activity" value="Leucocytes"/>
			<string key="org:group" value="B"/>
		</event>
		<event>
			<string key="concept:name" value="CRP"/>
			<string key="lifecycle:transition" value="complete"/>
			<string key="org:resource" value="B"/>
			<date key="time:timestamp" value="2014-08-30T20:14:00.000+10:00"/>
			<string key="Count" value="106"/>
			<string key="Activity" value="CRP"/>
			<string key="org:group" value="B"/>
		</event>
		<event>
			<string key="concept:name" value="IV Antibiotics"/>
			<string key="lifecycle:transition" value="complete"/>
			<string key="org:resource" value="A"/>
			<date key="time:timestamp" value="2014-08-30T20:53:32.000+10:00"/>
			<string key="Count" value="106"/>
			<string key="Activity" value="IV Antibiotics"/>
			<string key="org:group" value="A"/>
		</event>
		<event>
			<string key="concept:name" value="Admission NC"/>
			<string key="lifecycle:transition" value="complete"/>
			<string key="org:resource" value="D"/>
			<date key="time:timestamp" value="2014-08-30T22:24:29.000+10:00"/>
			<string key="Count" value="106"/>
			<string key="Activity" value="Admission NC"/>
			<string key="org:group" value="D"/>
		</event>
		<event>
			<string key="concept:name" value="Leucocytes"/>
			<string key="lifecycle:transition" value="complete"/>
			<string key="org:resource" value="B"/>
			<date key="time:timestamp" value="2014-08-31T16:00:00.000+10:00"/>
			<string key="Count" value="106"/>
			<string key="Activity" value="Leucocytes"/>
			<string key="org:group" value="B"/>
		</event>
		<event>
			<string key="concept:name" value="CRP"/>
			<string key="lifecycle:transition" value="complete"/>
			<string key="org:resource" value="B"/>
			<date key="time:timestamp" value="2014-08-31T16:00:00.000+10:00"/>
			<string key="Count" value="106"/>
			<string key="Activity" value="CRP"/>
			<string key="org:group" value="B"/>
		</event>
		<event>
			<string key="concept:name" value="Leucocytes"/>
			<string key="lifecycle:transition" value="complete"/>
			<string key="org:resource" value="B"/>
			<date key="time:timestamp" value="2014-09-01T16:00:00.000+10:00"/>
			<string key="Count" value="106"/>
			<string key="Activity" value="Leucocytes"/>
			<string key="org:group" value="B"/>
		</event>
		<event>
			<string key="concept:name" value="CRP"/>
			<string key="lifecycle:transition" value="complete"/>
			<string key="org:resource" value="B"/>
			<date key="time:timestamp" value="2014-09-01T16:00:00.000+10:00"/>
			<string key="Count" value="106"/>
			<string key="Activity" value="CRP"/>
			<string key="org:group" value="B"/>
		</event>
		<event>
			<string key="concept:name" value="CRP"/>
			<string key="lifecycle:transition" value="complete"/>
			<string key="org:resource" value="B"/>
			<date key="time:timestamp" value="2014-09-01T22:00:00.000+10:00"/>
			<string key="Count" value="106"/>
			<string key="Activity" value="CRP"/>
			<string key="org:group" value="B"/>
		</event>
		<event>
			<string key="concept:name" value="Leucocytes"/>
			<string key="lifecycle:transition" value="complete"/>
			<string key="org:resource" value="B"/>
			<date key="time:timestamp" value="2014-09-01T22:00:00.000+10:00"/>
			<string key="Count" value="106"/>
			<string key="Activity" value="Leucocytes"/>
			<string key="org:group" value="B"/>
		</event>
		<event>
			<string key="concept:name" value="Leucocytes"/>
			<string key="lifecycle:transition" value="complete"/>
			<string key="org:resource" value="B"/>
			<date key="time:timestamp" value="2014-09-02T16:00:00.000+10:00"/>
			<string key="Count" value="106"/>
			<string key="Activity" value="Leucocytes"/>
			<string key="org:group" value="B"/>
		</event>
		<event>
			<string key="concept:name" value="CRP"/>
			<string key="lifecycle:transition" value="complete"/>
			<string key="org:resource" value="B"/>
			<date key="time:timestamp" value="2014-09-02T16:00:00.000+10:00"/>
			<string key="Count" value="106"/>
			<string key="Activity" value="CRP"/>
			<string key="org:group" value="B"/>
		</event>
		<event>
			<string key="concept:name" value="Leucocytes"/>
			<string key="lifecycle:transition" value="complete"/>
			<string key="org:resource" value="B"/>
			<date key="time:timestamp" value="2014-09-03T16:00:00.000+10:00"/>
			<string key="Count" value="106"/>
			<string key="Activity" value="Leucocytes"/>
			<string key="org:group" value="B"/>
		</event>
		<event>
			<string key="concept:name" value="CRP"/>
			<string key="lifecycle:transition" value="complete"/>
			<string key="org:resource" value="B"/>
			<date key="time:timestamp" value="2014-09-03T16:00:00.000+10:00"/>
			<string key="Count" value="106"/>
			<string key="Activity" value="CRP"/>
			<string key="org:group" value="B"/>
		</event>
		<event>
			<string key="concept:name" value="Release C"/>
			<string key="lifecycle:transition" value="complete"/>
			<string key="org:resource" value="E"/>
			<date key="time:timestamp" value="2014-09-05T21:00:00.000+10:00"/>
			<string key="Count" value="106"/>
			<string key="Activity" value="Release C"/>
			<string key="org:group" value="E"/>
		</event>
		<event>
			<string key="concept:name" value="Return ER"/>
			<string key="lifecycle:transition" value="complete"/>
			<string key="org:resource" value="?"/>
			<date key="time:timestamp" value="2015-01-15T21:57:03.000+10:00"/>
			<string key="Count" value="106"/>
			<string key="Activity" value="Return ER"/>
			<string key="org:group" value="?"/>
		</event>
	</trace>
	<trace>
		<string key="concept:name" value="PT"/>
		<string key="variant" value="Variant 51"/>
		<int key="variant-index" value="51"/>
		<string key="creator" value="Fluxicon Disco"/>
		<event>
			<string key="concept:name" value="ER Registration"/>
			<string key="lifecycle:transition" value="complete"/>
			<string key="org:resource" value="A"/>
			<date key="time:timestamp" value="2014-06-26T14:41:38.000+10:00"/>
			<string key="Count" value="106"/>
			<string key="Activity" value="ER Registration"/>
			<string key="InfectionSuspected" value="TRUE"/>
			<string key="org:group" value="A"/>
		</event>
		<event>
			<string key="concept:name" value="ER Triage"/>
			<string key="lifecycle:transition" value="complete"/>
			<string key="org:resource" value="C"/>
			<date key="time:timestamp" value="2014-06-26T14:57:24.000+10:00"/>
			<string key="Count" value="106"/>
			<string key="Activity" value="ER Triage"/>
			<string key="org:group" value="C"/>
		</event>
		<event>
			<string key="concept:name" value="CRP"/>
			<string key="lifecycle:transition" value="complete"/>
			<string key="org:resource" value="B"/>
			<date key="time:timestamp" value="2014-06-26T15:10:00.000+10:00"/>
			<string key="Count" value="106"/>
			<string key="Activity" value="CRP"/>
			<string key="org:group" value="B"/>
		</event>
		<event>
			<string key="concept:name" value="LacticAcid"/>
			<string key="lifecycle:transition" value="complete"/>
			<string key="org:resource" value="B"/>
			<date key="time:timestamp" value="2014-06-26T15:10:00.000+10:00"/>
			<string key="Count" value="106"/>
			<string key="Activity" value="LacticAcid"/>
			<string key="org:group" value="B"/>
		</event>
		<event>
			<string key="concept:name" value="Leucocytes"/>
			<string key="lifecycle:transition" value="complete"/>
			<string key="org:resource" value="B"/>
			<date key="time:timestamp" value="2014-06-26T15:10:00.000+10:00"/>
			<string key="Count" value="106"/>
			<string key="Activity" value="Leucocytes"/>
			<string key="org:group" value="B"/>
		</event>
		<event>
			<string key="concept:name" value="ER Sepsis Triage"/>
			<string key="lifecycle:transition" value="complete"/>
			<string key="org:resource" value="A"/>
			<date key="time:timestamp" value="2014-06-26T15:18:30.000+10:00"/>
			<string key="Count" value="106"/>
			<string key="Activity" value="ER Sepsis Triage"/>
			<string key="org:group" value="A"/>
		</event>
		<event>
			<string key="concept:name" value="IV Liquid"/>
			<string key="lifecycle:transition" value="complete"/>
			<string key="org:resource" value="A"/>
			<date key="time:timestamp" value="2014-06-26T15:18:57.000+10:00"/>
			<string key="Count" value="106"/>
			<string key="Activity" value="IV Liquid"/>
			<string key="org:group" value="A"/>
		</event>
		<event>
			<string key="concept:name" value="IV Antibiotics"/>
			<string key="lifecycle:transition" value="complete"/>
			<string key="org:resource" value="A"/>
			<date key="time:timestamp" value="2014-06-26T15:19:02.000+10:00"/>
			<string key="Count" value="106"/>
			<string key="Activity" value="IV Antibiotics"/>
			<string key="org:group" value="A"/>
		</event>
		<event>
			<string key="concept:name" value="Admission NC"/>
			<string key="lifecycle:transition" value="complete"/>
			<string key="org:resource" value="I"/>
			<date key="time:timestamp" value="2014-06-26T16:57:12.000+10:00"/>
			<string key="Count" value="106"/>
			<string key="Activity" value="Admission NC"/>
			<string key="org:group" value="I"/>
		</event>
		<event>
			<string key="concept:name" value="CRP"/>
			<string key="lifecycle:transition" value="complete"/>
			<string key="org:resource" value="B"/>
			<date key="time:timestamp" value="2014-06-27T16:00:00.000+10:00"/>
			<string key="Count" value="106"/>
			<string key="Activity" value="CRP"/>
			<string key="org:group" value="B"/>
		</event>
		<event>
			<string key="concept:name" value="Leucocytes"/>
			<string key="lifecycle:transition" value="complete"/>
			<string key="org:resource" value="B"/>
			<date key="time:timestamp" value="2014-06-27T16:00:00.000+10:00"/>
			<string key="Count" value="106"/>
			<string key="Activity" value="Leucocytes"/>
			<string key="org:group" value="B"/>
		</event>
		<event>
			<string key="concept:name" value="Admission NC"/>
			<string key="lifecycle:transition" value="complete"/>
			<string key="org:resource" value="F"/>
			<date key="time:timestamp" value="2014-06-27T19:00:00.000+10:00"/>
			<string key="Count" value="106"/>
			<string key="Activity" value="Admission NC"/>
			<string key="org:group" value="F"/>
		</event>
		<event>
			<string key="concept:name" value="Release A"/>
			<string key="lifecycle:transition" value="complete"/>
			<string key="org:resource" value="E"/>
			<date key="time:timestamp" value="2014-06-30T22:00:00.000+10:00"/>
			<string key="Count" value="106"/>
			<string key="Activity" value="Release A"/>
			<string key="org:group" value="E"/>
		</event>
	</trace>
	<trace>
		<string key="concept:name" value="UT"/>
		<string key="variant" value="Variant 52"/>
		<int key="variant-index" value="52"/>
		<string key="creator" value="Fluxicon Disco"/>
		<event>
			<string key="concept:name" value="ER Registration"/>
			<string key="lifecycle:transition" value="complete"/>
			<string key="org:resource" value="A"/>
			<date key="time:timestamp" value="2014-08-03T10:34:33.000+10:00"/>
			<string key="Count" value="106"/>
			<string key="Activity" value="ER Registration"/>
			<string key="InfectionSuspected" value="TRUE"/>
			<string key="org:group" value="A"/>
		</event>
		<event>
			<string key="concept:name" value="Leucocytes"/>
			<string key="lifecycle:transition" value="complete"/>
			<string key="org:resource" value="B"/>
			<date key="time:timestamp" value="2014-08-03T11:02:00.000+10:00"/>
			<string key="Count" value="106"/>
			<string key="Activity" value="Leucocytes"/>
			<string key="org:group" value="B"/>
		</event>
		<event>
			<string key="concept:name" value="CRP"/>
			<string key="lifecycle:transition" value="complete"/>
			<string key="org:resource" value="B"/>
			<date key="time:timestamp" value="2014-08-03T11:02:00.000+10:00"/>
			<string key="Count" value="106"/>
			<string key="Activity" value="CRP"/>
			<string key="org:group" value="B"/>
		</event>
		<event>
			<string key="concept:name" value="LacticAcid"/>
			<string key="lifecycle:transition" value="complete"/>
			<string key="org:resource" value="B"/>
			<date key="time:timestamp" value="2014-08-03T11:02:00.000+10:00"/>
			<string key="Count" value="106"/>
			<string key="Activity" value="LacticAcid"/>
			<string key="org:group" value="B"/>
		</event>
		<event>
			<string key="concept:name" value="ER Triage"/>
			<string key="lifecycle:transition" value="complete"/>
			<string key="org:resource" value="C"/>
			<date key="time:timestamp" value="2014-08-03T11:10:31.000+10:00"/>
			<string key="Count" value="106"/>
			<string key="Activity" value="ER Triage"/>
			<string key="org:group" value="C"/>
		</event>
		<event>
			<string key="concept:name" value="ER Sepsis Triage"/>
			<string key="lifecycle:transition" value="complete"/>
			<string key="org:resource" value="A"/>
			<date key="time:timestamp" value="2014-08-03T11:11:34.000+10:00"/>
			<string key="Count" value="106"/>
			<string key="Activity" value="ER Sepsis Triage"/>
			<string key="org:group" value="A"/>
		</event>
		<event>
			<string key="concept:name" value="IV Antibiotics"/>
			<string key="lifecycle:transition" value="complete"/>
			<string key="org:resource" value="A"/>
			<date key="time:timestamp" value="2014-08-03T12:49:08.000+10:00"/>
			<string key="Count" value="106"/>
			<string key="Activity" value="IV Antibiotics"/>
			<string key="org:group" value="A"/>
		</event>
		<event>
			<string key="concept:name" value="IV Liquid"/>
			<string key="lifecycle:transition" value="complete"/>
			<string key="org:resource" value="A"/>
			<date key="time:timestamp" value="2014-08-03T13:17:25.000+10:00"/>
			<string key="Count" value="106"/>
			<string key="Activity" value="IV Liquid"/>
			<string key="org:group" value="A"/>
		</event>
		<event>
			<string key="concept:name" value="Admission NC"/>
			<string key="lifecycle:transition" value="complete"/>
			<string key="org:resource" value="O"/>
			<date key="time:timestamp" value="2014-08-03T13:18:40.000+10:00"/>
			<string key="Count" value="106"/>
			<string key="Activity" value="Admission NC"/>
			<string key="org:group" value="O"/>
		</event>
		<event>
			<string key="concept:name" value="Leucocytes"/>
			<string key="lifecycle:transition" value="complete"/>
			<string key="org:resource" value="B"/>
			<date key="time:timestamp" value="2014-08-04T16:00:00.000+10:00"/>
			<string key="Count" value="106"/>
			<string key="Activity" value="Leucocytes"/>
			<string key="org:group" value="B"/>
		</event>
		<event>
			<string key="concept:name" value="CRP"/>
			<string key="lifecycle:transition" value="complete"/>
			<string key="org:resource" value="B"/>
			<date key="time:timestamp" value="2014-08-04T16:00:00.000+10:00"/>
			<string key="Count" value="106"/>
			<string key="Activity" value="CRP"/>
			<string key="org:group" value="B"/>
		</event>
		<event>
			<string key="concept:name" value="Release A"/>
			<string key="lifecycle:transition" value="complete"/>
			<string key="org:resource" value="E"/>
			<date key="time:timestamp" value="2014-08-06T18:00:00.000+10:00"/>
			<string key="Count" value="106"/>
			<string key="Activity" value="Release A"/>
			<string key="org:group" value="E"/>
		</event>
	</trace>
	<trace>
		<string key="concept:name" value="ZT"/>
		<string key="variant" value="Variant 53"/>
		<int key="variant-index" value="53"/>
		<string key="creator" value="Fluxicon Disco"/>
		<event>
			<string key="concept:name" value="ER Registration"/>
			<string key="lifecycle:transition" value="complete"/>
			<string key="org:resource" value="A"/>
			<date key="time:timestamp" value="2015-01-07T21:47:40.000+10:00"/>
			<string key="Count" value="106"/>
			<string key="Activity" value="ER Registration"/>
			<string key="InfectionSuspected" value="TRUE"/>
			<string key="org:group" value="A"/>
		</event>
		<event>
			<string key="concept:name" value="ER Triage"/>
			<string key="lifecycle:transition" value="complete"/>
			<string key="org:resource" value="C"/>
			<date key="time:timestamp" value="2015-01-07T21:51:15.000+10:00"/>
			<string key="Count" value="106"/>
			<string key="Activity" value="ER Triage"/>
			<string key="org:group" value="C"/>
		</event>
		<event>
			<string key="concept:name" value="ER Sepsis Triage"/>
			<string key="lifecycle:transition" value="complete"/>
			<string key="org:resource" value="A"/>
			<date key="time:timestamp" value="2015-01-07T21:53:21.000+10:00"/>
			<string key="Count" value="106"/>
			<string key="Activity" value="ER Sepsis Triage"/>
			<string key="org:group" value="A"/>
		</event>
		<event>
			<string key="concept:name" value="CRP"/>
			<string key="lifecycle:transition" value="complete"/>
			<string key="org:resource" value="B"/>
			<date key="time:timestamp" value="2015-01-07T22:03:00.000+10:00"/>
			<string key="Count" value="106"/>
			<string key="Activity" value="CRP"/>
			<string key="org:group" value="B"/>
		</event>
		<event>
			<string key="concept:name" value="Leucocytes"/>
			<string key="lifecycle:transition" value="complete"/>
			<string key="org:resource" value="B"/>
			<date key="time:timestamp" value="2015-01-07T22:03:00.000+10:00"/>
			<string key="Count" value="106"/>
			<string key="Activity" value="Leucocytes"/>
			<string key="org:group" value="B"/>
		</event>
		<event>
			<string key="concept:name" value="LacticAcid"/>
			<string key="lifecycle:transition" value="complete"/>
			<string key="org:resource" value="B"/>
			<date key="time:timestamp" value="2015-01-07T22:03:00.000+10:00"/>
			<string key="Count" value="106"/>
			<string key="Activity" value="LacticAcid"/>
			<string key="org:group" value="B"/>
		</event>
		<event>
			<string key="concept:name" value="IV Liquid"/>
			<string key="lifecycle:transition" value="complete"/>
			<string key="org:resource" value="A"/>
			<date key="time:timestamp" value="2015-01-08T00:39:18.000+10:00"/>
			<string key="Count" value="106"/>
			<string key="Activity" value="IV Liquid"/>
			<string key="org:group" value="A"/>
		</event>
		<event>
			<string key="concept:name" value="IV Antibiotics"/>
			<string key="lifecycle:transition" value="complete"/>
			<string key="org:resource" value="A"/>
			<date key="time:timestamp" value="2015-01-08T00:39:24.000+10:00"/>
			<string key="Count" value="106"/>
			<string key="Activity" value="IV Antibiotics"/>
			<string key="org:group" value="A"/>
		</event>
		<event>
			<string key="concept:name" value="Admission NC"/>
			<string key="lifecycle:transition" value="complete"/>
			<string key="org:resource" value="D"/>
			<date key="time:timestamp" value="2015-01-08T01:32:22.000+10:00"/>
			<string key="Count" value="106"/>
			<string key="Activity" value="Admission NC"/>
			<string key="org:group" value="D"/>
		</event>
		<event>
			<string key="concept:name" value="Leucocytes"/>
			<string key="lifecycle:transition" value="complete"/>
			<string key="org:resource" value="B"/>
			<date key="time:timestamp" value="2015-01-08T20:00:00.000+10:00"/>
			<string key="Count" value="106"/>
			<string key="Activity" value="Leucocytes"/>
			<string key="org:group" value="B"/>
		</event>
		<event>
			<string key="concept:name" value="CRP"/>
			<string key="lifecycle:transition" value="complete"/>
			<string key="org:resource" value="B"/>
			<date key="time:timestamp" value="2015-01-11T17:00:00.000+10:00"/>
			<string key="Count" value="106"/>
			<string key="Activity" value="CRP"/>
			<string key="org:group" value="B"/>
		</event>
		<event>
			<string key="concept:name" value="Leucocytes"/>
			<string key="lifecycle:transition" value="complete"/>
			<string key="org:resource" value="B"/>
			<date key="time:timestamp" value="2015-01-11T17:00:00.000+10:00"/>
			<string key="Count" value="106"/>
			<string key="Activity" value="Leucocytes"/>
			<string key="org:group" value="B"/>
		</event>
		<event>
			<string key="concept:name" value="Release D"/>
			<string key="lifecycle:transition" value="complete"/>
			<string key="org:resource" value="E"/>
			<date key="time:timestamp" value="2015-01-12T20:00:00.000+10:00"/>
			<string key="Count" value="106"/>
			<string key="Activity" value="Release D"/>
			<string key="org:group" value="E"/>
		</event>
	</trace>
	<trace>
		<string key="concept:name" value="NU"/>
		<string key="variant" value="Variant 54"/>
		<int key="variant-index" value="54"/>
		<string key="creator" value="Fluxicon Disco"/>
		<event>
			<string key="concept:name" value="ER Registration"/>
			<string key="lifecycle:transition" value="complete"/>
			<string key="org:resource" value="A"/>
			<date key="time:timestamp" value="2014-12-14T10:28:40.000+10:00"/>
			<string key="Count" value="106"/>
			<string key="Activity" value="ER Registration"/>
			<string key="InfectionSuspected" value="TRUE"/>
			<string key="org:group" value="A"/>
		</event>
		<event>
			<string key="concept:name" value="ER Triage"/>
			<string key="lifecycle:transition" value="complete"/>
			<string key="org:resource" value="C"/>
			<date key="time:timestamp" value="2014-12-14T10:41:51.000+10:00"/>
			<string key="Count" value="106"/>
			<string key="Activity" value="ER Triage"/>
			<string key="org:group" value="C"/>
		</event>
		<event>
			<string key="concept:name" value="ER Sepsis Triage"/>
			<string key="lifecycle:transition" value="complete"/>
			<string key="org:resource" value="A"/>
			<date key="time:timestamp" value="2014-12-14T10:42:06.000+10:00"/>
			<string key="Count" value="106"/>
			<string key="Activity" value="ER Sepsis Triage"/>
			<string key="org:group" value="A"/>
		</event>
		<event>
			<string key="concept:name" value="IV Liquid"/>
			<string key="lifecycle:transition" value="complete"/>
			<string key="org:resource" value="A"/>
			<date key="time:timestamp" value="2014-12-14T10:42:17.000+10:00"/>
			<string key="Count" value="106"/>
			<string key="Activity" value="IV Liquid"/>
			<string key="org:group" value="A"/>
		</event>
		<event>
			<string key="concept:name" value="LacticAcid"/>
			<string key="lifecycle:transition" value="complete"/>
			<string key="org:resource" value="B"/>
			<date key="time:timestamp" value="2014-12-14T10:50:00.000+10:00"/>
			<string key="Count" value="106"/>
			<string key="Activity" value="LacticAcid"/>
			<string key="org:group" value="B"/>
		</event>
		<event>
			<string key="concept:name" value="CRP"/>
			<string key="lifecycle:transition" value="complete"/>
			<string key="org:resource" value="B"/>
			<date key="time:timestamp" value="2014-12-14T10:50:00.000+10:00"/>
			<string key="Count" value="106"/>
			<string key="Activity" value="CRP"/>
			<string key="org:group" value="B"/>
		</event>
		<event>
			<string key="concept:name" value="Leucocytes"/>
			<string key="lifecycle:transition" value="complete"/>
			<string key="org:resource" value="B"/>
			<date key="time:timestamp" value="2014-12-14T10:50:00.000+10:00"/>
			<string key="Count" value="106"/>
			<string key="Activity" value="Leucocytes"/>
			<string key="org:group" value="B"/>
		</event>
		<event>
			<string key="concept:name" value="IV Antibiotics"/>
			<string key="lifecycle:transition" value="complete"/>
			<string key="org:resource" value="A"/>
			<date key="time:timestamp" value="2014-12-14T13:11:53.000+10:00"/>
			<string key="Count" value="106"/>
			<string key="Activity" value="IV Antibiotics"/>
			<string key="org:group" value="A"/>
		</event>
		<event>
			<string key="concept:name" value="Admission NC"/>
			<string key="lifecycle:transition" value="complete"/>
			<string key="org:resource" value="G"/>
			<date key="time:timestamp" value="2014-12-14T13:12:54.000+10:00"/>
			<string key="Count" value="106"/>
			<string key="Activity" value="Admission NC"/>
			<string key="org:group" value="G"/>
		</event>
		<event>
			<string key="concept:name" value="CRP"/>
			<string key="lifecycle:transition" value="complete"/>
			<string key="org:resource" value="B"/>
			<date key="time:timestamp" value="2014-12-14T16:00:00.000+10:00"/>
			<string key="Count" value="106"/>
			<string key="Activity" value="CRP"/>
			<string key="org:group" value="B"/>
		</event>
		<event>
			<string key="concept:name" value="Leucocytes"/>
			<string key="lifecycle:transition" value="complete"/>
			<string key="org:resource" value="B"/>
			<date key="time:timestamp" value="2014-12-14T16:00:00.000+10:00"/>
			<string key="Count" value="106"/>
			<string key="Activity" value="Leucocytes"/>
			<string key="org:group" value="B"/>
		</event>
		<event>
			<string key="concept:name" value="Admission NC"/>
			<string key="lifecycle:transition" value="complete"/>
			<string key="org:resource" value="D"/>
			<date key="time:timestamp" value="2014-12-14T23:00:00.000+10:00"/>
			<string key="Count" value="106"/>
			<string key="Activity" value="Admission NC"/>
			<string key="org:group" value="D"/>
		</event>
		<event>
			<string key="concept:name" value="CRP"/>
			<string key="lifecycle:transition" value="complete"/>
			<string key="org:resource" value="B"/>
			<date key="time:timestamp" value="2014-12-15T17:00:00.000+10:00"/>
			<string key="Count" value="106"/>
			<string key="Activity" value="CRP"/>
			<string key="org:group" value="B"/>
		</event>
		<event>
			<string key="concept:name" value="Leucocytes"/>
			<string key="lifecycle:transition" value="complete"/>
			<string key="org:resource" value="B"/>
			<date key="time:timestamp" value="2014-12-15T17:00:00.000+10:00"/>
			<string key="Count" value="106"/>
			<string key="Activity" value="Leucocytes"/>
			<string key="org:group" value="B"/>
		</event>
		<event>
			<string key="concept:name" value="CRP"/>
			<string key="lifecycle:transition" value="complete"/>
			<string key="org:resource" value="B"/>
			<date key="time:timestamp" value="2014-12-16T17:00:00.000+10:00"/>
			<string key="Count" value="106"/>
			<string key="Activity" value="CRP"/>
			<string key="org:group" value="B"/>
		</event>
		<event>
			<string key="concept:name" value="Leucocytes"/>
			<string key="lifecycle:transition" value="complete"/>
			<string key="org:resource" value="B"/>
			<date key="time:timestamp" value="2014-12-17T17:00:00.000+10:00"/>
			<string key="Count" value="106"/>
			<string key="Activity" value="Leucocytes"/>
			<string key="org:group" value="B"/>
		</event>
		<event>
			<string key="concept:name" value="CRP"/>
			<string key="lifecycle:transition" value="complete"/>
			<string key="org:resource" value="B"/>
			<date key="time:timestamp" value="2014-12-17T17:00:00.000+10:00"/>
			<string key="Count" value="106"/>
			<string key="Activity" value="CRP"/>
			<string key="org:group" value="B"/>
		</event>
		<event>
			<string key="concept:name" value="Leucocytes"/>
			<string key="lifecycle:transition" value="complete"/>
			<string key="org:resource" value="B"/>
			<date key="time:timestamp" value="2014-12-19T17:00:00.000+10:00"/>
			<string key="Count" value="106"/>
			<string key="Activity" value="Leucocytes"/>
			<string key="org:group" value="B"/>
		</event>
		<event>
			<string key="concept:name" value="CRP"/>
			<string key="lifecycle:transition" value="complete"/>
			<string key="org:resource" value="B"/>
			<date key="time:timestamp" value="2014-12-19T17:00:00.000+10:00"/>
			<string key="Count" value="106"/>
			<string key="Activity" value="CRP"/>
			<string key="org:group" value="B"/>
		</event>
		<event>
			<string key="concept:name" value="Release A"/>
			<string key="lifecycle:transition" value="complete"/>
			<string key="org:resource" value="E"/>
			<date key="time:timestamp" value="2014-12-25T20:00:00.000+10:00"/>
			<string key="Count" value="106"/>
			<string key="Activity" value="Release A"/>
			<string key="org:group" value="E"/>
		</event>
	</trace>
	<trace>
		<string key="concept:name" value="JV"/>
		<string key="variant" value="Variant 55"/>
		<int key="variant-index" value="55"/>
		<string key="creator" value="Fluxicon Disco"/>
		<event>
			<string key="concept:name" value="ER Registration"/>
			<string key="lifecycle:transition" value="complete"/>
			<string key="org:resource" value="A"/>
			<date key="time:timestamp" value="2014-12-03T10:25:29.000+10:00"/>
			<string key="Count" value="106"/>
			<string key="Activity" value="ER Registration"/>
			<string key="InfectionSuspected" value="TRUE"/>
			<string key="org:group" value="A"/>
		</event>
		<event>
			<string key="concept:name" value="ER Triage"/>
			<string key="lifecycle:transition" value="complete"/>
			<string key="org:resource" value="C"/>
			<date key="time:timestamp" value="2014-12-03T10:32:21.000+10:00"/>
			<string key="Count" value="106"/>
			<string key="Activity" value="ER Triage"/>
			<string key="org:group" value="C"/>
		</event>
		<event>
			<string key="concept:name" value="ER Sepsis Triage"/>
			<string key="lifecycle:transition" value="complete"/>
			<string key="org:resource" value="A"/>
			<date key="time:timestamp" value="2014-12-03T10:32:45.000+10:00"/>
			<string key="Count" value="106"/>
			<string key="Activity" value="ER Sepsis Triage"/>
			<string key="org:group" value="A"/>
		</event>
		<event>
			<string key="concept:name" value="IV Liquid"/>
			<string key="lifecycle:transition" value="complete"/>
			<string key="org:resource" value="A"/>
			<date key="time:timestamp" value="2014-12-03T10:45:48.000+10:00"/>
			<string key="Count" value="106"/>
			<string key="Activity" value="IV Liquid"/>
			<string key="org:group" value="A"/>
		</event>
		<event>
			<string key="concept:name" value="IV Antibiotics"/>
			<string key="lifecycle:transition" value="complete"/>
			<string key="org:resource" value="A"/>
			<date key="time:timestamp" value="2014-12-03T10:45:51.000+10:00"/>
			<string key="Count" value="106"/>
			<string key="Activity" value="IV Antibiotics"/>
			<string key="org:group" value="A"/>
		</event>
		<event>
			<string key="concept:name" value="Leucocytes"/>
			<string key="lifecycle:transition" value="complete"/>
			<string key="org:resource" value="B"/>
			<date key="time:timestamp" value="2014-12-03T10:51:00.000+10:00"/>
			<string key="Count" value="106"/>
			<string key="Activity" value="Leucocytes"/>
			<string key="org:group" value="B"/>
		</event>
		<event>
			<string key="concept:name" value="LacticAcid"/>
			<string key="lifecycle:transition" value="complete"/>
			<string key="org:resource" value="B"/>
			<date key="time:timestamp" value="2014-12-03T10:51:00.000+10:00"/>
			<string key="Count" value="106"/>
			<string key="Activity" value="LacticAcid"/>
			<string key="org:group" value="B"/>
		</event>
		<event>
			<string key="concept:name" value="CRP"/>
			<string key="lifecycle:transition" value="complete"/>
			<string key="org:resource" value="B"/>
			<date key="time:timestamp" value="2014-12-03T10:51:00.000+10:00"/>
			<string key="Count" value="106"/>
			<string key="Activity" value="CRP"/>
			<string key="org:group" value="B"/>
		</event>
		<event>
			<string key="concept:name" value="Admission NC"/>
			<string key="lifecycle:transition" value="complete"/>
			<string key="org:resource" value="O"/>
			<date key="time:timestamp" value="2014-12-03T13:16:29.000+10:00"/>
			<string key="Count" value="106"/>
			<string key="Activity" value="Admission NC"/>
			<string key="org:group" value="O"/>
		</event>
		<event>
			<string key="concept:name" value="CRP"/>
			<string key="lifecycle:transition" value="complete"/>
			<string key="org:resource" value="B"/>
			<date key="time:timestamp" value="2014-12-04T16:00:00.000+10:00"/>
			<string key="Count" value="106"/>
			<string key="Activity" value="CRP"/>
			<string key="org:group" value="B"/>
		</event>
		<event>
			<string key="concept:name" value="LacticAcid"/>
			<string key="lifecycle:transition" value="complete"/>
			<string key="org:resource" value="B"/>
			<date key="time:timestamp" value="2014-12-04T16:00:00.000+10:00"/>
			<string key="Count" value="106"/>
			<string key="Activity" value="LacticAcid"/>
			<string key="org:group" value="B"/>
		</event>
		<event>
			<string key="concept:name" value="Leucocytes"/>
			<string key="lifecycle:transition" value="complete"/>
			<string key="org:resource" value="B"/>
			<date key="time:timestamp" value="2014-12-04T16:00:00.000+10:00"/>
			<string key="Count" value="106"/>
			<string key="Activity" value="Leucocytes"/>
			<string key="org:group" value="B"/>
		</event>
		<event>
			<string key="concept:name" value="Leucocytes"/>
			<string key="lifecycle:transition" value="complete"/>
			<string key="org:resource" value="B"/>
			<date key="time:timestamp" value="2014-12-07T16:00:00.000+10:00"/>
			<string key="Count" value="106"/>
			<string key="Activity" value="Leucocytes"/>
			<string key="org:group" value="B"/>
		</event>
		<event>
			<string key="concept:name" value="CRP"/>
			<string key="lifecycle:transition" value="complete"/>
			<string key="org:resource" value="B"/>
			<date key="time:timestamp" value="2014-12-07T16:00:00.000+10:00"/>
			<string key="Count" value="106"/>
			<string key="Activity" value="CRP"/>
			<string key="org:group" value="B"/>
		</event>
		<event>
			<string key="concept:name" value="Release A"/>
			<string key="lifecycle:transition" value="complete"/>
			<string key="org:resource" value="E"/>
			<date key="time:timestamp" value="2014-12-08T22:00:00.000+10:00"/>
			<string key="Count" value="106"/>
			<string key="Activity" value="Release A"/>
			<string key="org:group" value="E"/>
		</event>
	</trace>
	<trace>
		<string key="concept:name" value="MV"/>
		<string key="variant" value="Variant 56"/>
		<int key="variant-index" value="56"/>
		<string key="creator" value="Fluxicon Disco"/>
		<event>
			<string key="concept:name" value="ER Registration"/>
			<string key="lifecycle:transition" value="complete"/>
			<string key="org:resource" value="A"/>
			<date key="time:timestamp" value="2015-01-18T05:30:00.000+10:00"/>
			<string key="Count" value="106"/>
			<string key="Activity" value="ER Registration"/>
			<string key="InfectionSuspected" value="TRUE"/>
			<string key="org:group" value="A"/>
		</event>
		<event>
			<string key="concept:name" value="ER Triage"/>
			<string key="lifecycle:transition" value="complete"/>
			<string key="org:resource" value="C"/>
			<date key="time:timestamp" value="2015-01-18T05:53:41.000+10:00"/>
			<string key="Count" value="106"/>
			<string key="Activity" value="ER Triage"/>
			<string key="org:group" value="C"/>
		</event>
		<event>
			<string key="concept:name" value="Leucocytes"/>
			<string key="lifecycle:transition" value="complete"/>
			<string key="org:resource" value="B"/>
			<date key="time:timestamp" value="2015-01-18T06:15:00.000+10:00"/>
			<string key="Count" value="106"/>
			<string key="Activity" value="Leucocytes"/>
			<string key="org:group" value="B"/>
		</event>
		<event>
			<string key="concept:name" value="CRP"/>
			<string key="lifecycle:transition" value="complete"/>
			<string key="org:resource" value="B"/>
			<date key="time:timestamp" value="2015-01-18T06:15:00.000+10:00"/>
			<string key="Count" value="106"/>
			<string key="Activity" value="CRP"/>
			<string key="org:group" value="B"/>
		</event>
		<event>
			<string key="concept:name" value="LacticAcid"/>
			<string key="lifecycle:transition" value="complete"/>
			<string key="org:resource" value="B"/>
			<date key="time:timestamp" value="2015-01-18T06:15:00.000+10:00"/>
			<string key="Count" value="106"/>
			<string key="Activity" value="LacticAcid"/>
			<string key="org:group" value="B"/>
		</event>
		<event>
			<string key="concept:name" value="ER Sepsis Triage"/>
			<string key="lifecycle:transition" value="complete"/>
			<string key="org:resource" value="A"/>
			<date key="time:timestamp" value="2015-01-18T06:18:52.000+10:00"/>
			<string key="Count" value="106"/>
			<string key="Activity" value="ER Sepsis Triage"/>
			<string key="org:group" value="A"/>
		</event>
		<event>
			<string key="concept:name" value="IV Liquid"/>
			<string key="lifecycle:transition" value="complete"/>
			<string key="org:resource" value="A"/>
			<date key="time:timestamp" value="2015-01-18T06:19:14.000+10:00"/>
			<string key="Count" value="106"/>
			<string key="Activity" value="IV Liquid"/>
			<string key="org:group" value="A"/>
		</event>
		<event>
			<string key="concept:name" value="IV Antibiotics"/>
			<string key="lifecycle:transition" value="complete"/>
			<string key="org:resource" value="A"/>
			<date key="time:timestamp" value="2015-01-18T06:19:32.000+10:00"/>
			<string key="Count" value="106"/>
			<string key="Activity" value="IV Antibiotics"/>
			<string key="org:group" value="A"/>
		</event>
		<event>
			<string key="concept:name" value="Admission NC"/>
			<string key="lifecycle:transition" value="complete"/>
			<string key="org:resource" value="G"/>
			<date key="time:timestamp" value="2015-01-18T09:39:51.000+10:00"/>
			<string key="Count" value="106"/>
			<string key="Activity" value="Admission NC"/>
			<string key="org:group" value="G"/>
		</event>
		<event>
			<string key="concept:name" value="CRP"/>
			<string key="lifecycle:transition" value="complete"/>
			<string key="org:resource" value="B"/>
			<date key="time:timestamp" value="2015-01-18T16:00:00.000+10:00"/>
			<string key="Count" value="106"/>
			<string key="Activity" value="CRP"/>
			<string key="org:group" value="B"/>
		</event>
		<event>
			<string key="concept:name" value="Leucocytes"/>
			<string key="lifecycle:transition" value="complete"/>
			<string key="org:resource" value="B"/>
			<date key="time:timestamp" value="2015-01-18T16:00:00.000+10:00"/>
			<string key="Count" value="106"/>
			<string key="Activity" value="Leucocytes"/>
			<string key="org:group" value="B"/>
		</event>
		<event>
			<string key="concept:name" value="Admission NC"/>
			<string key="lifecycle:transition" value="complete"/>
			<string key="org:resource" value="F"/>
			<date key="time:timestamp" value="2015-01-18T20:00:00.000+10:00"/>
			<string key="Count" value="106"/>
			<string key="Activity" value="Admission NC"/>
			<string key="org:group" value="F"/>
		</event>
		<event>
			<string key="concept:name" value="CRP"/>
			<string key="lifecycle:transition" value="complete"/>
			<string key="org:resource" value="B"/>
			<date key="time:timestamp" value="2015-01-19T17:00:00.000+10:00"/>
			<string key="Count" value="106"/>
			<string key="Activity" value="CRP"/>
			<string key="org:group" value="B"/>
		</event>
		<event>
			<string key="concept:name" value="Leucocytes"/>
			<string key="lifecycle:transition" value="complete"/>
			<string key="org:resource" value="B"/>
			<date key="time:timestamp" value="2015-01-19T17:00:00.000+10:00"/>
			<string key="Count" value="106"/>
			<string key="Activity" value="Leucocytes"/>
			<string key="org:group" value="B"/>
		</event>
		<event>
			<string key="concept:name" value="CRP"/>
			<string key="lifecycle:transition" value="complete"/>
			<string key="org:resource" value="B"/>
			<date key="time:timestamp" value="2015-01-21T20:01:00.000+10:00"/>
			<string key="Count" value="106"/>
			<string key="Activity" value="CRP"/>
			<string key="org:group" value="B"/>
		</event>
		<event>
			<string key="concept:name" value="Release A"/>
			<string key="lifecycle:transition" value="complete"/>
			<string key="org:resource" value="E"/>
			<date key="time:timestamp" value="2015-01-22T01:00:00.000+10:00"/>
			<string key="Count" value="106"/>
			<string key="Activity" value="Release A"/>
			<string key="org:group" value="E"/>
		</event>
	</trace>
	<trace>
		<string key="concept:name" value="RW"/>
		<string key="variant" value="Variant 57"/>
		<int key="variant-index" value="57"/>
		<string key="creator" value="Fluxicon Disco"/>
		<event>
			<string key="concept:name" value="ER Registration"/>
			<string key="lifecycle:transition" value="complete"/>
			<string key="org:resource" value="A"/>
			<date key="time:timestamp" value="2014-11-16T01:48:51.000+10:00"/>
			<string key="Count" value="106"/>
			<string key="Activity" value="ER Registration"/>
			<string key="InfectionSuspected" value="TRUE"/>
			<string key="org:group" value="A"/>
		</event>
		<event>
			<string key="concept:name" value="ER Triage"/>
			<string key="lifecycle:transition" value="complete"/>
			<string key="org:resource" value="C"/>
			<date key="time:timestamp" value="2014-11-16T01:52:27.000+10:00"/>
			<string key="Count" value="106"/>
			<string key="Activity" value="ER Triage"/>
			<string key="org:group" value="C"/>
		</event>
		<event>
			<string key="concept:name" value="ER Sepsis Triage"/>
			<string key="lifecycle:transition" value="complete"/>
			<string key="org:resource" value="A"/>
			<date key="time:timestamp" value="2014-11-16T01:52:40.000+10:00"/>
			<string key="Count" value="106"/>
			<string key="Activity" value="ER Sepsis Triage"/>
			<string key="org:group" value="A"/>
		</event>
		<event>
			<string key="concept:name" value="CRP"/>
			<string key="lifecycle:transition" value="complete"/>
			<string key="org:resource" value="B"/>
			<date key="time:timestamp" value="2014-11-16T02:13:00.000+10:00"/>
			<string key="Count" value="106"/>
			<string key="Activity" value="CRP"/>
			<string key="org:group" value="B"/>
		</event>
		<event>
			<string key="concept:name" value="LacticAcid"/>
			<string key="lifecycle:transition" value="complete"/>
			<string key="org:resource" value="B"/>
			<date key="time:timestamp" value="2014-11-16T02:13:00.000+10:00"/>
			<string key="Count" value="106"/>
			<string key="Activity" value="LacticAcid"/>
			<string key="org:group" value="B"/>
		</event>
		<event>
			<string key="concept:name" value="Leucocytes"/>
			<string key="lifecycle:transition" value="complete"/>
			<string key="org:resource" value="B"/>
			<date key="time:timestamp" value="2014-11-16T02:13:00.000+10:00"/>
			<string key="Count" value="106"/>
			<string key="Activity" value="Leucocytes"/>
			<string key="org:group" value="B"/>
		</event>
		<event>
			<string key="concept:name" value="IV Liquid"/>
			<string key="lifecycle:transition" value="complete"/>
			<string key="org:resource" value="A"/>
			<date key="time:timestamp" value="2014-11-16T02:37:18.000+10:00"/>
			<string key="Count" value="106"/>
			<string key="Activity" value="IV Liquid"/>
			<string key="org:group" value="A"/>
		</event>
		<event>
			<string key="concept:name" value="IV Antibiotics"/>
			<string key="lifecycle:transition" value="complete"/>
			<string key="org:resource" value="A"/>
			<date key="time:timestamp" value="2014-11-16T02:37:18.000+10:00"/>
			<string key="Count" value="106"/>
			<string key="Activity" value="IV Antibiotics"/>
			<string key="org:group" value="A"/>
		</event>
		<event>
			<string key="concept:name" value="Admission NC"/>
			<string key="lifecycle:transition" value="complete"/>
			<string key="org:resource" value="O"/>
			<date key="time:timestamp" value="2014-11-16T05:43:42.000+10:00"/>
			<string key="Count" value="106"/>
			<string key="Activity" value="Admission NC"/>
			<string key="org:group" value="O"/>
		</event>
		<event>
			<string key="concept:name" value="Leucocytes"/>
			<string key="lifecycle:transition" value="complete"/>
			<string key="org:resource" value="B"/>
			<date key="time:timestamp" value="2014-11-16T16:00:00.000+10:00"/>
			<string key="Count" value="106"/>
			<string key="Activity" value="Leucocytes"/>
			<string key="org:group" value="B"/>
		</event>
		<event>
			<string key="concept:name" value="CRP"/>
			<string key="lifecycle:transition" value="complete"/>
			<string key="org:resource" value="B"/>
			<date key="time:timestamp" value="2014-11-16T16:00:00.000+10:00"/>
			<string key="Count" value="106"/>
			<string key="Activity" value="CRP"/>
			<string key="org:group" value="B"/>
		</event>
		<event>
			<string key="concept:name" value="Admission NC"/>
			<string key="lifecycle:transition" value="complete"/>
			<string key="org:resource" value="I"/>
			<date key="time:timestamp" value="2014-11-16T19:00:00.000+10:00"/>
			<string key="Count" value="106"/>
			<string key="Activity" value="Admission NC"/>
			<string key="org:group" value="I"/>
		</event>
		<event>
			<string key="concept:name" value="CRP"/>
			<string key="lifecycle:transition" value="complete"/>
			<string key="org:resource" value="B"/>
			<date key="time:timestamp" value="2014-11-20T16:00:00.000+10:00"/>
			<string key="Count" value="106"/>
			<string key="Activity" value="CRP"/>
			<string key="org:group" value="B"/>
		</event>
		<event>
			<string key="concept:name" value="Leucocytes"/>
			<string key="lifecycle:transition" value="complete"/>
			<string key="org:resource" value="B"/>
			<date key="time:timestamp" value="2014-11-20T16:00:00.000+10:00"/>
			<string key="Count" value="106"/>
			<string key="Activity" value="Leucocytes"/>
			<string key="org:group" value="B"/>
		</event>
		<event>
			<string key="concept:name" value="Release A"/>
			<string key="lifecycle:transition" value="complete"/>
			<string key="org:resource" value="E"/>
			<date key="time:timestamp" value="2014-11-24T21:00:00.000+10:00"/>
			<string key="Count" value="106"/>
			<string key="Activity" value="Release A"/>
			<string key="org:group" value="E"/>
		</event>
	</trace>
	<trace>
		<string key="concept:name" value="SW"/>
		<string key="variant" value="Variant 58"/>
		<int key="variant-index" value="58"/>
		<string key="creator" value="Fluxicon Disco"/>
		<event>
			<string key="concept:name" value="ER Registration"/>
			<string key="lifecycle:transition" value="complete"/>
			<string key="org:resource" value="A"/>
			<date key="time:timestamp" value="2014-08-26T22:49:17.000+10:00"/>
			<string key="Count" value="106"/>
			<string key="Activity" value="ER Registration"/>
			<string key="InfectionSuspected" value="TRUE"/>
			<string key="org:group" value="A"/>
		</event>
		<event>
			<string key="concept:name" value="ER Triage"/>
			<string key="lifecycle:transition" value="complete"/>
			<string key="org:resource" value="C"/>
			<date key="time:timestamp" value="2014-08-26T22:58:02.000+10:00"/>
			<string key="Count" value="106"/>
			<string key="Activity" value="ER Triage"/>
			<string key="org:group" value="C"/>
		</event>
		<event>
			<string key="concept:name" value="ER Sepsis Triage"/>
			<string key="lifecycle:transition" value="complete"/>
			<string key="org:resource" value="A"/>
			<date key="time:timestamp" value="2014-08-26T22:58:15.000+10:00"/>
			<string key="Count" value="106"/>
			<string key="Activity" value="ER Sepsis Triage"/>
			<string key="org:group" value="A"/>
		</event>
		<event>
			<string key="concept:name" value="IV Liquid"/>
			<string key="lifecycle:transition" value="complete"/>
			<string key="org:resource" value="A"/>
			<date key="time:timestamp" value="2014-08-26T23:00:18.000+10:00"/>
			<string key="Count" value="106"/>
			<string key="Activity" value="IV Liquid"/>
			<string key="org:group" value="A"/>
		</event>
		<event>
			<string key="concept:name" value="IV Antibiotics"/>
			<string key="lifecycle:transition" value="complete"/>
			<string key="org:resource" value="A"/>
			<date key="time:timestamp" value="2014-08-26T23:00:21.000+10:00"/>
			<string key="Count" value="106"/>
			<string key="Activity" value="IV Antibiotics"/>
			<string key="org:group" value="A"/>
		</event>
		<event>
			<string key="concept:name" value="Leucocytes"/>
			<string key="lifecycle:transition" value="complete"/>
			<string key="org:resource" value="B"/>
			<date key="time:timestamp" value="2014-08-26T23:50:00.000+10:00"/>
			<string key="Count" value="106"/>
			<string key="Activity" value="Leucocytes"/>
			<string key="org:group" value="B"/>
		</event>
		<event>
			<string key="concept:name" value="CRP"/>
			<string key="lifecycle:transition" value="complete"/>
			<string key="org:resource" value="B"/>
			<date key="time:timestamp" value="2014-08-26T23:50:00.000+10:00"/>
			<string key="Count" value="106"/>
			<string key="Activity" value="CRP"/>
			<string key="org:group" value="B"/>
		</event>
		<event>
			<string key="concept:name" value="LacticAcid"/>
			<string key="lifecycle:transition" value="complete"/>
			<string key="org:resource" value="B"/>
			<date key="time:timestamp" value="2014-08-26T23:50:00.000+10:00"/>
			<string key="Count" value="106"/>
			<string key="Activity" value="LacticAcid"/>
			<string key="org:group" value="B"/>
		</event>
		<event>
			<string key="concept:name" value="Admission NC"/>
			<string key="lifecycle:transition" value="complete"/>
			<string key="org:resource" value="G"/>
			<date key="time:timestamp" value="2014-08-27T04:16:50.000+10:00"/>
			<string key="Count" value="106"/>
			<string key="Activity" value="Admission NC"/>
			<string key="org:group" value="G"/>
		</event>
		<event>
			<string key="concept:name" value="LacticAcid"/>
			<string key="lifecycle:transition" value="complete"/>
			<string key="org:resource" value="B"/>
			<date key="time:timestamp" value="2014-08-27T15:00:00.000+10:00"/>
			<string key="Count" value="106"/>
			<string key="Activity" value="LacticAcid"/>
			<string key="org:group" value="B"/>
		</event>
		<event>
			<string key="concept:name" value="Leucocytes"/>
			<string key="lifecycle:transition" value="complete"/>
			<string key="org:resource" value="B"/>
			<date key="time:timestamp" value="2014-08-27T15:00:00.000+10:00"/>
			<string key="Count" value="106"/>
			<string key="Activity" value="Leucocytes"/>
			<string key="org:group" value="B"/>
		</event>
		<event>
			<string key="concept:name" value="CRP"/>
			<string key="lifecycle:transition" value="complete"/>
			<string key="org:resource" value="B"/>
			<date key="time:timestamp" value="2014-08-27T15:00:00.000+10:00"/>
			<string key="Count" value="106"/>
			<string key="Activity" value="CRP"/>
			<string key="org:group" value="B"/>
		</event>
		<event>
			<string key="concept:name" value="Admission NC"/>
			<string key="lifecycle:transition" value="complete"/>
			<string key="org:resource" value="U"/>
			<date key="time:timestamp" value="2014-08-27T22:05:04.000+10:00"/>
			<string key="Count" value="106"/>
			<string key="Activity" value="Admission NC"/>
			<string key="org:group" value="U"/>
		</event>
		<event>
			<string key="concept:name" value="Admission NC"/>
			<string key="lifecycle:transition" value="complete"/>
			<string key="org:resource" value="M"/>
			<date key="time:timestamp" value="2014-08-29T19:30:00.000+10:00"/>
			<string key="Count" value="106"/>
			<string key="Activity" value="Admission NC"/>
			<string key="org:group" value="M"/>
		</event>
		<event>
			<string key="concept:name" value="Leucocytes"/>
			<string key="lifecycle:transition" value="complete"/>
			<string key="org:resource" value="B"/>
			<date key="time:timestamp" value="2014-08-30T16:00:00.000+10:00"/>
			<string key="Count" value="106"/>
			<string key="Activity" value="Leucocytes"/>
			<string key="org:group" value="B"/>
		</event>
		<event>
			<string key="concept:name" value="CRP"/>
			<string key="lifecycle:transition" value="complete"/>
			<string key="org:resource" value="B"/>
			<date key="time:timestamp" value="2014-08-30T16:00:00.000+10:00"/>
			<string key="Count" value="106"/>
			<string key="Activity" value="CRP"/>
			<string key="org:group" value="B"/>
		</event>
		<event>
			<string key="concept:name" value="Leucocytes"/>
			<string key="lifecycle:transition" value="complete"/>
			<string key="org:resource" value="B"/>
			<date key="time:timestamp" value="2014-08-31T16:00:00.000+10:00"/>
			<string key="Count" value="106"/>
			<string key="Activity" value="Leucocytes"/>
			<string key="org:group" value="B"/>
		</event>
		<event>
			<string key="concept:name" value="CRP"/>
			<string key="lifecycle:transition" value="complete"/>
			<string key="org:resource" value="B"/>
			<date key="time:timestamp" value="2014-08-31T16:00:00.000+10:00"/>
			<string key="Count" value="106"/>
			<string key="Activity" value="CRP"/>
			<string key="org:group" value="B"/>
		</event>
		<event>
			<string key="concept:name" value="Release A"/>
			<string key="lifecycle:transition" value="complete"/>
			<string key="org:resource" value="E"/>
			<date key="time:timestamp" value="2014-09-02T03:00:00.000+10:00"/>
			<string key="Count" value="106"/>
			<string key="Activity" value="Release A"/>
			<string key="org:group" value="E"/>
		</event>
	</trace>
	<trace>
		<string key="concept:name" value="EX"/>
		<string key="variant" value="Variant 59"/>
		<int key="variant-index" value="59"/>
		<string key="creator" value="Fluxicon Disco"/>
		<event>
			<string key="concept:name" value="ER Registration"/>
			<string key="lifecycle:transition" value="complete"/>
			<string key="org:resource" value="A"/>
			<date key="time:timestamp" value="2014-01-06T05:36:30.000+10:00"/>
			<string key="Count" value="106"/>
			<string key="Activity" value="ER Registration"/>
			<string key="InfectionSuspected" value="TRUE"/>
			<string key="org:group" value="A"/>
		</event>
		<event>
			<string key="concept:name" value="ER Triage"/>
			<string key="lifecycle:transition" value="complete"/>
			<string key="org:resource" value="C"/>
			<date key="time:timestamp" value="2014-01-06T05:49:04.000+10:00"/>
			<string key="Count" value="106"/>
			<string key="Activity" value="ER Triage"/>
			<string key="org:group" value="C"/>
		</event>
		<event>
			<string key="concept:name" value="ER Sepsis Triage"/>
			<string key="lifecycle:transition" value="complete"/>
			<string key="org:resource" value="A"/>
			<date key="time:timestamp" value="2014-01-06T05:49:14.000+10:00"/>
			<string key="Count" value="106"/>
			<string key="Activity" value="ER Sepsis Triage"/>
			<string key="org:group" value="A"/>
		</event>
		<event>
			<string key="concept:name" value="Leucocytes"/>
			<string key="lifecycle:transition" value="complete"/>
			<string key="org:resource" value="B"/>
			<date key="time:timestamp" value="2014-01-06T05:55:00.000+10:00"/>
			<string key="Count" value="106"/>
			<string key="Activity" value="Leucocytes"/>
			<string key="org:group" value="B"/>
		</event>
		<event>
			<string key="concept:name" value="LacticAcid"/>
			<string key="lifecycle:transition" value="complete"/>
			<string key="org:resource" value="B"/>
			<date key="time:timestamp" value="2014-01-06T05:55:00.000+10:00"/>
			<string key="Count" value="106"/>
			<string key="Activity" value="LacticAcid"/>
			<string key="org:group" value="B"/>
		</event>
		<event>
			<string key="concept:name" value="CRP"/>
			<string key="lifecycle:transition" value="complete"/>
			<string key="org:resource" value="B"/>
			<date key="time:timestamp" value="2014-01-06T05:55:00.000+10:00"/>
			<string key="Count" value="106"/>
			<string key="Activity" value="CRP"/>
			<string key="org:group" value="B"/>
		</event>
		<event>
			<string key="concept:name" value="IV Antibiotics"/>
			<string key="lifecycle:transition" value="complete"/>
			<string key="org:resource" value="A"/>
			<date key="time:timestamp" value="2014-01-06T06:00:00.000+10:00"/>
			<string key="Count" value="106"/>
			<string key="Activity" value="IV Antibiotics"/>
			<string key="org:group" value="A"/>
		</event>
		<event>
			<string key="concept:name" value="IV Liquid"/>
			<string key="lifecycle:transition" value="complete"/>
			<string key="org:resource" value="A"/>
			<date key="time:timestamp" value="2014-01-06T06:00:00.000+10:00"/>
			<string key="Count" value="106"/>
			<string key="Activity" value="IV Liquid"/>
			<string key="org:group" value="A"/>
		</event>
		<event>
			<string key="concept:name" value="Admission NC"/>
			<string key="lifecycle:transition" value="complete"/>
			<string key="org:resource" value="V"/>
			<date key="time:timestamp" value="2014-01-06T08:47:02.000+10:00"/>
			<string key="Count" value="106"/>
			<string key="Activity" value="Admission NC"/>
			<string key="org:group" value="V"/>
		</event>
		<event>
			<string key="concept:name" value="Admission NC"/>
			<string key="lifecycle:transition" value="complete"/>
			<string key="org:resource" value="O"/>
			<date key="time:timestamp" value="2014-01-06T23:30:26.000+10:00"/>
			<string key="Count" value="106"/>
			<string key="Activity" value="Admission NC"/>
			<string key="org:group" value="O"/>
		</event>
		<event>
			<string key="concept:name" value="Leucocytes"/>
			<string key="lifecycle:transition" value="complete"/>
			<string key="org:resource" value="B"/>
			<date key="time:timestamp" value="2014-01-07T17:00:00.000+10:00"/>
			<string key="Count" value="106"/>
			<string key="Activity" value="Leucocytes"/>
			<string key="org:group" value="B"/>
		</event>
		<event>
			<string key="concept:name" value="CRP"/>
			<string key="lifecycle:transition" value="complete"/>
			<string key="org:resource" value="B"/>
			<date key="time:timestamp" value="2014-01-07T17:00:00.000+10:00"/>
			<string key="Count" value="106"/>
			<string key="Activity" value="CRP"/>
			<string key="org:group" value="B"/>
		</event>
		<event>
			<string key="concept:name" value="CRP"/>
			<string key="lifecycle:transition" value="complete"/>
			<string key="org:resource" value="B"/>
			<date key="time:timestamp" value="2014-01-09T17:00:00.000+10:00"/>
			<string key="Count" value="106"/>
			<string key="Activity" value="CRP"/>
			<string key="org:group" value="B"/>
		</event>
		<event>
			<string key="concept:name" value="Leucocytes"/>
			<string key="lifecycle:transition" value="complete"/>
			<string key="org:resource" value="B"/>
			<date key="time:timestamp" value="2014-01-09T17:00:00.000+10:00"/>
			<string key="Count" value="106"/>
			<string key="Activity" value="Leucocytes"/>
			<string key="org:group" value="B"/>
		</event>
		<event>
			<string key="concept:name" value="CRP"/>
			<string key="lifecycle:transition" value="complete"/>
			<string key="org:resource" value="B"/>
			<date key="time:timestamp" value="2014-01-12T17:00:00.000+10:00"/>
			<string key="Count" value="106"/>
			<string key="Activity" value="CRP"/>
			<string key="org:group" value="B"/>
		</event>
		<event>
			<string key="concept:name" value="Admission NC"/>
			<string key="lifecycle:transition" value="complete"/>
			<string key="org:resource" value="W"/>
			<date key="time:timestamp" value="2014-01-14T22:15:00.000+10:00"/>
			<string key="Count" value="106"/>
			<string key="Activity" value="Admission NC"/>
			<string key="org:group" value="W"/>
		</event>
		<event>
			<string key="concept:name" value="Admission NC"/>
			<string key="lifecycle:transition" value="complete"/>
			<string key="org:resource" value="O"/>
			<date key="time:timestamp" value="2014-01-15T00:32:05.000+10:00"/>
			<string key="Count" value="106"/>
			<string key="Activity" value="Admission NC"/>
			<string key="org:group" value="O"/>
		</event>
		<event>
			<string key="concept:name" value="CRP"/>
			<string key="lifecycle:transition" value="complete"/>
			<string key="org:resource" value="B"/>
			<date key="time:timestamp" value="2014-01-15T17:00:00.000+10:00"/>
			<string key="Count" value="106"/>
			<string key="Activity" value="CRP"/>
			<string key="org:group" value="B"/>
		</event>
		<event>
			<string key="concept:name" value="Admission NC"/>
			<string key="lifecycle:transition" value="complete"/>
			<string key="org:resource" value="Q"/>
			<date key="time:timestamp" value="2014-01-15T20:00:00.000+10:00"/>
			<string key="Count" value="106"/>
			<string key="Activity" value="Admission NC"/>
			<string key="org:group" value="Q"/>
		</event>
		<event>
			<string key="concept:name" value="Leucocytes"/>
			<string key="lifecycle:transition" value="complete"/>
			<string key="org:resource" value="B"/>
			<date key="time:timestamp" value="2014-01-19T17:00:00.000+10:00"/>
			<string key="Count" value="106"/>
			<string key="Activity" value="Leucocytes"/>
			<string key="org:group" value="B"/>
		</event>
		<event>
			<string key="concept:name" value="CRP"/>
			<string key="lifecycle:transition" value="complete"/>
			<string key="org:resource" value="B"/>
			<date key="time:timestamp" value="2014-01-19T17:00:00.000+10:00"/>
			<string key="Count" value="106"/>
			<string key="Activity" value="CRP"/>
			<string key="org:group" value="B"/>
		</event>
		<event>
			<string key="concept:name" value="CRP"/>
			<string key="lifecycle:transition" value="complete"/>
			<string key="org:resource" value="B"/>
			<date key="time:timestamp" value="2014-01-21T17:00:00.000+10:00"/>
			<string key="Count" value="106"/>
			<string key="Activity" value="CRP"/>
			<string key="org:group" value="B"/>
		</event>
		<event>
			<string key="concept:name" value="Leucocytes"/>
			<string key="lifecycle:transition" value="complete"/>
			<string key="org:resource" value="B"/>
			<date key="time:timestamp" value="2014-01-21T17:00:00.000+10:00"/>
			<string key="Count" value="106"/>
			<string key="Activity" value="Leucocytes"/>
			<string key="org:group" value="B"/>
		</event>
		<event>
			<string key="concept:name" value="Release A"/>
			<string key="lifecycle:transition" value="complete"/>
			<string key="org:resource" value="E"/>
			<date key="time:timestamp" value="2014-01-24T01:29:00.000+10:00"/>
			<string key="Count" value="106"/>
			<string key="Activity" value="Release A"/>
			<string key="org:group" value="E"/>
		</event>
	</trace>
	<trace>
		<string key="concept:name" value="HX"/>
		<string key="variant" value="Variant 60"/>
		<int key="variant-index" value="60"/>
		<string key="creator" value="Fluxicon Disco"/>
		<event>
			<string key="concept:name" value="ER Registration"/>
			<string key="lifecycle:transition" value="complete"/>
			<string key="org:resource" value="L"/>
			<date key="time:timestamp" value="2014-11-29T17:01:38.000+10:00"/>
			<string key="Count" value="106"/>
			<string key="Activity" value="ER Registration"/>
			<string key="InfectionSuspected" value="TRUE"/>
			<string key="org:group" value="L"/>
		</event>
		<event>
			<string key="concept:name" value="ER Triage"/>
			<string key="lifecycle:transition" value="complete"/>
			<string key="org:resource" value="C"/>
			<date key="time:timestamp" value="2014-11-29T17:03:38.000+10:00"/>
			<string key="Count" value="106"/>
			<string key="Activity" value="ER Triage"/>
			<string key="org:group" value="C"/>
		</event>
		<event>
			<string key="concept:name" value="ER Sepsis Triage"/>
			<string key="lifecycle:transition" value="complete"/>
			<string key="org:resource" value="L"/>
			<date key="time:timestamp" value="2014-11-29T17:15:58.000+10:00"/>
			<string key="Count" value="106"/>
			<string key="Activity" value="ER Sepsis Triage"/>
			<string key="org:group" value="L"/>
		</event>
		<event>
			<string key="concept:name" value="IV Liquid"/>
			<string key="lifecycle:transition" value="complete"/>
			<string key="org:resource" value="L"/>
			<date key="time:timestamp" value="2014-11-29T17:16:12.000+10:00"/>
			<string key="Count" value="106"/>
			<string key="Activity" value="IV Liquid"/>
			<string key="org:group" value="L"/>
		</event>
		<event>
			<string key="concept:name" value="LacticAcid"/>
			<string key="lifecycle:transition" value="complete"/>
			<string key="org:resource" value="B"/>
			<date key="time:timestamp" value="2014-11-29T17:23:00.000+10:00"/>
			<string key="Count" value="106"/>
			<string key="Activity" value="LacticAcid"/>
			<string key="org:group" value="B"/>
		</event>
		<event>
			<string key="concept:name" value="Leucocytes"/>
			<string key="lifecycle:transition" value="complete"/>
			<string key="org:resource" value="B"/>
			<date key="time:timestamp" value="2014-11-29T17:23:00.000+10:00"/>
			<string key="Count" value="106"/>
			<string key="Activity" value="Leucocytes"/>
			<string key="org:group" value="B"/>
		</event>
		<event>
			<string key="concept:name" value="CRP"/>
			<string key="lifecycle:transition" value="complete"/>
			<string key="org:resource" value="B"/>
			<date key="time:timestamp" value="2014-11-29T17:23:00.000+10:00"/>
			<string key="Count" value="106"/>
			<string key="Activity" value="CRP"/>
			<string key="org:group" value="B"/>
		</event>
		<event>
			<string key="concept:name" value="IV Antibiotics"/>
			<string key="lifecycle:transition" value="complete"/>
			<string key="org:resource" value="L"/>
			<date key="time:timestamp" value="2014-11-29T18:46:45.000+10:00"/>
			<string key="Count" value="106"/>
			<string key="Activity" value="IV Antibiotics"/>
			<string key="org:group" value="L"/>
		</event>
		<event>
			<string key="concept:name" value="Admission NC"/>
			<string key="lifecycle:transition" value="complete"/>
			<string key="org:resource" value="M"/>
			<date key="time:timestamp" value="2014-11-29T18:47:58.000+10:00"/>
			<string key="Count" value="106"/>
			<string key="Activity" value="Admission NC"/>
			<string key="org:group" value="M"/>
		</event>
		<event>
			<string key="concept:name" value="Release A"/>
			<string key="lifecycle:transition" value="complete"/>
			<string key="org:resource" value="E"/>
			<date key="time:timestamp" value="2014-12-03T02:00:00.000+10:00"/>
			<string key="Count" value="106"/>
			<string key="Activity" value="Release A"/>
			<string key="org:group" value="E"/>
		</event>
	</trace>
	<trace>
		<string key="concept:name" value="SX"/>
		<string key="variant" value="Variant 61"/>
		<int key="variant-index" value="61"/>
		<string key="creator" value="Fluxicon Disco"/>
		<event>
			<string key="concept:name" value="ER Registration"/>
			<string key="lifecycle:transition" value="complete"/>
			<string key="org:resource" value="A"/>
			<date key="time:timestamp" value="2014-08-19T03:29:33.000+10:00"/>
			<string key="Count" value="106"/>
			<string key="Activity" value="ER Registration"/>
			<string key="InfectionSuspected" value="TRUE"/>
			<string key="org:group" value="A"/>
		</event>
		<event>
			<string key="concept:name" value="ER Triage"/>
			<string key="lifecycle:transition" value="complete"/>
			<string key="org:resource" value="C"/>
			<date key="time:timestamp" value="2014-08-19T03:52:46.000+10:00"/>
			<string key="Count" value="106"/>
			<string key="Activity" value="ER Triage"/>
			<string key="org:group" value="C"/>
		</event>
		<event>
			<string key="concept:name" value="ER Sepsis Triage"/>
			<string key="lifecycle:transition" value="complete"/>
			<string key="org:resource" value="A"/>
			<date key="time:timestamp" value="2014-08-19T03:53:04.000+10:00"/>
			<string key="Count" value="106"/>
			<string key="Activity" value="ER Sepsis Triage"/>
			<string key="org:group" value="A"/>
		</event>
		<event>
			<string key="concept:name" value="Leucocytes"/>
			<string key="lifecycle:transition" value="complete"/>
			<string key="org:resource" value="B"/>
			<date key="time:timestamp" value="2014-08-19T04:19:00.000+10:00"/>
			<string key="Count" value="106"/>
			<string key="Activity" value="Leucocytes"/>
			<string key="org:group" value="B"/>
		</event>
		<event>
			<string key="concept:name" value="LacticAcid"/>
			<string key="lifecycle:transition" value="complete"/>
			<string key="org:resource" value="B"/>
			<date key="time:timestamp" value="2014-08-19T04:19:00.000+10:00"/>
			<string key="Count" value="106"/>
			<string key="Activity" value="LacticAcid"/>
			<string key="org:group" value="B"/>
		</event>
		<event>
			<string key="concept:name" value="CRP"/>
			<string key="lifecycle:transition" value="complete"/>
			<string key="org:resource" value="B"/>
			<date key="time:timestamp" value="2014-08-19T04:19:00.000+10:00"/>
			<string key="Count" value="106"/>
			<string key="Activity" value="CRP"/>
			<string key="org:group" value="B"/>
		</event>
		<event>
			<string key="concept:name" value="IV Liquid"/>
			<string key="lifecycle:transition" value="complete"/>
			<string key="org:resource" value="A"/>
			<date key="time:timestamp" value="2014-08-19T05:37:32.000+10:00"/>
			<string key="Count" value="106"/>
			<string key="Activity" value="IV Liquid"/>
			<string key="org:group" value="A"/>
		</event>
		<event>
			<string key="concept:name" value="IV Antibiotics"/>
			<string key="lifecycle:transition" value="complete"/>
			<string key="org:resource" value="A"/>
			<date key="time:timestamp" value="2014-08-19T05:37:37.000+10:00"/>
			<string key="Count" value="106"/>
			<string key="Activity" value="IV Antibiotics"/>
			<string key="org:group" value="A"/>
		</event>
		<event>
			<string key="concept:name" value="Admission NC"/>
			<string key="lifecycle:transition" value="complete"/>
			<string key="org:resource" value="K"/>
			<date key="time:timestamp" value="2014-08-19T08:31:39.000+10:00"/>
			<string key="Count" value="106"/>
			<string key="Activity" value="Admission NC"/>
			<string key="org:group" value="K"/>
		</event>
		<event>
			<string key="concept:name" value="Leucocytes"/>
			<string key="lifecycle:transition" value="complete"/>
			<string key="org:resource" value="B"/>
			<date key="time:timestamp" value="2014-08-19T15:00:00.000+10:00"/>
			<string key="Count" value="106"/>
			<string key="Activity" value="Leucocytes"/>
			<string key="org:group" value="B"/>
		</event>
		<event>
			<string key="concept:name" value="CRP"/>
			<string key="lifecycle:transition" value="complete"/>
			<string key="org:resource" value="B"/>
			<date key="time:timestamp" value="2014-08-19T15:00:00.000+10:00"/>
			<string key="Count" value="106"/>
			<string key="Activity" value="CRP"/>
			<string key="org:group" value="B"/>
		</event>
		<event>
			<string key="concept:name" value="LacticAcid"/>
			<string key="lifecycle:transition" value="complete"/>
			<string key="org:resource" value="B"/>
			<date key="time:timestamp" value="2014-08-19T15:00:00.000+10:00"/>
			<string key="Count" value="106"/>
			<string key="Activity" value="LacticAcid"/>
			<string key="org:group" value="B"/>
		</event>
		<event>
			<string key="concept:name" value="CRP"/>
			<string key="lifecycle:transition" value="complete"/>
			<string key="org:resource" value="B"/>
			<date key="time:timestamp" value="2014-08-20T15:08:00.000+10:00"/>
			<string key="Count" value="106"/>
			<string key="Activity" value="CRP"/>
			<string key="org:group" value="B"/>
		</event>
		<event>
			<string key="concept:name" value="Leucocytes"/>
			<string key="lifecycle:transition" value="complete"/>
			<string key="org:resource" value="B"/>
			<date key="time:timestamp" value="2014-08-20T15:08:00.000+10:00"/>
			<string key="Count" value="106"/>
			<string key="Activity" value="Leucocytes"/>
			<string key="org:group" value="B"/>
		</event>
		<event>
			<string key="concept:name" value="Admission NC"/>
			<string key="lifecycle:transition" value="complete"/>
			<string key="org:resource" value="M"/>
			<date key="time:timestamp" value="2014-08-20T22:15:00.000+10:00"/>
			<string key="Count" value="106"/>
			<string key="Activity" value="Admission NC"/>
			<string key="org:group" value="M"/>
		</event>
		<event>
			<string key="concept:name" value="CRP"/>
			<string key="lifecycle:transition" value="complete"/>
			<string key="org:resource" value="B"/>
			<date key="time:timestamp" value="2014-08-21T16:00:00.000+10:00"/>
			<string key="Count" value="106"/>
			<string key="Activity" value="CRP"/>
			<string key="org:group" value="B"/>
		</event>
		<event>
			<string key="concept:name" value="Leucocytes"/>
			<string key="lifecycle:transition" value="complete"/>
			<string key="org:resource" value="B"/>
			<date key="time:timestamp" value="2014-08-23T16:00:00.000+10:00"/>
			<string key="Count" value="106"/>
			<string key="Activity" value="Leucocytes"/>
			<string key="org:group" value="B"/>
		</event>
		<event>
			<string key="concept:name" value="Leucocytes"/>
			<string key="lifecycle:transition" value="complete"/>
			<string key="org:resource" value="B"/>
			<date key="time:timestamp" value="2014-08-25T16:00:00.000+10:00"/>
			<string key="Count" value="106"/>
			<string key="Activity" value="Leucocytes"/>
			<string key="org:group" value="B"/>
		</event>
		<event>
			<string key="concept:name" value="CRP"/>
			<string key="lifecycle:transition" value="complete"/>
			<string key="org:resource" value="B"/>
			<date key="time:timestamp" value="2014-08-25T16:00:00.000+10:00"/>
			<string key="Count" value="106"/>
			<string key="Activity" value="CRP"/>
			<string key="org:group" value="B"/>
		</event>
		<event>
			<string key="concept:name" value="Release A"/>
			<string key="lifecycle:transition" value="complete"/>
			<string key="org:resource" value="E"/>
			<date key="time:timestamp" value="2014-08-25T21:15:00.000+10:00"/>
			<string key="Count" value="106"/>
			<string key="Activity" value="Release A"/>
			<string key="org:group" value="E"/>
		</event>
	</trace>
	<trace>
		<string key="concept:name" value="TX"/>
		<string key="variant" value="Variant 62"/>
		<int key="variant-index" value="62"/>
		<string key="creator" value="Fluxicon Disco"/>
		<event>
			<string key="concept:name" value="ER Registration"/>
			<string key="lifecycle:transition" value="complete"/>
			<string key="org:resource" value="A"/>
			<date key="time:timestamp" value="2014-11-28T04:23:59.000+10:00"/>
			<string key="Count" value="106"/>
			<string key="Activity" value="ER Registration"/>
			<string key="InfectionSuspected" value="TRUE"/>
			<string key="org:group" value="A"/>
		</event>
		<event>
			<string key="concept:name" value="ER Triage"/>
			<string key="lifecycle:transition" value="complete"/>
			<string key="org:resource" value="C"/>
			<date key="time:timestamp" value="2014-11-28T04:27:12.000+10:00"/>
			<string key="Count" value="106"/>
			<string key="Activity" value="ER Triage"/>
			<string key="org:group" value="C"/>
		</event>
		<event>
			<string key="concept:name" value="ER Sepsis Triage"/>
			<string key="lifecycle:transition" value="complete"/>
			<string key="org:resource" value="A"/>
			<date key="time:timestamp" value="2014-11-28T04:33:24.000+10:00"/>
			<string key="Count" value="106"/>
			<string key="Activity" value="ER Sepsis Triage"/>
			<string key="org:group" value="A"/>
		</event>
		<event>
			<string key="concept:name" value="IV Liquid"/>
			<string key="lifecycle:transition" value="complete"/>
			<string key="org:resource" value="A"/>
			<date key="time:timestamp" value="2014-11-28T04:33:48.000+10:00"/>
			<string key="Count" value="106"/>
			<string key="Activity" value="IV Liquid"/>
			<string key="org:group" value="A"/>
		</event>
		<event>
			<string key="concept:name" value="IV Antibiotics"/>
			<string key="lifecycle:transition" value="complete"/>
			<string key="org:resource" value="A"/>
			<date key="time:timestamp" value="2014-11-28T04:33:51.000+10:00"/>
			<string key="Count" value="106"/>
			<string key="Activity" value="IV Antibiotics"/>
			<string key="org:group" value="A"/>
		</event>
		<event>
			<string key="concept:name" value="Leucocytes"/>
			<string key="lifecycle:transition" value="complete"/>
			<string key="org:resource" value="B"/>
			<date key="time:timestamp" value="2014-11-28T05:04:00.000+10:00"/>
			<string key="Count" value="106"/>
			<string key="Activity" value="Leucocytes"/>
			<string key="org:group" value="B"/>
		</event>
		<event>
			<string key="concept:name" value="CRP"/>
			<string key="lifecycle:transition" value="complete"/>
			<string key="org:resource" value="B"/>
			<date key="time:timestamp" value="2014-11-28T05:04:00.000+10:00"/>
			<string key="Count" value="106"/>
			<string key="Activity" value="CRP"/>
			<string key="org:group" value="B"/>
		</event>
		<event>
			<string key="concept:name" value="LacticAcid"/>
			<string key="lifecycle:transition" value="complete"/>
			<string key="org:resource" value="B"/>
			<date key="time:timestamp" value="2014-11-28T05:04:00.000+10:00"/>
			<string key="Count" value="106"/>
			<string key="Activity" value="LacticAcid"/>
			<string key="org:group" value="B"/>
		</event>
		<event>
			<string key="concept:name" value="Admission NC"/>
			<string key="lifecycle:transition" value="complete"/>
			<string key="org:resource" value="I"/>
			<date key="time:timestamp" value="2014-11-28T06:37:35.000+10:00"/>
			<string key="Count" value="106"/>
			<string key="Activity" value="Admission NC"/>
			<string key="org:group" value="I"/>
		</event>
		<event>
			<string key="concept:name" value="CRP"/>
			<string key="lifecycle:transition" value="complete"/>
			<string key="org:resource" value="B"/>
			<date key="time:timestamp" value="2014-11-28T16:00:00.000+10:00"/>
			<string key="Count" value="106"/>
			<string key="Activity" value="CRP"/>
			<string key="org:group" value="B"/>
		</event>
		<event>
			<string key="concept:name" value="Leucocytes"/>
			<string key="lifecycle:transition" value="complete"/>
			<string key="org:resource" value="B"/>
			<date key="time:timestamp" value="2014-11-28T16:00:00.000+10:00"/>
			<string key="Count" value="106"/>
			<string key="Activity" value="Leucocytes"/>
			<string key="org:group" value="B"/>
		</event>
		<event>
			<string key="concept:name" value="Leucocytes"/>
			<string key="lifecycle:transition" value="complete"/>
			<string key="org:resource" value="B"/>
			<date key="time:timestamp" value="2014-11-30T16:00:00.000+10:00"/>
			<string key="Count" value="106"/>
			<string key="Activity" value="Leucocytes"/>
			<string key="org:group" value="B"/>
		</event>
		<event>
			<string key="concept:name" value="CRP"/>
			<string key="lifecycle:transition" value="complete"/>
			<string key="org:resource" value="B"/>
			<date key="time:timestamp" value="2014-11-30T16:00:00.000+10:00"/>
			<string key="Count" value="106"/>
			<string key="Activity" value="CRP"/>
			<string key="org:group" value="B"/>
		</event>
		<event>
			<string key="concept:name" value="Release A"/>
			<string key="lifecycle:transition" value="complete"/>
			<string key="org:resource" value="E"/>
			<date key="time:timestamp" value="2014-11-30T22:00:00.000+10:00"/>
			<string key="Count" value="106"/>
			<string key="Activity" value="Release A"/>
			<string key="org:group" value="E"/>
		</event>
		<event>
			<string key="concept:name" value="Return ER"/>
			<string key="lifecycle:transition" value="complete"/>
			<string key="org:resource" value="?"/>
			<date key="time:timestamp" value="2015-04-02T19:33:25.000+10:00"/>
			<string key="Count" value="106"/>
			<string key="Activity" value="Return ER"/>
			<string key="org:group" value="?"/>
		</event>
	</trace>
	<trace>
		<string key="concept:name" value="DY"/>
		<string key="variant" value="Variant 63"/>
		<int key="variant-index" value="63"/>
		<string key="creator" value="Fluxicon Disco"/>
		<event>
			<string key="concept:name" value="ER Registration"/>
			<string key="lifecycle:transition" value="complete"/>
			<string key="org:resource" value="A"/>
			<date key="time:timestamp" value="2014-10-18T06:14:45.000+10:00"/>
			<string key="Count" value="106"/>
			<string key="Activity" value="ER Registration"/>
			<string key="InfectionSuspected" value="TRUE"/>
			<string key="org:group" value="A"/>
		</event>
		<event>
			<string key="concept:name" value="ER Triage"/>
			<string key="lifecycle:transition" value="complete"/>
			<string key="org:resource" value="C"/>
			<date key="time:timestamp" value="2014-10-18T06:20:19.000+10:00"/>
			<string key="Count" value="106"/>
			<string key="Activity" value="ER Triage"/>
			<string key="org:group" value="C"/>
		</event>
		<event>
			<string key="concept:name" value="ER Sepsis Triage"/>
			<string key="lifecycle:transition" value="complete"/>
			<string key="org:resource" value="A"/>
			<date key="time:timestamp" value="2014-10-18T06:20:32.000+10:00"/>
			<string key="Count" value="106"/>
			<string key="Activity" value="ER Sepsis Triage"/>
			<string key="org:group" value="A"/>
		</event>
		<event>
			<string key="concept:name" value="Leucocytes"/>
			<string key="lifecycle:transition" value="complete"/>
			<string key="org:resource" value="B"/>
			<date key="time:timestamp" value="2014-10-18T06:29:00.000+10:00"/>
			<string key="Count" value="106"/>
			<string key="Activity" value="Leucocytes"/>
			<string key="org:group" value="B"/>
		</event>
		<event>
			<string key="concept:name" value="LacticAcid"/>
			<string key="lifecycle:transition" value="complete"/>
			<string key="org:resource" value="B"/>
			<date key="time:timestamp" value="2014-10-18T06:29:00.000+10:00"/>
			<string key="Count" value="106"/>
			<string key="Activity" value="LacticAcid"/>
			<string key="org:group" value="B"/>
		</event>
		<event>
			<string key="concept:name" value="CRP"/>
			<string key="lifecycle:transition" value="complete"/>
			<string key="org:resource" value="B"/>
			<date key="time:timestamp" value="2014-10-18T06:29:00.000+10:00"/>
			<string key="Count" value="106"/>
			<string key="Activity" value="CRP"/>
			<string key="org:group" value="B"/>
		</event>
		<event>
			<string key="concept:name" value="IV Liquid"/>
			<string key="lifecycle:transition" value="complete"/>
			<string key="org:resource" value="A"/>
			<date key="time:timestamp" value="2014-10-18T08:06:08.000+10:00"/>
			<string key="Count" value="106"/>
			<string key="Activity" value="IV Liquid"/>
			<string key="org:group" value="A"/>
		</event>
		<event>
			<string key="concept:name" value="IV Antibiotics"/>
			<string key="lifecycle:transition" value="complete"/>
			<string key="org:resource" value="A"/>
			<date key="time:timestamp" value="2014-10-18T08:06:11.000+10:00"/>
			<string key="Count" value="106"/>
			<string key="Activity" value="IV Antibiotics"/>
			<string key="org:group" value="A"/>
		</event>
		<event>
			<string key="concept:name" value="Admission NC"/>
			<string key="lifecycle:transition" value="complete"/>
			<string key="org:resource" value="S"/>
			<date key="time:timestamp" value="2014-10-18T08:06:42.000+10:00"/>
			<string key="Count" value="106"/>
			<string key="Activity" value="Admission NC"/>
			<string key="org:group" value="S"/>
		</event>
		<event>
			<string key="concept:name" value="Leucocytes"/>
			<string key="lifecycle:transition" value="complete"/>
			<string key="org:resource" value="B"/>
			<date key="time:timestamp" value="2014-10-18T18:04:00.000+10:00"/>
			<string key="Count" value="106"/>
			<string key="Activity" value="Leucocytes"/>
			<string key="org:group" value="B"/>
		</event>
		<event>
			<string key="concept:name" value="Admission NC"/>
			<string key="lifecycle:transition" value="complete"/>
			<string key="org:resource" value="O"/>
			<date key="time:timestamp" value="2014-10-18T22:00:00.000+10:00"/>
			<string key="Count" value="106"/>
			<string key="Activity" value="Admission NC"/>
			<string key="org:group" value="O"/>
		</event>
		<event>
			<string key="concept:name" value="CRP"/>
			<string key="lifecycle:transition" value="complete"/>
			<string key="org:resource" value="B"/>
			<date key="time:timestamp" value="2014-10-22T16:00:00.000+10:00"/>
			<string key="Count" value="106"/>
			<string key="Activity" value="CRP"/>
			<string key="org:group" value="B"/>
		</event>
		<event>
			<string key="concept:name" value="Leucocytes"/>
			<string key="lifecycle:transition" value="complete"/>
			<string key="org:resource" value="B"/>
			<date key="time:timestamp" value="2014-10-22T16:00:00.000+10:00"/>
			<string key="Count" value="106"/>
			<string key="Activity" value="Leucocytes"/>
			<string key="org:group" value="B"/>
		</event>
		<event>
			<string key="concept:name" value="Release A"/>
			<string key="lifecycle:transition" value="complete"/>
			<string key="org:resource" value="E"/>
			<date key="time:timestamp" value="2014-10-24T19:00:00.000+10:00"/>
			<string key="Count" value="106"/>
			<string key="Activity" value="Release A"/>
			<string key="org:group" value="E"/>
		</event>
	</trace>
	<trace>
		<string key="concept:name" value="NY"/>
		<string key="variant" value="Variant 1"/>
		<int key="variant-index" value="1"/>
		<string key="creator" value="Fluxicon Disco"/>
		<event>
			<string key="concept:name" value="ER Registration"/>
			<string key="lifecycle:transition" value="complete"/>
			<string key="org:resource" value="A"/>
			<date key="time:timestamp" value="2014-02-05T00:26:22.000+10:00"/>
			<string key="Count" value="106"/>
			<string key="Activity" value="ER Registration"/>
			<string key="InfectionSuspected" value="TRUE"/>
			<string key="org:group" value="A"/>
		</event>
		<event>
			<string key="concept:name" value="ER Triage"/>
			<string key="lifecycle:transition" value="complete"/>
			<string key="org:resource" value="C"/>
			<date key="time:timestamp" value="2014-02-05T00:29:11.000+10:00"/>
			<string key="Count" value="106"/>
			<string key="Activity" value="ER Triage"/>
			<string key="org:group" value="C"/>
		</event>
		<event>
			<string key="concept:name" value="ER Sepsis Triage"/>
			<string key="lifecycle:transition" value="complete"/>
			<string key="org:resource" value="A"/>
			<date key="time:timestamp" value="2014-02-05T00:29:23.000+10:00"/>
			<string key="Count" value="106"/>
			<string key="Activity" value="ER Sepsis Triage"/>
			<string key="org:group" value="A"/>
		</event>
		<event>
			<string key="concept:name" value="LacticAcid"/>
			<string key="lifecycle:transition" value="complete"/>
			<string key="org:resource" value="B"/>
			<date key="time:timestamp" value="2014-02-05T00:35:00.000+10:00"/>
			<string key="Count" value="106"/>
			<string key="Activity" value="LacticAcid"/>
			<string key="org:group" value="B"/>
		</event>
		<event>
			<string key="concept:name" value="Leucocytes"/>
			<string key="lifecycle:transition" value="complete"/>
			<string key="org:resource" value="B"/>
			<date key="time:timestamp" value="2014-02-05T00:35:00.000+10:00"/>
			<string key="Count" value="106"/>
			<string key="Activity" value="Leucocytes"/>
			<string key="org:group" value="B"/>
		</event>
		<event>
			<string key="concept:name" value="CRP"/>
			<string key="lifecycle:transition" value="complete"/>
			<string key="org:resource" value="B"/>
			<date key="time:timestamp" value="2014-02-05T00:35:00.000+10:00"/>
			<string key="Count" value="106"/>
			<string key="Activity" value="CRP"/>
			<string key="org:group" value="B"/>
		</event>
		<event>
			<string key="concept:name" value="IV Liquid"/>
			<string key="lifecycle:transition" value="complete"/>
			<string key="org:resource" value="A"/>
			<date key="time:timestamp" value="2014-02-05T03:41:11.000+10:00"/>
			<string key="Count" value="106"/>
			<string key="Activity" value="IV Liquid"/>
			<string key="org:group" value="A"/>
		</event>
		<event>
			<string key="concept:name" value="IV Antibiotics"/>
			<string key="lifecycle:transition" value="complete"/>
			<string key="org:resource" value="A"/>
			<date key="time:timestamp" value="2014-02-05T03:41:48.000+10:00"/>
			<string key="Count" value="106"/>
			<string key="Activity" value="IV Antibiotics"/>
			<string key="org:group" value="A"/>
		</event>
	</trace>
	<trace>
		<string key="concept:name" value="VY"/>
		<string key="variant" value="Variant 64"/>
		<int key="variant-index" value="64"/>
		<string key="creator" value="Fluxicon Disco"/>
		<event>
			<string key="concept:name" value="ER Registration"/>
			<string key="lifecycle:transition" value="complete"/>
			<string key="org:resource" value="A"/>
			<date key="time:timestamp" value="2014-09-13T07:10:39.000+10:00"/>
			<string key="Count" value="106"/>
			<string key="Activity" value="ER Registration"/>
			<string key="InfectionSuspected" value="TRUE"/>
			<string key="org:group" value="A"/>
		</event>
		<event>
			<string key="concept:name" value="ER Triage"/>
			<string key="lifecycle:transition" value="complete"/>
			<string key="org:resource" value="C"/>
			<date key="time:timestamp" value="2014-09-13T07:39:52.000+10:00"/>
			<string key="Count" value="106"/>
			<string key="Activity" value="ER Triage"/>
			<string key="org:group" value="C"/>
		</event>
		<event>
			<string key="concept:name" value="LacticAcid"/>
			<string key="lifecycle:transition" value="complete"/>
			<string key="org:resource" value="B"/>
			<date key="time:timestamp" value="2014-09-13T08:02:00.000+10:00"/>
			<string key="Count" value="106"/>
			<string key="Activity" value="LacticAcid"/>
			<string key="org:group" value="B"/>
		</event>
		<event>
			<string key="concept:name" value="Leucocytes"/>
			<string key="lifecycle:transition" value="complete"/>
			<string key="org:resource" value="B"/>
			<date key="time:timestamp" value="2014-09-13T08:02:00.000+10:00"/>
			<string key="Count" value="106"/>
			<string key="Activity" value="Leucocytes"/>
			<string key="org:group" value="B"/>
		</event>
		<event>
			<string key="concept:name" value="CRP"/>
			<string key="lifecycle:transition" value="complete"/>
			<string key="org:resource" value="B"/>
			<date key="time:timestamp" value="2014-09-13T08:02:00.000+10:00"/>
			<string key="Count" value="106"/>
			<string key="Activity" value="CRP"/>
			<string key="org:group" value="B"/>
		</event>
		<event>
			<string key="concept:name" value="ER Sepsis Triage"/>
			<string key="lifecycle:transition" value="complete"/>
			<string key="org:resource" value="A"/>
			<date key="time:timestamp" value="2014-09-13T08:15:03.000+10:00"/>
			<string key="Count" value="106"/>
			<string key="Activity" value="ER Sepsis Triage"/>
			<string key="org:group" value="A"/>
		</event>
		<event>
			<string key="concept:name" value="IV Antibiotics"/>
			<string key="lifecycle:transition" value="complete"/>
			<string key="org:resource" value="A"/>
			<date key="time:timestamp" value="2014-09-13T10:00:00.000+10:00"/>
			<string key="Count" value="106"/>
			<string key="Activity" value="IV Antibiotics"/>
			<string key="org:group" value="A"/>
		</event>
		<event>
			<string key="concept:name" value="IV Liquid"/>
			<string key="lifecycle:transition" value="complete"/>
			<string key="org:resource" value="A"/>
			<date key="time:timestamp" value="2014-09-13T10:00:00.000+10:00"/>
			<string key="Count" value="106"/>
			<string key="Activity" value="IV Liquid"/>
			<string key="org:group" value="A"/>
		</event>
		<event>
			<string key="concept:name" value="Admission NC"/>
			<string key="lifecycle:transition" value="complete"/>
			<string key="org:resource" value="O"/>
			<date key="time:timestamp" value="2014-09-13T11:19:40.000+10:00"/>
			<string key="Count" value="106"/>
			<string key="Activity" value="Admission NC"/>
			<string key="org:group" value="O"/>
		</event>
		<event>
			<string key="concept:name" value="Admission NC"/>
			<string key="lifecycle:transition" value="complete"/>
			<string key="org:resource" value="N"/>
			<date key="time:timestamp" value="2014-09-14T00:06:45.000+10:00"/>
			<string key="Count" value="106"/>
			<string key="Activity" value="Admission NC"/>
			<string key="org:group" value="N"/>
		</event>
		<event>
			<string key="concept:name" value="CRP"/>
			<string key="lifecycle:transition" value="complete"/>
			<string key="org:resource" value="B"/>
			<date key="time:timestamp" value="2014-09-15T17:00:00.000+10:00"/>
			<string key="Count" value="106"/>
			<string key="Activity" value="CRP"/>
			<string key="org:group" value="B"/>
		</event>
		<event>
			<string key="concept:name" value="Leucocytes"/>
			<string key="lifecycle:transition" value="complete"/>
			<string key="org:resource" value="B"/>
			<date key="time:timestamp" value="2014-09-15T17:00:00.000+10:00"/>
			<string key="Count" value="106"/>
			<string key="Activity" value="Leucocytes"/>
			<string key="org:group" value="B"/>
		</event>
		<event>
			<string key="concept:name" value="Leucocytes"/>
			<string key="lifecycle:transition" value="complete"/>
			<string key="org:resource" value="B"/>
			<date key="time:timestamp" value="2014-09-17T17:00:00.000+10:00"/>
			<string key="Count" value="106"/>
			<string key="Activity" value="Leucocytes"/>
			<string key="org:group" value="B"/>
		</event>
		<event>
			<string key="concept:name" value="CRP"/>
			<string key="lifecycle:transition" value="complete"/>
			<string key="org:resource" value="B"/>
			<date key="time:timestamp" value="2014-09-17T17:00:00.000+10:00"/>
			<string key="Count" value="106"/>
			<string key="Activity" value="CRP"/>
			<string key="org:group" value="B"/>
		</event>
		<event>
			<string key="concept:name" value="CRP"/>
			<string key="lifecycle:transition" value="complete"/>
			<string key="org:resource" value="B"/>
			<date key="time:timestamp" value="2014-09-19T17:00:00.000+10:00"/>
			<string key="Count" value="106"/>
			<string key="Activity" value="CRP"/>
			<string key="org:group" value="B"/>
		</event>
		<event>
			<string key="concept:name" value="Leucocytes"/>
			<string key="lifecycle:transition" value="complete"/>
			<string key="org:resource" value="B"/>
			<date key="time:timestamp" value="2014-09-19T17:00:00.000+10:00"/>
			<string key="Count" value="106"/>
			<string key="Activity" value="Leucocytes"/>
			<string key="org:group" value="B"/>
		</event>
		<event>
			<string key="concept:name" value="Release A"/>
			<string key="lifecycle:transition" value="complete"/>
			<string key="org:resource" value="E"/>
			<date key="time:timestamp" value="2014-09-21T21:30:00.000+10:00"/>
			<string key="Count" value="106"/>
			<string key="Activity" value="Release A"/>
			<string key="org:group" value="E"/>
		</event>
	</trace>
	<trace>
		<string key="concept:name" value="FZ"/>
		<string key="variant" value="Variant 65"/>
		<int key="variant-index" value="65"/>
		<string key="creator" value="Fluxicon Disco"/>
		<event>
			<string key="concept:name" value="ER Registration"/>
			<string key="lifecycle:transition" value="complete"/>
			<string key="org:resource" value="A"/>
			<date key="time:timestamp" value="2015-02-09T04:51:33.000+10:00"/>
			<string key="Count" value="106"/>
			<string key="Activity" value="ER Registration"/>
			<string key="InfectionSuspected" value="TRUE"/>
			<string key="org:group" value="A"/>
		</event>
		<event>
			<string key="concept:name" value="ER Triage"/>
			<string key="lifecycle:transition" value="complete"/>
			<string key="org:resource" value="C"/>
			<date key="time:timestamp" value="2015-02-09T05:04:52.000+10:00"/>
			<string key="Count" value="106"/>
			<string key="Activity" value="ER Triage"/>
			<string key="org:group" value="C"/>
		</event>
		<event>
			<string key="concept:name" value="ER Sepsis Triage"/>
			<string key="lifecycle:transition" value="complete"/>
			<string key="org:resource" value="A"/>
			<date key="time:timestamp" value="2015-02-09T05:05:16.000+10:00"/>
			<string key="Count" value="106"/>
			<string key="Activity" value="ER Sepsis Triage"/>
			<string key="org:group" value="A"/>
		</event>
		<event>
			<string key="concept:name" value="CRP"/>
			<string key="lifecycle:transition" value="complete"/>
			<string key="org:resource" value="B"/>
			<date key="time:timestamp" value="2015-02-09T05:26:00.000+10:00"/>
			<string key="Count" value="106"/>
			<string key="Activity" value="CRP"/>
			<string key="org:group" value="B"/>
		</event>
		<event>
			<string key="concept:name" value="LacticAcid"/>
			<string key="lifecycle:transition" value="complete"/>
			<string key="org:resource" value="B"/>
			<date key="time:timestamp" value="2015-02-09T05:26:00.000+10:00"/>
			<string key="Count" value="106"/>
			<string key="Activity" value="LacticAcid"/>
			<string key="org:group" value="B"/>
		</event>
		<event>
			<string key="concept:name" value="Leucocytes"/>
			<string key="lifecycle:transition" value="complete"/>
			<string key="org:resource" value="B"/>
			<date key="time:timestamp" value="2015-02-09T05:26:00.000+10:00"/>
			<string key="Count" value="106"/>
			<string key="Activity" value="Leucocytes"/>
			<string key="org:group" value="B"/>
		</event>
		<event>
			<string key="concept:name" value="IV Liquid"/>
			<string key="lifecycle:transition" value="complete"/>
			<string key="org:resource" value="A"/>
			<date key="time:timestamp" value="2015-02-09T07:49:59.000+10:00"/>
			<string key="Count" value="106"/>
			<string key="Activity" value="IV Liquid"/>
			<string key="org:group" value="A"/>
		</event>
		<event>
			<string key="concept:name" value="IV Antibiotics"/>
			<string key="lifecycle:transition" value="complete"/>
			<string key="org:resource" value="A"/>
			<date key="time:timestamp" value="2015-02-09T07:50:03.000+10:00"/>
			<string key="Count" value="106"/>
			<string key="Activity" value="IV Antibiotics"/>
			<string key="org:group" value="A"/>
		</event>
		<event>
			<string key="concept:name" value="Admission NC"/>
			<string key="lifecycle:transition" value="complete"/>
			<string key="org:resource" value="O"/>
			<date key="time:timestamp" value="2015-02-09T07:51:02.000+10:00"/>
			<string key="Count" value="106"/>
			<string key="Activity" value="Admission NC"/>
			<string key="org:group" value="O"/>
		</event>
		<event>
			<string key="concept:name" value="Admission NC"/>
			<string key="lifecycle:transition" value="complete"/>
			<string key="org:resource" value="F"/>
			<date key="time:timestamp" value="2015-02-09T23:15:00.000+10:00"/>
			<string key="Count" value="106"/>
			<string key="Activity" value="Admission NC"/>
			<string key="org:group" value="F"/>
		</event>
		<event>
			<string key="concept:name" value="Leucocytes"/>
			<string key="lifecycle:transition" value="complete"/>
			<string key="org:resource" value="B"/>
			<date key="time:timestamp" value="2015-02-10T17:00:00.000+10:00"/>
			<string key="Count" value="106"/>
			<string key="Activity" value="Leucocytes"/>
			<string key="org:group" value="B"/>
		</event>
		<event>
			<string key="concept:name" value="CRP"/>
			<string key="lifecycle:transition" value="complete"/>
			<string key="org:resource" value="B"/>
			<date key="time:timestamp" value="2015-02-10T17:00:00.000+10:00"/>
			<string key="Count" value="106"/>
			<string key="Activity" value="CRP"/>
			<string key="org:group" value="B"/>
		</event>
		<event>
			<string key="concept:name" value="Leucocytes"/>
			<string key="lifecycle:transition" value="complete"/>
			<string key="org:resource" value="B"/>
			<date key="time:timestamp" value="2015-02-14T17:00:00.000+10:00"/>
			<string key="Count" value="106"/>
			<string key="Activity" value="Leucocytes"/>
			<string key="org:group" value="B"/>
		</event>
		<event>
			<string key="concept:name" value="CRP"/>
			<string key="lifecycle:transition" value="complete"/>
			<string key="org:resource" value="B"/>
			<date key="time:timestamp" value="2015-02-14T17:00:00.000+10:00"/>
			<string key="Count" value="106"/>
			<string key="Activity" value="CRP"/>
			<string key="org:group" value="B"/>
		</event>
		<event>
			<string key="concept:name" value="Leucocytes"/>
			<string key="lifecycle:transition" value="complete"/>
			<string key="org:resource" value="B"/>
			<date key="time:timestamp" value="2015-02-15T20:45:00.000+10:00"/>
			<string key="Count" value="106"/>
			<string key="Activity" value="Leucocytes"/>
			<string key="org:group" value="B"/>
		</event>
		<event>
			<string key="concept:name" value="Leucocytes"/>
			<string key="lifecycle:transition" value="complete"/>
			<string key="org:resource" value="B"/>
			<date key="time:timestamp" value="2015-02-16T16:01:00.000+10:00"/>
			<string key="Count" value="106"/>
			<string key="Activity" value="Leucocytes"/>
			<string key="org:group" value="B"/>
		</event>
		<event>
			<string key="concept:name" value="Release A"/>
			<string key="lifecycle:transition" value="complete"/>
			<string key="org:resource" value="E"/>
			<date key="time:timestamp" value="2015-02-17T19:00:00.000+10:00"/>
			<string key="Count" value="106"/>
			<string key="Activity" value="Release A"/>
			<string key="org:group" value="E"/>
		</event>
		<event>
			<string key="concept:name" value="Return ER"/>
			<string key="lifecycle:transition" value="complete"/>
			<string key="org:resource" value="?"/>
			<date key="time:timestamp" value="2015-02-26T06:05:22.000+10:00"/>
			<string key="Count" value="106"/>
			<string key="Activity" value="Return ER"/>
			<string key="org:group" value="?"/>
		</event>
	</trace>
	<trace>
		<string key="concept:name" value="HZ"/>
		<string key="variant" value="Variant 66"/>
		<int key="variant-index" value="66"/>
		<string key="creator" value="Fluxicon Disco"/>
		<event>
			<string key="concept:name" value="ER Registration"/>
			<string key="lifecycle:transition" value="complete"/>
			<string key="org:resource" value="A"/>
			<date key="time:timestamp" value="2014-09-17T04:03:03.000+10:00"/>
			<string key="Count" value="106"/>
			<string key="Activity" value="ER Registration"/>
			<string key="InfectionSuspected" value="TRUE"/>
			<string key="org:group" value="A"/>
		</event>
		<event>
			<string key="concept:name" value="ER Triage"/>
			<string key="lifecycle:transition" value="complete"/>
			<string key="org:resource" value="C"/>
			<date key="time:timestamp" value="2014-09-17T04:07:36.000+10:00"/>
			<string key="Count" value="106"/>
			<string key="Activity" value="ER Triage"/>
			<string key="org:group" value="C"/>
		</event>
		<event>
			<string key="concept:name" value="CRP"/>
			<string key="lifecycle:transition" value="complete"/>
			<string key="org:resource" value="B"/>
			<date key="time:timestamp" value="2014-09-17T04:22:00.000+10:00"/>
			<string key="Count" value="106"/>
			<string key="Activity" value="CRP"/>
			<string key="org:group" value="B"/>
		</event>
		<event>
			<string key="concept:name" value="LacticAcid"/>
			<string key="lifecycle:transition" value="complete"/>
			<string key="org:resource" value="B"/>
			<date key="time:timestamp" value="2014-09-17T04:22:00.000+10:00"/>
			<string key="Count" value="106"/>
			<string key="Activity" value="LacticAcid"/>
			<string key="org:group" value="B"/>
		</event>
		<event>
			<string key="concept:name" value="Leucocytes"/>
			<string key="lifecycle:transition" value="complete"/>
			<string key="org:resource" value="B"/>
			<date key="time:timestamp" value="2014-09-17T04:22:00.000+10:00"/>
			<string key="Count" value="106"/>
			<string key="Activity" value="Leucocytes"/>
			<string key="org:group" value="B"/>
		</event>
		<event>
			<string key="concept:name" value="IV Liquid"/>
			<string key="lifecycle:transition" value="complete"/>
			<string key="org:resource" value="A"/>
			<date key="time:timestamp" value="2014-09-17T05:26:49.000+10:00"/>
			<string key="Count" value="106"/>
			<string key="Activity" value="IV Liquid"/>
			<string key="org:group" value="A"/>
		</event>
		<event>
			<string key="concept:name" value="Admission NC"/>
			<string key="lifecycle:transition" value="complete"/>
			<string key="org:resource" value="G"/>
			<date key="time:timestamp" value="2014-09-17T07:12:48.000+10:00"/>
			<string key="Count" value="106"/>
			<string key="Activity" value="Admission NC"/>
			<string key="org:group" value="G"/>
		</event>
		<event>
			<string key="concept:name" value="ER Sepsis Triage"/>
			<string key="lifecycle:transition" value="complete"/>
			<string key="org:resource" value="A"/>
			<date key="time:timestamp" value="2014-09-17T07:26:33.000+10:00"/>
			<string key="Count" value="106"/>
			<string key="Activity" value="ER Sepsis Triage"/>
			<string key="org:group" value="A"/>
		</event>
		<event>
			<string key="concept:name" value="IV Antibiotics"/>
			<string key="lifecycle:transition" value="complete"/>
			<string key="org:resource" value="A"/>
			<date key="time:timestamp" value="2014-09-17T07:27:11.000+10:00"/>
			<string key="Count" value="106"/>
			<string key="Activity" value="IV Antibiotics"/>
			<string key="org:group" value="A"/>
		</event>
		<event>
			<string key="concept:name" value="Admission IC"/>
			<string key="lifecycle:transition" value="complete"/>
			<string key="org:resource" value="P"/>
			<date key="time:timestamp" value="2014-09-17T11:16:27.000+10:00"/>
			<string key="Count" value="106"/>
			<string key="Activity" value="Admission IC"/>
			<string key="org:group" value="P"/>
		</event>
		<event>
			<string key="concept:name" value="CRP"/>
			<string key="lifecycle:transition" value="complete"/>
			<string key="org:resource" value="B"/>
			<date key="time:timestamp" value="2014-09-17T16:00:00.000+10:00"/>
			<string key="Count" value="106"/>
			<string key="Activity" value="CRP"/>
			<string key="org:group" value="B"/>
		</event>
		<event>
			<string key="concept:name" value="LacticAcid"/>
			<string key="lifecycle:transition" value="complete"/>
			<string key="org:resource" value="B"/>
			<date key="time:timestamp" value="2014-09-17T16:00:00.000+10:00"/>
			<string key="Count" value="106"/>
			<string key="Activity" value="LacticAcid"/>
			<string key="org:group" value="B"/>
		</event>
		<event>
			<string key="concept:name" value="Leucocytes"/>
			<string key="lifecycle:transition" value="complete"/>
			<string key="org:resource" value="B"/>
			<date key="time:timestamp" value="2014-09-17T16:00:00.000+10:00"/>
			<string key="Count" value="106"/>
			<string key="Activity" value="Leucocytes"/>
			<string key="org:group" value="B"/>
		</event>
		<event>
			<string key="concept:name" value="Leucocytes"/>
			<string key="lifecycle:transition" value="complete"/>
			<string key="org:resource" value="B"/>
			<date key="time:timestamp" value="2014-09-18T16:00:00.000+10:00"/>
			<string key="Count" value="106"/>
			<string key="Activity" value="Leucocytes"/>
			<string key="org:group" value="B"/>
		</event>
		<event>
			<string key="concept:name" value="CRP"/>
			<string key="lifecycle:transition" value="complete"/>
			<string key="org:resource" value="B"/>
			<date key="time:timestamp" value="2014-09-18T16:00:00.000+10:00"/>
			<string key="Count" value="106"/>
			<string key="Activity" value="CRP"/>
			<string key="org:group" value="B"/>
		</event>
		<event>
			<string key="concept:name" value="LacticAcid"/>
			<string key="lifecycle:transition" value="complete"/>
			<string key="org:resource" value="B"/>
			<date key="time:timestamp" value="2014-09-18T16:00:00.000+10:00"/>
			<string key="Count" value="106"/>
			<string key="Activity" value="LacticAcid"/>
			<string key="org:group" value="B"/>
		</event>
		<event>
			<string key="concept:name" value="Admission NC"/>
			<string key="lifecycle:transition" value="complete"/>
			<string key="org:resource" value="M"/>
			<date key="time:timestamp" value="2014-09-18T20:00:00.000+10:00"/>
			<string key="Count" value="106"/>
			<string key="Activity" value="Admission NC"/>
			<string key="org:group" value="M"/>
		</event>
		<event>
			<string key="concept:name" value="Leucocytes"/>
			<string key="lifecycle:transition" value="complete"/>
			<string key="org:resource" value="B"/>
			<date key="time:timestamp" value="2014-09-19T17:00:00.000+10:00"/>
			<string key="Count" value="106"/>
			<string key="Activity" value="Leucocytes"/>
			<string key="org:group" value="B"/>
		</event>
		<event>
			<string key="concept:name" value="CRP"/>
			<string key="lifecycle:transition" value="complete"/>
			<string key="org:resource" value="B"/>
			<date key="time:timestamp" value="2014-09-19T17:00:00.000+10:00"/>
			<string key="Count" value="106"/>
			<string key="Activity" value="CRP"/>
			<string key="org:group" value="B"/>
		</event>
		<event>
			<string key="concept:name" value="CRP"/>
			<string key="lifecycle:transition" value="complete"/>
			<string key="org:resource" value="B"/>
			<date key="time:timestamp" value="2014-09-20T17:00:00.000+10:00"/>
			<string key="Count" value="106"/>
			<string key="Activity" value="CRP"/>
			<string key="org:group" value="B"/>
		</event>
		<event>
			<string key="concept:name" value="Leucocytes"/>
			<string key="lifecycle:transition" value="complete"/>
			<string key="org:resource" value="B"/>
			<date key="time:timestamp" value="2014-09-20T17:00:00.000+10:00"/>
			<string key="Count" value="106"/>
			<string key="Activity" value="Leucocytes"/>
			<string key="org:group" value="B"/>
		</event>
		<event>
			<string key="concept:name" value="Release A"/>
			<string key="lifecycle:transition" value="complete"/>
			<string key="org:resource" value="E"/>
			<date key="time:timestamp" value="2014-09-21T18:00:00.000+10:00"/>
			<string key="Count" value="106"/>
			<string key="Activity" value="Release A"/>
			<string key="org:group" value="E"/>
		</event>
	</trace>
	<trace>
		<string key="concept:name" value="UZ"/>
		<string key="variant" value="Variant 67"/>
		<int key="variant-index" value="67"/>
		<string key="creator" value="Fluxicon Disco"/>
		<event>
			<string key="concept:name" value="ER Registration"/>
			<string key="lifecycle:transition" value="complete"/>
			<string key="org:resource" value="A"/>
			<date key="time:timestamp" value="2014-01-24T01:31:51.000+10:00"/>
			<string key="Count" value="106"/>
			<string key="Activity" value="ER Registration"/>
			<string key="InfectionSuspected" value="TRUE"/>
			<string key="org:group" value="A"/>
		</event>
		<event>
			<string key="concept:name" value="ER Triage"/>
			<string key="lifecycle:transition" value="complete"/>
			<string key="org:resource" value="C"/>
			<date key="time:timestamp" value="2014-01-24T01:37:49.000+10:00"/>
			<string key="Count" value="106"/>
			<string key="Activity" value="ER Triage"/>
			<string key="org:group" value="C"/>
		</event>
		<event>
			<string key="concept:name" value="ER Sepsis Triage"/>
			<string key="lifecycle:transition" value="complete"/>
			<string key="org:resource" value="A"/>
			<date key="time:timestamp" value="2014-01-24T01:38:08.000+10:00"/>
			<string key="Count" value="106"/>
			<string key="Activity" value="ER Sepsis Triage"/>
			<string key="org:group" value="A"/>
		</event>
		<event>
			<string key="concept:name" value="CRP"/>
			<string key="lifecycle:transition" value="complete"/>
			<string key="org:resource" value="B"/>
			<date key="time:timestamp" value="2014-01-24T01:46:00.000+10:00"/>
			<string key="Count" value="106"/>
			<string key="Activity" value="CRP"/>
			<string key="org:group" value="B"/>
		</event>
		<event>
			<string key="concept:name" value="LacticAcid"/>
			<string key="lifecycle:transition" value="complete"/>
			<string key="org:resource" value="B"/>
			<date key="time:timestamp" value="2014-01-24T01:46:00.000+10:00"/>
			<string key="Count" value="106"/>
			<string key="Activity" value="LacticAcid"/>
			<string key="org:group" value="B"/>
		</event>
		<event>
			<string key="concept:name" value="Leucocytes"/>
			<string key="lifecycle:transition" value="complete"/>
			<string key="org:resource" value="B"/>
			<date key="time:timestamp" value="2014-01-24T01:46:00.000+10:00"/>
			<string key="Count" value="106"/>
			<string key="Activity" value="Leucocytes"/>
			<string key="org:group" value="B"/>
		</event>
		<event>
			<string key="concept:name" value="IV Liquid"/>
			<string key="lifecycle:transition" value="complete"/>
			<string key="org:resource" value="A"/>
			<date key="time:timestamp" value="2014-01-24T02:56:53.000+10:00"/>
			<string key="Count" value="106"/>
			<string key="Activity" value="IV Liquid"/>
			<string key="org:group" value="A"/>
		</event>
		<event>
			<string key="concept:name" value="IV Antibiotics"/>
			<string key="lifecycle:transition" value="complete"/>
			<string key="org:resource" value="A"/>
			<date key="time:timestamp" value="2014-01-24T02:57:08.000+10:00"/>
			<string key="Count" value="106"/>
			<string key="Activity" value="IV Antibiotics"/>
			<string key="org:group" value="A"/>
		</event>
		<event>
			<string key="concept:name" value="Admission NC"/>
			<string key="lifecycle:transition" value="complete"/>
			<string key="org:resource" value="F"/>
			<date key="time:timestamp" value="2014-01-24T04:58:35.000+10:00"/>
			<string key="Count" value="106"/>
			<string key="Activity" value="Admission NC"/>
			<string key="org:group" value="F"/>
		</event>
		<event>
			<string key="concept:name" value="Leucocytes"/>
			<string key="lifecycle:transition" value="complete"/>
			<string key="org:resource" value="B"/>
			<date key="time:timestamp" value="2014-01-25T17:00:00.000+10:00"/>
			<string key="Count" value="106"/>
			<string key="Activity" value="Leucocytes"/>
			<string key="org:group" value="B"/>
		</event>
		<event>
			<string key="concept:name" value="CRP"/>
			<string key="lifecycle:transition" value="complete"/>
			<string key="org:resource" value="B"/>
[truncated: 218,278 more chars]
