# Supplementary material for: Privacy-Preserving Process Mining in Healthcare
Source: Int J Environ Res Public Health. 2020 Mar 2;17(5):1612. doi: 10.3390/ijerph17051612 (PMC7084661; doi:10.3390/ijerph17051612)
Supplement: Supplementary file 1 [file ijerph-17-01612-s001.zip › Anonymisation_code_and_data/Anonymised logs/Sepsis/Sepsis - Resource suppression - k2 - event.xes]

<?xml version="1.0" encoding="UTF-8"?>
<!-- XES version 1.0 -->
<!-- Created by Fluxicon Disco (http://fluxicon.com/disco/ -->
<!-- (c) 2017 Fluxicon - http://fluxicon.com/ -->
<log xes.version="1.0" xmlns="http://www.xes-standard.org" xes.creator="Fluxicon Disco">
	<extension name="Concept" prefix="concept" uri="http://www.xes-standard.org/concept.xesext"/>
	<extension name="Lifecycle" prefix="lifecycle" uri="http://www.xes-standard.org/lifecycle.xesext"/>
	<extension name="Time" prefix="time" uri="http://www.xes-standard.org/time.xesext"/>
	<extension name="Organizational" prefix="org" uri="http://www.xes-standard.org/org.xesext"/>
	<global scope="trace">
		<string key="concept:name" value="name"/>
		<string key="variant" value="string"/>
		<int key="variant-index" value="0"/>
	</global>
	<global scope="event">
		<string key="concept:name" value="name"/>
		<string key="lifecycle:transition" value="transition"/>
		<string key="org:resource" value="resource"/>
		<date key="time:timestamp" value="2020-01-14T11:43:31.554+10:00"/>
		<string key="Activity" value="string"/>
		<string key="org:resource" value="string"/>
	</global>
	<classifier name="Activity" keys="Activity"/>
	<classifier name="Resource" keys="org:resource"/>
	<string key="lifecycle:model" value="standard"/>
	<string key="creator" value="Fluxicon Disco"/>
	<string key="library" value="Fluxicon Octane"/>
	<trace>
		<string key="concept:name" value="A"/>
		<string key="variant" value="Variant 63"/>
		<int key="variant-index" value="63"/>
		<string key="creator" value="Fluxicon Disco"/>
		<event>
			<string key="concept:name" value="ER Registration"/>
			<string key="lifecycle:transition" value="complete"/>
			<date key="time:timestamp" value="2014-10-22T19:15:41.000+10:00"/>
			<string key="Activity" value="ER Registration"/>
			<string key="org:resource" value="A"/>
		</event>
		<event>
			<string key="concept:name" value="Leucocytes"/>
			<string key="lifecycle:transition" value="complete"/>
			<date key="time:timestamp" value="2014-10-22T19:27:00.000+10:00"/>
			<string key="Activity" value="Leucocytes"/>
			<string key="org:resource" value="B"/>
		</event>
		<event>
			<string key="concept:name" value="CRP"/>
			<string key="lifecycle:transition" value="complete"/>
			<date key="time:timestamp" value="2014-10-22T19:27:00.000+10:00"/>
			<string key="Activity" value="CRP"/>
			<string key="org:resource" value="B"/>
		</event>
		<event>
			<string key="concept:name" value="LacticAcid"/>
			<string key="lifecycle:transition" value="complete"/>
			<date key="time:timestamp" value="2014-10-22T19:27:00.000+10:00"/>
			<string key="Activity" value="LacticAcid"/>
			<string key="org:resource" value="B"/>
		</event>
		<event>
			<string key="concept:name" value="ER Triage"/>
			<string key="lifecycle:transition" value="complete"/>
			<date key="time:timestamp" value="2014-10-22T19:33:37.000+10:00"/>
			<string key="Activity" value="ER Triage"/>
			<string key="org:resource" value="C"/>
		</event>
		<event>
			<string key="concept:name" value="ER Sepsis Triage"/>
			<string key="lifecycle:transition" value="complete"/>
			<date key="time:timestamp" value="2014-10-22T19:34:00.000+10:00"/>
			<string key="Activity" value="ER Sepsis Triage"/>
			<string key="org:resource" value="A"/>
		</event>
		<event>
			<string key="concept:name" value="IV Liquid"/>
			<string key="lifecycle:transition" value="complete"/>
			<date key="time:timestamp" value="2014-10-22T22:03:47.000+10:00"/>
			<string key="Activity" value="IV Liquid"/>
			<string key="org:resource" value="A"/>
		</event>
		<event>
			<string key="concept:name" value="IV Antibiotics"/>
			<string key="lifecycle:transition" value="complete"/>
			<date key="time:timestamp" value="2014-10-22T22:03:47.000+10:00"/>
			<string key="Activity" value="IV Antibiotics"/>
			<string key="org:resource" value="A"/>
		</event>
		<event>
			<string key="concept:name" value="Admission NC"/>
			<string key="lifecycle:transition" value="complete"/>
			<date key="time:timestamp" value="2014-10-22T22:13:19.000+10:00"/>
			<string key="Activity" value="Admission NC"/>
			<string key="org:resource" value="D"/>
		</event>
		<event>
			<string key="concept:name" value="CRP"/>
			<string key="lifecycle:transition" value="complete"/>
			<date key="time:timestamp" value="2014-10-24T17:00:00.000+10:00"/>
			<string key="Activity" value="CRP"/>
			<string key="org:resource" value="B"/>
		</event>
		<event>
			<string key="concept:name" value="Leucocytes"/>
			<string key="lifecycle:transition" value="complete"/>
			<date key="time:timestamp" value="2014-10-24T17:00:00.000+10:00"/>
			<string key="Activity" value="Leucocytes"/>
			<string key="org:resource" value="B"/>
		</event>
		<event>
			<string key="concept:name" value="Leucocytes"/>
			<string key="lifecycle:transition" value="complete"/>
			<date key="time:timestamp" value="2014-10-26T17:00:00.000+10:00"/>
			<string key="Activity" value="Leucocytes"/>
			<string key="org:resource" value="B"/>
		</event>
		<event>
			<string key="concept:name" value="CRP"/>
			<string key="lifecycle:transition" value="complete"/>
			<date key="time:timestamp" value="2014-10-26T17:00:00.000+10:00"/>
			<string key="Activity" value="CRP"/>
			<string key="org:resource" value="B"/>
		</event>
		<event>
			<string key="concept:name" value="Leucocytes"/>
			<string key="lifecycle:transition" value="complete"/>
			<date key="time:timestamp" value="2014-10-28T17:00:00.000+10:00"/>
			<string key="Activity" value="Leucocytes"/>
			<string key="org:resource" value="B"/>
		</event>
		<event>
			<string key="concept:name" value="CRP"/>
			<string key="lifecycle:transition" value="complete"/>
			<date key="time:timestamp" value="2014-10-28T17:00:00.000+10:00"/>
			<string key="Activity" value="CRP"/>
			<string key="org:resource" value="B"/>
		</event>
		<event>
			<string key="concept:name" value="CRP"/>
			<string key="lifecycle:transition" value="complete"/>
			<date key="time:timestamp" value="2014-10-30T17:00:00.000+10:00"/>
			<string key="Activity" value="CRP"/>
			<string key="org:resource" value="B"/>
		</event>
		<event>
			<string key="concept:name" value="Leucocytes"/>
			<string key="lifecycle:transition" value="complete"/>
			<date key="time:timestamp" value="2014-10-30T17:00:00.000+10:00"/>
			<string key="Activity" value="Leucocytes"/>
			<string key="org:resource" value="B"/>
		</event>
		<event>
			<string key="concept:name" value="Leucocytes"/>
			<string key="lifecycle:transition" value="complete"/>
			<date key="time:timestamp" value="2014-10-31T17:00:00.000+10:00"/>
			<string key="Activity" value="Leucocytes"/>
			<string key="org:resource" value="B"/>
		</event>
		<event>
			<string key="concept:name" value="CRP"/>
			<string key="lifecycle:transition" value="complete"/>
			<date key="time:timestamp" value="2014-10-31T17:00:00.000+10:00"/>
			<string key="Activity" value="CRP"/>
			<string key="org:resource" value="B"/>
		</event>
		<event>
			<string key="concept:name" value="CRP"/>
			<string key="lifecycle:transition" value="complete"/>
			<date key="time:timestamp" value="2014-11-02T17:00:00.000+10:00"/>
			<string key="Activity" value="CRP"/>
			<string key="org:resource" value="B"/>
		</event>
		<event>
			<string key="concept:name" value="Leucocytes"/>
			<string key="lifecycle:transition" value="complete"/>
			<date key="time:timestamp" value="2014-11-02T17:00:00.000+10:00"/>
			<string key="Activity" value="Leucocytes"/>
			<string key="org:resource" value="B"/>
		</event>
		<event>
			<string key="concept:name" value="Release A"/>
			<string key="lifecycle:transition" value="complete"/>
			<date key="time:timestamp" value="2014-11-03T00:15:00.000+10:00"/>
			<string key="Activity" value="Release A"/>
			<string key="org:resource" value="E"/>
		</event>
	</trace>
	<trace>
		<string key="concept:name" value="B"/>
		<string key="variant" value="Variant 64"/>
		<int key="variant-index" value="64"/>
		<string key="creator" value="Fluxicon Disco"/>
		<event>
			<string key="concept:name" value="ER Registration"/>
			<string key="lifecycle:transition" value="complete"/>
			<date key="time:timestamp" value="2014-12-21T20:04:24.000+10:00"/>
			<string key="Activity" value="ER Registration"/>
			<string key="org:resource" value="A"/>
		</event>
		<event>
			<string key="concept:name" value="ER Triage"/>
			<string key="lifecycle:transition" value="complete"/>
			<date key="time:timestamp" value="2014-12-21T20:17:19.000+10:00"/>
			<string key="Activity" value="ER Triage"/>
			<string key="org:resource" value="C"/>
		</event>
		<event>
			<string key="concept:name" value="CRP"/>
			<string key="lifecycle:transition" value="complete"/>
			<date key="time:timestamp" value="2014-12-21T20:36:00.000+10:00"/>
			<string key="Activity" value="CRP"/>
			<string key="org:resource" value="B"/>
		</event>
		<event>
			<string key="concept:name" value="LacticAcid"/>
			<string key="lifecycle:transition" value="complete"/>
			<date key="time:timestamp" value="2014-12-21T20:36:00.000+10:00"/>
			<string key="Activity" value="LacticAcid"/>
			<string key="org:resource" value="B"/>
		</event>
		<event>
			<string key="concept:name" value="Leucocytes"/>
			<string key="lifecycle:transition" value="complete"/>
			<date key="time:timestamp" value="2014-12-21T20:36:00.000+10:00"/>
			<string key="Activity" value="Leucocytes"/>
			<string key="org:resource" value="B"/>
		</event>
		<event>
			<string key="concept:name" value="ER Sepsis Triage"/>
			<string key="lifecycle:transition" value="complete"/>
			<date key="time:timestamp" value="2014-12-21T21:15:45.000+10:00"/>
			<string key="Activity" value="ER Sepsis Triage"/>
			<string key="org:resource" value="A"/>
		</event>
		<event>
			<string key="concept:name" value="IV Liquid"/>
			<string key="lifecycle:transition" value="complete"/>
			<date key="time:timestamp" value="2014-12-21T21:33:48.000+10:00"/>
			<string key="Activity" value="IV Liquid"/>
			<string key="org:resource" value="A"/>
		</event>
		<event>
			<string key="concept:name" value="IV Antibiotics"/>
			<string key="lifecycle:transition" value="complete"/>
			<date key="time:timestamp" value="2014-12-21T21:33:55.000+10:00"/>
			<string key="Activity" value="IV Antibiotics"/>
			<string key="org:resource" value="A"/>
		</event>
		<event>
			<string key="concept:name" value="Admission NC"/>
			<string key="lifecycle:transition" value="complete"/>
			<date key="time:timestamp" value="2014-12-21T22:17:08.000+10:00"/>
			<string key="Activity" value="Admission NC"/>
			<string key="org:resource" value="F"/>
		</event>
		<event>
			<string key="concept:name" value="CRP"/>
			<string key="lifecycle:transition" value="complete"/>
			<date key="time:timestamp" value="2014-12-24T17:00:00.000+10:00"/>
			<string key="Activity" value="CRP"/>
			<string key="org:resource" value="B"/>
		</event>
		<event>
			<string key="concept:name" value="CRP"/>
			<string key="lifecycle:transition" value="complete"/>
			<date key="time:timestamp" value="2014-12-26T23:00:00.000+10:00"/>
			<string key="Activity" value="CRP"/>
			<string key="org:resource" value="B"/>
		</event>
		<event>
			<string key="concept:name" value="Release A"/>
			<string key="lifecycle:transition" value="complete"/>
			<date key="time:timestamp" value="2014-12-27T03:00:00.000+10:00"/>
			<string key="Activity" value="Release A"/>
			<string key="org:resource" value="E"/>
		</event>
	</trace>
	<trace>
		<string key="concept:name" value="C"/>
		<string key="variant" value="Variant 65"/>
		<int key="variant-index" value="65"/>
		<string key="creator" value="Fluxicon Disco"/>
		<event>
			<string key="concept:name" value="ER Registration"/>
			<string key="lifecycle:transition" value="complete"/>
			<date key="time:timestamp" value="2014-02-10T04:29:29.000+10:00"/>
			<string key="Activity" value="ER Registration"/>
			<string key="org:resource" value="A"/>
		</event>
		<event>
			<string key="concept:name" value="ER Triage"/>
			<string key="lifecycle:transition" value="complete"/>
			<date key="time:timestamp" value="2014-02-10T05:05:23.000+10:00"/>
			<string key="Activity" value="ER Triage"/>
			<string key="org:resource" value="C"/>
		</event>
		<event>
			<string key="concept:name" value="ER Sepsis Triage"/>
			<string key="lifecycle:transition" value="complete"/>
			<date key="time:timestamp" value="2014-02-10T05:05:33.000+10:00"/>
			<string key="Activity" value="ER Sepsis Triage"/>
			<string key="org:resource" value="A"/>
		</event>
		<event>
			<string key="concept:name" value="Leucocytes"/>
			<string key="lifecycle:transition" value="complete"/>
			<date key="time:timestamp" value="2014-02-10T05:06:00.000+10:00"/>
			<string key="Activity" value="Leucocytes"/>
			<string key="org:resource" value="B"/>
		</event>
		<event>
			<string key="concept:name" value="CRP"/>
			<string key="lifecycle:transition" value="complete"/>
			<date key="time:timestamp" value="2014-02-10T05:06:00.000+10:00"/>
			<string key="Activity" value="CRP"/>
			<string key="org:resource" value="B"/>
		</event>
		<event>
			<string key="concept:name" value="IV Liquid"/>
			<string key="lifecycle:transition" value="complete"/>
			<date key="time:timestamp" value="2014-02-10T05:07:12.000+10:00"/>
			<string key="Activity" value="IV Liquid"/>
			<string key="org:resource" value="A"/>
		</event>
		<event>
			<string key="concept:name" value="IV Antibiotics"/>
			<string key="lifecycle:transition" value="complete"/>
			<date key="time:timestamp" value="2014-02-10T05:07:19.000+10:00"/>
			<string key="Activity" value="IV Antibiotics"/>
			<string key="org:resource" value="A"/>
		</event>
		<event>
			<string key="concept:name" value="Admission NC"/>
			<string key="lifecycle:transition" value="complete"/>
			<date key="time:timestamp" value="2014-02-10T07:53:46.000+10:00"/>
			<string key="Activity" value="Admission NC"/>
			<string key="org:resource" value="G"/>
		</event>
		<event>
			<string key="concept:name" value="Admission NC"/>
			<string key="lifecycle:transition" value="complete"/>
			<date key="time:timestamp" value="2014-02-11T17:14:11.000+10:00"/>
			<string key="Activity" value="Admission NC"/>
			<string key="org:resource" value="H"/>
		</event>
		<event>
			<string key="concept:name" value="Leucocytes"/>
			<string key="lifecycle:transition" value="complete"/>
			<date key="time:timestamp" value="2014-02-11T17:57:00.000+10:00"/>
			<string key="Activity" value="Leucocytes"/>
			<string key="org:resource" value="B"/>
		</event>
		<event>
			<string key="concept:name" value="CRP"/>
			<string key="lifecycle:transition" value="complete"/>
			<date key="time:timestamp" value="2014-02-11T17:57:00.000+10:00"/>
			<string key="Activity" value="CRP"/>
			<string key="org:resource" value="B"/>
		</event>
		<event>
			<string key="concept:name" value="Leucocytes"/>
			<string key="lifecycle:transition" value="complete"/>
			<date key="time:timestamp" value="2014-02-14T17:00:00.000+10:00"/>
			<string key="Activity" value="Leucocytes"/>
			<string key="org:resource" value="B"/>
		</event>
		<event>
			<string key="concept:name" value="CRP"/>
			<string key="lifecycle:transition" value="complete"/>
			<date key="time:timestamp" value="2014-02-14T17:00:00.000+10:00"/>
			<string key="Activity" value="CRP"/>
			<string key="org:resource" value="B"/>
		</event>
		<event>
			<string key="concept:name" value="Release A"/>
			<string key="lifecycle:transition" value="complete"/>
			<date key="time:timestamp" value="2014-02-15T19:00:00.000+10:00"/>
			<string key="Activity" value="Release A"/>
			<string key="org:resource" value="E"/>
		</event>
	</trace>
	<trace>
		<string key="concept:name" value="D"/>
		<string key="variant" value="Variant 42"/>
		<int key="variant-index" value="42"/>
		<string key="creator" value="Fluxicon Disco"/>
		<event>
			<string key="concept:name" value="ER Registration"/>
			<string key="lifecycle:transition" value="complete"/>
			<date key="time:timestamp" value="2014-07-10T19:52:00.000+10:00"/>
			<string key="Activity" value="ER Registration"/>
			<string key="org:resource" value="A"/>
		</event>
		<event>
			<string key="concept:name" value="ER Triage"/>
			<string key="lifecycle:transition" value="complete"/>
			<date key="time:timestamp" value="2014-07-10T20:06:24.000+10:00"/>
			<string key="Activity" value="ER Triage"/>
			<string key="org:resource" value="C"/>
		</event>
		<event>
			<string key="concept:name" value="ER Sepsis Triage"/>
			<string key="lifecycle:transition" value="complete"/>
			<date key="time:timestamp" value="2014-07-10T20:16:54.000+10:00"/>
			<string key="Activity" value="ER Sepsis Triage"/>
			<string key="org:resource" value="A"/>
		</event>
		<event>
			<string key="concept:name" value="CRP"/>
			<string key="lifecycle:transition" value="complete"/>
			<date key="time:timestamp" value="2014-07-10T20:50:00.000+10:00"/>
			<string key="Activity" value="CRP"/>
			<string key="org:resource" value="B"/>
		</event>
		<event>
			<string key="concept:name" value="LacticAcid"/>
			<string key="lifecycle:transition" value="complete"/>
			<date key="time:timestamp" value="2014-07-10T20:50:00.000+10:00"/>
			<string key="Activity" value="LacticAcid"/>
			<string key="org:resource" value="B"/>
		</event>
		<event>
			<string key="concept:name" value="Leucocytes"/>
			<string key="lifecycle:transition" value="complete"/>
			<date key="time:timestamp" value="2014-07-10T20:50:00.000+10:00"/>
			<string key="Activity" value="Leucocytes"/>
			<string key="org:resource" value="B"/>
		</event>
		<event>
			<string key="concept:name" value="IV Liquid"/>
			<string key="lifecycle:transition" value="complete"/>
			<date key="time:timestamp" value="2014-07-10T20:56:57.000+10:00"/>
			<string key="Activity" value="IV Liquid"/>
			<string key="org:resource" value="A"/>
		</event>
		<event>
			<string key="concept:name" value="IV Antibiotics"/>
			<string key="lifecycle:transition" value="complete"/>
			<date key="time:timestamp" value="2014-07-10T20:57:05.000+10:00"/>
			<string key="Activity" value="IV Antibiotics"/>
			<string key="org:resource" value="A"/>
		</event>
		<event>
			<string key="concept:name" value="Admission NC"/>
			<string key="lifecycle:transition" value="complete"/>
			<date key="time:timestamp" value="2014-07-10T22:07:02.000+10:00"/>
			<string key="Activity" value="Admission NC"/>
			<string key="org:resource" value="F"/>
		</event>
		<event>
			<string key="concept:name" value="Leucocytes"/>
			<string key="lifecycle:transition" value="complete"/>
			<date key="time:timestamp" value="2014-07-12T16:00:00.000+10:00"/>
			<string key="Activity" value="Leucocytes"/>
			<string key="org:resource" value="B"/>
		</event>
		<event>
			<string key="concept:name" value="CRP"/>
			<string key="lifecycle:transition" value="complete"/>
			<date key="time:timestamp" value="2014-07-13T16:00:00.000+10:00"/>
			<string key="Activity" value="CRP"/>
			<string key="org:resource" value="B"/>
		</event>
		<event>
			<string key="concept:name" value="Release A"/>
			<string key="lifecycle:transition" value="complete"/>
			<date key="time:timestamp" value="2014-07-16T02:00:00.000+10:00"/>
			<string key="Activity" value="Release A"/>
			<string key="org:resource" value="E"/>
		</event>
		<event>
			<string key="concept:name" value="Return ER"/>
			<string key="lifecycle:transition" value="complete"/>
			<date key="time:timestamp" value="2014-07-29T01:36:41.000+10:00"/>
			<string key="Activity" value="Return ER"/>
			<string key="org:resource" value="?"/>
		</event>
	</trace>
	<trace>
		<string key="concept:name" value="E"/>
		<string key="variant" value="Variant 16"/>
		<int key="variant-index" value="16"/>
		<string key="creator" value="Fluxicon Disco"/>
		<event>
			<string key="concept:name" value="ER Registration"/>
			<string key="lifecycle:transition" value="complete"/>
			<date key="time:timestamp" value="2015-01-16T05:14:58.000+10:00"/>
			<string key="Activity" value="ER Registration"/>
			<string key="org:resource" value="A"/>
		</event>
		<event>
			<string key="concept:name" value="ER Triage"/>
			<string key="lifecycle:transition" value="complete"/>
			<date key="time:timestamp" value="2015-01-16T05:16:03.000+10:00"/>
			<string key="Activity" value="ER Triage"/>
			<string key="org:resource" value="C"/>
		</event>
		<event>
			<string key="concept:name" value="ER Sepsis Triage"/>
			<string key="lifecycle:transition" value="complete"/>
			<date key="time:timestamp" value="2015-01-16T05:17:15.000+10:00"/>
			<string key="Activity" value="ER Sepsis Triage"/>
			<string key="org:resource" value="A"/>
		</event>
		<event>
			<string key="concept:name" value="IV Liquid"/>
			<string key="lifecycle:transition" value="complete"/>
			<date key="time:timestamp" value="2015-01-16T05:30:32.000+10:00"/>
			<string key="Activity" value="IV Liquid"/>
			<string key="org:resource" value="A"/>
		</event>
		<event>
			<string key="concept:name" value="CRP"/>
			<string key="lifecycle:transition" value="complete"/>
			<date key="time:timestamp" value="2015-01-16T05:31:00.000+10:00"/>
			<string key="Activity" value="CRP"/>
			<string key="org:resource" value="B"/>
		</event>
		<event>
			<string key="concept:name" value="Leucocytes"/>
			<string key="lifecycle:transition" value="complete"/>
			<date key="time:timestamp" value="2015-01-16T05:31:00.000+10:00"/>
			<string key="Activity" value="Leucocytes"/>
			<string key="org:resource" value="B"/>
		</event>
		<event>
			<string key="concept:name" value="LacticAcid"/>
			<string key="lifecycle:transition" value="complete"/>
			<date key="time:timestamp" value="2015-01-16T05:31:00.000+10:00"/>
			<string key="Activity" value="LacticAcid"/>
			<string key="org:resource" value="B"/>
		</event>
		<event>
			<string key="concept:name" value="IV Antibiotics"/>
			<string key="lifecycle:transition" value="complete"/>
			<date key="time:timestamp" value="2015-01-16T05:35:59.000+10:00"/>
			<string key="Activity" value="IV Antibiotics"/>
			<string key="org:resource" value="A"/>
		</event>
	</trace>
	<trace>
		<string key="concept:name" value="F"/>
		<string key="variant" value="Variant 66"/>
		<int key="variant-index" value="66"/>
		<string key="creator" value="Fluxicon Disco"/>
		<event>
			<string key="concept:name" value="ER Registration"/>
			<string key="lifecycle:transition" value="complete"/>
			<date key="time:timestamp" value="2014-05-08T02:56:57.000+10:00"/>
			<string key="Activity" value="ER Registration"/>
			<string key="org:resource" value="A"/>
		</event>
		<event>
			<string key="concept:name" value="ER Triage"/>
			<string key="lifecycle:transition" value="complete"/>
			<date key="time:timestamp" value="2014-05-08T02:57:49.000+10:00"/>
			<string key="Activity" value="ER Triage"/>
			<string key="org:resource" value="C"/>
		</event>
		<event>
			<string key="concept:name" value="ER Sepsis Triage"/>
			<string key="lifecycle:transition" value="complete"/>
			<date key="time:timestamp" value="2014-05-08T02:58:08.000+10:00"/>
			<string key="Activity" value="ER Sepsis Triage"/>
			<string key="org:resource" value="A"/>
		</event>
		<event>
			<string key="concept:name" value="Leucocytes"/>
			<string key="lifecycle:transition" value="complete"/>
			<date key="time:timestamp" value="2014-05-08T03:11:00.000+10:00"/>
			<string key="Activity" value="Leucocytes"/>
			<string key="org:resource" value="B"/>
		</event>
		<event>
			<string key="concept:name" value="CRP"/>
			<string key="lifecycle:transition" value="complete"/>
			<date key="time:timestamp" value="2014-05-08T03:11:00.000+10:00"/>
			<string key="Activity" value="CRP"/>
			<string key="org:resource" value="B"/>
		</event>
		<event>
			<string key="concept:name" value="LacticAcid"/>
			<string key="lifecycle:transition" value="complete"/>
			<date key="time:timestamp" value="2014-05-08T03:11:00.000+10:00"/>
			<string key="Activity" value="LacticAcid"/>
			<string key="org:resource" value="B"/>
		</event>
		<event>
			<string key="concept:name" value="IV Antibiotics"/>
			<string key="lifecycle:transition" value="complete"/>
			<date key="time:timestamp" value="2014-05-08T06:01:28.000+10:00"/>
			<string key="Activity" value="IV Antibiotics"/>
			<string key="org:resource" value="A"/>
		</event>
		<event>
			<string key="concept:name" value="IV Liquid"/>
			<string key="lifecycle:transition" value="complete"/>
			<date key="time:timestamp" value="2014-05-08T06:01:28.000+10:00"/>
			<string key="Activity" value="IV Liquid"/>
			<string key="org:resource" value="A"/>
		</event>
		<event>
			<string key="concept:name" value="Admission NC"/>
			<string key="lifecycle:transition" value="complete"/>
			<date key="time:timestamp" value="2014-05-08T06:03:00.000+10:00"/>
			<string key="Activity" value="Admission NC"/>
			<string key="org:resource" value="I"/>
		</event>
		<event>
			<string key="concept:name" value="Release A"/>
			<string key="lifecycle:transition" value="complete"/>
			<date key="time:timestamp" value="2014-05-09T19:00:00.000+10:00"/>
			<string key="Activity" value="Release A"/>
			<string key="org:resource" value="E"/>
		</event>
	</trace>
	<trace>
		<string key="concept:name" value="G"/>
		<string key="variant" value="Variant 67"/>
		<int key="variant-index" value="67"/>
		<string key="creator" value="Fluxicon Disco"/>
		<event>
			<string key="concept:name" value="ER Registration"/>
			<string key="lifecycle:transition" value="complete"/>
			<date key="time:timestamp" value="2014-09-05T22:40:47.000+10:00"/>
			<string key="Activity" value="ER Registration"/>
			<string key="org:resource" value="A"/>
		</event>
		<event>
			<string key="concept:name" value="ER Triage"/>
			<string key="lifecycle:transition" value="complete"/>
			<date key="time:timestamp" value="2014-09-05T22:52:39.000+10:00"/>
			<string key="Activity" value="ER Triage"/>
			<string key="org:resource" value="C"/>
		</event>
		<event>
			<string key="concept:name" value="ER Sepsis Triage"/>
			<string key="lifecycle:transition" value="complete"/>
			<date key="time:timestamp" value="2014-09-05T22:53:30.000+10:00"/>
			<string key="Activity" value="ER Sepsis Triage"/>
			<string key="org:resource" value="A"/>
		</event>
		<event>
			<string key="concept:name" value="IV Liquid"/>
			<string key="lifecycle:transition" value="complete"/>
			<date key="time:timestamp" value="2014-09-05T23:19:00.000+10:00"/>
			<string key="Activity" value="IV Liquid"/>
			<string key="org:resource" value="A"/>
		</event>
		<event>
			<string key="concept:name" value="IV Antibiotics"/>
			<string key="lifecycle:transition" value="complete"/>
			<date key="time:timestamp" value="2014-09-05T23:19:14.000+10:00"/>
			<string key="Activity" value="IV Antibiotics"/>
			<string key="org:resource" value="A"/>
		</event>
		<event>
			<string key="concept:name" value="LacticAcid"/>
			<string key="lifecycle:transition" value="complete"/>
			<date key="time:timestamp" value="2014-09-05T23:21:00.000+10:00"/>
			<string key="Activity" value="LacticAcid"/>
			<string key="org:resource" value="B"/>
		</event>
		<event>
			<string key="concept:name" value="CRP"/>
			<string key="lifecycle:transition" value="complete"/>
			<date key="time:timestamp" value="2014-09-05T23:21:00.000+10:00"/>
			<string key="Activity" value="CRP"/>
			<string key="org:resource" value="B"/>
		</event>
		<event>
			<string key="concept:name" value="Leucocytes"/>
			<string key="lifecycle:transition" value="complete"/>
			<date key="time:timestamp" value="2014-09-05T23:21:00.000+10:00"/>
			<string key="Activity" value="Leucocytes"/>
			<string key="org:resource" value="B"/>
		</event>
		<event>
			<string key="concept:name" value="Admission NC"/>
			<string key="lifecycle:transition" value="complete"/>
			<date key="time:timestamp" value="2014-09-06T03:20:13.000+10:00"/>
			<string key="Activity" value="Admission NC"/>
			<string key="org:resource" value="H"/>
		</event>
		<event>
			<string key="concept:name" value="Leucocytes"/>
			<string key="lifecycle:transition" value="complete"/>
			<date key="time:timestamp" value="2014-09-09T16:00:00.000+10:00"/>
			<string key="Activity" value="Leucocytes"/>
			<string key="org:resource" value="B"/>
		</event>
		<event>
			<string key="concept:name" value="CRP"/>
			<string key="lifecycle:transition" value="complete"/>
			<date key="time:timestamp" value="2014-09-09T16:00:00.000+10:00"/>
			<string key="Activity" value="CRP"/>
			<string key="org:resource" value="B"/>
		</event>
		<event>
			<string key="concept:name" value="Release A"/>
			<string key="lifecycle:transition" value="complete"/>
			<date key="time:timestamp" value="2014-09-12T18:00:00.000+10:00"/>
			<string key="Activity" value="Release A"/>
			<string key="org:resource" value="E"/>
		</event>
	</trace>
	<trace>
		<string key="concept:name" value="H"/>
		<string key="variant" value="Variant 68"/>
		<int key="variant-index" value="68"/>
		<string key="creator" value="Fluxicon Disco"/>
		<event>
			<string key="concept:name" value="ER Registration"/>
			<string key="lifecycle:transition" value="complete"/>
			<date key="time:timestamp" value="2014-03-11T18:50:02.000+10:00"/>
			<string key="Activity" value="ER Registration"/>
			<string key="org:resource" value="A"/>
		</event>
		<event>
			<string key="concept:name" value="ER Triage"/>
			<string key="lifecycle:transition" value="complete"/>
			<date key="time:timestamp" value="2014-03-11T18:51:06.000+10:00"/>
			<string key="Activity" value="ER Triage"/>
			<string key="org:resource" value="C"/>
		</event>
		<event>
			<string key="concept:name" value="ER Sepsis Triage"/>
			<string key="lifecycle:transition" value="complete"/>
			<date key="time:timestamp" value="2014-03-11T18:51:26.000+10:00"/>
			<string key="Activity" value="ER Sepsis Triage"/>
			<string key="org:resource" value="A"/>
		</event>
		<event>
			<string key="concept:name" value="CRP"/>
			<string key="lifecycle:transition" value="complete"/>
			<date key="time:timestamp" value="2014-03-11T19:22:00.000+10:00"/>
			<string key="Activity" value="CRP"/>
			<string key="org:resource" value="B"/>
		</event>
		<event>
			<string key="concept:name" value="LacticAcid"/>
			<string key="lifecycle:transition" value="complete"/>
			<date key="time:timestamp" value="2014-03-11T19:22:00.000+10:00"/>
			<string key="Activity" value="LacticAcid"/>
			<string key="org:resource" value="B"/>
		</event>
		<event>
			<string key="concept:name" value="Leucocytes"/>
			<string key="lifecycle:transition" value="complete"/>
			<date key="time:timestamp" value="2014-03-11T19:22:00.000+10:00"/>
			<string key="Activity" value="Leucocytes"/>
			<string key="org:resource" value="B"/>
		</event>
		<event>
			<string key="concept:name" value="Admission IC"/>
			<string key="lifecycle:transition" value="complete"/>
			<date key="time:timestamp" value="2014-03-11T22:54:26.000+10:00"/>
			<string key="Activity" value="Admission IC"/>
			<string key="org:resource" value="J"/>
		</event>
		<event>
			<string key="concept:name" value="Admission NC"/>
			<string key="lifecycle:transition" value="complete"/>
			<date key="time:timestamp" value="2014-03-12T16:00:00.000+10:00"/>
			<string key="Activity" value="Admission NC"/>
			<string key="org:resource" value="J"/>
		</event>
		<event>
			<string key="concept:name" value="CRP"/>
			<string key="lifecycle:transition" value="complete"/>
			<date key="time:timestamp" value="2014-03-13T16:00:00.000+10:00"/>
			<string key="Activity" value="CRP"/>
			<string key="org:resource" value="B"/>
		</event>
		<event>
			<string key="concept:name" value="Leucocytes"/>
			<string key="lifecycle:transition" value="complete"/>
			<date key="time:timestamp" value="2014-03-15T16:00:00.000+10:00"/>
			<string key="Activity" value="Leucocytes"/>
			<string key="org:resource" value="B"/>
		</event>
		<event>
			<string key="concept:name" value="CRP"/>
			<string key="lifecycle:transition" value="complete"/>
			<date key="time:timestamp" value="2014-03-15T16:00:00.000+10:00"/>
			<string key="Activity" value="CRP"/>
			<string key="org:resource" value="B"/>
		</event>
		<event>
			<string key="concept:name" value="Admission NC"/>
			<string key="lifecycle:transition" value="complete"/>
			<date key="time:timestamp" value="2014-03-15T20:36:15.000+10:00"/>
			<string key="Activity" value="Admission NC"/>
			<string key="org:resource" value="K"/>
		</event>
		<event>
			<string key="concept:name" value="Release B"/>
			<string key="lifecycle:transition" value="complete"/>
			<date key="time:timestamp" value="2014-03-16T10:00:00.000+10:00"/>
			<string key="Activity" value="Release B"/>
			<string key="org:resource" value="E"/>
		</event>
	</trace>
	<trace>
		<string key="concept:name" value="I"/>
		<string key="variant" value="Variant 69"/>
		<int key="variant-index" value="69"/>
		<string key="creator" value="Fluxicon Disco"/>
		<event>
			<string key="concept:name" value="ER Registration"/>
			<string key="lifecycle:transition" value="complete"/>
			<date key="time:timestamp" value="2013-11-09T18:21:03.000+10:00"/>
			<string key="Activity" value="ER Registration"/>
			<string key="org:resource" value="L"/>
		</event>
		<event>
			<string key="concept:name" value="ER Triage"/>
			<string key="lifecycle:transition" value="complete"/>
			<date key="time:timestamp" value="2013-11-09T18:34:28.000+10:00"/>
			<string key="Activity" value="ER Triage"/>
			<string key="org:resource" value="C"/>
		</event>
		<event>
			<string key="concept:name" value="ER Sepsis Triage"/>
			<string key="lifecycle:transition" value="complete"/>
			<date key="time:timestamp" value="2013-11-09T18:34:41.000+10:00"/>
			<string key="Activity" value="ER Sepsis Triage"/>
			<string key="org:resource" value="L"/>
		</event>
		<event>
			<string key="concept:name" value="IV Antibiotics"/>
			<string key="lifecycle:transition" value="complete"/>
			<date key="time:timestamp" value="2013-11-09T18:34:56.000+10:00"/>
			<string key="Activity" value="IV Antibiotics"/>
			<string key="org:resource" value="L"/>
		</event>
		<event>
			<string key="concept:name" value="Leucocytes"/>
			<string key="lifecycle:transition" value="complete"/>
			<date key="time:timestamp" value="2013-11-09T18:42:00.000+10:00"/>
			<string key="Activity" value="Leucocytes"/>
			<string key="org:resource" value="B"/>
		</event>
		<event>
			<string key="concept:name" value="CRP"/>
			<string key="lifecycle:transition" value="complete"/>
			<date key="time:timestamp" value="2013-11-09T18:42:00.000+10:00"/>
			<string key="Activity" value="CRP"/>
			<string key="org:resource" value="B"/>
		</event>
		<event>
			<string key="concept:name" value="LacticAcid"/>
			<string key="lifecycle:transition" value="complete"/>
			<date key="time:timestamp" value="2013-11-09T18:42:00.000+10:00"/>
			<string key="Activity" value="LacticAcid"/>
			<string key="org:resource" value="B"/>
		</event>
		<event>
			<string key="concept:name" value="Admission NC"/>
			<string key="lifecycle:transition" value="complete"/>
			<date key="time:timestamp" value="2013-11-09T19:56:59.000+10:00"/>
			<string key="Activity" value="Admission NC"/>
			<string key="org:resource" value="M"/>
		</event>
		<event>
			<string key="concept:name" value="Leucocytes"/>
			<string key="lifecycle:transition" value="complete"/>
			<date key="time:timestamp" value="2013-11-11T17:00:00.000+10:00"/>
			<string key="Activity" value="Leucocytes"/>
			<string key="org:resource" value="B"/>
		</event>
		<event>
			<string key="concept:name" value="CRP"/>
			<string key="lifecycle:transition" value="complete"/>
			<date key="time:timestamp" value="2013-11-11T17:00:00.000+10:00"/>
			<string key="Activity" value="CRP"/>
			<string key="org:resource" value="B"/>
		</event>
		<event>
			<string key="concept:name" value="Release A"/>
			<string key="lifecycle:transition" value="complete"/>
			<date key="time:timestamp" value="2013-11-16T22:05:00.000+10:00"/>
			<string key="Activity" value="Release A"/>
			<string key="org:resource" value="E"/>
		</event>
	</trace>
	<trace>
		<string key="concept:name" value="J"/>
		<string key="variant" value="Variant 70"/>
		<int key="variant-index" value="70"/>
		<string key="creator" value="Fluxicon Disco"/>
		<event>
			<string key="concept:name" value="ER Registration"/>
			<string key="lifecycle:transition" value="complete"/>
			<date key="time:timestamp" value="2014-01-03T01:45:45.000+10:00"/>
			<string key="Activity" value="ER Registration"/>
			<string key="org:resource" value="A"/>
		</event>
		<event>
			<string key="concept:name" value="ER Triage"/>
			<string key="lifecycle:transition" value="complete"/>
			<date key="time:timestamp" value="2014-01-03T01:47:18.000+10:00"/>
			<string key="Activity" value="ER Triage"/>
			<string key="org:resource" value="C"/>
		</event>
		<event>
			<string key="concept:name" value="ER Sepsis Triage"/>
			<string key="lifecycle:transition" value="complete"/>
			<date key="time:timestamp" value="2014-01-03T01:55:51.000+10:00"/>
			<string key="Activity" value="ER Sepsis Triage"/>
			<string key="org:resource" value="A"/>
		</event>
		<event>
			<string key="concept:name" value="CRP"/>
			<string key="lifecycle:transition" value="complete"/>
			<date key="time:timestamp" value="2014-01-03T01:57:00.000+10:00"/>
			<string key="Activity" value="CRP"/>
			<string key="org:resource" value="B"/>
		</event>
		<event>
			<string key="concept:name" value="Leucocytes"/>
			<string key="lifecycle:transition" value="complete"/>
			<date key="time:timestamp" value="2014-01-03T01:57:00.000+10:00"/>
			<string key="Activity" value="Leucocytes"/>
			<string key="org:resource" value="B"/>
		</event>
		<event>
			<string key="concept:name" value="LacticAcid"/>
			<string key="lifecycle:transition" value="complete"/>
			<date key="time:timestamp" value="2014-01-03T01:57:00.000+10:00"/>
			<string key="Activity" value="LacticAcid"/>
			<string key="org:resource" value="B"/>
		</event>
		<event>
			<string key="concept:name" value="IV Liquid"/>
			<string key="lifecycle:transition" value="complete"/>
			<date key="time:timestamp" value="2014-01-03T02:30:00.000+10:00"/>
			<string key="Activity" value="IV Liquid"/>
			<string key="org:resource" value="A"/>
		</event>
		<event>
			<string key="concept:name" value="IV Antibiotics"/>
			<string key="lifecycle:transition" value="complete"/>
			<date key="time:timestamp" value="2014-01-03T03:00:00.000+10:00"/>
			<string key="Activity" value="IV Antibiotics"/>
			<string key="org:resource" value="A"/>
		</event>
		<event>
			<string key="concept:name" value="Admission NC"/>
			<string key="lifecycle:transition" value="complete"/>
			<date key="time:timestamp" value="2014-01-03T05:09:47.000+10:00"/>
			<string key="Activity" value="Admission NC"/>
			<string key="org:resource" value="F"/>
		</event>
		<event>
			<string key="concept:name" value="CRP"/>
			<string key="lifecycle:transition" value="complete"/>
			<date key="time:timestamp" value="2014-01-04T17:00:00.000+10:00"/>
			<string key="Activity" value="CRP"/>
			<string key="org:resource" value="B"/>
		</event>
		<event>
			<string key="concept:name" value="Release A"/>
			<string key="lifecycle:transition" value="complete"/>
			<date key="time:timestamp" value="2014-01-06T20:00:00.000+10:00"/>
			<string key="Activity" value="Release A"/>
			<string key="org:resource" value="E"/>
		</event>
	</trace>
	<trace>
		<string key="concept:name" value="K"/>
		<string key="variant" value="Variant 71"/>
		<int key="variant-index" value="71"/>
		<string key="creator" value="Fluxicon Disco"/>
		<event>
			<string key="concept:name" value="ER Registration"/>
			<string key="lifecycle:transition" value="complete"/>
			<date key="time:timestamp" value="2014-02-24T06:43:13.000+10:00"/>
			<string key="Activity" value="ER Registration"/>
			<string key="org:resource" value="A"/>
		</event>
		<event>
			<string key="concept:name" value="ER Triage"/>
			<string key="lifecycle:transition" value="complete"/>
			<date key="time:timestamp" value="2014-02-24T06:58:31.000+10:00"/>
			<string key="Activity" value="ER Triage"/>
			<string key="org:resource" value="C"/>
		</event>
		<event>
			<string key="concept:name" value="ER Sepsis Triage"/>
			<string key="lifecycle:transition" value="complete"/>
			<date key="time:timestamp" value="2014-02-24T06:58:54.000+10:00"/>
			<string key="Activity" value="ER Sepsis Triage"/>
			<string key="org:resource" value="A"/>
		</event>
		<event>
			<string key="concept:name" value="LacticAcid"/>
			<string key="lifecycle:transition" value="complete"/>
			<date key="time:timestamp" value="2014-02-24T07:15:00.000+10:00"/>
			<string key="Activity" value="LacticAcid"/>
			<string key="org:resource" value="B"/>
		</event>
		<event>
			<string key="concept:name" value="CRP"/>
			<string key="lifecycle:transition" value="complete"/>
			<date key="time:timestamp" value="2014-02-24T07:15:00.000+10:00"/>
			<string key="Activity" value="CRP"/>
			<string key="org:resource" value="B"/>
		</event>
		<event>
			<string key="concept:name" value="Leucocytes"/>
			<string key="lifecycle:transition" value="complete"/>
			<date key="time:timestamp" value="2014-02-24T07:15:00.000+10:00"/>
			<string key="Activity" value="Leucocytes"/>
			<string key="org:resource" value="B"/>
		</event>
		<event>
			<string key="concept:name" value="IV Antibiotics"/>
			<string key="lifecycle:transition" value="complete"/>
			<date key="time:timestamp" value="2014-02-24T09:39:44.000+10:00"/>
			<string key="Activity" value="IV Antibiotics"/>
			<string key="org:resource" value="A"/>
		</event>
		<event>
			<string key="concept:name" value="Admission NC"/>
			<string key="lifecycle:transition" value="complete"/>
			<date key="time:timestamp" value="2014-02-24T09:49:53.000+10:00"/>
			<string key="Activity" value="Admission NC"/>
			<string key="org:resource" value="H"/>
		</event>
		<event>
			<string key="concept:name" value="Leucocytes"/>
			<string key="lifecycle:transition" value="complete"/>
			<date key="time:timestamp" value="2014-02-24T16:00:00.000+10:00"/>
			<string key="Activity" value="Leucocytes"/>
			<string key="org:resource" value="B"/>
		</event>
		<event>
			<string key="concept:name" value="CRP"/>
			<string key="lifecycle:transition" value="complete"/>
			<date key="time:timestamp" value="2014-02-24T16:00:00.000+10:00"/>
			<string key="Activity" value="CRP"/>
			<string key="org:resource" value="B"/>
		</event>
		<event>
			<string key="concept:name" value="Admission NC"/>
			<string key="lifecycle:transition" value="complete"/>
			<date key="time:timestamp" value="2014-02-24T16:52:49.000+10:00"/>
			<string key="Activity" value="Admission NC"/>
			<string key="org:resource" value="H"/>
		</event>
		<event>
			<string key="concept:name" value="IV Liquid"/>
			<string key="lifecycle:transition" value="complete"/>
			<date key="time:timestamp" value="2014-02-25T06:39:32.000+10:00"/>
			<string key="Activity" value="IV Liquid"/>
			<string key="org:resource" value="A"/>
		</event>
		<event>
			<string key="concept:name" value="CRP"/>
			<string key="lifecycle:transition" value="complete"/>
			<date key="time:timestamp" value="2014-02-25T22:00:00.000+10:00"/>
			<string key="Activity" value="CRP"/>
			<string key="org:resource" value="B"/>
		</event>
		<event>
			<string key="concept:name" value="Leucocytes"/>
			<string key="lifecycle:transition" value="complete"/>
			<date key="time:timestamp" value="2014-02-25T22:00:00.000+10:00"/>
			<string key="Activity" value="Leucocytes"/>
			<string key="org:resource" value="B"/>
		</event>
		<event>
			<string key="concept:name" value="Release A"/>
			<string key="lifecycle:transition" value="complete"/>
			<date key="time:timestamp" value="2014-02-26T19:00:00.000+10:00"/>
			<string key="Activity" value="Release A"/>
			<string key="org:resource" value="E"/>
		</event>
		<event>
			<string key="concept:name" value="Return ER"/>
			<string key="lifecycle:transition" value="complete"/>
			<date key="time:timestamp" value="2014-06-11T06:27:24.000+10:00"/>
			<string key="Activity" value="Return ER"/>
			<string key="org:resource" value="?"/>
		</event>
	</trace>
	<trace>
		<string key="concept:name" value="L"/>
		<string key="variant" value="Variant 72"/>
		<int key="variant-index" value="72"/>
		<string key="creator" value="Fluxicon Disco"/>
		<event>
			<string key="concept:name" value="ER Registration"/>
			<string key="lifecycle:transition" value="complete"/>
			<date key="time:timestamp" value="2014-09-01T02:47:15.000+10:00"/>
			<string key="Activity" value="ER Registration"/>
			<string key="org:resource" value="A"/>
		</event>
		<event>
			<string key="concept:name" value="ER Triage"/>
			<string key="lifecycle:transition" value="complete"/>
			<date key="time:timestamp" value="2014-09-01T02:50:36.000+10:00"/>
			<string key="Activity" value="ER Triage"/>
			<string key="org:resource" value="C"/>
		</event>
		<event>
			<string key="concept:name" value="ER Sepsis Triage"/>
			<string key="lifecycle:transition" value="complete"/>
			<date key="time:timestamp" value="2014-09-01T02:52:40.000+10:00"/>
			<string key="Activity" value="ER Sepsis Triage"/>
			<string key="org:resource" value="A"/>
		</event>
		<event>
			<string key="concept:name" value="Leucocytes"/>
			<string key="lifecycle:transition" value="complete"/>
			<date key="time:timestamp" value="2014-09-01T03:00:00.000+10:00"/>
			<string key="Activity" value="Leucocytes"/>
			<string key="org:resource" value="B"/>
		</event>
		<event>
			<string key="concept:name" value="CRP"/>
			<string key="lifecycle:transition" value="complete"/>
			<date key="time:timestamp" value="2014-09-01T03:00:00.000+10:00"/>
			<string key="Activity" value="CRP"/>
			<string key="org:resource" value="B"/>
		</event>
		<event>
			<string key="concept:name" value="LacticAcid"/>
			<string key="lifecycle:transition" value="complete"/>
			<date key="time:timestamp" value="2014-09-01T03:00:00.000+10:00"/>
			<string key="Activity" value="LacticAcid"/>
			<string key="org:resource" value="B"/>
		</event>
		<event>
			<string key="concept:name" value="IV Liquid"/>
			<string key="lifecycle:transition" value="complete"/>
			<date key="time:timestamp" value="2014-09-01T05:28:00.000+10:00"/>
			<string key="Activity" value="IV Liquid"/>
			<string key="org:resource" value="A"/>
		</event>
		<event>
			<string key="concept:name" value="IV Antibiotics"/>
			<string key="lifecycle:transition" value="complete"/>
			<date key="time:timestamp" value="2014-09-01T06:00:39.000+10:00"/>
			<string key="Activity" value="IV Antibiotics"/>
			<string key="org:resource" value="A"/>
		</event>
		<event>
			<string key="concept:name" value="Admission NC"/>
			<string key="lifecycle:transition" value="complete"/>
			<date key="time:timestamp" value="2014-09-01T06:34:21.000+10:00"/>
			<string key="Activity" value="Admission NC"/>
			<string key="org:resource" value="N"/>
		</event>
		<event>
			<string key="concept:name" value="Leucocytes"/>
			<string key="lifecycle:transition" value="complete"/>
			<date key="time:timestamp" value="2014-09-02T16:00:00.000+10:00"/>
			<string key="Activity" value="Leucocytes"/>
			<string key="org:resource" value="B"/>
		</event>
		<event>
			<string key="concept:name" value="Leucocytes"/>
			<string key="lifecycle:transition" value="complete"/>
			<date key="time:timestamp" value="2014-09-03T16:00:00.000+10:00"/>
			<string key="Activity" value="Leucocytes"/>
			<string key="org:resource" value="B"/>
		</event>
		<event>
			<string key="concept:name" value="Leucocytes"/>
			<string key="lifecycle:transition" value="complete"/>
			<date key="time:timestamp" value="2014-09-07T16:00:00.000+10:00"/>
			<string key="Activity" value="Leucocytes"/>
			<string key="org:resource" value="B"/>
		</event>
		<event>
			<string key="concept:name" value="CRP"/>
			<string key="lifecycle:transition" value="complete"/>
			<date key="time:timestamp" value="2014-09-07T16:00:00.000+10:00"/>
			<string key="Activity" value="CRP"/>
			<string key="org:resource" value="B"/>
		</event>
		<event>
			<string key="concept:name" value="Release A"/>
			<string key="lifecycle:transition" value="complete"/>
			<date key="time:timestamp" value="2014-09-08T18:30:00.000+10:00"/>
			<string key="Activity" value="Release A"/>
			<string key="org:resource" value="E"/>
		</event>
		<event>
			<string key="concept:name" value="Return ER"/>
			<string key="lifecycle:transition" value="complete"/>
			<date key="time:timestamp" value="2014-09-12T08:40:27.000+10:00"/>
			<string key="Activity" value="Return ER"/>
			<string key="org:resource" value="?"/>
		</event>
	</trace>
	<trace>
		<string key="concept:name" value="M"/>
		<string key="variant" value="Variant 1"/>
		<int key="variant-index" value="1"/>
		<string key="creator" value="Fluxicon Disco"/>
		<event>
			<string key="concept:name" value="ER Registration"/>
			<string key="lifecycle:transition" value="complete"/>
			<date key="time:timestamp" value="2014-10-10T11:08:37.000+10:00"/>
			<string key="Activity" value="ER Registration"/>
			<string key="org:resource" value="A"/>
		</event>
		<event>
			<string key="concept:name" value="ER Triage"/>
			<string key="lifecycle:transition" value="complete"/>
			<date key="time:timestamp" value="2014-10-10T11:10:38.000+10:00"/>
			<string key="Activity" value="ER Triage"/>
			<string key="org:resource" value="C"/>
		</event>
		<event>
			<string key="concept:name" value="ER Sepsis Triage"/>
			<string key="lifecycle:transition" value="complete"/>
			<date key="time:timestamp" value="2014-10-10T11:10:54.000+10:00"/>
			<string key="Activity" value="ER Sepsis Triage"/>
			<string key="org:resource" value="A"/>
		</event>
	</trace>
	<trace>
		<string key="concept:name" value="N"/>
		<string key="variant" value="Variant 73"/>
		<int key="variant-index" value="73"/>
		<string key="creator" value="Fluxicon Disco"/>
		<event>
			<string key="concept:name" value="ER Registration"/>
			<string key="lifecycle:transition" value="complete"/>
			<date key="time:timestamp" value="2014-06-16T18:34:58.000+10:00"/>
			<string key="Activity" value="ER Registration"/>
			<string key="org:resource" value="A"/>
		</event>
		<event>
			<string key="concept:name" value="ER Triage"/>
			<string key="lifecycle:transition" value="complete"/>
			<date key="time:timestamp" value="2014-06-16T18:39:41.000+10:00"/>
			<string key="Activity" value="ER Triage"/>
			<string key="org:resource" value="C"/>
		</event>
		<event>
			<string key="concept:name" value="ER Sepsis Triage"/>
			<string key="lifecycle:transition" value="complete"/>
			<date key="time:timestamp" value="2014-06-16T18:40:44.000+10:00"/>
			<string key="Activity" value="ER Sepsis Triage"/>
			<string key="org:resource" value="A"/>
		</event>
		<event>
			<string key="concept:name" value="CRP"/>
			<string key="lifecycle:transition" value="complete"/>
			<date key="time:timestamp" value="2014-06-16T19:07:00.000+10:00"/>
			<string key="Activity" value="CRP"/>
			<string key="org:resource" value="B"/>
		</event>
		<event>
			<string key="concept:name" value="LacticAcid"/>
			<string key="lifecycle:transition" value="complete"/>
			<date key="time:timestamp" value="2014-06-16T19:07:00.000+10:00"/>
			<string key="Activity" value="LacticAcid"/>
			<string key="org:resource" value="B"/>
		</event>
		<event>
			<string key="concept:name" value="Leucocytes"/>
			<string key="lifecycle:transition" value="complete"/>
			<date key="time:timestamp" value="2014-06-16T19:07:00.000+10:00"/>
			<string key="Activity" value="Leucocytes"/>
			<string key="org:resource" value="B"/>
		</event>
		<event>
			<string key="concept:name" value="Admission NC"/>
			<string key="lifecycle:transition" value="complete"/>
			<date key="time:timestamp" value="2014-06-16T21:01:19.000+10:00"/>
			<string key="Activity" value="Admission NC"/>
			<string key="org:resource" value="O"/>
		</event>
		<event>
			<string key="concept:name" value="IV Liquid"/>
			<string key="lifecycle:transition" value="complete"/>
			<date key="time:timestamp" value="2014-06-16T21:02:05.000+10:00"/>
			<string key="Activity" value="IV Liquid"/>
			<string key="org:resource" value="A"/>
		</event>
		<event>
			<string key="concept:name" value="IV Antibiotics"/>
			<string key="lifecycle:transition" value="complete"/>
			<date key="time:timestamp" value="2014-06-16T21:02:14.000+10:00"/>
			<string key="Activity" value="IV Antibiotics"/>
			<string key="org:resource" value="A"/>
		</event>
		<event>
			<string key="concept:name" value="CRP"/>
			<string key="lifecycle:transition" value="complete"/>
			<date key="time:timestamp" value="2014-06-18T16:00:00.000+10:00"/>
			<string key="Activity" value="CRP"/>
			<string key="org:resource" value="B"/>
		</event>
		<event>
			<string key="concept:name" value="Leucocytes"/>
			<string key="lifecycle:transition" value="complete"/>
			<date key="time:timestamp" value="2014-06-18T16:00:00.000+10:00"/>
			<string key="Activity" value="Leucocytes"/>
			<string key="org:resource" value="B"/>
		</event>
		<event>
			<string key="concept:name" value="Release A"/>
			<string key="lifecycle:transition" value="complete"/>
			<date key="time:timestamp" value="2014-06-21T22:30:00.000+10:00"/>
			<string key="Activity" value="Release A"/>
			<string key="org:resource" value="E"/>
		</event>
	</trace>
	<trace>
		<string key="concept:name" value="O"/>
		<string key="variant" value="Variant 74"/>
		<int key="variant-index" value="74"/>
		<string key="creator" value="Fluxicon Disco"/>
		<event>
			<string key="concept:name" value="ER Registration"/>
			<string key="lifecycle:transition" value="complete"/>
			<date key="time:timestamp" value="2014-10-12T06:29:02.000+10:00"/>
			<string key="Activity" value="ER Registration"/>
			<string key="org:resource" value="A"/>
		</event>
		<event>
			<string key="concept:name" value="ER Triage"/>
			<string key="lifecycle:transition" value="complete"/>
			<date key="time:timestamp" value="2014-10-12T06:38:13.000+10:00"/>
			<string key="Activity" value="ER Triage"/>
			<string key="org:resource" value="C"/>
		</event>
		<event>
			<string key="concept:name" value="ER Sepsis Triage"/>
			<string key="lifecycle:transition" value="complete"/>
			<date key="time:timestamp" value="2014-10-12T06:38:37.000+10:00"/>
			<string key="Activity" value="ER Sepsis Triage"/>
			<string key="org:resource" value="A"/>
		</event>
		<event>
			<string key="concept:name" value="IV Liquid"/>
			<string key="lifecycle:transition" value="complete"/>
			<date key="time:timestamp" value="2014-10-12T06:43:13.000+10:00"/>
			<string key="Activity" value="IV Liquid"/>
			<string key="org:resource" value="A"/>
		</event>
		<event>
			<string key="concept:name" value="CRP"/>
			<string key="lifecycle:transition" value="complete"/>
			<date key="time:timestamp" value="2014-10-12T06:51:00.000+10:00"/>
			<string key="Activity" value="CRP"/>
			<string key="org:resource" value="B"/>
		</event>
		<event>
			<string key="concept:name" value="Leucocytes"/>
			<string key="lifecycle:transition" value="complete"/>
			<date key="time:timestamp" value="2014-10-12T06:51:00.000+10:00"/>
			<string key="Activity" value="Leucocytes"/>
			<string key="org:resource" value="B"/>
		</event>
		<event>
			<string key="concept:name" value="LacticAcid"/>
			<string key="lifecycle:transition" value="complete"/>
			<date key="time:timestamp" value="2014-10-12T06:51:00.000+10:00"/>
			<string key="Activity" value="LacticAcid"/>
			<string key="org:resource" value="B"/>
		</event>
		<event>
			<string key="concept:name" value="IV Antibiotics"/>
			<string key="lifecycle:transition" value="complete"/>
			<date key="time:timestamp" value="2014-10-12T07:00:27.000+10:00"/>
			<string key="Activity" value="IV Antibiotics"/>
			<string key="org:resource" value="A"/>
		</event>
		<event>
			<string key="concept:name" value="Admission NC"/>
			<string key="lifecycle:transition" value="complete"/>
			<date key="time:timestamp" value="2014-10-12T09:52:57.000+10:00"/>
			<string key="Activity" value="Admission NC"/>
			<string key="org:resource" value="I"/>
		</event>
		<event>
			<string key="concept:name" value="Release A"/>
			<string key="lifecycle:transition" value="complete"/>
			<date key="time:timestamp" value="2014-10-14T20:30:00.000+10:00"/>
			<string key="Activity" value="Release A"/>
			<string key="org:resource" value="E"/>
		</event>
		<event>
			<string key="concept:name" value="Return ER"/>
			<string key="lifecycle:transition" value="complete"/>
			<date key="time:timestamp" value="2014-10-18T02:40:42.000+10:00"/>
			<string key="Activity" value="Return ER"/>
			<string key="org:resource" value="?"/>
		</event>
	</trace>
	<trace>
		<string key="concept:name" value="P"/>
		<string key="variant" value="Variant 1"/>
		<int key="variant-index" value="1"/>
		<string key="creator" value="Fluxicon Disco"/>
		<event>
			<string key="concept:name" value="ER Registration"/>
			<string key="lifecycle:transition" value="complete"/>
			<date key="time:timestamp" value="2014-04-22T17:39:36.000+10:00"/>
			<string key="Activity" value="ER Registration"/>
			<string key="org:resource" value="A"/>
		</event>
		<event>
			<string key="concept:name" value="ER Triage"/>
			<string key="lifecycle:transition" value="complete"/>
			<date key="time:timestamp" value="2014-04-22T18:04:49.000+10:00"/>
			<string key="Activity" value="ER Triage"/>
			<string key="org:resource" value="C"/>
		</event>
		<event>
			<string key="concept:name" value="ER Sepsis Triage"/>
			<string key="lifecycle:transition" value="complete"/>
			<date key="time:timestamp" value="2014-04-22T19:01:16.000+10:00"/>
			<string key="Activity" value="ER Sepsis Triage"/>
			<string key="org:resource" value="A"/>
		</event>
	</trace>
	<trace>
		<string key="concept:name" value="Q"/>
		<string key="variant" value="Variant 1"/>
		<int key="variant-index" value="1"/>
		<string key="creator" value="Fluxicon Disco"/>
		<event>
			<string key="concept:name" value="ER Registration"/>
			<string key="lifecycle:transition" value="complete"/>
			<date key="time:timestamp" value="2013-12-15T23:17:05.000+10:00"/>
			<string key="Activity" value="ER Registration"/>
			<string key="org:resource" value="L"/>
		</event>
		<event>
			<string key="concept:name" value="ER Triage"/>
			<string key="lifecycle:transition" value="complete"/>
			<date key="time:timestamp" value="2013-12-15T23:18:49.000+10:00"/>
			<string key="Activity" value="ER Triage"/>
			<string key="org:resource" value="C"/>
		</event>
		<event>
			<string key="concept:name" value="ER Sepsis Triage"/>
			<string key="lifecycle:transition" value="complete"/>
			<date key="time:timestamp" value="2013-12-15T23:19:07.000+10:00"/>
			<string key="Activity" value="ER Sepsis Triage"/>
			<string key="org:resource" value="L"/>
		</event>
	</trace>
	<trace>
		<string key="concept:name" value="R"/>
		<string key="variant" value="Variant 3"/>
		<int key="variant-index" value="3"/>
		<string key="creator" value="Fluxicon Disco"/>
		<event>
			<string key="concept:name" value="ER Registration"/>
			<string key="lifecycle:transition" value="complete"/>
			<date key="time:timestamp" value="2014-11-30T21:38:16.000+10:00"/>
			<string key="Activity" value="ER Registration"/>
			<string key="org:resource" value="A"/>
		</event>
		<event>
			<string key="concept:name" value="ER Triage"/>
			<string key="lifecycle:transition" value="complete"/>
			<date key="time:timestamp" value="2014-11-30T21:40:09.000+10:00"/>
			<string key="Activity" value="ER Triage"/>
			<string key="org:resource" value="C"/>
		</event>
		<event>
			<string key="concept:name" value="ER Sepsis Triage"/>
			<string key="lifecycle:transition" value="complete"/>
			<date key="time:timestamp" value="2014-11-30T21:40:29.000+10:00"/>
			<string key="Activity" value="ER Sepsis Triage"/>
			<string key="org:resource" value="A"/>
		</event>
		<event>
			<string key="concept:name" value="CRP"/>
			<string key="lifecycle:transition" value="complete"/>
			<date key="time:timestamp" value="2014-11-30T21:45:00.000+10:00"/>
			<string key="Activity" value="CRP"/>
			<string key="org:resource" value="B"/>
		</event>
		<event>
			<string key="concept:name" value="Leucocytes"/>
			<string key="lifecycle:transition" value="complete"/>
			<date key="time:timestamp" value="2014-11-30T21:45:00.000+10:00"/>
			<string key="Activity" value="Leucocytes"/>
			<string key="org:resource" value="B"/>
		</event>
	</trace>
	<trace>
		<string key="concept:name" value="S"/>
		<string key="variant" value="Variant 75"/>
		<int key="variant-index" value="75"/>
		<string key="creator" value="Fluxicon Disco"/>
		<event>
			<string key="concept:name" value="ER Registration"/>
			<string key="lifecycle:transition" value="complete"/>
			<date key="time:timestamp" value="2014-01-21T21:16:14.000+10:00"/>
			<string key="Activity" value="ER Registration"/>
			<string key="org:resource" value="A"/>
		</event>
		<event>
			<string key="concept:name" value="ER Triage"/>
			<string key="lifecycle:transition" value="complete"/>
			<date key="time:timestamp" value="2014-01-21T21:18:55.000+10:00"/>
			<string key="Activity" value="ER Triage"/>
			<string key="org:resource" value="C"/>
		</event>
		<event>
			<string key="concept:name" value="ER Sepsis Triage"/>
			<string key="lifecycle:transition" value="complete"/>
			<date key="time:timestamp" value="2014-01-21T21:19:08.000+10:00"/>
			<string key="Activity" value="ER Sepsis Triage"/>
			<string key="org:resource" value="A"/>
		</event>
		<event>
			<string key="concept:name" value="Leucocytes"/>
			<string key="lifecycle:transition" value="complete"/>
			<date key="time:timestamp" value="2014-01-21T21:22:00.000+10:00"/>
			<string key="Activity" value="Leucocytes"/>
			<string key="org:resource" value="B"/>
		</event>
		<event>
			<string key="concept:name" value="CRP"/>
			<string key="lifecycle:transition" value="complete"/>
			<date key="time:timestamp" value="2014-01-21T21:22:00.000+10:00"/>
			<string key="Activity" value="CRP"/>
			<string key="org:resource" value="B"/>
		</event>
		<event>
			<string key="concept:name" value="LacticAcid"/>
			<string key="lifecycle:transition" value="complete"/>
			<date key="time:timestamp" value="2014-01-21T21:22:00.000+10:00"/>
			<string key="Activity" value="LacticAcid"/>
			<string key="org:resource" value="B"/>
		</event>
		<event>
			<string key="concept:name" value="IV Liquid"/>
			<string key="lifecycle:transition" value="complete"/>
			<date key="time:timestamp" value="2014-01-21T23:27:49.000+10:00"/>
			<string key="Activity" value="IV Liquid"/>
			<string key="org:resource" value="A"/>
		</event>
		<event>
			<string key="concept:name" value="IV Antibiotics"/>
			<string key="lifecycle:transition" value="complete"/>
			<date key="time:timestamp" value="2014-01-21T23:27:54.000+10:00"/>
			<string key="Activity" value="IV Antibiotics"/>
			<string key="org:resource" value="A"/>
		</event>
		<event>
			<string key="concept:name" value="Admission NC"/>
			<string key="lifecycle:transition" value="complete"/>
			<date key="time:timestamp" value="2014-01-22T00:24:18.000+10:00"/>
			<string key="Activity" value="Admission NC"/>
			<string key="org:resource" value="G"/>
		</event>
		<event>
			<string key="concept:name" value="Admission IC"/>
			<string key="lifecycle:transition" value="complete"/>
			<date key="time:timestamp" value="2014-01-22T01:45:32.000+10:00"/>
			<string key="Activity" value="Admission IC"/>
			<string key="org:resource" value="P"/>
		</event>
		<event>
			<string key="concept:name" value="LacticAcid"/>
			<string key="lifecycle:transition" value="complete"/>
			<date key="time:timestamp" value="2014-01-22T16:00:00.000+10:00"/>
			<string key="Activity" value="LacticAcid"/>
			<string key="org:resource" value="B"/>
		</event>
		<event>
			<string key="concept:name" value="Leucocytes"/>
			<string key="lifecycle:transition" value="complete"/>
			<date key="time:timestamp" value="2014-01-22T16:00:00.000+10:00"/>
			<string key="Activity" value="Leucocytes"/>
			<string key="org:resource" value="B"/>
		</event>
		<event>
			<string key="concept:name" value="CRP"/>
			<string key="lifecycle:transition" value="complete"/>
			<date key="time:timestamp" value="2014-01-22T16:00:00.000+10:00"/>
			<string key="Activity" value="CRP"/>
			<string key="org:resource" value="B"/>
		</event>
		<event>
			<string key="concept:name" value="Admission NC"/>
			<string key="lifecycle:transition" value="complete"/>
			<date key="time:timestamp" value="2014-01-22T20:30:00.000+10:00"/>
			<string key="Activity" value="Admission NC"/>
			<string key="org:resource" value="F"/>
		</event>
		<event>
			<string key="concept:name" value="Leucocytes"/>
			<string key="lifecycle:transition" value="complete"/>
			<date key="time:timestamp" value="2014-01-23T17:00:00.000+10:00"/>
			<string key="Activity" value="Leucocytes"/>
			<string key="org:resource" value="B"/>
		</event>
		<event>
			<string key="concept:name" value="CRP"/>
			<string key="lifecycle:transition" value="complete"/>
			<date key="time:timestamp" value="2014-01-23T17:00:00.000+10:00"/>
			<string key="Activity" value="CRP"/>
			<string key="org:resource" value="B"/>
		</event>
		<event>
			<string key="concept:name" value="Leucocytes"/>
			<string key="lifecycle:transition" value="complete"/>
			<date key="time:timestamp" value="2014-01-25T17:00:00.000+10:00"/>
			<string key="Activity" value="Leucocytes"/>
			<string key="org:resource" value="B"/>
		</event>
		<event>
			<string key="concept:name" value="Release A"/>
			<string key="lifecycle:transition" value="complete"/>
			<date key="time:timestamp" value="2014-01-29T03:00:00.000+10:00"/>
			<string key="Activity" value="Release A"/>
			<string key="org:resource" value="E"/>
		</event>
		<event>
			<string key="concept:name" value="Return ER"/>
			<string key="lifecycle:transition" value="complete"/>
			<date key="time:timestamp" value="2014-08-30T22:54:18.000+10:00"/>
			<string key="Activity" value="Return ER"/>
			<string key="org:resource" value="?"/>
		</event>
	</trace>
	<trace>
		<string key="concept:name" value="T"/>
		<string key="variant" value="Variant 76"/>
		<int key="variant-index" value="76"/>
		<string key="creator" value="Fluxicon Disco"/>
		<event>
			<string key="concept:name" value="ER Registration"/>
			<string key="lifecycle:transition" value="complete"/>
			<date key="time:timestamp" value="2014-10-07T06:24:16.000+10:00"/>
			<string key="Activity" value="ER Registration"/>
			<string key="org:resource" value="A"/>
		</event>
		<event>
			<string key="concept:name" value="ER Triage"/>
			<string key="lifecycle:transition" value="complete"/>
			<date key="time:timestamp" value="2014-10-07T06:28:59.000+10:00"/>
			<string key="Activity" value="ER Triage"/>
			<string key="org:resource" value="C"/>
		</event>
		<event>
			<string key="concept:name" value="ER Sepsis Triage"/>
			<string key="lifecycle:transition" value="complete"/>
			<date key="time:timestamp" value="2014-10-07T06:29:18.000+10:00"/>
			<string key="Activity" value="ER Sepsis Triage"/>
			<string key="org:resource" value="A"/>
		</event>
		<event>
			<string key="concept:name" value="IV Liquid"/>
			<string key="lifecycle:transition" value="complete"/>
			<date key="time:timestamp" value="2014-10-07T06:30:33.000+10:00"/>
			<string key="Activity" value="IV Liquid"/>
			<string key="org:resource" value="A"/>
		</event>
		<event>
			<string key="concept:name" value="IV Antibiotics"/>
			<string key="lifecycle:transition" value="complete"/>
			<date key="time:timestamp" value="2014-10-07T06:30:36.000+10:00"/>
			<string key="Activity" value="IV Antibiotics"/>
			<string key="org:resource" value="A"/>
		</event>
		<event>
			<string key="concept:name" value="CRP"/>
			<string key="lifecycle:transition" value="complete"/>
			<date key="time:timestamp" value="2014-10-07T06:49:00.000+10:00"/>
			<string key="Activity" value="CRP"/>
			<string key="org:resource" value="B"/>
		</event>
		<event>
			<string key="concept:name" value="LacticAcid"/>
			<string key="lifecycle:transition" value="complete"/>
			<date key="time:timestamp" value="2014-10-07T06:49:00.000+10:00"/>
			<string key="Activity" value="LacticAcid"/>
			<string key="org:resource" value="B"/>
		</event>
		<event>
			<string key="concept:name" value="Leucocytes"/>
			<string key="lifecycle:transition" value="complete"/>
			<date key="time:timestamp" value="2014-10-07T06:49:00.000+10:00"/>
			<string key="Activity" value="Leucocytes"/>
			<string key="org:resource" value="B"/>
		</event>
		<event>
			<string key="concept:name" value="Admission NC"/>
			<string key="lifecycle:transition" value="complete"/>
			<date key="time:timestamp" value="2014-10-07T08:56:09.000+10:00"/>
			<string key="Activity" value="Admission NC"/>
			<string key="org:resource" value="Q"/>
		</event>
		<event>
			<string key="concept:name" value="Release B"/>
			<string key="lifecycle:transition" value="complete"/>
			<date key="time:timestamp" value="2014-10-09T12:00:00.000+10:00"/>
			<string key="Activity" value="Release B"/>
			<string key="org:resource" value="E"/>
		</event>
	</trace>
	<trace>
		<string key="concept:name" value="U"/>
		<string key="variant" value="Variant 77"/>
		<int key="variant-index" value="77"/>
		<string key="creator" value="Fluxicon Disco"/>
		<event>
			<string key="concept:name" value="ER Registration"/>
			<string key="lifecycle:transition" value="complete"/>
			<date key="time:timestamp" value="2014-04-30T04:38:23.000+10:00"/>
			<string key="Activity" value="ER Registration"/>
			<string key="org:resource" value="A"/>
		</event>
		<event>
			<string key="concept:name" value="ER Triage"/>
			<string key="lifecycle:transition" value="complete"/>
			<date key="time:timestamp" value="2014-04-30T05:39:37.000+10:00"/>
			<string key="Activity" value="ER Triage"/>
			<string key="org:resource" value="C"/>
		</event>
		<event>
			<string key="concept:name" value="ER Sepsis Triage"/>
			<string key="lifecycle:transition" value="complete"/>
			<date key="time:timestamp" value="2014-04-30T05:49:19.000+10:00"/>
			<string key="Activity" value="ER Sepsis Triage"/>
			<string key="org:resource" value="A"/>
		</event>
		<event>
			<string key="concept:name" value="Leucocytes"/>
			<string key="lifecycle:transition" value="complete"/>
			<date key="time:timestamp" value="2014-04-30T06:02:00.000+10:00"/>
			<string key="Activity" value="Leucocytes"/>
			<string key="org:resource" value="B"/>
		</event>
		<event>
			<string key="concept:name" value="Admission NC"/>
			<string key="lifecycle:transition" value="complete"/>
			<date key="time:timestamp" value="2014-04-30T07:01:15.000+10:00"/>
			<string key="Activity" value="Admission NC"/>
			<string key="org:resource" value="H"/>
		</event>
		<event>
			<string key="concept:name" value="Leucocytes"/>
			<string key="lifecycle:transition" value="complete"/>
			<date key="time:timestamp" value="2014-04-30T16:00:00.000+10:00"/>
			<string key="Activity" value="Leucocytes"/>
			<string key="org:resource" value="B"/>
		</event>
		<event>
			<string key="concept:name" value="Leucocytes"/>
			<string key="lifecycle:transition" value="complete"/>
			<date key="time:timestamp" value="2014-05-01T15:00:00.000+10:00"/>
			<string key="Activity" value="Leucocytes"/>
			<string key="org:resource" value="B"/>
		</event>
		<event>
			<string key="concept:name" value="Leucocytes"/>
			<string key="lifecycle:transition" value="complete"/>
			<date key="time:timestamp" value="2014-05-01T17:03:00.000+10:00"/>
			<string key="Activity" value="Leucocytes"/>
			<string key="org:resource" value="B"/>
		</event>
		<event>
			<string key="concept:name" value="Leucocytes"/>
			<string key="lifecycle:transition" value="complete"/>
			<date key="time:timestamp" value="2014-05-01T18:23:00.000+10:00"/>
			<string key="Activity" value="Leucocytes"/>
			<string key="org:resource" value="B"/>
		</event>
		<event>
			<string key="concept:name" value="CRP"/>
			<string key="lifecycle:transition" value="complete"/>
			<date key="time:timestamp" value="2014-05-01T18:23:00.000+10:00"/>
			<string key="Activity" value="CRP"/>
			<string key="org:resource" value="B"/>
		</event>
		<event>
			<string key="concept:name" value="Release B"/>
			<string key="lifecycle:transition" value="complete"/>
			<date key="time:timestamp" value="2014-05-02T03:10:00.000+10:00"/>
			<string key="Activity" value="Release B"/>
			<string key="org:resource" value="E"/>
		</event>
	</trace>
	<trace>
		<string key="concept:name" value="V"/>
		<string key="variant" value="Variant 78"/>
		<int key="variant-index" value="78"/>
		<string key="creator" value="Fluxicon Disco"/>
		<event>
			<string key="concept:name" value="ER Registration"/>
			<string key="lifecycle:transition" value="complete"/>
			<date key="time:timestamp" value="2014-10-29T05:44:26.000+10:00"/>
			<string key="Activity" value="ER Registration"/>
			<string key="org:resource" value="A"/>
		</event>
		<event>
			<string key="concept:name" value="ER Triage"/>
			<string key="lifecycle:transition" value="complete"/>
			<date key="time:timestamp" value="2014-10-29T05:47:44.000+10:00"/>
			<string key="Activity" value="ER Triage"/>
			<string key="org:resource" value="C"/>
		</event>
		<event>
			<string key="concept:name" value="ER Sepsis Triage"/>
			<string key="lifecycle:transition" value="complete"/>
			<date key="time:timestamp" value="2014-10-29T05:48:07.000+10:00"/>
			<string key="Activity" value="ER Sepsis Triage"/>
			<string key="org:resource" value="A"/>
		</event>
		<event>
			<string key="concept:name" value="IV Liquid"/>
			<string key="lifecycle:transition" value="complete"/>
			<date key="time:timestamp" value="2014-10-29T05:48:22.000+10:00"/>
			<string key="Activity" value="IV Liquid"/>
			<string key="org:resource" value="A"/>
		</event>
		<event>
			<string key="concept:name" value="Leucocytes"/>
			<string key="lifecycle:transition" value="complete"/>
			<date key="time:timestamp" value="2014-10-29T05:57:00.000+10:00"/>
			<string key="Activity" value="Leucocytes"/>
			<string key="org:resource" value="B"/>
		</event>
		<event>
			<string key="concept:name" value="LacticAcid"/>
			<string key="lifecycle:transition" value="complete"/>
			<date key="time:timestamp" value="2014-10-29T05:57:00.000+10:00"/>
			<string key="Activity" value="LacticAcid"/>
			<string key="org:resource" value="B"/>
		</event>
		<event>
			<string key="concept:name" value="CRP"/>
			<string key="lifecycle:transition" value="complete"/>
			<date key="time:timestamp" value="2014-10-29T05:57:00.000+10:00"/>
			<string key="Activity" value="CRP"/>
			<string key="org:resource" value="B"/>
		</event>
		<event>
			<string key="concept:name" value="IV Antibiotics"/>
			<string key="lifecycle:transition" value="complete"/>
			<date key="time:timestamp" value="2014-10-29T07:02:55.000+10:00"/>
			<string key="Activity" value="IV Antibiotics"/>
			<string key="org:resource" value="A"/>
		</event>
		<event>
			<string key="concept:name" value="Admission IC"/>
			<string key="lifecycle:transition" value="complete"/>
			<date key="time:timestamp" value="2014-10-29T07:35:12.000+10:00"/>
			<string key="Activity" value="Admission IC"/>
			<string key="org:resource" value="P"/>
		</event>
		<event>
			<string key="concept:name" value="LacticAcid"/>
			<string key="lifecycle:transition" value="complete"/>
			<date key="time:timestamp" value="2014-10-29T09:11:00.000+10:00"/>
			<string key="Activity" value="LacticAcid"/>
			<string key="org:resource" value="B"/>
		</event>
		<event>
			<string key="concept:name" value="CRP"/>
			<string key="lifecycle:transition" value="complete"/>
			<date key="time:timestamp" value="2014-10-29T15:00:00.000+10:00"/>
			<string key="Activity" value="CRP"/>
			<string key="org:resource" value="B"/>
		</event>
		<event>
			<string key="concept:name" value="Leucocytes"/>
			<string key="lifecycle:transition" value="complete"/>
			<date key="time:timestamp" value="2014-10-29T15:00:00.000+10:00"/>
			<string key="Activity" value="Leucocytes"/>
			<string key="org:resource" value="B"/>
		</event>
		<event>
			<string key="concept:name" value="LacticAcid"/>
			<string key="lifecycle:transition" value="complete"/>
			<date key="time:timestamp" value="2014-10-29T15:00:00.000+10:00"/>
			<string key="Activity" value="LacticAcid"/>
			<string key="org:resource" value="B"/>
		</event>
		<event>
			<string key="concept:name" value="LacticAcid"/>
			<string key="lifecycle:transition" value="complete"/>
			<date key="time:timestamp" value="2014-10-30T15:00:00.000+10:00"/>
			<string key="Activity" value="LacticAcid"/>
			<string key="org:resource" value="B"/>
		</event>
		<event>
			<string key="concept:name" value="CRP"/>
			<string key="lifecycle:transition" value="complete"/>
			<date key="time:timestamp" value="2014-10-30T15:00:00.000+10:00"/>
			<string key="Activity" value="CRP"/>
			<string key="org:resource" value="B"/>
		</event>
		<event>
			<string key="concept:name" value="Leucocytes"/>
			<string key="lifecycle:transition" value="complete"/>
			<date key="time:timestamp" value="2014-10-30T15:00:00.000+10:00"/>
			<string key="Activity" value="Leucocytes"/>
			<string key="org:resource" value="B"/>
		</event>
		<event>
			<string key="concept:name" value="Admission NC"/>
			<string key="lifecycle:transition" value="complete"/>
			<date key="time:timestamp" value="2014-10-30T19:00:00.000+10:00"/>
			<string key="Activity" value="Admission NC"/>
			<string key="org:resource" value="O"/>
		</event>
		<event>
			<string key="concept:name" value="Leucocytes"/>
			<string key="lifecycle:transition" value="complete"/>
			<date key="time:timestamp" value="2014-11-01T16:00:00.000+10:00"/>
			<string key="Activity" value="Leucocytes"/>
			<string key="org:resource" value="B"/>
		</event>
		<event>
			<string key="concept:name" value="CRP"/>
			<string key="lifecycle:transition" value="complete"/>
			<date key="time:timestamp" value="2014-11-01T16:00:00.000+10:00"/>
			<string key="Activity" value="CRP"/>
			<string key="org:resource" value="B"/>
		</event>
		<event>
			<string key="concept:name" value="Release A"/>
			<string key="lifecycle:transition" value="complete"/>
			<date key="time:timestamp" value="2014-11-03T19:25:00.000+10:00"/>
			<string key="Activity" value="Release A"/>
			<string key="org:resource" value="E"/>
		</event>
		<event>
			<string key="concept:name" value="Return ER"/>
			<string key="lifecycle:transition" value="complete"/>
			<date key="time:timestamp" value="2015-01-19T17:55:06.000+10:00"/>
			<string key="Activity" value="Return ER"/>
			<string key="org:resource" value="?"/>
		</event>
	</trace>
	<trace>
		<string key="concept:name" value="W"/>
		<string key="variant" value="Variant 79"/>
		<int key="variant-index" value="79"/>
		<string key="creator" value="Fluxicon Disco"/>
		<event>
			<string key="concept:name" value="ER Registration"/>
			<string key="lifecycle:transition" value="complete"/>
			<date key="time:timestamp" value="2014-11-12T01:52:36.000+10:00"/>
			<string key="Activity" value="ER Registration"/>
			<string key="org:resource" value="A"/>
		</event>
		<event>
			<string key="concept:name" value="ER Triage"/>
			<string key="lifecycle:transition" value="complete"/>
			<date key="time:timestamp" value="2014-11-12T02:08:16.000+10:00"/>
			<string key="Activity" value="ER Triage"/>
			<string key="org:resource" value="C"/>
		</event>
		<event>
			<string key="concept:name" value="ER Sepsis Triage"/>
			<string key="lifecycle:transition" value="complete"/>
			<date key="time:timestamp" value="2014-11-12T02:09:11.000+10:00"/>
			<string key="Activity" value="ER Sepsis Triage"/>
			<string key="org:resource" value="A"/>
		</event>
		<event>
			<string key="concept:name" value="IV Liquid"/>
			<string key="lifecycle:transition" value="complete"/>
			<date key="time:timestamp" value="2014-11-12T02:30:00.000+10:00"/>
			<string key="Activity" value="IV Liquid"/>
			<string key="org:resource" value="A"/>
		</event>
		<event>
			<string key="concept:name" value="LacticAcid"/>
			<string key="lifecycle:transition" value="complete"/>
			<date key="time:timestamp" value="2014-11-12T02:34:00.000+10:00"/>
			<string key="Activity" value="LacticAcid"/>
			<string key="org:resource" value="B"/>
		</event>
		<event>
			<string key="concept:name" value="Leucocytes"/>
			<string key="lifecycle:transition" value="complete"/>
			<date key="time:timestamp" value="2014-11-12T02:34:00.000+10:00"/>
			<string key="Activity" value="Leucocytes"/>
			<string key="org:resource" value="B"/>
		</event>
		<event>
			<string key="concept:name" value="CRP"/>
			<string key="lifecycle:transition" value="complete"/>
			<date key="time:timestamp" value="2014-11-12T02:34:00.000+10:00"/>
			<string key="Activity" value="CRP"/>
			<string key="org:resource" value="B"/>
		</event>
		<event>
			<string key="concept:name" value="IV Antibiotics"/>
			<string key="lifecycle:transition" value="complete"/>
			<date key="time:timestamp" value="2014-11-12T02:40:00.000+10:00"/>
			<string key="Activity" value="IV Antibiotics"/>
			<string key="org:resource" value="A"/>
		</event>
		<event>
			<string key="concept:name" value="Admission NC"/>
			<string key="lifecycle:transition" value="complete"/>
			<date key="time:timestamp" value="2014-11-12T05:08:26.000+10:00"/>
			<string key="Activity" value="Admission NC"/>
			<string key="org:resource" value="Q"/>
		</event>
		<event>
			<string key="concept:name" value="CRP"/>
			<string key="lifecycle:transition" value="complete"/>
			<date key="time:timestamp" value="2014-11-14T16:00:00.000+10:00"/>
			<string key="Activity" value="CRP"/>
			<string key="org:resource" value="B"/>
		</event>
		<event>
			<string key="concept:name" value="Release A"/>
			<string key="lifecycle:transition" value="complete"/>
			<date key="time:timestamp" value="2014-11-15T20:00:00.000+10:00"/>
			<string key="Activity" value="Release A"/>
			<string key="org:resource" value="E"/>
		</event>
	</trace>
	<trace>
		<string key="concept:name" value="X"/>
		<string key="variant" value="Variant 80"/>
		<int key="variant-index" value="80"/>
		<string key="creator" value="Fluxicon Disco"/>
		<event>
			<string key="concept:name" value="ER Registration"/>
			<string key="lifecycle:transition" value="complete"/>
			<date key="time:timestamp" value="2014-10-04T11:41:22.000+10:00"/>
			<string key="Activity" value="ER Registration"/>
			<string key="org:resource" value="A"/>
		</event>
		<event>
			<string key="concept:name" value="ER Triage"/>
			<string key="lifecycle:transition" value="complete"/>
			<date key="time:timestamp" value="2014-10-04T11:45:05.000+10:00"/>
			<string key="Activity" value="ER Triage"/>
			<string key="org:resource" value="C"/>
		</event>
		<event>
			<string key="concept:name" value="Leucocytes"/>
			<string key="lifecycle:transition" value="complete"/>
			<date key="time:timestamp" value="2014-10-04T12:02:00.000+10:00"/>
			<string key="Activity" value="Leucocytes"/>
			<string key="org:resource" value="B"/>
		</event>
		<event>
			<string key="concept:name" value="CRP"/>
			<string key="lifecycle:transition" value="complete"/>
			<date key="time:timestamp" value="2014-10-04T12:02:00.000+10:00"/>
			<string key="Activity" value="CRP"/>
			<string key="org:resource" value="B"/>
		</event>
		<event>
			<string key="concept:name" value="LacticAcid"/>
			<string key="lifecycle:transition" value="complete"/>
			<date key="time:timestamp" value="2014-10-04T12:02:00.000+10:00"/>
			<string key="Activity" value="LacticAcid"/>
			<string key="org:resource" value="B"/>
		</event>
		<event>
			<string key="concept:name" value="ER Sepsis Triage"/>
			<string key="lifecycle:transition" value="complete"/>
			<date key="time:timestamp" value="2014-10-04T12:03:13.000+10:00"/>
			<string key="Activity" value="ER Sepsis Triage"/>
			<string key="org:resource" value="A"/>
		</event>
		<event>
			<string key="concept:name" value="Leucocytes"/>
			<string key="lifecycle:transition" value="complete"/>
			<date key="time:timestamp" value="2014-10-04T12:29:00.000+10:00"/>
			<string key="Activity" value="Leucocytes"/>
			<string key="org:resource" value="B"/>
		</event>
		<event>
			<string key="concept:name" value="CRP"/>
			<string key="lifecycle:transition" value="complete"/>
			<date key="time:timestamp" value="2014-10-04T12:29:00.000+10:00"/>
			<string key="Activity" value="CRP"/>
			<string key="org:resource" value="B"/>
		</event>
		<event>
			<string key="concept:name" value="LacticAcid"/>
			<string key="lifecycle:transition" value="complete"/>
			<date key="time:timestamp" value="2014-10-04T12:29:00.000+10:00"/>
			<string key="Activity" value="LacticAcid"/>
			<string key="org:resource" value="B"/>
		</event>
		<event>
			<string key="concept:name" value="Admission NC"/>
			<string key="lifecycle:transition" value="complete"/>
			<date key="time:timestamp" value="2014-10-04T15:55:41.000+10:00"/>
			<string key="Activity" value="Admission NC"/>
			<string key="org:resource" value="M"/>
		</event>
		<event>
			<string key="concept:name" value="CRP"/>
			<string key="lifecycle:transition" value="complete"/>
			<date key="time:timestamp" value="2014-10-05T16:00:00.000+10:00"/>
			<string key="Activity" value="CRP"/>
			<string key="org:resource" value="B"/>
		</event>
		<event>
			<string key="concept:name" value="Release A"/>
			<string key="lifecycle:transition" value="complete"/>
			<date key="time:timestamp" value="2014-10-07T18:00:00.000+10:00"/>
			<string key="Activity" value="Release A"/>
			<string key="org:resource" value="E"/>
		</event>
		<event>
			<string key="concept:name" value="Return ER"/>
			<string key="lifecycle:transition" value="complete"/>
			<date key="time:timestamp" value="2015-05-09T18:52:02.000+10:00"/>
			<string key="Activity" value="Return ER"/>
			<string key="org:resource" value="?"/>
		</event>
	</trace>
	<trace>
		<string key="concept:name" value="Y"/>
		<string key="variant" value="Variant 81"/>
		<int key="variant-index" value="81"/>
		<string key="creator" value="Fluxicon Disco"/>
		<event>
			<string key="concept:name" value="ER Registration"/>
			<string key="lifecycle:transition" value="complete"/>
			<date key="time:timestamp" value="2015-02-25T19:06:20.000+10:00"/>
			<string key="Activity" value="ER Registration"/>
			<string key="org:resource" value="A"/>
		</event>
		<event>
			<string key="concept:name" value="ER Triage"/>
			<string key="lifecycle:transition" value="complete"/>
			<date key="time:timestamp" value="2015-02-25T19:11:50.000+10:00"/>
			<string key="Activity" value="ER Triage"/>
			<string key="org:resource" value="C"/>
		</event>
		<event>
			<string key="concept:name" value="ER Sepsis Triage"/>
			<string key="lifecycle:transition" value="complete"/>
			<date key="time:timestamp" value="2015-02-25T19:12:22.000+10:00"/>
			<string key="Activity" value="ER Sepsis Triage"/>
			<string key="org:resource" value="A"/>
		</event>
		<event>
			<string key="concept:name" value="IV Antibiotics"/>
			<string key="lifecycle:transition" value="complete"/>
			<date key="time:timestamp" value="2015-02-25T19:30:20.000+10:00"/>
			<string key="Activity" value="IV Antibiotics"/>
			<string key="org:resource" value="A"/>
		</event>
		<event>
			<string key="concept:name" value="CRP"/>
			<string key="lifecycle:transition" value="complete"/>
			<date key="time:timestamp" value="2015-02-25T19:35:00.000+10:00"/>
			<string key="Activity" value="CRP"/>
			<string key="org:resource" value="B"/>
		</event>
		<event>
			<string key="concept:name" value="LacticAcid"/>
			<string key="lifecycle:transition" value="complete"/>
			<date key="time:timestamp" value="2015-02-25T19:35:00.000+10:00"/>
			<string key="Activity" value="LacticAcid"/>
			<string key="org:resource" value="B"/>
		</event>
		<event>
			<string key="concept:name" value="Leucocytes"/>
			<string key="lifecycle:transition" value="complete"/>
			<date key="time:timestamp" value="2015-02-25T19:35:00.000+10:00"/>
			<string key="Activity" value="Leucocytes"/>
			<string key="org:resource" value="B"/>
		</event>
		<event>
			<string key="concept:name" value="IV Liquid"/>
			<string key="lifecycle:transition" value="complete"/>
			<date key="time:timestamp" value="2015-02-25T20:00:19.000+10:00"/>
			<string key="Activity" value="IV Liquid"/>
			<string key="org:resource" value="A"/>
		</event>
	</trace>
	<trace>
		<string key="concept:name" value="Z"/>
		<string key="variant" value="Variant 82"/>
		<int key="variant-index" value="82"/>
		<string key="creator" value="Fluxicon Disco"/>
		<event>
			<string key="concept:name" value="ER Registration"/>
			<string key="lifecycle:transition" value="complete"/>
			<date key="time:timestamp" value="2014-04-03T16:49:53.000+10:00"/>
			<string key="Activity" value="ER Registration"/>
			<string key="org:resource" value="A"/>
		</event>
		<event>
			<string key="concept:name" value="ER Triage"/>
			<string key="lifecycle:transition" value="complete"/>
			<date key="time:timestamp" value="2014-04-03T16:56:52.000+10:00"/>
			<string key="Activity" value="ER Triage"/>
			<string key="org:resource" value="C"/>
		</event>
		<event>
			<string key="concept:name" value="ER Sepsis Triage"/>
			<string key="lifecycle:transition" value="complete"/>
			<date key="time:timestamp" value="2014-04-03T17:01:00.000+10:00"/>
			<string key="Activity" value="ER Sepsis Triage"/>
			<string key="org:resource" value="A"/>
		</event>
		<event>
			<string key="concept:name" value="Leucocytes"/>
			<string key="lifecycle:transition" value="complete"/>
			<date key="time:timestamp" value="2014-04-03T17:21:00.000+10:00"/>
			<string key="Activity" value="Leucocytes"/>
			<string key="org:resource" value="B"/>
		</event>
		<event>
			<string key="concept:name" value="LacticAcid"/>
			<string key="lifecycle:transition" value="complete"/>
			<date key="time:timestamp" value="2014-04-03T17:21:00.000+10:00"/>
			<string key="Activity" value="LacticAcid"/>
			<string key="org:resource" value="B"/>
		</event>
		<event>
			<string key="concept:name" value="CRP"/>
			<string key="lifecycle:transition" value="complete"/>
			<date key="time:timestamp" value="2014-04-03T17:21:00.000+10:00"/>
			<string key="Activity" value="CRP"/>
			<string key="org:resource" value="B"/>
		</event>
		<event>
			<string key="concept:name" value="Admission IC"/>
			<string key="lifecycle:transition" value="complete"/>
			<date key="time:timestamp" value="2014-04-03T18:12:01.000+10:00"/>
			<string key="Activity" value="Admission IC"/>
			<string key="org:resource" value="J"/>
		</event>
		<event>
			<string key="concept:name" value="Admission NC"/>
			<string key="lifecycle:transition" value="complete"/>
			<date key="time:timestamp" value="2014-04-04T00:00:00.000+10:00"/>
			<string key="Activity" value="Admission NC"/>
			<string key="org:resource" value="J"/>
		</event>
		<event>
			<string key="concept:name" value="Admission NC"/>
			<string key="lifecycle:transition" value="complete"/>
			<date key="time:timestamp" value="2014-04-04T19:00:00.000+10:00"/>
			<string key="Activity" value="Admission NC"/>
			<string key="org:resource" value="R"/>
		</event>
		<event>
			<string key="concept:name" value="Release A"/>
			<string key="lifecycle:transition" value="complete"/>
			<date key="time:timestamp" value="2014-04-07T18:00:00.000+10:00"/>
			<string key="Activity" value="Release A"/>
			<string key="org:resource" value="E"/>
		</event>
	</trace>
	<trace>
		<string key="concept:name" value="AA"/>
		<string key="variant" value="Variant 7"/>
		<int key="variant-index" value="7"/>
		<string key="creator" value="Fluxicon Disco"/>
		<event>
			<string key="concept:name" value="ER Registration"/>
			<string key="lifecycle:transition" value="complete"/>
			<date key="time:timestamp" value="2014-12-03T18:06:44.000+10:00"/>
			<string key="Activity" value="ER Registration"/>
			<string key="org:resource" value="A"/>
		</event>
		<event>
			<string key="concept:name" value="ER Triage"/>
			<string key="lifecycle:transition" value="complete"/>
			<date key="time:timestamp" value="2014-12-03T18:07:25.000+10:00"/>
			<string key="Activity" value="ER Triage"/>
			<string key="org:resource" value="C"/>
		</event>
		<event>
			<string key="concept:name" value="ER Sepsis Triage"/>
			<string key="lifecycle:transition" value="complete"/>
			<date key="time:timestamp" value="2014-12-03T18:07:35.000+10:00"/>
			<string key="Activity" value="ER Sepsis Triage"/>
			<string key="org:resource" value="A"/>
		</event>
		<event>
			<string key="concept:name" value="Leucocytes"/>
			<string key="lifecycle:transition" value="complete"/>
			<date key="time:timestamp" value="2014-12-03T18:32:00.000+10:00"/>
			<string key="Activity" value="Leucocytes"/>
			<string key="org:resource" value="B"/>
		</event>
		<event>
			<string key="concept:name" value="LacticAcid"/>
			<string key="lifecycle:transition" value="complete"/>
			<date key="time:timestamp" value="2014-12-03T18:32:00.000+10:00"/>
			<string key="Activity" value="LacticAcid"/>
			<string key="org:resource" value="B"/>
		</event>
		<event>
			<string key="concept:name" value="CRP"/>
			<string key="lifecycle:transition" value="complete"/>
			<date key="time:timestamp" value="2014-12-03T18:32:00.000+10:00"/>
			<string key="Activity" value="CRP"/>
			<string key="org:resource" value="B"/>
		</event>
		<event>
			<string key="concept:name" value="IV Liquid"/>
			<string key="lifecycle:transition" value="complete"/>
			<date key="time:timestamp" value="2014-12-03T23:27:57.000+10:00"/>
			<string key="Activity" value="IV Liquid"/>
			<string key="org:resource" value="A"/>
		</event>
		<event>
			<string key="concept:name" value="IV Antibiotics"/>
			<string key="lifecycle:transition" value="complete"/>
			<date key="time:timestamp" value="2014-12-03T23:28:01.000+10:00"/>
			<string key="Activity" value="IV Antibiotics"/>
			<string key="org:resource" value="A"/>
		</event>
	</trace>
	<trace>
		<string key="concept:name" value="BA"/>
		<string key="variant" value="Variant 83"/>
		<int key="variant-index" value="83"/>
		<string key="creator" value="Fluxicon Disco"/>
		<event>
			<string key="concept:name" value="ER Registration"/>
			<string key="lifecycle:transition" value="complete"/>
			<date key="time:timestamp" value="2014-05-08T01:36:23.000+10:00"/>
			<string key="Activity" value="ER Registration"/>
			<string key="org:resource" value="A"/>
		</event>
		<event>
			<string key="concept:name" value="ER Triage"/>
			<string key="lifecycle:transition" value="complete"/>
			<date key="time:timestamp" value="2014-05-08T02:04:39.000+10:00"/>
			<string key="Activity" value="ER Triage"/>
			<string key="org:resource" value="C"/>
		</event>
		<event>
			<string key="concept:name" value="ER Sepsis Triage"/>
			<string key="lifecycle:transition" value="complete"/>
			<date key="time:timestamp" value="2014-05-08T02:04:57.000+10:00"/>
			<string key="Activity" value="ER Sepsis Triage"/>
			<string key="org:resource" value="A"/>
		</event>
		<event>
			<string key="concept:name" value="IV Liquid"/>
			<string key="lifecycle:transition" value="complete"/>
			<date key="time:timestamp" value="2014-05-08T02:05:17.000+10:00"/>
			<string key="Activity" value="IV Liquid"/>
			<string key="org:resource" value="A"/>
		</event>
		<event>
			<string key="concept:name" value="IV Antibiotics"/>
			<string key="lifecycle:transition" value="complete"/>
			<date key="time:timestamp" value="2014-05-08T02:05:21.000+10:00"/>
			<string key="Activity" value="IV Antibiotics"/>
			<string key="org:resource" value="A"/>
		</event>
		<event>
			<string key="concept:name" value="LacticAcid"/>
			<string key="lifecycle:transition" value="complete"/>
			<date key="time:timestamp" value="2014-05-08T02:10:00.000+10:00"/>
			<string key="Activity" value="LacticAcid"/>
			<string key="org:resource" value="B"/>
		</event>
		<event>
			<string key="concept:name" value="CRP"/>
			<string key="lifecycle:transition" value="complete"/>
			<date key="time:timestamp" value="2014-05-08T02:10:00.000+10:00"/>
			<string key="Activity" value="CRP"/>
			<string key="org:resource" value="B"/>
		</event>
		<event>
			<string key="concept:name" value="Leucocytes"/>
			<string key="lifecycle:transition" value="complete"/>
			<date key="time:timestamp" value="2014-05-08T02:10:00.000+10:00"/>
			<string key="Activity" value="Leucocytes"/>
			<string key="org:resource" value="B"/>
		</event>
		<event>
			<string key="concept:name" value="Admission NC"/>
			<string key="lifecycle:transition" value="complete"/>
			<date key="time:timestamp" value="2014-05-08T05:07:17.000+10:00"/>
			<string key="Activity" value="Admission NC"/>
			<string key="org:resource" value="F"/>
		</event>
		<event>
			<string key="concept:name" value="CRP"/>
			<string key="lifecycle:transition" value="complete"/>
			<date key="time:timestamp" value="2014-05-09T17:00:00.000+10:00"/>
			<string key="Activity" value="CRP"/>
			<string key="org:resource" value="B"/>
		</event>
		<event>
			<string key="concept:name" value="Leucocytes"/>
			<string key="lifecycle:transition" value="complete"/>
			<date key="time:timestamp" value="2014-05-09T17:00:00.000+10:00"/>
			<string key="Activity" value="Leucocytes"/>
			<string key="org:resource" value="B"/>
		</event>
		<event>
			<string key="concept:name" value="Release A"/>
			<string key="lifecycle:transition" value="complete"/>
			<date key="time:timestamp" value="2014-05-12T18:00:00.000+10:00"/>
			<string key="Activity" value="Release A"/>
			<string key="org:resource" value="E"/>
		</event>
		<event>
			<string key="concept:name" value="Return ER"/>
			<string key="lifecycle:transition" value="complete"/>
			<date key="time:timestamp" value="2014-08-01T16:58:21.000+10:00"/>
			<string key="Activity" value="Return ER"/>
			<string key="org:resource" value="?"/>
		</event>
	</trace>
	<trace>
		<string key="concept:name" value="CA"/>
		<string key="variant" value="Variant 49"/>
		<int key="variant-index" value="49"/>
		<string key="creator" value="Fluxicon Disco"/>
		<event>
			<string key="concept:name" value="ER Registration"/>
			<string key="lifecycle:transition" value="complete"/>
			<date key="time:timestamp" value="2013-12-24T04:11:35.000+10:00"/>
			<string key="Activity" value="ER Registration"/>
			<string key="org:resource" value="A"/>
		</event>
		<event>
			<string key="concept:name" value="ER Triage"/>
			<string key="lifecycle:transition" value="complete"/>
			<date key="time:timestamp" value="2013-12-24T04:43:53.000+10:00"/>
			<string key="Activity" value="ER Triage"/>
			<string key="org:resource" value="C"/>
		</event>
		<event>
			<string key="concept:name" value="ER Sepsis Triage"/>
			<string key="lifecycle:transition" value="complete"/>
			<date key="time:timestamp" value="2013-12-24T04:44:36.000+10:00"/>
			<string key="Activity" value="ER Sepsis Triage"/>
			<string key="org:resource" value="A"/>
		</event>
		<event>
			<string key="concept:name" value="IV Liquid"/>
			<string key="lifecycle:transition" value="complete"/>
			<date key="time:timestamp" value="2013-12-24T04:44:52.000+10:00"/>
			<string key="Activity" value="IV Liquid"/>
			<string key="org:resource" value="A"/>
		</event>
		<event>
			<string key="concept:name" value="IV Antibiotics"/>
			<string key="lifecycle:transition" value="complete"/>
			<date key="time:timestamp" value="2013-12-24T04:50:26.000+10:00"/>
			<string key="Activity" value="IV Antibiotics"/>
			<string key="org:resource" value="A"/>
		</event>
		<event>
			<string key="concept:name" value="CRP"/>
			<string key="lifecycle:transition" value="complete"/>
			<date key="time:timestamp" value="2013-12-24T04:57:00.000+10:00"/>
			<string key="Activity" value="CRP"/>
			<string key="org:resource" value="B"/>
		</event>
		<event>
			<string key="concept:name" value="LacticAcid"/>
			<string key="lifecycle:transition" value="complete"/>
			<date key="time:timestamp" value="2013-12-24T04:57:00.000+10:00"/>
			<string key="Activity" value="LacticAcid"/>
			<string key="org:resource" value="B"/>
		</event>
		<event>
			<string key="concept:name" value="Leucocytes"/>
			<string key="lifecycle:transition" value="complete"/>
			<date key="time:timestamp" value="2013-12-24T04:57:00.000+10:00"/>
			<string key="Activity" value="Leucocytes"/>
			<string key="org:resource" value="B"/>
		</event>
	</trace>
	<trace>
		<string key="concept:name" value="DA"/>
		<string key="variant" value="Variant 84"/>
		<int key="variant-index" value="84"/>
		<string key="creator" value="Fluxicon Disco"/>
		<event>
			<string key="concept:name" value="ER Registration"/>
			<string key="lifecycle:transition" value="complete"/>
			<date key="time:timestamp" value="2014-02-17T06:57:06.000+10:00"/>
			<string key="Activity" value="ER Registration"/>
			<string key="org:resource" value="A"/>
		</event>
		<event>
			<string key="concept:name" value="ER Triage"/>
			<string key="lifecycle:transition" value="complete"/>
			<date key="time:timestamp" value="2014-02-17T07:02:42.000+10:00"/>
			<string key="Activity" value="ER Triage"/>
			<string key="org:resource" value="C"/>
		</event>
		<event>
			<string key="concept:name" value="ER Sepsis Triage"/>
			<string key="lifecycle:transition" value="complete"/>
			<date key="time:timestamp" value="2014-02-17T07:02:56.000+10:00"/>
			<string key="Activity" value="ER Sepsis Triage"/>
			<string key="org:resource" value="A"/>
		</event>
		<event>
			<string key="concept:name" value="CRP"/>
			<string key="lifecycle:transition" value="complete"/>
			<date key="time:timestamp" value="2014-02-17T07:27:00.000+10:00"/>
			<string key="Activity" value="CRP"/>
			<string key="org:resource" value="B"/>
		</event>
		<event>
			<string key="concept:name" value="Leucocytes"/>
			<string key="lifecycle:transition" value="complete"/>
			<date key="time:timestamp" value="2014-02-17T07:27:00.000+10:00"/>
			<string key="Activity" value="Leucocytes"/>
			<string key="org:resource" value="B"/>
		</event>
		<event>
			<string key="concept:name" value="LacticAcid"/>
			<string key="lifecycle:transition" value="complete"/>
			<date key="time:timestamp" value="2014-02-17T07:27:00.000+10:00"/>
			<string key="Activity" value="LacticAcid"/>
			<string key="org:resource" value="B"/>
		</event>
		<event>
			<string key="concept:name" value="IV Antibiotics"/>
			<string key="lifecycle:transition" value="complete"/>
			<date key="time:timestamp" value="2014-02-17T09:30:44.000+10:00"/>
			<string key="Activity" value="IV Antibiotics"/>
			<string key="org:resource" value="A"/>
		</event>
		<event>
			<string key="concept:name" value="Admission NC"/>
			<string key="lifecycle:transition" value="complete"/>
			<date key="time:timestamp" value="2014-02-17T09:31:34.000+10:00"/>
			<string key="Activity" value="Admission NC"/>
			<string key="org:resource" value="O"/>
		</event>
		<event>
			<string key="concept:name" value="IV Liquid"/>
			<string key="lifecycle:transition" value="complete"/>
			<date key="time:timestamp" value="2014-02-18T07:15:00.000+10:00"/>
			<string key="Activity" value="IV Liquid"/>
			<string key="org:resource" value="A"/>
		</event>
		<event>
			<string key="concept:name" value="Leucocytes"/>
			<string key="lifecycle:transition" value="complete"/>
			<date key="time:timestamp" value="2014-02-18T17:00:00.000+10:00"/>
			<string key="Activity" value="Leucocytes"/>
			<string key="org:resource" value="B"/>
		</event>
		<event>
			<string key="concept:name" value="CRP"/>
			<string key="lifecycle:transition" value="complete"/>
			<date key="time:timestamp" value="2014-02-18T17:00:00.000+10:00"/>
			<string key="Activity" value="CRP"/>
			<string key="org:resource" value="B"/>
		</event>
		<event>
			<string key="concept:name" value="Release C"/>
			<string key="lifecycle:transition" value="complete"/>
			<date key="time:timestamp" value="2014-02-22T22:50:00.000+10:00"/>
			<string key="Activity" value="Release C"/>
			<string key="org:resource" value="E"/>
		</event>
	</trace>
	<trace>
		<string key="concept:name" value="EA"/>
		<string key="variant" value="Variant 85"/>
		<int key="variant-index" value="85"/>
		<string key="creator" value="Fluxicon Disco"/>
		<event>
			<string key="concept:name" value="ER Registration"/>
			<string key="lifecycle:transition" value="complete"/>
			<date key="time:timestamp" value="2014-06-08T20:28:37.000+10:00"/>
			<string key="Activity" value="ER Registration"/>
			<string key="org:resource" value="A"/>
		</event>
		<event>
			<string key="concept:name" value="ER Triage"/>
			<string key="lifecycle:transition" value="complete"/>
			<date key="time:timestamp" value="2014-06-08T20:42:51.000+10:00"/>
			<string key="Activity" value="ER Triage"/>
			<string key="org:resource" value="C"/>
		</event>
		<event>
			<string key="concept:name" value="ER Sepsis Triage"/>
			<string key="lifecycle:transition" value="complete"/>
			<date key="time:timestamp" value="2014-06-08T20:45:14.000+10:00"/>
			<string key="Activity" value="ER Sepsis Triage"/>
			<string key="org:resource" value="A"/>
		</event>
		<event>
			<string key="concept:name" value="Leucocytes"/>
			<string key="lifecycle:transition" value="complete"/>
			<date key="time:timestamp" value="2014-06-08T21:02:00.000+10:00"/>
			<string key="Activity" value="Leucocytes"/>
			<string key="org:resource" value="B"/>
		</event>
		<event>
			<string key="concept:name" value="CRP"/>
			<string key="lifecycle:transition" value="complete"/>
			<date key="time:timestamp" value="2014-06-08T21:02:00.000+10:00"/>
			<string key="Activity" value="CRP"/>
			<string key="org:resource" value="B"/>
		</event>
		<event>
			<string key="concept:name" value="LacticAcid"/>
			<string key="lifecycle:transition" value="complete"/>
			<date key="time:timestamp" value="2014-06-08T21:02:00.000+10:00"/>
			<string key="Activity" value="LacticAcid"/>
			<string key="org:resource" value="B"/>
		</event>
		<event>
			<string key="concept:name" value="IV Liquid"/>
			<string key="lifecycle:transition" value="complete"/>
			<date key="time:timestamp" value="2014-06-09T00:28:03.000+10:00"/>
			<string key="Activity" value="IV Liquid"/>
			<string key="org:resource" value="A"/>
		</event>
		<event>
			<string key="concept:name" value="IV Antibiotics"/>
			<string key="lifecycle:transition" value="complete"/>
			<date key="time:timestamp" value="2014-06-09T00:28:10.000+10:00"/>
			<string key="Activity" value="IV Antibiotics"/>
			<string key="org:resource" value="A"/>
		</event>
		<event>
			<string key="concept:name" value="Admission NC"/>
			<string key="lifecycle:transition" value="complete"/>
			<date key="time:timestamp" value="2014-06-09T00:29:17.000+10:00"/>
			<string key="Activity" value="Admission NC"/>
			<string key="org:resource" value="G"/>
		</event>
		<event>
			<string key="concept:name" value="Admission NC"/>
			<string key="lifecycle:transition" value="complete"/>
			<date key="time:timestamp" value="2014-06-09T22:00:00.000+10:00"/>
			<string key="Activity" value="Admission NC"/>
			<string key="org:resource" value="F"/>
		</event>
		<event>
			<string key="concept:name" value="Leucocytes"/>
			<string key="lifecycle:transition" value="complete"/>
			<date key="time:timestamp" value="2014-06-10T16:00:00.000+10:00"/>
			<string key="Activity" value="Leucocytes"/>
			<string key="org:resource" value="B"/>
		</event>
		<event>
			<string key="concept:name" value="CRP"/>
			<string key="lifecycle:transition" value="complete"/>
			<date key="time:timestamp" value="2014-06-10T16:00:00.000+10:00"/>
			<string key="Activity" value="CRP"/>
			<string key="org:resource" value="B"/>
		</event>
		<event>
			<string key="concept:name" value="CRP"/>
			<string key="lifecycle:transition" value="complete"/>
			<date key="time:timestamp" value="2014-06-11T16:00:00.000+10:00"/>
			<string key="Activity" value="CRP"/>
			<string key="org:resource" value="B"/>
		</event>
		<event>
			<string key="concept:name" value="Release A"/>
			<string key="lifecycle:transition" value="complete"/>
			<date key="time:timestamp" value="2014-06-13T20:00:00.000+10:00"/>
			<string key="Activity" value="Release A"/>
			<string key="org:resource" value="E"/>
		</event>
		<event>
			<string key="concept:name" value="Return ER"/>
			<string key="lifecycle:transition" value="complete"/>
			<date key="time:timestamp" value="2014-11-20T19:58:55.000+10:00"/>
			<string key="Activity" value="Return ER"/>
			<string key="org:resource" value="?"/>
		</event>
	</trace>
	<trace>
		<string key="concept:name" value="FA"/>
		<string key="variant" value="Variant 19"/>
		<int key="variant-index" value="19"/>
		<string key="creator" value="Fluxicon Disco"/>
		<event>
			<string key="concept:name" value="ER Registration"/>
			<string key="lifecycle:transition" value="complete"/>
			<date key="time:timestamp" value="2014-05-13T00:30:57.000+10:00"/>
			<string key="Activity" value="ER Registration"/>
			<string key="org:resource" value="A"/>
		</event>
		<event>
			<string key="concept:name" value="ER Triage"/>
			<string key="lifecycle:transition" value="complete"/>
			<date key="time:timestamp" value="2014-05-13T00:32:15.000+10:00"/>
			<string key="Activity" value="ER Triage"/>
			<string key="org:resource" value="C"/>
		</event>
		<event>
			<string key="concept:name" value="CRP"/>
			<string key="lifecycle:transition" value="complete"/>
			<date key="time:timestamp" value="2014-05-13T02:01:00.000+10:00"/>
			<string key="Activity" value="CRP"/>
			<string key="org:resource" value="B"/>
		</event>
		<event>
			<string key="concept:name" value="LacticAcid"/>
			<string key="lifecycle:transition" value="complete"/>
			<date key="time:timestamp" value="2014-05-13T02:01:00.000+10:00"/>
			<string key="Activity" value="LacticAcid"/>
			<string key="org:resource" value="B"/>
		</event>
		<event>
			<string key="concept:name" value="Leucocytes"/>
			<string key="lifecycle:transition" value="complete"/>
			<date key="time:timestamp" value="2014-05-13T02:01:00.000+10:00"/>
			<string key="Activity" value="Leucocytes"/>
			<string key="org:resource" value="B"/>
		</event>
		<event>
			<string key="concept:name" value="ER Sepsis Triage"/>
			<string key="lifecycle:transition" value="complete"/>
			<date key="time:timestamp" value="2014-05-13T04:39:14.000+10:00"/>
			<string key="Activity" value="ER Sepsis Triage"/>
			<string key="org:resource" value="A"/>
		</event>
		<event>
			<string key="concept:name" value="IV Liquid"/>
			<string key="lifecycle:transition" value="complete"/>
			<date key="time:timestamp" value="2014-05-13T06:17:41.000+10:00"/>
			<string key="Activity" value="IV Liquid"/>
			<string key="org:resource" value="A"/>
		</event>
		<event>
			<string key="concept:name" value="IV Antibiotics"/>
			<string key="lifecycle:transition" value="complete"/>
			<date key="time:timestamp" value="2014-05-13T06:17:45.000+10:00"/>
			<string key="Activity" value="IV Antibiotics"/>
			<string key="org:resource" value="A"/>
		</event>
	</trace>
	<trace>
		<string key="concept:name" value="GA"/>
		<string key="variant" value="Variant 86"/>
		<int key="variant-index" value="86"/>
		<string key="creator" value="Fluxicon Disco"/>
		<event>
			<string key="concept:name" value="ER Registration"/>
			<string key="lifecycle:transition" value="complete"/>
			<date key="time:timestamp" value="2014-05-03T16:37:18.000+10:00"/>
			<string key="Activity" value="ER Registration"/>
			<string key="org:resource" value="A"/>
		</event>
		<event>
			<string key="concept:name" value="ER Triage"/>
			<string key="lifecycle:transition" value="complete"/>
			<date key="time:timestamp" value="2014-05-03T16:49:13.000+10:00"/>
			<string key="Activity" value="ER Triage"/>
			<string key="org:resource" value="C"/>
		</event>
		<event>
			<string key="concept:name" value="ER Sepsis Triage"/>
			<string key="lifecycle:transition" value="complete"/>
			<date key="time:timestamp" value="2014-05-03T16:54:01.000+10:00"/>
			<string key="Activity" value="ER Sepsis Triage"/>
			<string key="org:resource" value="A"/>
		</event>
		<event>
			<string key="concept:name" value="IV Liquid"/>
			<string key="lifecycle:transition" value="complete"/>
			<date key="time:timestamp" value="2014-05-03T17:00:35.000+10:00"/>
			<string key="Activity" value="IV Liquid"/>
			<string key="org:resource" value="A"/>
		</event>
		<event>
			<string key="concept:name" value="IV Antibiotics"/>
			<string key="lifecycle:transition" value="complete"/>
			<date key="time:timestamp" value="2014-05-03T17:10:00.000+10:00"/>
			<string key="Activity" value="IV Antibiotics"/>
			<string key="org:resource" value="A"/>
		</event>
		<event>
			<string key="concept:name" value="CRP"/>
			<string key="lifecycle:transition" value="complete"/>
			<date key="time:timestamp" value="2014-05-03T17:17:00.000+10:00"/>
			<string key="Activity" value="CRP"/>
			<string key="org:resource" value="B"/>
		</event>
		<event>
			<string key="concept:name" value="Leucocytes"/>
			<string key="lifecycle:transition" value="complete"/>
			<date key="time:timestamp" value="2014-05-03T17:17:00.000+10:00"/>
			<string key="Activity" value="Leucocytes"/>
			<string key="org:resource" value="B"/>
		</event>
		<event>
			<string key="concept:name" value="LacticAcid"/>
			<string key="lifecycle:transition" value="complete"/>
			<date key="time:timestamp" value="2014-05-03T17:17:00.000+10:00"/>
			<string key="Activity" value="LacticAcid"/>
			<string key="org:resource" value="B"/>
		</event>
		<event>
			<string key="concept:name" value="Admission NC"/>
			<string key="lifecycle:transition" value="complete"/>
			<date key="time:timestamp" value="2014-05-03T20:11:29.000+10:00"/>
			<string key="Activity" value="Admission NC"/>
			<string key="org:resource" value="O"/>
		</event>
		<event>
			<string key="concept:name" value="CRP"/>
			<string key="lifecycle:transition" value="complete"/>
			<date key="time:timestamp" value="2014-05-06T16:00:00.000+10:00"/>
			<string key="Activity" value="CRP"/>
			<string key="org:resource" value="B"/>
		</event>
		<event>
			<string key="concept:name" value="Leucocytes"/>
			<string key="lifecycle:transition" value="complete"/>
			<date key="time:timestamp" value="2014-05-06T16:00:00.000+10:00"/>
			<string key="Activity" value="Leucocytes"/>
			<string key="org:resource" value="B"/>
		</event>
		<event>
			<string key="concept:name" value="Release A"/>
			<string key="lifecycle:transition" value="complete"/>
			<date key="time:timestamp" value="2014-05-07T19:00:00.000+10:00"/>
			<string key="Activity" value="Release A"/>
			<string key="org:resource" value="E"/>
		</event>
	</trace>
	<trace>
		<string key="concept:name" value="HA"/>
		<string key="variant" value="Variant 87"/>
		<int key="variant-index" value="87"/>
		<string key="creator" value="Fluxicon Disco"/>
		<event>
			<string key="concept:name" value="ER Registration"/>
			<string key="lifecycle:transition" value="complete"/>
			<date key="time:timestamp" value="2013-11-16T20:38:41.000+10:00"/>
			<string key="Activity" value="ER Registration"/>
			<string key="org:resource" value="A"/>
		</event>
		<event>
			<string key="concept:name" value="ER Triage"/>
			<string key="lifecycle:transition" value="complete"/>
			<date key="time:timestamp" value="2013-11-16T20:46:01.000+10:00"/>
			<string key="Activity" value="ER Triage"/>
			<string key="org:resource" value="C"/>
		</event>
		<event>
			<string key="concept:name" value="Leucocytes"/>
			<string key="lifecycle:transition" value="complete"/>
			<date key="time:timestamp" value="2013-11-16T20:49:00.000+10:00"/>
			<string key="Activity" value="Leucocytes"/>
			<string key="org:resource" value="B"/>
		</event>
		<event>
			<string key="concept:name" value="CRP"/>
			<string key="lifecycle:transition" value="complete"/>
			<date key="time:timestamp" value="2013-11-16T20:49:00.000+10:00"/>
			<string key="Activity" value="CRP"/>
			<string key="org:resource" value="B"/>
		</event>
		<event>
			<string key="concept:name" value="LacticAcid"/>
			<string key="lifecycle:transition" value="complete"/>
			<date key="time:timestamp" value="2013-11-16T20:49:00.000+10:00"/>
			<string key="Activity" value="LacticAcid"/>
			<string key="org:resource" value="B"/>
		</event>
		<event>
			<string key="concept:name" value="ER Sepsis Triage"/>
			<string key="lifecycle:transition" value="complete"/>
			<date key="time:timestamp" value="2013-11-16T20:49:01.000+10:00"/>
			<string key="Activity" value="ER Sepsis Triage"/>
			<string key="org:resource" value="A"/>
		</event>
		<event>
			<string key="concept:name" value="Admission NC"/>
			<string key="lifecycle:transition" value="complete"/>
			<date key="time:timestamp" value="2013-11-16T23:51:41.000+10:00"/>
			<string key="Activity" value="Admission NC"/>
			<string key="org:resource" value="N"/>
		</event>
		<event>
			<string key="concept:name" value="Admission NC"/>
			<string key="lifecycle:transition" value="complete"/>
			<date key="time:timestamp" value="2013-11-17T20:00:00.000+10:00"/>
			<string key="Activity" value="Admission NC"/>
			<string key="org:resource" value="D"/>
		</event>
		<event>
			<string key="concept:name" value="Leucocytes"/>
			<string key="lifecycle:transition" value="complete"/>
			<date key="time:timestamp" value="2013-11-18T23:00:00.000+10:00"/>
			<string key="Activity" value="Leucocytes"/>
			<string key="org:resource" value="B"/>
		</event>
		<event>
			<string key="concept:name" value="CRP"/>
			<string key="lifecycle:transition" value="complete"/>
			<date key="time:timestamp" value="2013-11-18T23:00:00.000+10:00"/>
			<string key="Activity" value="CRP"/>
			<string key="org:resource" value="B"/>
		</event>
		<event>
			<string key="concept:name" value="Release A"/>
			<string key="lifecycle:transition" value="complete"/>
			<date key="time:timestamp" value="2013-11-22T19:00:00.000+10:00"/>
			<string key="Activity" value="Release A"/>
			<string key="org:resource" value="E"/>
		</event>
	</trace>
	<trace>
		<string key="concept:name" value="IA"/>
		<string key="variant" value="Variant 88"/>
		<int key="variant-index" value="88"/>
		<string key="creator" value="Fluxicon Disco"/>
		<event>
			<string key="concept:name" value="IV Liquid"/>
			<string key="lifecycle:transition" value="complete"/>
			<date key="time:timestamp" value="2014-07-11T17:32:24.000+10:00"/>
			<string key="Activity" value="IV Liquid"/>
			<string key="org:resource" value="A"/>
		</event>
		<event>
			<string key="concept:name" value="ER Registration"/>
			<string key="lifecycle:transition" value="complete"/>
			<date key="time:timestamp" value="2014-07-11T17:36:43.000+10:00"/>
			<string key="Activity" value="ER Registration"/>
			<string key="org:resource" value="A"/>
		</event>
		<event>
			<string key="concept:name" value="ER Triage"/>
			<string key="lifecycle:transition" value="complete"/>
			<date key="time:timestamp" value="2014-07-11T17:43:02.000+10:00"/>
			<string key="Activity" value="ER Triage"/>
			<string key="org:resource" value="C"/>
		</event>
		<event>
			<string key="concept:name" value="ER Sepsis Triage"/>
			<string key="lifecycle:transition" value="complete"/>
			<date key="time:timestamp" value="2014-07-11T17:43:22.000+10:00"/>
			<string key="Activity" value="ER Sepsis Triage"/>
			<string key="org:resource" value="A"/>
		</event>
		<event>
			<string key="concept:name" value="LacticAcid"/>
			<string key="lifecycle:transition" value="complete"/>
			<date key="time:timestamp" value="2014-07-11T17:56:00.000+10:00"/>
			<string key="Activity" value="LacticAcid"/>
			<string key="org:resource" value="B"/>
		</event>
		<event>
			<string key="concept:name" value="CRP"/>
			<string key="lifecycle:transition" value="complete"/>
			<date key="time:timestamp" value="2014-07-11T17:56:00.000+10:00"/>
			<string key="Activity" value="CRP"/>
			<string key="org:resource" value="B"/>
		</event>
		<event>
			<string key="concept:name" value="Leucocytes"/>
			<string key="lifecycle:transition" value="complete"/>
			<date key="time:timestamp" value="2014-07-11T17:56:00.000+10:00"/>
			<string key="Activity" value="Leucocytes"/>
			<string key="org:resource" value="B"/>
		</event>
		<event>
			<string key="concept:name" value="IV Antibiotics"/>
			<string key="lifecycle:transition" value="complete"/>
			<date key="time:timestamp" value="2014-07-11T18:02:24.000+10:00"/>
			<string key="Activity" value="IV Antibiotics"/>
			<string key="org:resource" value="A"/>
		</event>
	</trace>
	<trace>
		<string key="concept:name" value="JA"/>
		<string key="variant" value="Variant 89"/>
		<int key="variant-index" value="89"/>
		<string key="creator" value="Fluxicon Disco"/>
		<event>
			<string key="concept:name" value="ER Registration"/>
			<string key="lifecycle:transition" value="complete"/>
			<date key="time:timestamp" value="2014-04-24T18:19:51.000+10:00"/>
			<string key="Activity" value="ER Registration"/>
			<string key="org:resource" value="A"/>
		</event>
		<event>
			<string key="concept:name" value="ER Sepsis Triage"/>
			<string key="lifecycle:transition" value="complete"/>
			<date key="time:timestamp" value="2014-04-24T18:20:41.000+10:00"/>
			<string key="Activity" value="ER Sepsis Triage"/>
			<string key="org:resource" value="A"/>
		</event>
		<event>
			<string key="concept:name" value="IV Antibiotics"/>
			<string key="lifecycle:transition" value="complete"/>
			<date key="time:timestamp" value="2014-04-24T18:27:12.000+10:00"/>
			<string key="Activity" value="IV Antibiotics"/>
			<string key="org:resource" value="A"/>
		</event>
		<event>
			<string key="concept:name" value="ER Triage"/>
			<string key="lifecycle:transition" value="complete"/>
			<date key="time:timestamp" value="2014-04-24T18:27:40.000+10:00"/>
			<string key="Activity" value="ER Triage"/>
			<string key="org:resource" value="C"/>
		</event>
		<event>
			<string key="concept:name" value="Leucocytes"/>
			<string key="lifecycle:transition" value="complete"/>
			<date key="time:timestamp" value="2014-04-24T18:46:00.000+10:00"/>
			<string key="Activity" value="Leucocytes"/>
			<string key="org:resource" value="B"/>
		</event>
		<event>
			<string key="concept:name" value="LacticAcid"/>
			<string key="lifecycle:transition" value="complete"/>
			<date key="time:timestamp" value="2014-04-24T18:46:00.000+10:00"/>
			<string key="Activity" value="LacticAcid"/>
			<string key="org:resource" value="B"/>
		</event>
		<event>
			<string key="concept:name" value="CRP"/>
			<string key="lifecycle:transition" value="complete"/>
			<date key="time:timestamp" value="2014-04-24T18:46:00.000+10:00"/>
			<string key="Activity" value="CRP"/>
			<string key="org:resource" value="B"/>
		</event>
		<event>
			<string key="concept:name" value="Admission NC"/>
			<string key="lifecycle:transition" value="complete"/>
			<date key="time:timestamp" value="2014-04-25T00:28:40.000+10:00"/>
			<string key="Activity" value="Admission NC"/>
			<string key="org:resource" value="N"/>
		</event>
		<event>
			<string key="concept:name" value="Admission NC"/>
			<string key="lifecycle:transition" value="complete"/>
			<date key="time:timestamp" value="2014-04-26T20:00:49.000+10:00"/>
			<string key="Activity" value="Admission NC"/>
			<string key="org:resource" value="F"/>
		</event>
		<event>
			<string key="concept:name" value="CRP"/>
			<string key="lifecycle:transition" value="complete"/>
			<date key="time:timestamp" value="2014-04-28T17:00:00.000+10:00"/>
			<string key="Activity" value="CRP"/>
			<string key="org:resource" value="B"/>
		</event>
		<event>
			<string key="concept:name" value="LacticAcid"/>
			<string key="lifecycle:transition" value="complete"/>
			<date key="time:timestamp" value="2014-04-28T17:00:00.000+10:00"/>
			<string key="Activity" value="LacticAcid"/>
			<string key="org:resource" value="B"/>
		</event>
		<event>
			<string key="concept:name" value="Leucocytes"/>
			<string key="lifecycle:transition" value="complete"/>
			<date key="time:timestamp" value="2014-05-01T17:00:00.000+10:00"/>
			<string key="Activity" value="Leucocytes"/>
			<string key="org:resource" value="B"/>
		</event>
		<event>
			<string key="concept:name" value="Release A"/>
			<string key="lifecycle:transition" value="complete"/>
			<date key="time:timestamp" value="2014-05-05T19:00:00.000+10:00"/>
			<string key="Activity" value="Release A"/>
			<string key="org:resource" value="E"/>
		</event>
		<event>
			<string key="concept:name" value="Return ER"/>
			<string key="lifecycle:transition" value="complete"/>
			<date key="time:timestamp" value="2014-07-04T06:59:38.000+10:00"/>
			<string key="Activity" value="Return ER"/>
			<string key="org:resource" value="?"/>
		</event>
	</trace>
	<trace>
		<string key="concept:name" value="KA"/>
		<string key="variant" value="Variant 90"/>
		<int key="variant-index" value="90"/>
		<string key="creator" value="Fluxicon Disco"/>
		<event>
			<string key="concept:name" value="ER Registration"/>
			<string key="lifecycle:transition" value="complete"/>
			<date key="time:timestamp" value="2013-12-26T16:50:57.000+10:00"/>
			<string key="Activity" value="ER Registration"/>
			<string key="org:resource" value="A"/>
		</event>
		<event>
			<string key="concept:name" value="ER Triage"/>
			<string key="lifecycle:transition" value="complete"/>
			<date key="time:timestamp" value="2013-12-26T16:52:14.000+10:00"/>
			<string key="Activity" value="ER Triage"/>
			<string key="org:resource" value="C"/>
		</event>
		<event>
			<string key="concept:name" value="ER Sepsis Triage"/>
			<string key="lifecycle:transition" value="complete"/>
			<date key="time:timestamp" value="2013-12-26T16:52:38.000+10:00"/>
			<string key="Activity" value="ER Sepsis Triage"/>
			<string key="org:resource" value="A"/>
		</event>
		<event>
			<string key="concept:name" value="IV Liquid"/>
			<string key="lifecycle:transition" value="complete"/>
			<date key="time:timestamp" value="2013-12-26T16:59:33.000+10:00"/>
			<string key="Activity" value="IV Liquid"/>
			<string key="org:resource" value="A"/>
		</event>
		<event>
			<string key="concept:name" value="IV Antibiotics"/>
			<string key="lifecycle:transition" value="complete"/>
			<date key="time:timestamp" value="2013-12-26T16:59:36.000+10:00"/>
			<string key="Activity" value="IV Antibiotics"/>
			<string key="org:resource" value="A"/>
		</event>
		<event>
			<string key="concept:name" value="CRP"/>
			<string key="lifecycle:transition" value="complete"/>
			<date key="time:timestamp" value="2013-12-26T17:12:00.000+10:00"/>
			<string key="Activity" value="CRP"/>
			<string key="org:resource" value="B"/>
		</event>
		<event>
			<string key="concept:name" value="LacticAcid"/>
			<string key="lifecycle:transition" value="complete"/>
			<date key="time:timestamp" value="2013-12-26T17:12:00.000+10:00"/>
			<string key="Activity" value="LacticAcid"/>
			<string key="org:resource" value="B"/>
		</event>
		<event>
			<string key="concept:name" value="Leucocytes"/>
			<string key="lifecycle:transition" value="complete"/>
			<date key="time:timestamp" value="2013-12-26T17:12:00.000+10:00"/>
			<string key="Activity" value="Leucocytes"/>
			<string key="org:resource" value="B"/>
		</event>
		<event>
			<string key="concept:name" value="Admission NC"/>
			<string key="lifecycle:transition" value="complete"/>
			<date key="time:timestamp" value="2013-12-26T19:14:35.000+10:00"/>
			<string key="Activity" value="Admission NC"/>
			<string key="org:resource" value="H"/>
		</event>
		<event>
			<string key="concept:name" value="Leucocytes"/>
			<string key="lifecycle:transition" value="complete"/>
			<date key="time:timestamp" value="2013-12-27T17:00:00.000+10:00"/>
			<string key="Activity" value="Leucocytes"/>
			<string key="org:resource" value="B"/>
		</event>
		<event>
			<string key="concept:name" value="CRP"/>
			<string key="lifecycle:transition" value="complete"/>
			<date key="time:timestamp" value="2013-12-27T17:00:00.000+10:00"/>
			<string key="Activity" value="CRP"/>
			<string key="org:resource" value="B"/>
		</event>
		<event>
			<string key="concept:name" value="Leucocytes"/>
			<string key="lifecycle:transition" value="complete"/>
			<date key="time:timestamp" value="2013-12-29T17:00:00.000+10:00"/>
			<string key="Activity" value="Leucocytes"/>
			<string key="org:resource" value="B"/>
		</event>
		<event>
			<string key="concept:name" value="CRP"/>
			<string key="lifecycle:transition" value="complete"/>
			<date key="time:timestamp" value="2013-12-29T17:00:00.000+10:00"/>
			<string key="Activity" value="CRP"/>
			<string key="org:resource" value="B"/>
		</event>
		<event>
			<string key="concept:name" value="CRP"/>
			<string key="lifecycle:transition" value="complete"/>
			<date key="time:timestamp" value="2013-12-31T17:00:00.000+10:00"/>
			<string key="Activity" value="CRP"/>
			<string key="org:resource" value="B"/>
		</event>
		<event>
			<string key="concept:name" value="Leucocytes"/>
			<string key="lifecycle:transition" value="complete"/>
			<date key="time:timestamp" value="2013-12-31T17:00:00.000+10:00"/>
			<string key="Activity" value="Leucocytes"/>
			<string key="org:resource" value="B"/>
		</event>
		<event>
			<string key="concept:name" value="Release A"/>
			<string key="lifecycle:transition" value="complete"/>
			<date key="time:timestamp" value="2013-12-31T21:09:34.000+10:00"/>
			<string key="Activity" value="Release A"/>
			<string key="org:resource" value="E"/>
		</event>
	</trace>
	<trace>
		<string key="concept:name" value="LA"/>
		<string key="variant" value="Variant 2"/>
		<int key="variant-index" value="2"/>
		<string key="creator" value="Fluxicon Disco"/>
		<event>
			<string key="concept:name" value="ER Registration"/>
			<string key="lifecycle:transition" value="complete"/>
			<date key="time:timestamp" value="2014-11-20T21:11:27.000+10:00"/>
			<string key="Activity" value="ER Registration"/>
			<string key="org:resource" value="A"/>
		</event>
		<event>
			<string key="concept:name" value="ER Triage"/>
			<string key="lifecycle:transition" value="complete"/>
			<date key="time:timestamp" value="2014-11-20T21:23:23.000+10:00"/>
			<string key="Activity" value="ER Triage"/>
			<string key="org:resource" value="C"/>
		</event>
		<event>
			<string key="concept:name" value="ER Sepsis Triage"/>
			<string key="lifecycle:transition" value="complete"/>
			<date key="time:timestamp" value="2014-11-20T21:24:07.000+10:00"/>
			<string key="Activity" value="ER Sepsis Triage"/>
			<string key="org:resource" value="A"/>
		</event>
		<event>
			<string key="concept:name" value="Leucocytes"/>
			<string key="lifecycle:transition" value="complete"/>
			<date key="time:timestamp" value="2014-11-20T21:28:00.000+10:00"/>
			<string key="Activity" value="Leucocytes"/>
			<string key="org:resource" value="B"/>
		</event>
		<event>
			<string key="concept:name" value="CRP"/>
			<string key="lifecycle:transition" value="complete"/>
			<date key="time:timestamp" value="2014-11-20T21:28:00.000+10:00"/>
			<string key="Activity" value="CRP"/>
			<string key="org:resource" value="B"/>
		</event>
	</trace>
	<trace>
		<string key="concept:name" value="MA"/>
		<string key="variant" value="Variant 58"/>
		<int key="variant-index" value="58"/>
		<string key="creator" value="Fluxicon Disco"/>
		<event>
			<string key="concept:name" value="ER Registration"/>
			<string key="lifecycle:transition" value="complete"/>
			<date key="time:timestamp" value="2014-04-08T00:15:09.000+10:00"/>
			<string key="Activity" value="ER Registration"/>
			<string key="org:resource" value="A"/>
		</event>
		<event>
			<string key="concept:name" value="ER Triage"/>
			<string key="lifecycle:transition" value="complete"/>
			<date key="time:timestamp" value="2014-04-08T00:18:05.000+10:00"/>
			<string key="Activity" value="ER Triage"/>
			<string key="org:resource" value="C"/>
		</event>
		<event>
			<string key="concept:name" value="ER Sepsis Triage"/>
			<string key="lifecycle:transition" value="complete"/>
			<date key="time:timestamp" value="2014-04-08T00:18:42.000+10:00"/>
			<string key="Activity" value="ER Sepsis Triage"/>
			<string key="org:resource" value="A"/>
		</event>
		<event>
			<string key="concept:name" value="LacticAcid"/>
			<string key="lifecycle:transition" value="complete"/>
			<date key="time:timestamp" value="2014-04-08T00:24:00.000+10:00"/>
			<string key="Activity" value="LacticAcid"/>
			<string key="org:resource" value="B"/>
		</event>
		<event>
			<string key="concept:name" value="Leucocytes"/>
			<string key="lifecycle:transition" value="complete"/>
			<date key="time:timestamp" value="2014-04-08T00:24:00.000+10:00"/>
			<string key="Activity" value="Leucocytes"/>
			<string key="org:resource" value="B"/>
		</event>
		<event>
			<string key="concept:name" value="CRP"/>
			<string key="lifecycle:transition" value="complete"/>
			<date key="time:timestamp" value="2014-04-08T00:24:00.000+10:00"/>
			<string key="Activity" value="CRP"/>
			<string key="org:resource" value="B"/>
		</event>
		<event>
			<string key="concept:name" value="IV Liquid"/>
			<string key="lifecycle:transition" value="complete"/>
			<date key="time:timestamp" value="2014-04-08T03:28:38.000+10:00"/>
			<string key="Activity" value="IV Liquid"/>
			<string key="org:resource" value="A"/>
		</event>
		<event>
			<string key="concept:name" value="IV Antibiotics"/>
			<string key="lifecycle:transition" value="complete"/>
			<date key="time:timestamp" value="2014-04-08T03:28:47.000+10:00"/>
			<string key="Activity" value="IV Antibiotics"/>
			<string key="org:resource" value="A"/>
		</event>
		<event>
			<string key="concept:name" value="Admission NC"/>
			<string key="lifecycle:transition" value="complete"/>
			<date key="time:timestamp" value="2014-04-08T03:30:38.000+10:00"/>
			<string key="Activity" value="Admission NC"/>
			<string key="org:resource" value="S"/>
		</event>
		<event>
			<string key="concept:name" value="Leucocytes"/>
			<string key="lifecycle:transition" value="complete"/>
			<date key="time:timestamp" value="2014-04-09T23:00:00.000+10:00"/>
			<string key="Activity" value="Leucocytes"/>
			<string key="org:resource" value="B"/>
		</event>
		<event>
			<string key="concept:name" value="CRP"/>
			<string key="lifecycle:transition" value="complete"/>
			<date key="time:timestamp" value="2014-04-09T23:00:00.000+10:00"/>
			<string key="Activity" value="CRP"/>
			<string key="org:resource" value="B"/>
		</event>
		<event>
			<string key="concept:name" value="CRP"/>
			<string key="lifecycle:transition" value="complete"/>
			<date key="time:timestamp" value="2014-04-10T17:00:00.000+10:00"/>
			<string key="Activity" value="CRP"/>
			<string key="org:resource" value="B"/>
		</event>
		<event>
			<string key="concept:name" value="Leucocytes"/>
			<string key="lifecycle:transition" value="complete"/>
			<date key="time:timestamp" value="2014-04-10T17:00:00.000+10:00"/>
			<string key="Activity" value="Leucocytes"/>
			<string key="org:resource" value="B"/>
		</event>
		<event>
			<string key="concept:name" value="Release A"/>
			<string key="lifecycle:transition" value="complete"/>
			<date key="time:timestamp" value="2014-04-11T01:00:00.000+10:00"/>
			<string key="Activity" value="Release A"/>
			<string key="org:resource" value="E"/>
		</event>
	</trace>
	<trace>
		<string key="concept:name" value="NA"/>
		<string key="variant" value="Variant 91"/>
		<int key="variant-index" value="91"/>
		<string key="creator" value="Fluxicon Disco"/>
		<event>
			<string key="concept:name" value="ER Registration"/>
			<string key="lifecycle:transition" value="complete"/>
			<date key="time:timestamp" value="2014-11-10T10:45:19.000+10:00"/>
			<string key="Activity" value="ER Registration"/>
			<string key="org:resource" value="A"/>
		</event>
		<event>
			<string key="concept:name" value="ER Triage"/>
			<string key="lifecycle:transition" value="complete"/>
			<date key="time:timestamp" value="2014-11-10T10:50:10.000+10:00"/>
			<string key="Activity" value="ER Triage"/>
			<string key="org:resource" value="C"/>
		</event>
		<event>
			<string key="concept:name" value="ER Sepsis Triage"/>
			<string key="lifecycle:transition" value="complete"/>
			<date key="time:timestamp" value="2014-11-10T10:53:38.000+10:00"/>
			<string key="Activity" value="ER Sepsis Triage"/>
			<string key="org:resource" value="A"/>
		</event>
		<event>
			<string key="concept:name" value="IV Antibiotics"/>
			<string key="lifecycle:transition" value="complete"/>
			<date key="time:timestamp" value="2014-11-10T10:54:36.000+10:00"/>
			<string key="Activity" value="IV Antibiotics"/>
			<string key="org:resource" value="A"/>
		</event>
		<event>
			<string key="concept:name" value="IV Liquid"/>
			<string key="lifecycle:transition" value="complete"/>
			<date key="time:timestamp" value="2014-11-10T11:03:14.000+10:00"/>
			<string key="Activity" value="IV Liquid"/>
			<string key="org:resource" value="A"/>
		</event>
		<event>
			<string key="concept:name" value="Leucocytes"/>
			<string key="lifecycle:transition" value="complete"/>
			<date key="time:timestamp" value="2014-11-10T11:23:00.000+10:00"/>
			<string key="Activity" value="Leucocytes"/>
			<string key="org:resource" value="B"/>
		</event>
		<event>
			<string key="concept:name" value="CRP"/>
			<string key="lifecycle:transition" value="complete"/>
			<date key="time:timestamp" value="2014-11-10T11:23:00.000+10:00"/>
			<string key="Activity" value="CRP"/>
			<string key="org:resource" value="B"/>
		</event>
		<event>
			<string key="concept:name" value="LacticAcid"/>
			<string key="lifecycle:transition" value="complete"/>
			<date key="time:timestamp" value="2014-11-10T11:23:00.000+10:00"/>
			<string key="Activity" value="LacticAcid"/>
			<string key="org:resource" value="B"/>
		</event>
		<event>
			<string key="concept:name" value="Admission NC"/>
			<string key="lifecycle:transition" value="complete"/>
			<date key="time:timestamp" value="2014-11-10T13:37:38.000+10:00"/>
			<string key="Activity" value="Admission NC"/>
			<string key="org:resource" value="G"/>
		</event>
		<event>
			<string key="concept:name" value="Admission NC"/>
			<string key="lifecycle:transition" value="complete"/>
			<date key="time:timestamp" value="2014-11-10T23:30:00.000+10:00"/>
			<string key="Activity" value="Admission NC"/>
			<string key="org:resource" value="O"/>
		</event>
		<event>
			<string key="concept:name" value="Leucocytes"/>
			<string key="lifecycle:transition" value="complete"/>
			<date key="time:timestamp" value="2014-11-11T16:00:00.000+10:00"/>
			<string key="Activity" value="Leucocytes"/>
			<string key="org:resource" value="B"/>
		</event>
		<event>
			<string key="concept:name" value="CRP"/>
			<string key="lifecycle:transition" value="complete"/>
			<date key="time:timestamp" value="2014-11-11T16:00:00.000+10:00"/>
			<string key="Activity" value="CRP"/>
			<string key="org:resource" value="B"/>
		</event>
		<event>
			<string key="concept:name" value="CRP"/>
			<string key="lifecycle:transition" value="complete"/>
			<date key="time:timestamp" value="2014-11-13T16:00:00.000+10:00"/>
			<string key="Activity" value="CRP"/>
			<string key="org:resource" value="B"/>
		</event>
		<event>
			<string key="concept:name" value="Leucocytes"/>
			<string key="lifecycle:transition" value="complete"/>
			<date key="time:timestamp" value="2014-11-13T16:00:00.000+10:00"/>
			<string key="Activity" value="Leucocytes"/>
			<string key="org:resource" value="B"/>
		</event>
		<event>
			<string key="concept:name" value="Leucocytes"/>
			<string key="lifecycle:transition" value="complete"/>
			<date key="time:timestamp" value="2014-11-16T01:08:00.000+10:00"/>
			<string key="Activity" value="Leucocytes"/>
			<string key="org:resource" value="B"/>
		</event>
		<event>
			<string key="concept:name" value="Leucocytes"/>
			<string key="lifecycle:transition" value="complete"/>
			<date key="time:timestamp" value="2014-11-16T04:42:00.000+10:00"/>
			<string key="Activity" value="Leucocytes"/>
			<string key="org:resource" value="B"/>
		</event>
		<event>
			<string key="concept:name" value="Leucocytes"/>
			<string key="lifecycle:transition" value="complete"/>
			<date key="time:timestamp" value="2014-11-16T08:46:00.000+10:00"/>
			<string key="Activity" value="Leucocytes"/>
			<string key="org:resource" value="B"/>
		</event>
		<event>
			<string key="concept:name" value="Leucocytes"/>
			<string key="lifecycle:transition" value="complete"/>
			<date key="time:timestamp" value="2014-11-16T16:00:00.000+10:00"/>
			<string key="Activity" value="Leucocytes"/>
			<string key="org:resource" value="B"/>
		</event>
		<event>
			<string key="concept:name" value="CRP"/>
			<string key="lifecycle:transition" value="complete"/>
			<date key="time:timestamp" value="2014-11-16T16:00:00.000+10:00"/>
			<string key="Activity" value="CRP"/>
			<string key="org:resource" value="B"/>
		</event>
		<event>
			<string key="concept:name" value="LacticAcid"/>
			<string key="lifecycle:transition" value="complete"/>
			<date key="time:timestamp" value="2014-11-16T22:05:00.000+10:00"/>
			<string key="Activity" value="LacticAcid"/>
			<string key="org:resource" value="B"/>
		</event>
		<event>
			<string key="concept:name" value="Leucocytes"/>
			<string key="lifecycle:transition" value="complete"/>
			<date key="time:timestamp" value="2014-11-17T16:00:00.000+10:00"/>
			<string key="Activity" value="Leucocytes"/>
			<string key="org:resource" value="B"/>
		</event>
		<event>
			<string key="concept:name" value="CRP"/>
			<string key="lifecycle:transition" value="complete"/>
			<date key="time:timestamp" value="2014-11-17T16:00:00.000+10:00"/>
			<string key="Activity" value="CRP"/>
			<string key="org:resource" value="B"/>
		</event>
		<event>
			<string key="concept:name" value="Leucocytes"/>
			<string key="lifecycle:transition" value="complete"/>
			<date key="time:timestamp" value="2014-11-18T16:00:00.000+10:00"/>
			<string key="Activity" value="Leucocytes"/>
			<string key="org:resource" value="B"/>
		</event>
		<event>
			<string key="concept:name" value="Release C"/>
			<string key="lifecycle:transition" value="complete"/>
			<date key="time:timestamp" value="2014-11-22T23:30:00.000+10:00"/>
			<string key="Activity" value="Release C"/>
			<string key="org:resource" value="E"/>
		</event>
	</trace>
	<trace>
		<string key="concept:name" value="OA"/>
		<string key="variant" value="Variant 92"/>
		<int key="variant-index" value="92"/>
		<string key="creator" value="Fluxicon Disco"/>
		<event>
			<string key="concept:name" value="ER Registration"/>
			<string key="lifecycle:transition" value="complete"/>
			<date key="time:timestamp" value="2013-12-21T07:42:14.000+10:00"/>
			<string key="Activity" value="ER Registration"/>
			<string key="org:resource" value="A"/>
		</event>
		<event>
			<string key="concept:name" value="ER Triage"/>
			<string key="lifecycle:transition" value="complete"/>
			<date key="time:timestamp" value="2013-12-21T08:03:22.000+10:00"/>
			<string key="Activity" value="ER Triage"/>
			<string key="org:resource" value="C"/>
		</event>
		<event>
			<string key="concept:name" value="ER Sepsis Triage"/>
			<string key="lifecycle:transition" value="complete"/>
			<date key="time:timestamp" value="2013-12-21T08:03:48.000+10:00"/>
			<string key="Activity" value="ER Sepsis Triage"/>
			<string key="org:resource" value="A"/>
		</event>
		<event>
			<string key="concept:name" value="IV Liquid"/>
			<string key="lifecycle:transition" value="complete"/>
			<date key="time:timestamp" value="2013-12-21T08:04:05.000+10:00"/>
			<string key="Activity" value="IV Liquid"/>
			<string key="org:resource" value="A"/>
		</event>
		<event>
			<string key="concept:name" value="IV Antibiotics"/>
			<string key="lifecycle:transition" value="complete"/>
			<date key="time:timestamp" value="2013-12-21T08:04:09.000+10:00"/>
			<string key="Activity" value="IV Antibiotics"/>
			<string key="org:resource" value="A"/>
		</event>
		<event>
			<string key="concept:name" value="LacticAcid"/>
			<string key="lifecycle:transition" value="complete"/>
			<date key="time:timestamp" value="2013-12-21T08:23:00.000+10:00"/>
			<string key="Activity" value="LacticAcid"/>
			<string key="org:resource" value="B"/>
		</event>
		<event>
			<string key="concept:name" value="CRP"/>
			<string key="lifecycle:transition" value="complete"/>
			<date key="time:timestamp" value="2013-12-21T08:23:00.000+10:00"/>
			<string key="Activity" value="CRP"/>
			<string key="org:resource" value="B"/>
		</event>
		<event>
			<string key="concept:name" value="Leucocytes"/>
			<string key="lifecycle:transition" value="complete"/>
			<date key="time:timestamp" value="2013-12-21T08:23:00.000+10:00"/>
			<string key="Activity" value="Leucocytes"/>
			<string key="org:resource" value="B"/>
		</event>
		<event>
			<string key="concept:name" value="Leucocytes"/>
			<string key="lifecycle:transition" value="complete"/>
			<date key="time:timestamp" value="2013-12-21T23:00:00.000+10:00"/>
			<string key="Activity" value="Leucocytes"/>
			<string key="org:resource" value="B"/>
		</event>
		<event>
			<string key="concept:name" value="CRP"/>
			<string key="lifecycle:transition" value="complete"/>
			<date key="time:timestamp" value="2013-12-21T23:00:00.000+10:00"/>
			<string key="Activity" value="CRP"/>
			<string key="org:resource" value="B"/>
		</event>
		<event>
			<string key="concept:name" value="LacticAcid"/>
			<string key="lifecycle:transition" value="complete"/>
			<date key="time:timestamp" value="2013-12-21T23:00:00.000+10:00"/>
			<string key="Activity" value="LacticAcid"/>
			<string key="org:resource" value="B"/>
		</event>
	</trace>
	<trace>
		<string key="concept:name" value="PA"/>
		<string key="variant" value="Variant 5"/>
		<int key="variant-index" value="5"/>
		<string key="creator" value="Fluxicon Disco"/>
		<event>
			<string key="concept:name" value="ER Registration"/>
			<string key="lifecycle:transition" value="complete"/>
			<date key="time:timestamp" value="2014-11-03T21:01:35.000+10:00"/>
			<string key="Activity" value="ER Registration"/>
			<string key="org:resource" value="A"/>
		</event>
		<event>
			<string key="concept:name" value="ER Triage"/>
			<string key="lifecycle:transition" value="complete"/>
			<date key="time:timestamp" value="2014-11-03T21:06:57.000+10:00"/>
			<string key="Activity" value="ER Triage"/>
			<string key="org:resource" value="C"/>
		</event>
		<event>
			<string key="concept:name" value="ER Sepsis Triage"/>
			<string key="lifecycle:transition" value="complete"/>
			<date key="time:timestamp" value="2014-11-03T21:18:51.000+10:00"/>
			<string key="Activity" value="ER Sepsis Triage"/>
			<string key="org:resource" value="A"/>
		</event>
		<event>
			<string key="concept:name" value="Leucocytes"/>
			<string key="lifecycle:transition" value="complete"/>
			<date key="time:timestamp" value="2014-11-03T21:20:00.000+10:00"/>
			<string key="Activity" value="Leucocytes"/>
			<string key="org:resource" value="B"/>
		</event>
		<event>
			<string key="concept:name" value="CRP"/>
			<string key="lifecycle:transition" value="complete"/>
			<date key="time:timestamp" value="2014-11-03T21:20:00.000+10:00"/>
			<string key="Activity" value="CRP"/>
			<string key="org:resource" value="B"/>
		</event>
		<event>
			<string key="concept:name" value="LacticAcid"/>
			<string key="lifecycle:transition" value="complete"/>
			<date key="time:timestamp" value="2014-11-03T21:20:00.000+10:00"/>
			<string key="Activity" value="LacticAcid"/>
			<string key="org:resource" value="B"/>
		</event>
	</trace>
	<trace>
		<string key="concept:name" value="QA"/>
		<string key="variant" value="Variant 93"/>
		<int key="variant-index" value="93"/>
		<string key="creator" value="Fluxicon Disco"/>
		<event>
			<string key="concept:name" value="ER Registration"/>
			<string key="lifecycle:transition" value="complete"/>
			<date key="time:timestamp" value="2014-12-24T04:53:47.000+10:00"/>
			<string key="Activity" value="ER Registration"/>
			<string key="org:resource" value="A"/>
		</event>
		<event>
			<string key="concept:name" value="ER Triage"/>
			<string key="lifecycle:transition" value="complete"/>
			<date key="time:timestamp" value="2014-12-24T05:09:37.000+10:00"/>
			<string key="Activity" value="ER Triage"/>
			<string key="org:resource" value="C"/>
		</event>
		<event>
			<string key="concept:name" value="ER Sepsis Triage"/>
			<string key="lifecycle:transition" value="complete"/>
			<date key="time:timestamp" value="2014-12-24T05:09:55.000+10:00"/>
			<string key="Activity" value="ER Sepsis Triage"/>
			<string key="org:resource" value="A"/>
		</event>
		<event>
			<string key="concept:name" value="IV Liquid"/>
			<string key="lifecycle:transition" value="complete"/>
			<date key="time:timestamp" value="2014-12-24T05:16:53.000+10:00"/>
			<string key="Activity" value="IV Liquid"/>
			<string key="org:resource" value="A"/>
		</event>
		<event>
			<string key="concept:name" value="Leucocytes"/>
			<string key="lifecycle:transition" value="complete"/>
			<date key="time:timestamp" value="2014-12-24T05:18:00.000+10:00"/>
			<string key="Activity" value="Leucocytes"/>
			<string key="org:resource" value="B"/>
		</event>
		<event>
			<string key="concept:name" value="LacticAcid"/>
			<string key="lifecycle:transition" value="complete"/>
			<date key="time:timestamp" value="2014-12-24T05:18:00.000+10:00"/>
			<string key="Activity" value="LacticAcid"/>
			<string key="org:resource" value="B"/>
		</event>
		<event>
			<string key="concept:name" value="CRP"/>
			<string key="lifecycle:transition" value="complete"/>
			<date key="time:timestamp" value="2014-12-24T05:18:00.000+10:00"/>
			<string key="Activity" value="CRP"/>
			<string key="org:resource" value="B"/>
		</event>
		<event>
			<string key="concept:name" value="IV Antibiotics"/>
			<string key="lifecycle:transition" value="complete"/>
			<date key="time:timestamp" value="2014-12-24T07:12:59.000+10:00"/>
			<string key="Activity" value="IV Antibiotics"/>
			<string key="org:resource" value="A"/>
		</event>
		<event>
			<string key="concept:name" value="Admission NC"/>
			<string key="lifecycle:transition" value="complete"/>
			<date key="time:timestamp" value="2014-12-24T07:41:00.000+10:00"/>
			<string key="Activity" value="Admission NC"/>
			<string key="org:resource" value="D"/>
		</event>
		<event>
			<string key="concept:name" value="CRP"/>
			<string key="lifecycle:transition" value="complete"/>
			<date key="time:timestamp" value="2014-12-24T22:46:00.000+10:00"/>
			<string key="Activity" value="CRP"/>
			<string key="org:resource" value="B"/>
		</event>
		<event>
			<string key="concept:name" value="Leucocytes"/>
			<string key="lifecycle:transition" value="complete"/>
			<date key="time:timestamp" value="2014-12-24T22:46:00.000+10:00"/>
			<string key="Activity" value="Leucocytes"/>
			<string key="org:resource" value="B"/>
		</event>
		<event>
			<string key="concept:name" value="CRP"/>
			<string key="lifecycle:transition" value="complete"/>
			<date key="time:timestamp" value="2014-12-27T17:00:00.000+10:00"/>
			<string key="Activity" value="CRP"/>
			<string key="org:resource" value="B"/>
		</event>
		<event>
			<string key="concept:name" value="Leucocytes"/>
			<string key="lifecycle:transition" value="complete"/>
			<date key="time:timestamp" value="2014-12-27T17:00:00.000+10:00"/>
			<string key="Activity" value="Leucocytes"/>
			<string key="org:resource" value="B"/>
		</event>
		<event>
			<string key="concept:name" value="Release D"/>
			<string key="lifecycle:transition" value="complete"/>
			<date key="time:timestamp" value="2014-12-30T19:10:00.000+10:00"/>
			<string key="Activity" value="Release D"/>
			<string key="org:resource" value="E"/>
		</event>
	</trace>
	<trace>
		<string key="concept:name" value="RA"/>
		<string key="variant" value="Variant 1"/>
		<int key="variant-index" value="1"/>
		<string key="creator" value="Fluxicon Disco"/>
		<event>
			<string key="concept:name" value="ER Registration"/>
			<string key="lifecycle:transition" value="complete"/>
			<date key="time:timestamp" value="2014-10-07T22:52:25.000+10:00"/>
			<string key="Activity" value="ER Registration"/>
			<string key="org:resource" value="A"/>
		</event>
		<event>
			<string key="concept:name" value="ER Triage"/>
			<string key="lifecycle:transition" value="complete"/>
			<date key="time:timestamp" value="2014-10-07T23:38:18.000+10:00"/>
			<string key="Activity" value="ER Triage"/>
			<string key="org:resource" value="C"/>
		</event>
		<event>
			<string key="concept:name" value="ER Sepsis Triage"/>
			<string key="lifecycle:transition" value="complete"/>
			<date key="time:timestamp" value="2014-10-07T23:38:32.000+10:00"/>
			<string key="Activity" value="ER Sepsis Triage"/>
			<string key="org:resource" value="A"/>
		</event>
	</trace>
	<trace>
		<string key="concept:name" value="SA"/>
		<string key="variant" value="Variant 94"/>
		<int key="variant-index" value="94"/>
		<string key="creator" value="Fluxicon Disco"/>
		<event>
			<string key="concept:name" value="ER Registration"/>
			<string key="lifecycle:transition" value="complete"/>
			<date key="time:timestamp" value="2014-01-18T00:17:50.000+10:00"/>
			<string key="Activity" value="ER Registration"/>
			<string key="org:resource" value="L"/>
		</event>
		<event>
			<string key="concept:name" value="ER Triage"/>
			<string key="lifecycle:transition" value="complete"/>
			<date key="time:timestamp" value="2014-01-18T00:24:54.000+10:00"/>
			<string key="Activity" value="ER Triage"/>
			<string key="org:resource" value="C"/>
		</event>
		<event>
			<string key="concept:name" value="ER Sepsis Triage"/>
			<string key="lifecycle:transition" value="complete"/>
			<date key="time:timestamp" value="2014-01-18T00:25:49.000+10:00"/>
			<string key="Activity" value="ER Sepsis Triage"/>
			<string key="org:resource" value="L"/>
		</event>
		<event>
			<string key="concept:name" value="IV Liquid"/>
			<string key="lifecycle:transition" value="complete"/>
			<date key="time:timestamp" value="2014-01-18T00:45:37.000+10:00"/>
			<string key="Activity" value="IV Liquid"/>
			<string key="org:resource" value="L"/>
		</event>
		<event>
			<string key="concept:name" value="CRP"/>
			<string key="lifecycle:transition" value="complete"/>
			<date key="time:timestamp" value="2014-01-18T01:12:00.000+10:00"/>
			<string key="Activity" value="CRP"/>
			<string key="org:resource" value="B"/>
		</event>
		<event>
			<string key="concept:name" value="LacticAcid"/>
			<string key="lifecycle:transition" value="complete"/>
			<date key="time:timestamp" value="2014-01-18T01:12:00.000+10:00"/>
			<string key="Activity" value="LacticAcid"/>
			<string key="org:resource" value="B"/>
		</event>
		<event>
			<string key="concept:name" value="Leucocytes"/>
			<string key="lifecycle:transition" value="complete"/>
			<date key="time:timestamp" value="2014-01-18T01:12:00.000+10:00"/>
			<string key="Activity" value="Leucocytes"/>
			<string key="org:resource" value="B"/>
		</event>
		<event>
			<string key="concept:name" value="IV Antibiotics"/>
			<string key="lifecycle:transition" value="complete"/>
			<date key="time:timestamp" value="2014-01-18T01:15:02.000+10:00"/>
			<string key="Activity" value="IV Antibiotics"/>
			<string key="org:resource" value="L"/>
		</event>
		<event>
			<string key="concept:name" value="Admission NC"/>
			<string key="lifecycle:transition" value="complete"/>
			<date key="time:timestamp" value="2014-01-18T04:17:08.000+10:00"/>
			<string key="Activity" value="Admission NC"/>
			<string key="org:resource" value="M"/>
		</event>
		<event>
			<string key="concept:name" value="CRP"/>
			<string key="lifecycle:transition" value="complete"/>
			<date key="time:timestamp" value="2014-01-19T17:00:00.000+10:00"/>
			<string key="Activity" value="CRP"/>
			<string key="org:resource" value="B"/>
		</event>
		<event>
			<string key="concept:name" value="Leucocytes"/>
			<string key="lifecycle:transition" value="complete"/>
			<date key="time:timestamp" value="2014-01-19T17:00:00.000+10:00"/>
			<string key="Activity" value="Leucocytes"/>
			<string key="org:resource" value="B"/>
		</event>
		<event>
			<string key="concept:name" value="CRP"/>
			<string key="lifecycle:transition" value="complete"/>
			<date key="time:timestamp" value="2014-01-21T17:00:00.000+10:00"/>
			<string key="Activity" value="CRP"/>
			<string key="org:resource" value="B"/>
		</event>
		<event>
			<string key="concept:name" value="Release A"/>
			<string key="lifecycle:transition" value="complete"/>
			<date key="time:timestamp" value="2014-01-23T22:00:00.000+10:00"/>
			<string key="Activity" value="Release A"/>
			<string key="org:resource" value="E"/>
		</event>
		<event>
			<string key="concept:name" value="Return ER"/>
			<string key="lifecycle:transition" value="complete"/>
			<date key="time:timestamp" value="2014-04-12T02:34:31.000+10:00"/>
			<string key="Activity" value="Return ER"/>
			<string key="org:resource" value="?"/>
		</event>
	</trace>
	<trace>
		<string key="concept:name" value="TA"/>
		<string key="variant" value="Variant 95"/>
		<int key="variant-index" value="95"/>
		<string key="creator" value="Fluxicon Disco"/>
		<event>
			<string key="concept:name" value="ER Registration"/>
			<string key="lifecycle:transition" value="complete"/>
			<date key="time:timestamp" value="2014-08-10T06:23:04.000+10:00"/>
			<string key="Activity" value="ER Registration"/>
			<string key="org:resource" value="A"/>
		</event>
		<event>
			<string key="concept:name" value="ER Triage"/>
			<string key="lifecycle:transition" value="complete"/>
			<date key="time:timestamp" value="2014-08-10T06:27:21.000+10:00"/>
			<string key="Activity" value="ER Triage"/>
			<string key="org:resource" value="C"/>
		</event>
		<event>
			<string key="concept:name" value="ER Sepsis Triage"/>
			<string key="lifecycle:transition" value="complete"/>
			<date key="time:timestamp" value="2014-08-10T06:27:59.000+10:00"/>
			<string key="Activity" value="ER Sepsis Triage"/>
			<string key="org:resource" value="A"/>
		</event>
		<event>
			<string key="concept:name" value="CRP"/>
			<string key="lifecycle:transition" value="complete"/>
			<date key="time:timestamp" value="2014-08-10T06:46:00.000+10:00"/>
			<string key="Activity" value="CRP"/>
			<string key="org:resource" value="B"/>
		</event>
		<event>
			<string key="concept:name" value="Leucocytes"/>
			<string key="lifecycle:transition" value="complete"/>
			<date key="time:timestamp" value="2014-08-10T06:46:00.000+10:00"/>
			<string key="Activity" value="Leucocytes"/>
			<string key="org:resource" value="B"/>
		</event>
		<event>
			<string key="concept:name" value="Admission NC"/>
			<string key="lifecycle:transition" value="complete"/>
			<date key="time:timestamp" value="2014-08-10T08:26:59.000+10:00"/>
			<string key="Activity" value="Admission NC"/>
			<string key="org:resource" value="O"/>
		</event>
		<event>
			<string key="concept:name" value="CRP"/>
			<string key="lifecycle:transition" value="complete"/>
			<date key="time:timestamp" value="2014-08-10T16:00:00.000+10:00"/>
			<string key="Activity" value="CRP"/>
			<string key="org:resource" value="B"/>
		</event>
		<event>
			<string key="concept:name" value="Leucocytes"/>
			<string key="lifecycle:transition" value="complete"/>
			<date key="time:timestamp" value="2014-08-10T16:00:00.000+10:00"/>
			<string key="Activity" value="Leucocytes"/>
			<string key="org:resource" value="B"/>
		</event>
		<event>
			<string key="concept:name" value="CRP"/>
			<string key="lifecycle:transition" value="complete"/>
			<date key="time:timestamp" value="2014-08-11T16:00:00.000+10:00"/>
			<string key="Activity" value="CRP"/>
			<string key="org:resource" value="B"/>
		</event>
		<event>
			<string key="concept:name" value="Release A"/>
			<string key="lifecycle:transition" value="complete"/>
			<date key="time:timestamp" value="2014-08-13T04:00:00.000+10:00"/>
			<string key="Activity" value="Release A"/>
			<string key="org:resource" value="E"/>
		</event>
	</trace>
	<trace>
		<string key="concept:name" value="UA"/>
		<string key="variant" value="Variant 96"/>
		<int key="variant-index" value="96"/>
		<string key="creator" value="Fluxicon Disco"/>
		<event>
			<string key="concept:name" value="ER Registration"/>
			<string key="lifecycle:transition" value="complete"/>
			<date key="time:timestamp" value="2014-03-23T17:19:14.000+10:00"/>
			<string key="Activity" value="ER Registration"/>
			<string key="org:resource" value="A"/>
		</event>
		<event>
			<string key="concept:name" value="ER Triage"/>
			<string key="lifecycle:transition" value="complete"/>
			<date key="time:timestamp" value="2014-03-23T17:22:11.000+10:00"/>
			<string key="Activity" value="ER Triage"/>
			<string key="org:resource" value="C"/>
		</event>
		<event>
			<string key="concept:name" value="ER Sepsis Triage"/>
			<string key="lifecycle:transition" value="complete"/>
			<date key="time:timestamp" value="2014-03-23T17:22:27.000+10:00"/>
			<string key="Activity" value="ER Sepsis Triage"/>
			<string key="org:resource" value="A"/>
		</event>
		<event>
			<string key="concept:name" value="LacticAcid"/>
			<string key="lifecycle:transition" value="complete"/>
			<date key="time:timestamp" value="2014-03-23T17:31:00.000+10:00"/>
			<string key="Activity" value="LacticAcid"/>
			<string key="org:resource" value="B"/>
		</event>
		<event>
			<string key="concept:name" value="Leucocytes"/>
			<string key="lifecycle:transition" value="complete"/>
			<date key="time:timestamp" value="2014-03-23T17:31:00.000+10:00"/>
			<string key="Activity" value="Leucocytes"/>
			<string key="org:resource" value="B"/>
		</event>
		<event>
			<string key="concept:name" value="CRP"/>
			<string key="lifecycle:transition" value="complete"/>
			<date key="time:timestamp" value="2014-03-23T17:31:00.000+10:00"/>
			<string key="Activity" value="CRP"/>
			<string key="org:resource" value="B"/>
		</event>
		<event>
			<string key="concept:name" value="IV Liquid"/>
			<string key="lifecycle:transition" value="complete"/>
			<date key="time:timestamp" value="2014-03-23T18:00:00.000+10:00"/>
			<string key="Activity" value="IV Liquid"/>
			<string key="org:resource" value="A"/>
		</event>
		<event>
			<string key="concept:name" value="IV Antibiotics"/>
			<string key="lifecycle:transition" value="complete"/>
			<date key="time:timestamp" value="2014-03-23T18:30:00.000+10:00"/>
			<string key="Activity" value="IV Antibiotics"/>
			<string key="org:resource" value="A"/>
		</event>
		<event>
			<string key="concept:name" value="Admission NC"/>
			<string key="lifecycle:transition" value="complete"/>
			<date key="time:timestamp" value="2014-03-23T21:14:34.000+10:00"/>
			<string key="Activity" value="Admission NC"/>
			<string key="org:resource" value="I"/>
		</event>
		<event>
			<string key="concept:name" value="LacticAcid"/>
			<string key="lifecycle:transition" value="complete"/>
			<date key="time:timestamp" value="2014-03-24T16:00:00.000+10:00"/>
			<string key="Activity" value="LacticAcid"/>
			<string key="org:resource" value="B"/>
		</event>
		<event>
			<string key="concept:name" value="Release A"/>
			<string key="lifecycle:transition" value="complete"/>
			<date key="time:timestamp" value="2014-03-28T18:00:00.000+10:00"/>
			<string key="Activity" value="Release A"/>
			<string key="org:resource" value="E"/>
		</event>
	</trace>
	<trace>
		<string key="concept:name" value="VA"/>
		<string key="variant" value="Variant 97"/>
		<int key="variant-index" value="97"/>
		<string key="creator" value="Fluxicon Disco"/>
		<event>
			<string key="concept:name" value="ER Registration"/>
			<string key="lifecycle:transition" value="complete"/>
			<date key="time:timestamp" value="2014-10-10T03:00:29.000+10:00"/>
			<string key="Activity" value="ER Registration"/>
			<string key="org:resource" value="A"/>
		</event>
		<event>
			<string key="concept:name" value="ER Triage"/>
			<string key="lifecycle:transition" value="complete"/>
			<date key="time:timestamp" value="2014-10-10T03:06:04.000+10:00"/>
			<string key="Activity" value="ER Triage"/>
			<string key="org:resource" value="C"/>
		</event>
		<event>
			<string key="concept:name" value="ER Sepsis Triage"/>
			<string key="lifecycle:transition" value="complete"/>
			<date key="time:timestamp" value="2014-10-10T03:06:19.000+10:00"/>
			<string key="Activity" value="ER Sepsis Triage"/>
			<string key="org:resource" value="A"/>
		</event>
		<event>
			<string key="concept:name" value="CRP"/>
			<string key="lifecycle:transition" value="complete"/>
			<date key="time:timestamp" value="2014-10-10T03:30:00.000+10:00"/>
			<string key="Activity" value="CRP"/>
			<string key="org:resource" value="B"/>
		</event>
		<event>
			<string key="concept:name" value="LacticAcid"/>
			<string key="lifecycle:transition" value="complete"/>
			<date key="time:timestamp" value="2014-10-10T03:30:00.000+10:00"/>
			<string key="Activity" value="LacticAcid"/>
			<string key="org:resource" value="B"/>
		</event>
		<event>
			<string key="concept:name" value="Leucocytes"/>
			<string key="lifecycle:transition" value="complete"/>
			<date key="time:timestamp" value="2014-10-10T03:30:00.000+10:00"/>
			<string key="Activity" value="Leucocytes"/>
			<string key="org:resource" value="B"/>
		</event>
		<event>
			<string key="concept:name" value="IV Liquid"/>
			<string key="lifecycle:transition" value="complete"/>
			<date key="time:timestamp" value="2014-10-10T05:29:34.000+10:00"/>
			<string key="Activity" value="IV Liquid"/>
			<string key="org:resource" value="A"/>
		</event>
		<event>
			<string key="concept:name" value="IV Antibiotics"/>
			<string key="lifecycle:transition" value="complete"/>
			<date key="time:timestamp" value="2014-10-10T05:29:38.000+10:00"/>
			<string key="Activity" value="IV Antibiotics"/>
			<string key="org:resource" value="A"/>
		</event>
		<event>
			<string key="concept:name" value="Admission NC"/>
			<string key="lifecycle:transition" value="complete"/>
			<date key="time:timestamp" value="2014-10-10T05:30:17.000+10:00"/>
			<string key="Activity" value="Admission NC"/>
			<string key="org:resource" value="G"/>
		</event>
		<event>
			<string key="concept:name" value="CRP"/>
			<string key="lifecycle:transition" value="complete"/>
			<date key="time:timestamp" value="2014-10-10T15:00:00.000+10:00"/>
			<string key="Activity" value="CRP"/>
			<string key="org:resource" value="B"/>
		</event>
		<event>
			<string key="concept:name" value="Leucocytes"/>
			<string key="lifecycle:transition" value="complete"/>
			<date key="time:timestamp" value="2014-10-10T15:00:00.000+10:00"/>
			<string key="Activity" value="Leucocytes"/>
			<string key="org:resource" value="B"/>
		</event>
		<event>
			<string key="concept:name" value="Admission NC"/>
			<string key="lifecycle:transition" value="complete"/>
			<date key="time:timestamp" value="2014-10-10T22:10:00.000+10:00"/>
			<string key="Activity" value="Admission NC"/>
			<string key="org:resource" value="O"/>
		</event>
		<event>
			<string key="concept:name" value="Release A"/>
			<string key="lifecycle:transition" value="complete"/>
			<date key="time:timestamp" value="2014-10-15T18:30:00.000+10:00"/>
			<string key="Activity" value="Release A"/>
			<string key="org:resource" value="E"/>
		</event>
	</trace>
	<trace>
		<string key="concept:name" value="WA"/>
		<string key="variant" value="Variant 98"/>
		<int key="variant-index" value="98"/>
		<string key="creator" value="Fluxicon Disco"/>
		<event>
			<string key="concept:name" value="ER Registration"/>
			<string key="lifecycle:transition" value="complete"/>
			<date key="time:timestamp" value="2014-09-29T00:35:41.000+10:00"/>
			<string key="Activity" value="ER Registration"/>
			<string key="org:resource" value="A"/>
		</event>
		<event>
			<string key="concept:name" value="ER Triage"/>
			<string key="lifecycle:transition" value="complete"/>
			<date key="time:timestamp" value="2014-09-29T00:46:23.000+10:00"/>
			<string key="Activity" value="ER Triage"/>
			<string key="org:resource" value="C"/>
		</event>
		<event>
			<string key="concept:name" value="ER Sepsis Triage"/>
			<string key="lifecycle:transition" value="complete"/>
			<date key="time:timestamp" value="2014-09-29T00:46:32.000+10:00"/>
			<string key="Activity" value="ER Sepsis Triage"/>
			<string key="org:resource" value="A"/>
		</event>
		<event>
			<string key="concept:name" value="CRP"/>
			<string key="lifecycle:transition" value="complete"/>
			<date key="time:timestamp" value="2014-09-29T01:23:00.000+10:00"/>
			<string key="Activity" value="CRP"/>
			<string key="org:resource" value="B"/>
		</event>
		<event>
			<string key="concept:name" value="Admission NC"/>
			<string key="lifecycle:transition" value="complete"/>
			<date key="time:timestamp" value="2014-09-29T05:38:27.000+10:00"/>
			<string key="Activity" value="Admission NC"/>
			<string key="org:resource" value="F"/>
		</event>
		<event>
			<string key="concept:name" value="Admission NC"/>
			<string key="lifecycle:transition" value="complete"/>
			<date key="time:timestamp" value="2014-09-29T22:45:33.000+10:00"/>
			<string key="Activity" value="Admission NC"/>
			<string key="org:resource" value="R"/>
		</event>
		<event>
			<string key="concept:name" value="Release A"/>
			<string key="lifecycle:transition" value="complete"/>
			<date key="time:timestamp" value="2014-10-04T22:30:00.000+10:00"/>
			<string key="Activity" value="Release A"/>
			<string key="org:resource" value="E"/>
		</event>
		<event>
			<string key="concept:name" value="Return ER"/>
			<string key="lifecycle:transition" value="complete"/>
			<date key="time:timestamp" value="2014-10-12T00:13:13.000+10:00"/>
			<string key="Activity" value="Return ER"/>
			<string key="org:resource" value="?"/>
		</event>
	</trace>
	<trace>
		<string key="concept:name" value="XA"/>
		<string key="variant" value="Variant 1"/>
		<int key="variant-index" value="1"/>
		<string key="creator" value="Fluxicon Disco"/>
		<event>
			<string key="concept:name" value="ER Registration"/>
			<string key="lifecycle:transition" value="complete"/>
			<date key="time:timestamp" value="2014-04-12T23:18:52.000+10:00"/>
			<string key="Activity" value="ER Registration"/>
			<string key="org:resource" value="A"/>
		</event>
		<event>
			<string key="concept:name" value="ER Triage"/>
			<string key="lifecycle:transition" value="complete"/>
			<date key="time:timestamp" value="2014-04-12T23:27:26.000+10:00"/>
			<string key="Activity" value="ER Triage"/>
			<string key="org:resource" value="C"/>
		</event>
		<event>
			<string key="concept:name" value="ER Sepsis Triage"/>
			<string key="lifecycle:transition" value="complete"/>
			<date key="time:timestamp" value="2014-04-12T23:28:16.000+10:00"/>
			<string key="Activity" value="ER Sepsis Triage"/>
			<string key="org:resource" value="A"/>
		</event>
	</trace>
	<trace>
		<string key="concept:name" value="YA"/>
		<string key="variant" value="Variant 5"/>
		<int key="variant-index" value="5"/>
		<string key="creator" value="Fluxicon Disco"/>
		<event>
			<string key="concept:name" value="ER Registration"/>
			<string key="lifecycle:transition" value="complete"/>
			<date key="time:timestamp" value="2014-07-10T20:33:44.000+10:00"/>
			<string key="Activity" value="ER Registration"/>
			<string key="org:resource" value="A"/>
		</event>
		<event>
			<string key="concept:name" value="ER Triage"/>
			<string key="lifecycle:transition" value="complete"/>
			<date key="time:timestamp" value="2014-07-10T20:38:27.000+10:00"/>
			<string key="Activity" value="ER Triage"/>
			<string key="org:resource" value="C"/>
		</event>
		<event>
			<string key="concept:name" value="ER Sepsis Triage"/>
			<string key="lifecycle:transition" value="complete"/>
			<date key="time:timestamp" value="2014-07-10T20:38:36.000+10:00"/>
			<string key="Activity" value="ER Sepsis Triage"/>
			<string key="org:resource" value="A"/>
		</event>
		<event>
			<string key="concept:name" value="Leucocytes"/>
			<string key="lifecycle:transition" value="complete"/>
			<date key="time:timestamp" value="2014-07-10T20:54:00.000+10:00"/>
			<string key="Activity" value="Leucocytes"/>
			<string key="org:resource" value="B"/>
		</event>
		<event>
			<string key="concept:name" value="CRP"/>
			<string key="lifecycle:transition" value="complete"/>
			<date key="time:timestamp" value="2014-07-10T20:54:00.000+10:00"/>
			<string key="Activity" value="CRP"/>
			<string key="org:resource" value="B"/>
		</event>
		<event>
			<string key="concept:name" value="LacticAcid"/>
			<string key="lifecycle:transition" value="complete"/>
			<date key="time:timestamp" value="2014-07-10T20:54:00.000+10:00"/>
			<string key="Activity" value="LacticAcid"/>
			<string key="org:resource" value="B"/>
		</event>
	</trace>
	<trace>
		<string key="concept:name" value="ZA"/>
		<string key="variant" value="Variant 4"/>
		<int key="variant-index" value="4"/>
		<string key="creator" value="Fluxicon Disco"/>
		<event>
			<string key="concept:name" value="ER Registration"/>
			<string key="lifecycle:transition" value="complete"/>
			<date key="time:timestamp" value="2014-05-24T19:32:26.000+10:00"/>
			<string key="Activity" value="ER Registration"/>
			<string key="org:resource" value="A"/>
		</event>
		<event>
			<string key="concept:name" value="ER Triage"/>
			<string key="lifecycle:transition" value="complete"/>
			<date key="time:timestamp" value="2014-05-24T19:45:41.000+10:00"/>
			<string key="Activity" value="ER Triage"/>
			<string key="org:resource" value="C"/>
		</event>
		<event>
			<string key="concept:name" value="ER Sepsis Triage"/>
			<string key="lifecycle:transition" value="complete"/>
			<date key="time:timestamp" value="2014-05-24T19:46:10.000+10:00"/>
			<string key="Activity" value="ER Sepsis Triage"/>
			<string key="org:resource" value="A"/>
		</event>
		<event>
			<string key="concept:name" value="CRP"/>
			<string key="lifecycle:transition" value="complete"/>
			<date key="time:timestamp" value="2014-05-24T20:00:00.000+10:00"/>
			<string key="Activity" value="CRP"/>
			<string key="org:resource" value="B"/>
		</event>
		<event>
			<string key="concept:name" value="LacticAcid"/>
			<string key="lifecycle:transition" value="complete"/>
			<date key="time:timestamp" value="2014-05-24T20:00:00.000+10:00"/>
			<string key="Activity" value="LacticAcid"/>
			<string key="org:resource" value="B"/>
		</event>
		<event>
			<string key="concept:name" value="Leucocytes"/>
			<string key="lifecycle:transition" value="complete"/>
			<date key="time:timestamp" value="2014-05-24T20:00:00.000+10:00"/>
			<string key="Activity" value="Leucocytes"/>
			<string key="org:resource" value="B"/>
		</event>
		<event>
			<string key="concept:name" value="IV Liquid"/>
			<string key="lifecycle:transition" value="complete"/>
			<date key="time:timestamp" value="2014-05-24T20:40:50.000+10:00"/>
			<string key="Activity" value="IV Liquid"/>
			<string key="org:resource" value="A"/>
		</event>
		<event>
			<string key="concept:name" value="IV Antibiotics"/>
			<string key="lifecycle:transition" value="complete"/>
			<date key="time:timestamp" value="2014-05-24T20:40:56.000+10:00"/>
			<string key="Activity" value="IV Antibiotics"/>
			<string key="org:resource" value="A"/>
		</event>
	</trace>
	<trace>
		<string key="concept:name" value="AB"/>
		<string key="variant" value="Variant 4"/>
		<int key="variant-index" value="4"/>
		<string key="creator" value="Fluxicon Disco"/>
		<event>
			<string key="concept:name" value="ER Registration"/>
			<string key="lifecycle:transition" value="complete"/>
			<date key="time:timestamp" value="2014-02-16T18:55:43.000+10:00"/>
			<string key="Activity" value="ER Registration"/>
			<string key="org:resource" value="A"/>
		</event>
		<event>
			<string key="concept:name" value="ER Triage"/>
			<string key="lifecycle:transition" value="complete"/>
			<date key="time:timestamp" value="2014-02-16T18:57:14.000+10:00"/>
			<string key="Activity" value="ER Triage"/>
			<string key="org:resource" value="C"/>
		</event>
		<event>
			<string key="concept:name" value="ER Sepsis Triage"/>
			<string key="lifecycle:transition" value="complete"/>
			<date key="time:timestamp" value="2014-02-16T18:57:28.000+10:00"/>
			<string key="Activity" value="ER Sepsis Triage"/>
			<string key="org:resource" value="A"/>
		</event>
		<event>
			<string key="concept:name" value="CRP"/>
			<string key="lifecycle:transition" value="complete"/>
			<date key="time:timestamp" value="2014-02-16T19:03:00.000+10:00"/>
			<string key="Activity" value="CRP"/>
			<string key="org:resource" value="B"/>
		</event>
		<event>
			<string key="concept:name" value="LacticAcid"/>
			<string key="lifecycle:transition" value="complete"/>
			<date key="time:timestamp" value="2014-02-16T19:03:00.000+10:00"/>
			<string key="Activity" value="LacticAcid"/>
			<string key="org:resource" value="B"/>
		</event>
		<event>
			<string key="concept:name" value="Leucocytes"/>
			<string key="lifecycle:transition" value="complete"/>
			<date key="time:timestamp" value="2014-02-16T19:03:00.000+10:00"/>
			<string key="Activity" value="Leucocytes"/>
			<string key="org:resource" value="B"/>
		</event>
		<event>
			<string key="concept:name" value="IV Liquid"/>
			<string key="lifecycle:transition" value="complete"/>
			<date key="time:timestamp" value="2014-02-16T22:52:02.000+10:00"/>
			<string key="Activity" value="IV Liquid"/>
			<string key="org:resource" value="A"/>
		</event>
		<event>
			<string key="concept:name" value="IV Antibiotics"/>
			<string key="lifecycle:transition" value="complete"/>
			<date key="time:timestamp" value="2014-02-16T22:52:06.000+10:00"/>
			<string key="Activity" value="IV Antibiotics"/>
			<string key="org:resource" value="A"/>
		</event>
	</trace>
	<trace>
		<string key="concept:name" value="BB"/>
		<string key="variant" value="Variant 14"/>
		<int key="variant-index" value="14"/>
		<string key="creator" value="Fluxicon Disco"/>
		<event>
			<string key="concept:name" value="ER Registration"/>
			<string key="lifecycle:transition" value="complete"/>
			<date key="time:timestamp" value="2014-03-10T21:13:21.000+10:00"/>
			<string key="Activity" value="ER Registration"/>
			<string key="org:resource" value="A"/>
		</event>
		<event>
			<string key="concept:name" value="ER Triage"/>
			<string key="lifecycle:transition" value="complete"/>
			<date key="time:timestamp" value="2014-03-10T21:21:58.000+10:00"/>
			<string key="Activity" value="ER Triage"/>
			<string key="org:resource" value="C"/>
		</event>
		<event>
			<string key="concept:name" value="ER Sepsis Triage"/>
			<string key="lifecycle:transition" value="complete"/>
			<date key="time:timestamp" value="2014-03-10T21:43:44.000+10:00"/>
			<string key="Activity" value="ER Sepsis Triage"/>
			<string key="org:resource" value="A"/>
		</event>
		<event>
			<string key="concept:name" value="CRP"/>
			<string key="lifecycle:transition" value="complete"/>
			<date key="time:timestamp" value="2014-03-10T22:07:00.000+10:00"/>
			<string key="Activity" value="CRP"/>
			<string key="org:resource" value="B"/>
		</event>
		<event>
			<string key="concept:name" value="LacticAcid"/>
			<string key="lifecycle:transition" value="complete"/>
			<date key="time:timestamp" value="2014-03-10T22:07:00.000+10:00"/>
			<string key="Activity" value="LacticAcid"/>
			<string key="org:resource" value="B"/>
		</event>
		<event>
			<string key="concept:name" value="Leucocytes"/>
			<string key="lifecycle:transition" value="complete"/>
			<date key="time:timestamp" value="2014-03-10T22:07:00.000+10:00"/>
			<string key="Activity" value="Leucocytes"/>
			<string key="org:resource" value="B"/>
		</event>
	</trace>
	<trace>
		<string key="concept:name" value="CB"/>
		<string key="variant" value="Variant 99"/>
		<int key="variant-index" value="99"/>
		<string key="creator" value="Fluxicon Disco"/>
		<event>
			<string key="concept:name" value="ER Registration"/>
			<string key="lifecycle:transition" value="complete"/>
			<date key="time:timestamp" value="2014-02-11T21:36:56.000+10:00"/>
			<string key="Activity" value="ER Registration"/>
			<string key="org:resource" value="A"/>
		</event>
		<event>
			<string key="concept:name" value="ER Triage"/>
			<string key="lifecycle:transition" value="complete"/>
			<date key="time:timestamp" value="2014-02-11T21:46:27.000+10:00"/>
			<string key="Activity" value="ER Triage"/>
			<string key="org:resource" value="C"/>
		</event>
		<event>
			<string key="concept:name" value="ER Sepsis Triage"/>
			<string key="lifecycle:transition" value="complete"/>
			<date key="time:timestamp" value="2014-02-11T21:46:46.000+10:00"/>
			<string key="Activity" value="ER Sepsis Triage"/>
			<string key="org:resource" value="A"/>
		</event>
		<event>
			<string key="concept:name" value="CRP"/>
			<string key="lifecycle:transition" value="complete"/>
			<date key="time:timestamp" value="2014-02-11T22:04:00.000+10:00"/>
			<string key="Activity" value="CRP"/>
			<string key="org:resource" value="B"/>
		</event>
		<event>
			<string key="concept:name" value="LacticAcid"/>
			<string key="lifecycle:transition" value="complete"/>
			<date key="time:timestamp" value="2014-02-11T22:04:00.000+10:00"/>
			<string key="Activity" value="LacticAcid"/>
			<string key="org:resource" value="B"/>
		</event>
		<event>
			<string key="concept:name" value="Leucocytes"/>
			<string key="lifecycle:transition" value="complete"/>
			<date key="time:timestamp" value="2014-02-11T22:04:00.000+10:00"/>
			<string key="Activity" value="Leucocytes"/>
			<string key="org:resource" value="B"/>
		</event>
		<event>
			<string key="concept:name" value="IV Liquid"/>
			<string key="lifecycle:transition" value="complete"/>
			<date key="time:timestamp" value="2014-02-11T22:10:03.000+10:00"/>
			<string key="Activity" value="IV Liquid"/>
			<string key="org:resource" value="A"/>
		</event>
		<event>
			<string key="concept:name" value="IV Antibiotics"/>
			<string key="lifecycle:transition" value="complete"/>
			<date key="time:timestamp" value="2014-02-12T00:24:34.000+10:00"/>
			<string key="Activity" value="IV Antibiotics"/>
			<string key="org:resource" value="A"/>
		</event>
		<event>
			<string key="concept:name" value="Admission NC"/>
			<string key="lifecycle:transition" value="complete"/>
			<date key="time:timestamp" value="2014-02-12T00:25:23.000+10:00"/>
			<string key="Activity" value="Admission NC"/>
			<string key="org:resource" value="G"/>
		</event>
		<event>
			<string key="concept:name" value="Admission NC"/>
			<string key="lifecycle:transition" value="complete"/>
			<date key="time:timestamp" value="2014-02-12T03:30:00.000+10:00"/>
			<string key="Activity" value="Admission NC"/>
			<string key="org:resource" value="O"/>
		</event>
		<event>
			<string key="concept:name" value="CRP"/>
			<string key="lifecycle:transition" value="complete"/>
			<date key="time:timestamp" value="2014-02-12T16:00:00.000+10:00"/>
			<string key="Activity" value="CRP"/>
			<string key="org:resource" value="B"/>
		</event>
		<event>
			<string key="concept:name" value="Leucocytes"/>
			<string key="lifecycle:transition" value="complete"/>
			<date key="time:timestamp" value="2014-02-15T16:00:00.000+10:00"/>
			<string key="Activity" value="Leucocytes"/>
			<string key="org:resource" value="B"/>
		</event>
		<event>
			<string key="concept:name" value="CRP"/>
			<string key="lifecycle:transition" value="complete"/>
			<date key="time:timestamp" value="2014-02-15T16:00:00.000+10:00"/>
			<string key="Activity" value="CRP"/>
			<string key="org:resource" value="B"/>
		</event>
		<event>
			<string key="concept:name" value="Release A"/>
			<string key="lifecycle:transition" value="complete"/>
			<date key="time:timestamp" value="2014-02-18T18:00:00.000+10:00"/>
			<string key="Activity" value="Release A"/>
			<string key="org:resource" value="E"/>
		</event>
	</trace>
	<trace>
		<string key="concept:name" value="DB"/>
		<string key="variant" value="Variant 100"/>
		<int key="variant-index" value="100"/>
		<string key="creator" value="Fluxicon Disco"/>
		<event>
			<string key="concept:name" value="ER Registration"/>
			<string key="lifecycle:transition" value="complete"/>
			<date key="time:timestamp" value="2014-06-04T19:56:17.000+10:00"/>
			<string key="Activity" value="ER Registration"/>
			<string key="org:resource" value="A"/>
		</event>
		<event>
			<string key="concept:name" value="ER Triage"/>
			<string key="lifecycle:transition" value="complete"/>
			<date key="time:timestamp" value="2014-06-04T19:59:44.000+10:00"/>
			<string key="Activity" value="ER Triage"/>
			<string key="org:resource" value="C"/>
		</event>
		<event>
			<string key="concept:name" value="ER Sepsis Triage"/>
			<string key="lifecycle:transition" value="complete"/>
			<date key="time:timestamp" value="2014-06-04T20:00:45.000+10:00"/>
			<string key="Activity" value="ER Sepsis Triage"/>
			<string key="org:resource" value="A"/>
		</event>
		<event>
			<string key="concept:name" value="CRP"/>
			<string key="lifecycle:transition" value="complete"/>
			<date key="time:timestamp" value="2014-06-04T20:19:00.000+10:00"/>
			<string key="Activity" value="CRP"/>
			<string key="org:resource" value="B"/>
		</event>
		<event>
			<string key="concept:name" value="LacticAcid"/>
			<string key="lifecycle:transition" value="complete"/>
			<date key="time:timestamp" value="2014-06-04T20:19:00.000+10:00"/>
			<string key="Activity" value="LacticAcid"/>
			<string key="org:resource" value="B"/>
		</event>
		<event>
			<string key="concept:name" value="Leucocytes"/>
			<string key="lifecycle:transition" value="complete"/>
			<date key="time:timestamp" value="2014-06-04T20:19:00.000+10:00"/>
			<string key="Activity" value="Leucocytes"/>
			<string key="org:resource" value="B"/>
		</event>
		<event>
			<string key="concept:name" value="IV Liquid"/>
			<string key="lifecycle:transition" value="complete"/>
			<date key="time:timestamp" value="2014-06-04T23:39:30.000+10:00"/>
			<string key="Activity" value="IV Liquid"/>
			<string key="org:resource" value="A"/>
		</event>
		<event>
			<string key="concept:name" value="IV Antibiotics"/>
			<string key="lifecycle:transition" value="complete"/>
			<date key="time:timestamp" value="2014-06-04T23:39:34.000+10:00"/>
			<string key="Activity" value="IV Antibiotics"/>
			<string key="org:resource" value="A"/>
		</event>
		<event>
			<string key="concept:name" value="Admission NC"/>
			<string key="lifecycle:transition" value="complete"/>
			<date key="time:timestamp" value="2014-06-04T23:40:29.000+10:00"/>
			<string key="Activity" value="Admission NC"/>
			<string key="org:resource" value="M"/>
		</event>
		<event>
			<string key="concept:name" value="Leucocytes"/>
			<string key="lifecycle:transition" value="complete"/>
			<date key="time:timestamp" value="2014-06-07T16:00:00.000+10:00"/>
			<string key="Activity" value="Leucocytes"/>
			<string key="org:resource" value="B"/>
		</event>
		<event>
			<string key="concept:name" value="CRP"/>
			<string key="lifecycle:transition" value="complete"/>
			<date key="time:timestamp" value="2014-06-07T16:00:00.000+10:00"/>
			<string key="Activity" value="CRP"/>
			<string key="org:resource" value="B"/>
		</event>
		<event>
			<string key="concept:name" value="Release A"/>
			<string key="lifecycle:transition" value="complete"/>
			<date key="time:timestamp" value="2014-06-09T19:30:00.000+10:00"/>
			<string key="Activity" value="Release A"/>
			<string key="org:resource" value="E"/>
		</event>
	</trace>
	<trace>
		<string key="concept:name" value="EB"/>
		<string key="variant" value="Variant 6"/>
		<int key="variant-index" value="6"/>
		<string key="creator" value="Fluxicon Disco"/>
		<event>
			<string key="concept:name" value="ER Registration"/>
			<string key="lifecycle:transition" value="complete"/>
			<date key="time:timestamp" value="2014-10-17T18:02:44.000+10:00"/>
			<string key="Activity" value="ER Registration"/>
			<string key="org:resource" value="A"/>
		</event>
		<event>
			<string key="concept:name" value="ER Triage"/>
			<string key="lifecycle:transition" value="complete"/>
			<date key="time:timestamp" value="2014-10-17T18:03:46.000+10:00"/>
			<string key="Activity" value="ER Triage"/>
			<string key="org:resource" value="C"/>
		</event>
		<event>
			<string key="concept:name" value="ER Sepsis Triage"/>
			<string key="lifecycle:transition" value="complete"/>
			<date key="time:timestamp" value="2014-10-17T18:04:08.000+10:00"/>
			<string key="Activity" value="ER Sepsis Triage"/>
			<string key="org:resource" value="A"/>
		</event>
		<event>
			<string key="concept:name" value="Leucocytes"/>
			<string key="lifecycle:transition" value="complete"/>
			<date key="time:timestamp" value="2014-10-17T18:20:00.000+10:00"/>
			<string key="Activity" value="Leucocytes"/>
			<string key="org:resource" value="B"/>
		</event>
		<event>
			<string key="concept:name" value="CRP"/>
			<string key="lifecycle:transition" value="complete"/>
			<date key="time:timestamp" value="2014-10-17T18:20:00.000+10:00"/>
			<string key="Activity" value="CRP"/>
			<string key="org:resource" value="B"/>
		</event>
		<event>
			<string key="concept:name" value="LacticAcid"/>
			<string key="lifecycle:transition" value="complete"/>
			<date key="time:timestamp" value="2014-10-17T18:20:00.000+10:00"/>
			<string key="Activity" value="LacticAcid"/>
			<string key="org:resource" value="B"/>
		</event>
		<event>
			<string key="concept:name" value="IV Liquid"/>
			<string key="lifecycle:transition" value="complete"/>
			<date key="time:timestamp" value="2014-10-17T22:07:33.000+10:00"/>
			<string key="Activity" value="IV Liquid"/>
			<string key="org:resource" value="A"/>
		</event>
		<event>
			<string key="concept:name" value="IV Antibiotics"/>
			<string key="lifecycle:transition" value="complete"/>
			<date key="time:timestamp" value="2014-10-17T22:07:37.000+10:00"/>
			<string key="Activity" value="IV Antibiotics"/>
			<string key="org:resource" value="A"/>
		</event>
	</trace>
	<trace>
		<string key="concept:name" value="FB"/>
		<string key="variant" value="Variant 50"/>
		<int key="variant-index" value="50"/>
		<string key="creator" value="Fluxicon Disco"/>
		<event>
			<string key="concept:name" value="ER Registration"/>
			<string key="lifecycle:transition" value="complete"/>
			<date key="time:timestamp" value="2014-05-22T01:02:23.000+10:00"/>
			<string key="Activity" value="ER Registration"/>
			<string key="org:resource" value="A"/>
		</event>
		<event>
			<string key="concept:name" value="ER Triage"/>
			<string key="lifecycle:transition" value="complete"/>
			<date key="time:timestamp" value="2014-05-22T01:07:35.000+10:00"/>
			<string key="Activity" value="ER Triage"/>
			<string key="org:resource" value="C"/>
		</event>
		<event>
			<string key="concept:name" value="ER Sepsis Triage"/>
			<string key="lifecycle:transition" value="complete"/>
			<date key="time:timestamp" value="2014-05-22T01:24:26.000+10:00"/>
			<string key="Activity" value="ER Sepsis Triage"/>
			<string key="org:resource" value="A"/>
		</event>
		<event>
			<string key="concept:name" value="IV Liquid"/>
			<string key="lifecycle:transition" value="complete"/>
			<date key="time:timestamp" value="2014-05-22T01:24:45.000+10:00"/>
			<string key="Activity" value="IV Liquid"/>
			<string key="org:resource" value="A"/>
		</event>
		<event>
			<string key="concept:name" value="IV Antibiotics"/>
			<string key="lifecycle:transition" value="complete"/>
			<date key="time:timestamp" value="2014-05-22T01:24:49.000+10:00"/>
			<string key="Activity" value="IV Antibiotics"/>
			<string key="org:resource" value="A"/>
		</event>
		<event>
			<string key="concept:name" value="CRP"/>
			<string key="lifecycle:transition" value="complete"/>
			<date key="time:timestamp" value="2014-05-22T01:34:00.000+10:00"/>
			<string key="Activity" value="CRP"/>
			<string key="org:resource" value="B"/>
		</event>
		<event>
			<string key="concept:name" value="Leucocytes"/>
			<string key="lifecycle:transition" value="complete"/>
			<date key="time:timestamp" value="2014-05-22T01:34:00.000+10:00"/>
			<string key="Activity" value="Leucocytes"/>
			<string key="org:resource" value="B"/>
		</event>
		<event>
			<string key="concept:name" value="LacticAcid"/>
			<string key="lifecycle:transition" value="complete"/>
			<date key="time:timestamp" value="2014-05-22T01:34:00.000+10:00"/>
			<string key="Activity" value="LacticAcid"/>
			<string key="org:resource" value="B"/>
		</event>
	</trace>
	<trace>
		<string key="concept:name" value="GB"/>
		<string key="variant" value="Variant 101"/>
		<int key="variant-index" value="101"/>
		<string key="creator" value="Fluxicon Disco"/>
		<event>
			<string key="concept:name" value="ER Registration"/>
			<string key="lifecycle:transition" value="complete"/>
			<date key="time:timestamp" value="2014-08-27T10:15:42.000+10:00"/>
			<string key="Activity" value="ER Registration"/>
			<string key="org:resource" value="A"/>
		</event>
		<event>
			<string key="concept:name" value="Leucocytes"/>
			<string key="lifecycle:transition" value="complete"/>
			<date key="time:timestamp" value="2014-08-27T10:25:00.000+10:00"/>
			<string key="Activity" value="Leucocytes"/>
			<string key="org:resource" value="B"/>
		</event>
		<event>
			<string key="concept:name" value="LacticAcid"/>
			<string key="lifecycle:transition" value="complete"/>
			<date key="time:timestamp" value="2014-08-27T10:25:00.000+10:00"/>
			<string key="Activity" value="LacticAcid"/>
			<string key="org:resource" value="B"/>
		</event>
		<event>
			<string key="concept:name" value="CRP"/>
			<string key="lifecycle:transition" value="complete"/>
			<date key="time:timestamp" value="2014-08-27T10:25:00.000+10:00"/>
			<string key="Activity" value="CRP"/>
			<string key="org:resource" value="B"/>
		</event>
		<event>
			<string key="concept:name" value="ER Triage"/>
			<string key="lifecycle:transition" value="complete"/>
			<date key="time:timestamp" value="2014-08-27T10:27:21.000+10:00"/>
			<string key="Activity" value="ER Triage"/>
			<string key="org:resource" value="C"/>
		</event>
		<event>
			<string key="concept:name" value="ER Sepsis Triage"/>
			<string key="lifecycle:transition" value="complete"/>
			<date key="time:timestamp" value="2014-08-27T10:41:56.000+10:00"/>
			<string key="Activity" value="ER Sepsis Triage"/>
			<string key="org:resource" value="A"/>
		</event>
		<event>
			<string key="concept:name" value="IV Liquid"/>
			<string key="lifecycle:transition" value="complete"/>
			<date key="time:timestamp" value="2014-08-27T10:42:13.000+10:00"/>
			<string key="Activity" value="IV Liquid"/>
			<string key="org:resource" value="A"/>
		</event>
		<event>
			<string key="concept:name" value="IV Antibiotics"/>
			<string key="lifecycle:transition" value="complete"/>
			<date key="time:timestamp" value="2014-08-27T10:42:19.000+10:00"/>
			<string key="Activity" value="IV Antibiotics"/>
			<string key="org:resource" value="A"/>
		</event>
		<event>
			<string key="concept:name" value="Admission NC"/>
			<string key="lifecycle:transition" value="complete"/>
			<date key="time:timestamp" value="2014-08-27T12:19:07.000+10:00"/>
			<string key="Activity" value="Admission NC"/>
			<string key="org:resource" value="O"/>
		</event>
		<event>
			<string key="concept:name" value="Leucocytes"/>
			<string key="lifecycle:transition" value="complete"/>
			<date key="time:timestamp" value="2014-08-29T16:00:00.000+10:00"/>
			<string key="Activity" value="Leucocytes"/>
			<string key="org:resource" value="B"/>
		</event>
		<event>
			<string key="concept:name" value="CRP"/>
			<string key="lifecycle:transition" value="complete"/>
			<date key="time:timestamp" value="2014-08-29T16:00:00.000+10:00"/>
			<string key="Activity" value="CRP"/>
			<string key="org:resource" value="B"/>
		</event>
		<event>
			<string key="concept:name" value="Release A"/>
			<string key="lifecycle:transition" value="complete"/>
			<date key="time:timestamp" value="2014-08-29T22:05:00.000+10:00"/>
			<string key="Activity" value="Release A"/>
			<string key="org:resource" value="E"/>
		</event>
		<event>
			<string key="concept:name" value="Return ER"/>
			<string key="lifecycle:transition" value="complete"/>
			<date key="time:timestamp" value="2015-04-29T23:32:06.000+10:00"/>
			<string key="Activity" value="Return ER"/>
			<string key="org:resource" value="?"/>
		</event>
	</trace>
	<trace>
		<string key="concept:name" value="HB"/>
		<string key="variant" value="Variant 102"/>
		<int key="variant-index" value="102"/>
		<string key="creator" value="Fluxicon Disco"/>
		<event>
			<string key="concept:name" value="ER Registration"/>
			<string key="lifecycle:transition" value="complete"/>
			<date key="time:timestamp" value="2014-04-17T22:28:36.000+10:00"/>
			<string key="Activity" value="ER Registration"/>
			<string key="org:resource" value="A"/>
		</event>
		<event>
			<string key="concept:name" value="ER Triage"/>
			<string key="lifecycle:transition" value="complete"/>
			<date key="time:timestamp" value="2014-04-17T22:48:36.000+10:00"/>
			<string key="Activity" value="ER Triage"/>
			<string key="org:resource" value="C"/>
		</event>
		<event>
			<string key="concept:name" value="ER Sepsis Triage"/>
			<string key="lifecycle:transition" value="complete"/>
			<date key="time:timestamp" value="2014-04-17T22:48:45.000+10:00"/>
			<string key="Activity" value="ER Sepsis Triage"/>
			<string key="org:resource" value="A"/>
		</event>
		<event>
			<string key="concept:name" value="CRP"/>
			<string key="lifecycle:transition" value="complete"/>
			<date key="time:timestamp" value="2014-04-17T22:56:00.000+10:00"/>
			<string key="Activity" value="CRP"/>
			<string key="org:resource" value="B"/>
		</event>
		<event>
			<string key="concept:name" value="LacticAcid"/>
			<string key="lifecycle:transition" value="complete"/>
			<date key="time:timestamp" value="2014-04-17T22:56:00.000+10:00"/>
			<string key="Activity" value="LacticAcid"/>
			<string key="org:resource" value="B"/>
		</event>
		<event>
			<string key="concept:name" value="Leucocytes"/>
			<string key="lifecycle:transition" value="complete"/>
			<date key="time:timestamp" value="2014-04-17T22:56:00.000+10:00"/>
			<string key="Activity" value="Leucocytes"/>
			<string key="org:resource" value="B"/>
		</event>
		<event>
			<string key="concept:name" value="IV Liquid"/>
			<string key="lifecycle:transition" value="complete"/>
			<date key="time:timestamp" value="2014-04-17T23:00:00.000+10:00"/>
			<string key="Activity" value="IV Liquid"/>
			<string key="org:resource" value="A"/>
		</event>
		<event>
			<string key="concept:name" value="IV Antibiotics"/>
			<string key="lifecycle:transition" value="complete"/>
			<date key="time:timestamp" value="2014-04-18T00:00:00.000+10:00"/>
			<string key="Activity" value="IV Antibiotics"/>
			<string key="org:resource" value="A"/>
		</event>
		<event>
			<string key="concept:name" value="Admission NC"/>
			<string key="lifecycle:transition" value="complete"/>
			<date key="time:timestamp" value="2014-04-18T01:11:49.000+10:00"/>
			<string key="Activity" value="Admission NC"/>
			<string key="org:resource" value="T"/>
		</event>
		<event>
			<string key="concept:name" value="CRP"/>
			<string key="lifecycle:transition" value="complete"/>
			<date key="time:timestamp" value="2014-04-18T14:46:00.000+10:00"/>
			<string key="Activity" value="CRP"/>
			<string key="org:resource" value="B"/>
		</event>
		<event>
			<string key="concept:name" value="Leucocytes"/>
			<string key="lifecycle:transition" value="complete"/>
			<date key="time:timestamp" value="2014-04-18T14:46:00.000+10:00"/>
			<string key="Activity" value="Leucocytes"/>
			<string key="org:resource" value="B"/>
		</event>
		<event>
			<string key="concept:name" value="Admission NC"/>
			<string key="lifecycle:transition" value="complete"/>
			<date key="time:timestamp" value="2014-04-19T23:30:00.000+10:00"/>
			<string key="Activity" value="Admission NC"/>
			<string key="org:resource" value="H"/>
		</event>
		<event>
			<string key="concept:name" value="Leucocytes"/>
			<string key="lifecycle:transition" value="complete"/>
			<date key="time:timestamp" value="2014-04-20T16:00:00.000+10:00"/>
			<string key="Activity" value="Leucocytes"/>
			<string key="org:resource" value="B"/>
		</event>
		<event>
			<string key="concept:name" value="CRP"/>
			<string key="lifecycle:transition" value="complete"/>
			<date key="time:timestamp" value="2014-04-20T16:00:00.000+10:00"/>
			<string key="Activity" value="CRP"/>
			<string key="org:resource" value="B"/>
		</event>
		<event>
			<string key="concept:name" value="Release A"/>
			<string key="lifecycle:transition" value="complete"/>
			<date key="time:timestamp" value="2014-04-22T19:39:58.000+10:00"/>
			<string key="Activity" value="Release A"/>
			<string key="org:resource" value="E"/>
		</event>
	</trace>
	<trace>
		<string key="concept:name" value="IB"/>
		<string key="variant" value="Variant 103"/>
		<int key="variant-index" value="103"/>
		<string key="creator" value="Fluxicon Disco"/>
		<event>
			<string key="concept:name" value="ER Registration"/>
			<string key="lifecycle:transition" value="complete"/>
			<date key="time:timestamp" value="2014-03-25T09:14:37.000+10:00"/>
			<string key="Activity" value="ER Registration"/>
			<string key="org:resource" value="A"/>
		</event>
		<event>
			<string key="concept:name" value="Leucocytes"/>
			<string key="lifecycle:transition" value="complete"/>
			<date key="time:timestamp" value="2014-03-25T09:32:00.000+10:00"/>
			<string key="Activity" value="Leucocytes"/>
			<string key="org:resource" value="B"/>
		</event>
		<event>
			<string key="concept:name" value="CRP"/>
			<string key="lifecycle:transition" value="complete"/>
			<date key="time:timestamp" value="2014-03-25T09:32:00.000+10:00"/>
			<string key="Activity" value="CRP"/>
			<string key="org:resource" value="B"/>
		</event>
		<event>
			<string key="concept:name" value="LacticAcid"/>
			<string key="lifecycle:transition" value="complete"/>
			<date key="time:timestamp" value="2014-03-25T09:32:00.000+10:00"/>
			<string key="Activity" value="LacticAcid"/>
			<string key="org:resource" value="B"/>
		</event>
		<event>
			<string key="concept:name" value="ER Triage"/>
			<string key="lifecycle:transition" value="complete"/>
			<date key="time:timestamp" value="2014-03-25T09:41:18.000+10:00"/>
			<string key="Activity" value="ER Triage"/>
			<string key="org:resource" value="C"/>
		</event>
		<event>
			<string key="concept:name" value="ER Sepsis Triage"/>
			<string key="lifecycle:transition" value="complete"/>
			<date key="time:timestamp" value="2014-03-25T09:42:37.000+10:00"/>
			<string key="Activity" value="ER Sepsis Triage"/>
			<string key="org:resource" value="A"/>
		</event>
		<event>
			<string key="concept:name" value="IV Liquid"/>
			<string key="lifecycle:transition" value="complete"/>
			<date key="time:timestamp" value="2014-03-25T09:42:56.000+10:00"/>
			<string key="Activity" value="IV Liquid"/>
			<string key="org:resource" value="A"/>
		</event>
		<event>
			<string key="concept:name" value="IV Antibiotics"/>
			<string key="lifecycle:transition" value="complete"/>
			<date key="time:timestamp" value="2014-03-25T09:43:02.000+10:00"/>
			<string key="Activity" value="IV Antibiotics"/>
			<string key="org:resource" value="A"/>
		</event>
		<event>
			<string key="concept:name" value="Admission NC"/>
			<string key="lifecycle:transition" value="complete"/>
			<date key="time:timestamp" value="2014-03-25T12:04:10.000+10:00"/>
			<string key="Activity" value="Admission NC"/>
			<string key="org:resource" value="G"/>
		</event>
		<event>
			<string key="concept:name" value="Leucocytes"/>
			<string key="lifecycle:transition" value="complete"/>
			<date key="time:timestamp" value="2014-03-25T16:00:00.000+10:00"/>
			<string key="Activity" value="Leucocytes"/>
			<string key="org:resource" value="B"/>
		</event>
		<event>
			<string key="concept:name" value="Admission NC"/>
			<string key="lifecycle:transition" value="complete"/>
			<date key="time:timestamp" value="2014-03-25T21:00:00.000+10:00"/>
			<string key="Activity" value="Admission NC"/>
			<string key="org:resource" value="O"/>
		</event>
		<event>
			<string key="concept:name" value="CRP"/>
			<string key="lifecycle:transition" value="complete"/>
			<date key="time:timestamp" value="2014-03-27T17:00:00.000+10:00"/>
			<string key="Activity" value="CRP"/>
			<string key="org:resource" value="B"/>
		</event>
		<event>
			<string key="concept:name" value="Leucocytes"/>
			<string key="lifecycle:transition" value="complete"/>
			<date key="time:timestamp" value="2014-03-27T17:00:00.000+10:00"/>
			<string key="Activity" value="Leucocytes"/>
			<string key="org:resource" value="B"/>
		</event>
		<event>
			<string key="concept:name" value="Release A"/>
			<string key="lifecycle:transition" value="complete"/>
			<date key="time:timestamp" value="2014-03-28T20:00:00.000+10:00"/>
			<string key="Activity" value="Release A"/>
			<string key="org:resource" value="E"/>
		</event>
	</trace>
	<trace>
		<string key="concept:name" value="JB"/>
		<string key="variant" value="Variant 4"/>
		<int key="variant-index" value="4"/>
		<string key="creator" value="Fluxicon Disco"/>
		<event>
			<string key="concept:name" value="ER Registration"/>
			<string key="lifecycle:transition" value="complete"/>
			<date key="time:timestamp" value="2014-02-24T00:55:06.000+10:00"/>
			<string key="Activity" value="ER Registration"/>
			<string key="org:resource" value="A"/>
		</event>
		<event>
			<string key="concept:name" value="ER Triage"/>
			<string key="lifecycle:transition" value="complete"/>
			<date key="time:timestamp" value="2014-02-24T01:04:04.000+10:00"/>
			<string key="Activity" value="ER Triage"/>
			<string key="org:resource" value="C"/>
		</event>
		<event>
			<string key="concept:name" value="ER Sepsis Triage"/>
			<string key="lifecycle:transition" value="complete"/>
			<date key="time:timestamp" value="2014-02-24T01:04:28.000+10:00"/>
			<string key="Activity" value="ER Sepsis Triage"/>
			<string key="org:resource" value="A"/>
		</event>
		<event>
			<string key="concept:name" value="CRP"/>
			<string key="lifecycle:transition" value="complete"/>
			<date key="time:timestamp" value="2014-02-24T01:14:00.000+10:00"/>
			<string key="Activity" value="CRP"/>
			<string key="org:resource" value="B"/>
		</event>
		<event>
			<string key="concept:name" value="LacticAcid"/>
			<string key="lifecycle:transition" value="complete"/>
			<date key="time:timestamp" value="2014-02-24T01:14:00.000+10:00"/>
			<string key="Activity" value="LacticAcid"/>
			<string key="org:resource" value="B"/>
		</event>
		<event>
			<string key="concept:name" value="Leucocytes"/>
			<string key="lifecycle:transition" value="complete"/>
			<date key="time:timestamp" value="2014-02-24T01:14:00.000+10:00"/>
			<string key="Activity" value="Leucocytes"/>
			<string key="org:resource" value="B"/>
		</event>
		<event>
			<string key="concept:name" value="IV Liquid"/>
			<string key="lifecycle:transition" value="complete"/>
			<date key="time:timestamp" value="2014-02-24T02:41:47.000+10:00"/>
			<string key="Activity" value="IV Liquid"/>
			<string key="org:resource" value="A"/>
		</event>
		<event>
			<string key="concept:name" value="IV Antibiotics"/>
			<string key="lifecycle:transition" value="complete"/>
			<date key="time:timestamp" value="2014-02-24T02:43:39.000+10:00"/>
			<string key="Activity" value="IV Antibiotics"/>
			<string key="org:resource" value="A"/>
		</event>
	</trace>
	<trace>
		<string key="concept:name" value="KB"/>
		<string key="variant" value="Variant 104"/>
		<int key="variant-index" value="104"/>
		<string key="creator" value="Fluxicon Disco"/>
		<event>
			<string key="concept:name" value="ER Registration"/>
			<string key="lifecycle:transition" value="complete"/>
			<date key="time:timestamp" value="2014-06-17T19:02:28.000+10:00"/>
			<string key="Activity" value="ER Registration"/>
			<string key="org:resource" value="A"/>
		</event>
		<event>
			<string key="concept:name" value="ER Triage"/>
			<string key="lifecycle:transition" value="complete"/>
			<date key="time:timestamp" value="2014-06-17T19:09:16.000+10:00"/>
			<string key="Activity" value="ER Triage"/>
			<string key="org:resource" value="C"/>
		</event>
		<event>
			<string key="concept:name" value="ER Sepsis Triage"/>
			<string key="lifecycle:transition" value="complete"/>
			<date key="time:timestamp" value="2014-06-17T19:09:41.000+10:00"/>
			<string key="Activity" value="ER Sepsis Triage"/>
			<string key="org:resource" value="A"/>
		</event>
		<event>
			<string key="concept:name" value="LacticAcid"/>
			<string key="lifecycle:transition" value="complete"/>
			<date key="time:timestamp" value="2014-06-17T19:20:00.000+10:00"/>
			<string key="Activity" value="LacticAcid"/>
			<string key="org:resource" value="B"/>
		</event>
		<event>
			<string key="concept:name" value="CRP"/>
			<string key="lifecycle:transition" value="complete"/>
			<date key="time:timestamp" value="2014-06-17T19:20:00.000+10:00"/>
			<string key="Activity" value="CRP"/>
			<string key="org:resource" value="B"/>
		</event>
		<event>
			<string key="concept:name" value="Leucocytes"/>
			<string key="lifecycle:transition" value="complete"/>
			<date key="time:timestamp" value="2014-06-17T19:20:00.000+10:00"/>
			<string key="Activity" value="Leucocytes"/>
			<string key="org:resource" value="B"/>
		</event>
		<event>
			<string key="concept:name" value="IV Antibiotics"/>
			<string key="lifecycle:transition" value="complete"/>
			<date key="time:timestamp" value="2014-06-17T19:30:00.000+10:00"/>
			<string key="Activity" value="IV Antibiotics"/>
			<string key="org:resource" value="A"/>
		</event>
		<event>
			<string key="concept:name" value="IV Liquid"/>
			<string key="lifecycle:transition" value="complete"/>
			<date key="time:timestamp" value="2014-06-17T19:30:00.000+10:00"/>
			<string key="Activity" value="IV Liquid"/>
			<string key="org:resource" value="A"/>
		</event>
		<event>
			<string key="concept:name" value="Admission NC"/>
			<string key="lifecycle:transition" value="complete"/>
			<date key="time:timestamp" value="2014-06-17T23:10:43.000+10:00"/>
			<string key="Activity" value="Admission NC"/>
			<string key="org:resource" value="F"/>
		</event>
		<event>
			<string key="concept:name" value="Release A"/>
			<string key="lifecycle:transition" value="complete"/>
			<date key="time:timestamp" value="2014-06-23T22:15:00.000+10:00"/>
			<string key="Activity" value="Release A"/>
			<string key="org:resource" value="E"/>
		</event>
		<event>
			<string key="concept:name" value="Return ER"/>
			<string key="lifecycle:transition" value="complete"/>
			<date key="time:timestamp" value="2014-11-09T07:04:52.000+10:00"/>
			<string key="Activity" value="Return ER"/>
			<string key="org:resource" value="?"/>
		</event>
	</trace>
	<trace>
		<string key="concept:name" value="LB"/>
		<string key="variant" value="Variant 105"/>
		<int key="variant-index" value="105"/>
		<string key="creator" value="Fluxicon Disco"/>
		<event>
			<string key="concept:name" value="ER Registration"/>
			<string key="lifecycle:transition" value="complete"/>
			<date key="time:timestamp" value="2013-12-02T19:51:22.000+10:00"/>
			<string key="Activity" value="ER Registration"/>
			<string key="org:resource" value="A"/>
		</event>
		<event>
			<string key="concept:name" value="ER Triage"/>
			<string key="lifecycle:transition" value="complete"/>
			<date key="time:timestamp" value="2013-12-02T19:59:38.000+10:00"/>
			<string key="Activity" value="ER Triage"/>
			<string key="org:resource" value="C"/>
		</event>
		<event>
			<string key="concept:name" value="LacticAcid"/>
			<string key="lifecycle:transition" value="complete"/>
			<date key="time:timestamp" value="2013-12-02T20:17:00.000+10:00"/>
			<string key="Activity" value="LacticAcid"/>
			<string key="org:resource" value="B"/>
		</event>
		<event>
			<string key="concept:name" value="CRP"/>
			<string key="lifecycle:transition" value="complete"/>
			<date key="time:timestamp" value="2013-12-02T20:17:00.000+10:00"/>
			<string key="Activity" value="CRP"/>
			<string key="org:resource" value="B"/>
		</event>
		<event>
			<string key="concept:name" value="Leucocytes"/>
			<string key="lifecycle:transition" value="complete"/>
			<date key="time:timestamp" value="2013-12-02T20:17:00.000+10:00"/>
			<string key="Activity" value="Leucocytes"/>
			<string key="org:resource" value="B"/>
		</event>
		<event>
			<string key="concept:name" value="ER Sepsis Triage"/>
			<string key="lifecycle:transition" value="complete"/>
			<date key="time:timestamp" value="2013-12-02T21:09:46.000+10:00"/>
			<string key="Activity" value="ER Sepsis Triage"/>
			<string key="org:resource" value="A"/>
		</event>
		<event>
			<string key="concept:name" value="IV Liquid"/>
			<string key="lifecycle:transition" value="complete"/>
			<date key="time:timestamp" value="2013-12-02T21:10:16.000+10:00"/>
			<string key="Activity" value="IV Liquid"/>
			<string key="org:resource" value="A"/>
		</event>
		<event>
			<string key="concept:name" value="IV Antibiotics"/>
			<string key="lifecycle:transition" value="complete"/>
			<date key="time:timestamp" value="2013-12-02T21:10:16.000+10:00"/>
			<string key="Activity" value="IV Antibiotics"/>
			<string key="org:resource" value="A"/>
		</event>
		<event>
			<string key="concept:name" value="Admission NC"/>
			<string key="lifecycle:transition" value="complete"/>
			<date key="time:timestamp" value="2013-12-02T22:17:41.000+10:00"/>
			<string key="Activity" value="Admission NC"/>
			<string key="org:resource" value="I"/>
		</event>
		<event>
			<string key="concept:name" value="Admission NC"/>
			<string key="lifecycle:transition" value="complete"/>
			<date key="time:timestamp" value="2013-12-03T00:00:44.000+10:00"/>
			<string key="Activity" value="Admission NC"/>
			<string key="org:resource" value="N"/>
		</event>
		<event>
			<string key="concept:name" value="CRP"/>
			<string key="lifecycle:transition" value="complete"/>
			<date key="time:timestamp" value="2013-12-04T13:50:00.000+10:00"/>
			<string key="Activity" value="CRP"/>
			<string key="org:resource" value="B"/>
		</event>
		<event>
			<string key="concept:name" value="Leucocytes"/>
			<string key="lifecycle:transition" value="complete"/>
			<date key="time:timestamp" value="2013-12-04T13:50:00.000+10:00"/>
			<string key="Activity" value="Leucocytes"/>
			<string key="org:resource" value="B"/>
		</event>
		<event>
			<string key="concept:name" value="Leucocytes"/>
			<string key="lifecycle:transition" value="complete"/>
			<date key="time:timestamp" value="2013-12-06T17:00:00.000+10:00"/>
			<string key="Activity" value="Leucocytes"/>
			<string key="org:resource" value="B"/>
		</event>
		<event>
			<string key="concept:name" value="CRP"/>
			<string key="lifecycle:transition" value="complete"/>
			<date key="time:timestamp" value="2013-12-06T17:00:00.000+10:00"/>
			<string key="Activity" value="CRP"/>
			<string key="org:resource" value="B"/>
		</event>
		<event>
			<string key="concept:name" value="CRP"/>
			<string key="lifecycle:transition" value="complete"/>
			<date key="time:timestamp" value="2013-12-08T17:00:00.000+10:00"/>
			<string key="Activity" value="CRP"/>
			<string key="org:resource" value="B"/>
		</event>
		<event>
			<string key="concept:name" value="Leucocytes"/>
			<string key="lifecycle:transition" value="complete"/>
			<date key="time:timestamp" value="2013-12-08T17:00:00.000+10:00"/>
			<string key="Activity" value="Leucocytes"/>
			<string key="org:resource" value="B"/>
		</event>
		<event>
			<string key="concept:name" value="Leucocytes"/>
			<string key="lifecycle:transition" value="complete"/>
			<date key="time:timestamp" value="2013-12-11T17:00:00.000+10:00"/>
			<string key="Activity" value="Leucocytes"/>
			<string key="org:resource" value="B"/>
		</event>
		<event>
			<string key="concept:name" value="CRP"/>
			<string key="lifecycle:transition" value="complete"/>
			<date key="time:timestamp" value="2013-12-11T17:00:00.000+10:00"/>
			<string key="Activity" value="CRP"/>
			<string key="org:resource" value="B"/>
		</event>
		<event>
			<string key="concept:name" value="Release B"/>
			<string key="lifecycle:transition" value="complete"/>
			<date key="time:timestamp" value="2013-12-12T15:45:00.000+10:00"/>
			<string key="Activity" value="Release B"/>
			<string key="org:resource" value="E"/>
		</event>
	</trace>
	<trace>
		<string key="concept:name" value="MB"/>
		<string key="variant" value="Variant 1"/>
		<int key="variant-index" value="1"/>
		<string key="creator" value="Fluxicon Disco"/>
		<event>
			<string key="concept:name" value="ER Registration"/>
			<string key="lifecycle:transition" value="complete"/>
			<date key="time:timestamp" value="2014-11-04T22:55:37.000+10:00"/>
			<string key="Activity" value="ER Registration"/>
			<string key="org:resource" value="A"/>
		</event>
		<event>
			<string key="concept:name" value="ER Triage"/>
			<string key="lifecycle:transition" value="complete"/>
			<date key="time:timestamp" value="2014-11-04T23:02:45.000+10:00"/>
			<string key="Activity" value="ER Triage"/>
			<string key="org:resource" value="C"/>
		</event>
		<event>
			<string key="concept:name" value="ER Sepsis Triage"/>
			<string key="lifecycle:transition" value="complete"/>
			<date key="time:timestamp" value="2014-11-04T23:03:10.000+10:00"/>
			<string key="Activity" value="ER Sepsis Triage"/>
			<string key="org:resource" value="A"/>
		</event>
	</trace>
	<trace>
		<string key="concept:name" value="NB"/>
		<string key="variant" value="Variant 106"/>
		<int key="variant-index" value="106"/>
		<string key="creator" value="Fluxicon Disco"/>
		<event>
			<string key="concept:name" value="ER Registration"/>
			<string key="lifecycle:transition" value="complete"/>
			<date key="time:timestamp" value="2014-10-11T02:16:35.000+10:00"/>
			<string key="Activity" value="ER Registration"/>
			<string key="org:resource" value="A"/>
		</event>
		<event>
			<string key="concept:name" value="ER Triage"/>
			<string key="lifecycle:transition" value="complete"/>
			<date key="time:timestamp" value="2014-10-11T02:33:43.000+10:00"/>
			<string key="Activity" value="ER Triage"/>
			<string key="org:resource" value="C"/>
		</event>
		<event>
			<string key="concept:name" value="ER Sepsis Triage"/>
			<string key="lifecycle:transition" value="complete"/>
			<date key="time:timestamp" value="2014-10-11T02:33:55.000+10:00"/>
			<string key="Activity" value="ER Sepsis Triage"/>
			<string key="org:resource" value="A"/>
		</event>
		<event>
			<string key="concept:name" value="Leucocytes"/>
			<string key="lifecycle:transition" value="complete"/>
			<date key="time:timestamp" value="2014-10-11T02:49:00.000+10:00"/>
			<string key="Activity" value="Leucocytes"/>
			<string key="org:resource" value="B"/>
		</event>
		<event>
			<string key="concept:name" value="LacticAcid"/>
			<string key="lifecycle:transition" value="complete"/>
			<date key="time:timestamp" value="2014-10-11T02:49:00.000+10:00"/>
			<string key="Activity" value="LacticAcid"/>
			<string key="org:resource" value="B"/>
		</event>
		<event>
			<string key="concept:name" value="CRP"/>
			<string key="lifecycle:transition" value="complete"/>
			<date key="time:timestamp" value="2014-10-11T02:49:00.000+10:00"/>
			<string key="Activity" value="CRP"/>
			<string key="org:resource" value="B"/>
		</event>
		<event>
			<string key="concept:name" value="IV Liquid"/>
			<string key="lifecycle:transition" value="complete"/>
			<date key="time:timestamp" value="2014-10-11T03:49:54.000+10:00"/>
			<string key="Activity" value="IV Liquid"/>
			<string key="org:resource" value="A"/>
		</event>
		<event>
			<string key="concept:name" value="IV Antibiotics"/>
			<string key="lifecycle:transition" value="complete"/>
			<date key="time:timestamp" value="2014-10-11T04:50:06.000+10:00"/>
			<string key="Activity" value="IV Antibiotics"/>
			<string key="org:resource" value="A"/>
		</event>
		<event>
			<string key="concept:name" value="Admission NC"/>
			<string key="lifecycle:transition" value="complete"/>
			<date key="time:timestamp" value="2014-10-11T04:52:37.000+10:00"/>
			<string key="Activity" value="Admission NC"/>
			<string key="org:resource" value="G"/>
		</event>
		<event>
			<string key="concept:name" value="CRP"/>
			<string key="lifecycle:transition" value="complete"/>
			<date key="time:timestamp" value="2014-10-11T15:00:00.000+10:00"/>
			<string key="Activity" value="CRP"/>
			<string key="org:resource" value="B"/>
		</event>
		<event>
			<string key="concept:name" value="Leucocytes"/>
			<string key="lifecycle:transition" value="complete"/>
			<date key="time:timestamp" value="2014-10-11T15:00:00.000+10:00"/>
			<string key="Activity" value="Leucocytes"/>
			<string key="org:resource" value="B"/>
		</event>
		<event>
			<string key="concept:name" value="LacticAcid"/>
			<string key="lifecycle:transition" value="complete"/>
			<date key="time:timestamp" value="2014-10-11T15:00:00.000+10:00"/>
			<string key="Activity" value="LacticAcid"/>
			<string key="org:resource" value="B"/>
		</event>
		<event>
			<string key="concept:name" value="Admission NC"/>
			<string key="lifecycle:transition" value="complete"/>
			<date key="time:timestamp" value="2014-10-11T19:00:00.000+10:00"/>
			<string key="Activity" value="Admission NC"/>
			<string key="org:resource" value="I"/>
		</event>
		<event>
			<string key="concept:name" value="CRP"/>
			<string key="lifecycle:transition" value="complete"/>
			<date key="time:timestamp" value="2014-10-12T16:00:00.000+10:00"/>
			<string key="Activity" value="CRP"/>
			<string key="org:resource" value="B"/>
		</event>
		<event>
			<string key="concept:name" value="Leucocytes"/>
			<string key="lifecycle:transition" value="complete"/>
			<date key="time:timestamp" value="2014-10-14T16:00:00.000+10:00"/>
			<string key="Activity" value="Leucocytes"/>
			<string key="org:resource" value="B"/>
		</event>
		<event>
			<string key="concept:name" value="CRP"/>
			<string key="lifecycle:transition" value="complete"/>
			<date key="time:timestamp" value="2014-10-14T16:00:00.000+10:00"/>
			<string key="Activity" value="CRP"/>
			<string key="org:resource" value="B"/>
		</event>
		<event>
			<string key="concept:name" value="CRP"/>
			<string key="lifecycle:transition" value="complete"/>
			<date key="time:timestamp" value="2014-10-16T16:00:00.000+10:00"/>
			<string key="Activity" value="CRP"/>
			<string key="org:resource" value="B"/>
		</event>
		<event>
			<string key="concept:name" value="Leucocytes"/>
			<string key="lifecycle:transition" value="complete"/>
			<date key="time:timestamp" value="2014-10-16T16:00:00.000+10:00"/>
			<string key="Activity" value="Leucocytes"/>
			<string key="org:resource" value="B"/>
		</event>
		<event>
			<string key="concept:name" value="CRP"/>
			<string key="lifecycle:transition" value="complete"/>
			<date key="time:timestamp" value="2014-10-19T16:00:00.000+10:00"/>
			<string key="Activity" value="CRP"/>
			<string key="org:resource" value="B"/>
		</event>
		<event>
			<string key="concept:name" value="Leucocytes"/>
			<string key="lifecycle:transition" value="complete"/>
			<date key="time:timestamp" value="2014-10-19T16:00:00.000+10:00"/>
			<string key="Activity" value="Leucocytes"/>
			<string key="org:resource" value="B"/>
		</event>
		<event>
			<string key="concept:name" value="Release A"/>
			<string key="lifecycle:transition" value="complete"/>
			<date key="time:timestamp" value="2014-10-19T21:00:00.000+10:00"/>
			<string key="Activity" value="Release A"/>
			<string key="org:resource" value="E"/>
		</event>
	</trace>
	<trace>
		<string key="concept:name" value="OB"/>
		<string key="variant" value="Variant 107"/>
		<int key="variant-index" value="107"/>
		<string key="creator" value="Fluxicon Disco"/>
		<event>
			<string key="concept:name" value="ER Registration"/>
			<string key="lifecycle:transition" value="complete"/>
			<date key="time:timestamp" value="2014-12-05T18:39:50.000+10:00"/>
			<string key="Activity" value="ER Registration"/>
			<string key="org:resource" value="A"/>
		</event>
		<event>
			<string key="concept:name" value="ER Triage"/>
			<string key="lifecycle:transition" value="complete"/>
			<date key="time:timestamp" value="2014-12-05T18:42:32.000+10:00"/>
			<string key="Activity" value="ER Triage"/>
			<string key="org:resource" value="C"/>
		</event>
		<event>
			<string key="concept:name" value="CRP"/>
			<string key="lifecycle:transition" value="complete"/>
			<date key="time:timestamp" value="2014-12-05T19:06:00.000+10:00"/>
			<string key="Activity" value="CRP"/>
			<string key="org:resource" value="B"/>
		</event>
		<event>
			<string key="concept:name" value="LacticAcid"/>
			<string key="lifecycle:transition" value="complete"/>
			<date key="time:timestamp" value="2014-12-05T19:06:00.000+10:00"/>
			<string key="Activity" value="LacticAcid"/>
			<string key="org:resource" value="B"/>
		</event>
		<event>
			<string key="concept:name" value="Leucocytes"/>
			<string key="lifecycle:transition" value="complete"/>
			<date key="time:timestamp" value="2014-12-05T19:06:00.000+10:00"/>
			<string key="Activity" value="Leucocytes"/>
			<string key="org:resource" value="B"/>
		</event>
		<event>
			<string key="concept:name" value="ER Sepsis Triage"/>
			<string key="lifecycle:transition" value="complete"/>
			<date key="time:timestamp" value="2014-12-05T19:21:49.000+10:00"/>
			<string key="Activity" value="ER Sepsis Triage"/>
			<string key="org:resource" value="A"/>
		</event>
		<event>
			<string key="concept:name" value="IV Liquid"/>
			<string key="lifecycle:transition" value="complete"/>
			<date key="time:timestamp" value="2014-12-05T19:22:12.000+10:00"/>
			<string key="Activity" value="IV Liquid"/>
			<string key="org:resource" value="A"/>
		</event>
		<event>
			<string key="concept:name" value="IV Antibiotics"/>
			<string key="lifecycle:transition" value="complete"/>
			<date key="time:timestamp" value="2014-12-05T20:30:00.000+10:00"/>
			<string key="Activity" value="IV Antibiotics"/>
			<string key="org:resource" value="A"/>
		</event>
		<event>
			<string key="concept:name" value="Admission NC"/>
			<string key="lifecycle:transition" value="complete"/>
			<date key="time:timestamp" value="2014-12-06T00:09:24.000+10:00"/>
			<string key="Activity" value="Admission NC"/>
			<string key="org:resource" value="N"/>
		</event>
		<event>
			<string key="concept:name" value="CRP"/>
			<string key="lifecycle:transition" value="complete"/>
			<date key="time:timestamp" value="2014-12-07T16:00:00.000+10:00"/>
			<string key="Activity" value="CRP"/>
			<string key="org:resource" value="B"/>
		</event>
		<event>
			<string key="concept:name" value="Leucocytes"/>
			<string key="lifecycle:transition" value="complete"/>
			<date key="time:timestamp" value="2014-12-07T16:00:00.000+10:00"/>
			<string key="Activity" value="Leucocytes"/>
			<string key="org:resource" value="B"/>
		</event>
		<event>
			<string key="concept:name" value="Leucocytes"/>
			<string key="lifecycle:transition" value="complete"/>
			<date key="time:timestamp" value="2014-12-10T16:00:00.000+10:00"/>
			<string key="Activity" value="Leucocytes"/>
			<string key="org:resource" value="B"/>
		</event>
		<event>
			<string key="concept:name" value="CRP"/>
			<string key="lifecycle:transition" value="complete"/>
			<date key="time:timestamp" value="2014-12-10T16:00:00.000+10:00"/>
			<string key="Activity" value="CRP"/>
			<string key="org:resource" value="B"/>
		</event>
		<event>
			<string key="concept:name" value="Leucocytes"/>
			<string key="lifecycle:transition" value="complete"/>
			<date key="time:timestamp" value="2014-12-12T16:00:00.000+10:00"/>
			<string key="Activity" value="Leucocytes"/>
			<string key="org:resource" value="B"/>
		</event>
		<event>
			<string key="concept:name" value="CRP"/>
			<string key="lifecycle:transition" value="complete"/>
			<date key="time:timestamp" value="2014-12-12T16:00:00.000+10:00"/>
			<string key="Activity" value="CRP"/>
			<string key="org:resource" value="B"/>
		</event>
		<event>
			<string key="concept:name" value="Release A"/>
			<string key="lifecycle:transition" value="complete"/>
			<date key="time:timestamp" value="2014-12-13T19:45:00.000+10:00"/>
			<string key="Activity" value="Release A"/>
			<string key="org:resource" value="E"/>
		</event>
	</trace>
	<trace>
		<string key="concept:name" value="PB"/>
		<string key="variant" value="Variant 47"/>
		<int key="variant-index" value="47"/>
		<string key="creator" value="Fluxicon Disco"/>
		<event>
			<string key="concept:name" value="ER Registration"/>
			<string key="lifecycle:transition" value="complete"/>
			<date key="time:timestamp" value="2015-01-18T04:51:42.000+10:00"/>
			<string key="Activity" value="ER Registration"/>
			<string key="org:resource" value="A"/>
		</event>
		<event>
			<string key="concept:name" value="ER Triage"/>
			<string key="lifecycle:transition" value="complete"/>
			<date key="time:timestamp" value="2015-01-18T04:53:28.000+10:00"/>
			<string key="Activity" value="ER Triage"/>
			<string key="org:resource" value="C"/>
		</event>
		<event>
			<string key="concept:name" value="ER Sepsis Triage"/>
			<string key="lifecycle:transition" value="complete"/>
			<date key="time:timestamp" value="2015-01-18T04:54:58.000+10:00"/>
			<string key="Activity" value="ER Sepsis Triage"/>
			<string key="org:resource" value="A"/>
		</event>
		<event>
			<string key="concept:name" value="IV Liquid"/>
			<string key="lifecycle:transition" value="complete"/>
			<date key="time:timestamp" value="2015-01-18T04:55:12.000+10:00"/>
			<string key="Activity" value="IV Liquid"/>
			<string key="org:resource" value="A"/>
		</event>
		<event>
			<string key="concept:name" value="CRP"/>
			<string key="lifecycle:transition" value="complete"/>
			<date key="time:timestamp" value="2015-01-18T05:05:00.000+10:00"/>
			<string key="Activity" value="CRP"/>
			<string key="org:resource" value="B"/>
		</event>
		<event>
			<string key="concept:name" value="LacticAcid"/>
			<string key="lifecycle:transition" value="complete"/>
			<date key="time:timestamp" value="2015-01-18T05:05:00.000+10:00"/>
			<string key="Activity" value="LacticAcid"/>
			<string key="org:resource" value="B"/>
		</event>
		<event>
			<string key="concept:name" value="Leucocytes"/>
			<string key="lifecycle:transition" value="complete"/>
			<date key="time:timestamp" value="2015-01-18T05:05:00.000+10:00"/>
			<string key="Activity" value="Leucocytes"/>
			<string key="org:resource" value="B"/>
		</event>
		<event>
			<string key="concept:name" value="IV Antibiotics"/>
			<string key="lifecycle:transition" value="complete"/>
			<date key="time:timestamp" value="2015-01-18T08:11:54.000+10:00"/>
			<string key="Activity" value="IV Antibiotics"/>
			<string key="org:resource" value="A"/>
		</event>
		<event>
			<string key="concept:name" value="Admission NC"/>
			<string key="lifecycle:transition" value="complete"/>
			<date key="time:timestamp" value="2015-01-18T08:12:55.000+10:00"/>
			<string key="Activity" value="Admission NC"/>
			<string key="org:resource" value="O"/>
		</event>
		<event>
			<string key="concept:name" value="Leucocytes"/>
			<string key="lifecycle:transition" value="complete"/>
			<date key="time:timestamp" value="2015-01-19T17:00:00.000+10:00"/>
			<string key="Activity" value="Leucocytes"/>
			<string key="org:resource" value="B"/>
		</event>
		<event>
			<string key="concept:name" value="CRP"/>
			<string key="lifecycle:transition" value="complete"/>
			<date key="time:timestamp" value="2015-01-19T17:00:00.000+10:00"/>
			<string key="Activity" value="CRP"/>
			<string key="org:resource" value="B"/>
		</event>
		<event>
			<string key="concept:name" value="Leucocytes"/>
			<string key="lifecycle:transition" value="complete"/>
			<date key="time:timestamp" value="2015-01-19T20:00:00.000+10:00"/>
			<string key="Activity" value="Leucocytes"/>
			<string key="org:resource" value="B"/>
		</event>
		<event>
			<string key="concept:name" value="CRP"/>
			<string key="lifecycle:transition" value="complete"/>
			<date key="time:timestamp" value="2015-01-21T20:00:00.000+10:00"/>
			<string key="Activity" value="CRP"/>
			<string key="org:resource" value="B"/>
		</event>
		<event>
			<string key="concept:name" value="Leucocytes"/>
			<string key="lifecycle:transition" value="complete"/>
			<date key="time:timestamp" value="2015-01-21T20:00:00.000+10:00"/>
			<string key="Activity" value="Leucocytes"/>
			<string key="org:resource" value="B"/>
		</event>
		<event>
			<string key="concept:name" value="Release A"/>
			<string key="lifecycle:transition" value="complete"/>
			<date key="time:timestamp" value="2015-01-23T23:00:00.000+10:00"/>
			<string key="Activity" value="Release A"/>
			<string key="org:resource" value="E"/>
		</event>
		<event>
			<string key="concept:name" value="Return ER"/>
			<string key="lifecycle:transition" value="complete"/>
			<date key="time:timestamp" value="2015-02-05T18:15:08.000+10:00"/>
			<string key="Activity" value="Return ER"/>
			<string key="org:resource" value="?"/>
		</event>
	</trace>
	<trace>
		<string key="concept:name" value="QB"/>
		<string key="variant" value="Variant 108"/>
		<int key="variant-index" value="108"/>
		<string key="creator" value="Fluxicon Disco"/>
		<event>
			<string key="concept:name" value="ER Registration"/>
			<string key="lifecycle:transition" value="complete"/>
			<date key="time:timestamp" value="2014-10-24T18:23:20.000+10:00"/>
			<string key="Activity" value="ER Registration"/>
			<string key="org:resource" value="A"/>
		</event>
		<event>
			<string key="concept:name" value="ER Triage"/>
			<string key="lifecycle:transition" value="complete"/>
			<date key="time:timestamp" value="2014-10-24T18:24:24.000+10:00"/>
			<string key="Activity" value="ER Triage"/>
			<string key="org:resource" value="C"/>
		</event>
		<event>
			<string key="concept:name" value="ER Sepsis Triage"/>
			<string key="lifecycle:transition" value="complete"/>
			<date key="time:timestamp" value="2014-10-24T18:24:43.000+10:00"/>
			<string key="Activity" value="ER Sepsis Triage"/>
			<string key="org:resource" value="A"/>
		</event>
		<event>
			<string key="concept:name" value="IV Liquid"/>
			<string key="lifecycle:transition" value="complete"/>
			<date key="time:timestamp" value="2014-10-24T18:24:55.000+10:00"/>
			<string key="Activity" value="IV Liquid"/>
			<string key="org:resource" value="A"/>
		</event>
		<event>
			<string key="concept:name" value="CRP"/>
			<string key="lifecycle:transition" value="complete"/>
			<date key="time:timestamp" value="2014-10-24T18:47:00.000+10:00"/>
			<string key="Activity" value="CRP"/>
			<string key="org:resource" value="B"/>
		</event>
		<event>
			<string key="concept:name" value="LacticAcid"/>
			<string key="lifecycle:transition" value="complete"/>
			<date key="time:timestamp" value="2014-10-24T18:47:00.000+10:00"/>
			<string key="Activity" value="LacticAcid"/>
			<string key="org:resource" value="B"/>
		</event>
		<event>
			<string key="concept:name" value="Leucocytes"/>
			<string key="lifecycle:transition" value="complete"/>
			<date key="time:timestamp" value="2014-10-24T18:47:00.000+10:00"/>
			<string key="Activity" value="Leucocytes"/>
			<string key="org:resource" value="B"/>
		</event>
		<event>
			<string key="concept:name" value="IV Antibiotics"/>
			<string key="lifecycle:transition" value="complete"/>
			<date key="time:timestamp" value="2014-10-24T22:43:11.000+10:00"/>
			<string key="Activity" value="IV Antibiotics"/>
			<string key="org:resource" value="A"/>
		</event>
		<event>
			<string key="concept:name" value="Admission NC"/>
			<string key="lifecycle:transition" value="complete"/>
			<date key="time:timestamp" value="2014-10-24T22:44:20.000+10:00"/>
			<string key="Activity" value="Admission NC"/>
			<string key="org:resource" value="D"/>
		</event>
		<event>
			<string key="concept:name" value="CRP"/>
			<string key="lifecycle:transition" value="complete"/>
			<date key="time:timestamp" value="2014-10-25T16:00:00.000+10:00"/>
			<string key="Activity" value="CRP"/>
			<string key="org:resource" value="B"/>
		</event>
		<event>
			<string key="concept:name" value="Leucocytes"/>
			<string key="lifecycle:transition" value="complete"/>
			<date key="time:timestamp" value="2014-10-25T16:00:00.000+10:00"/>
			<string key="Activity" value="Leucocytes"/>
			<string key="org:resource" value="B"/>
		</event>
		<event>
			<string key="concept:name" value="Leucocytes"/>
			<string key="lifecycle:transition" value="complete"/>
			<date key="time:timestamp" value="2014-10-26T00:00:00.000+10:00"/>
			<string key="Activity" value="Leucocytes"/>
			<string key="org:resource" value="B"/>
		</event>
		<event>
			<string key="concept:name" value="CRP"/>
			<string key="lifecycle:transition" value="complete"/>
			<date key="time:timestamp" value="2014-10-27T16:00:00.000+10:00"/>
			<string key="Activity" value="CRP"/>
			<string key="org:resource" value="B"/>
		</event>
		<event>
			<string key="concept:name" value="Leucocytes"/>
			<string key="lifecycle:transition" value="complete"/>
			<date key="time:timestamp" value="2014-10-27T16:00:00.000+10:00"/>
			<string key="Activity" value="Leucocytes"/>
			<string key="org:resource" value="B"/>
		</event>
		<event>
			<string key="concept:name" value="Release A"/>
			<string key="lifecycle:transition" value="complete"/>
			<date key="time:timestamp" value="2014-10-29T18:00:00.000+10:00"/>
			<string key="Activity" value="Release A"/>
			<string key="org:resource" value="E"/>
		</event>
		<event>
			<string key="concept:name" value="Return ER"/>
			<string key="lifecycle:transition" value="complete"/>
			<date key="time:timestamp" value="2014-11-12T22:20:15.000+10:00"/>
			<string key="Activity" value="Return ER"/>
			<string key="org:resource" value="?"/>
		</event>
	</trace>
	<trace>
		<string key="concept:name" value="RB"/>
		<string key="variant" value="Variant 9"/>
		<int key="variant-index" value="9"/>
		<string key="creator" value="Fluxicon Disco"/>
		<event>
			<string key="concept:name" value="ER Registration"/>
			<string key="lifecycle:transition" value="complete"/>
			<date key="time:timestamp" value="2014-04-22T18:21:51.000+10:00"/>
			<string key="Activity" value="ER Registration"/>
			<string key="org:resource" value="L"/>
		</event>
		<event>
			<string key="concept:name" value="ER Triage"/>
			<string key="lifecycle:transition" value="complete"/>
			<date key="time:timestamp" value="2014-04-22T18:27:42.000+10:00"/>
			<string key="Activity" value="ER Triage"/>
			<string key="org:resource" value="C"/>
		</event>
		<event>
			<string key="concept:name" value="ER Sepsis Triage"/>
			<string key="lifecycle:transition" value="complete"/>
			<date key="time:timestamp" value="2014-04-22T18:28:51.000+10:00"/>
			<string key="Activity" value="ER Sepsis Triage"/>
			<string key="org:resource" value="L"/>
		</event>
		<event>
			<string key="concept:name" value="Leucocytes"/>
			<string key="lifecycle:transition" value="complete"/>
			<date key="time:timestamp" value="2014-04-22T18:41:00.000+10:00"/>
			<string key="Activity" value="Leucocytes"/>
			<string key="org:resource" value="B"/>
		</event>
		<event>
			<string key="concept:name" value="CRP"/>
			<string key="lifecycle:transition" value="complete"/>
			<date key="time:timestamp" value="2014-04-22T18:41:00.000+10:00"/>
			<string key="Activity" value="CRP"/>
			<string key="org:resource" value="B"/>
		</event>
		<event>
			<string key="concept:name" value="Admission NC"/>
			<string key="lifecycle:transition" value="complete"/>
			<date key="time:timestamp" value="2014-04-22T21:04:26.000+10:00"/>
			<string key="Activity" value="Admission NC"/>
			<string key="org:resource" value="M"/>
		</event>
		<event>
			<string key="concept:name" value="Release A"/>
			<string key="lifecycle:transition" value="complete"/>
			<date key="time:timestamp" value="2014-04-25T22:30:00.000+10:00"/>
			<string key="Activity" value="Release A"/>
			<string key="org:resource" value="E"/>
		</event>
	</trace>
	<trace>
		<string key="concept:name" value="SB"/>
		<string key="variant" value="Variant 109"/>
		<int key="variant-index" value="109"/>
		<string key="creator" value="Fluxicon Disco"/>
		<event>
			<string key="concept:name" value="ER Registration"/>
			<string key="lifecycle:transition" value="complete"/>
			<date key="time:timestamp" value="2014-05-01T18:17:37.000+10:00"/>
			<string key="Activity" value="ER Registration"/>
			<string key="org:resource" value="A"/>
		</event>
		<event>
			<string key="concept:name" value="ER Triage"/>
			<string key="lifecycle:transition" value="complete"/>
			<date key="time:timestamp" value="2014-05-01T18:25:25.000+10:00"/>
			<string key="Activity" value="ER Triage"/>
			<string key="org:resource" value="C"/>
		</event>
		<event>
			<string key="concept:name" value="ER Sepsis Triage"/>
			<string key="lifecycle:transition" value="complete"/>
			<date key="time:timestamp" value="2014-05-01T18:25:39.000+10:00"/>
			<string key="Activity" value="ER Sepsis Triage"/>
			<string key="org:resource" value="A"/>
		</event>
		<event>
			<string key="concept:name" value="IV Liquid"/>
			<string key="lifecycle:transition" value="complete"/>
			<date key="time:timestamp" value="2014-05-01T18:25:47.000+10:00"/>
			<string key="Activity" value="IV Liquid"/>
			<string key="org:resource" value="A"/>
		</event>
		<event>
			<string key="concept:name" value="IV Antibiotics"/>
			<string key="lifecycle:transition" value="complete"/>
			<date key="time:timestamp" value="2014-05-01T18:25:47.000+10:00"/>
			<string key="Activity" value="IV Antibiotics"/>
			<string key="org:resource" value="A"/>
		</event>
		<event>
			<string key="concept:name" value="Leucocytes"/>
			<string key="lifecycle:transition" value="complete"/>
			<date key="time:timestamp" value="2014-05-01T18:26:00.000+10:00"/>
			<string key="Activity" value="Leucocytes"/>
			<string key="org:resource" value="B"/>
		</event>
		<event>
			<string key="concept:name" value="CRP"/>
			<string key="lifecycle:transition" value="complete"/>
			<date key="time:timestamp" value="2014-05-01T18:26:00.000+10:00"/>
			<string key="Activity" value="CRP"/>
			<string key="org:resource" value="B"/>
		</event>
		<event>
			<string key="concept:name" value="LacticAcid"/>
			<string key="lifecycle:transition" value="complete"/>
			<date key="time:timestamp" value="2014-05-01T18:26:00.000+10:00"/>
			<string key="Activity" value="LacticAcid"/>
			<string key="org:resource" value="B"/>
		</event>
		<event>
			<string key="concept:name" value="Admission NC"/>
			<string key="lifecycle:transition" value="complete"/>
			<date key="time:timestamp" value="2014-05-01T20:26:43.000+10:00"/>
			<string key="Activity" value="Admission NC"/>
			<string key="org:resource" value="I"/>
		</event>
		<event>
			<string key="concept:name" value="CRP"/>
			<string key="lifecycle:transition" value="complete"/>
			<date key="time:timestamp" value="2014-05-03T23:00:00.000+10:00"/>
			<string key="Activity" value="CRP"/>
			<string key="org:resource" value="B"/>
		</event>
		<event>
			<string key="concept:name" value="Admission NC"/>
			<string key="lifecycle:transition" value="complete"/>
			<date key="time:timestamp" value="2014-05-03T23:00:05.000+10:00"/>
			<string key="Activity" value="Admission NC"/>
			<string key="org:resource" value="F"/>
		</event>
		<event>
			<string key="concept:name" value="CRP"/>
			<string key="lifecycle:transition" value="complete"/>
			<date key="time:timestamp" value="2014-05-08T16:00:00.000+10:00"/>
			<string key="Activity" value="CRP"/>
			<string key="org:resource" value="B"/>
		</event>
		<event>
			<string key="concept:name" value="Release A"/>
			<string key="lifecycle:transition" value="complete"/>
			<date key="time:timestamp" value="2014-05-10T22:00:00.000+10:00"/>
			<string key="Activity" value="Release A"/>
			<string key="org:resource" value="E"/>
		</event>
		<event>
			<string key="concept:name" value="Return ER"/>
			<string key="lifecycle:transition" value="complete"/>
			<date key="time:timestamp" value="2014-08-16T14:04:26.000+10:00"/>
			<string key="Activity" value="Return ER"/>
			<string key="org:resource" value="?"/>
		</event>
	</trace>
	<trace>
		<string key="concept:name" value="TB"/>
		<string key="variant" value="Variant 110"/>
		<int key="variant-index" value="110"/>
		<string key="creator" value="Fluxicon Disco"/>
		<event>
			<string key="concept:name" value="ER Registration"/>
			<string key="lifecycle:transition" value="complete"/>
			<date key="time:timestamp" value="2014-09-11T17:33:19.000+10:00"/>
			<string key="Activity" value="ER Registration"/>
			<string key="org:resource" value="A"/>
		</event>
		<event>
			<string key="concept:name" value="ER Triage"/>
			<string key="lifecycle:transition" value="complete"/>
			<date key="time:timestamp" value="2014-09-11T17:40:09.000+10:00"/>
			<string key="Activity" value="ER Triage"/>
			<string key="org:resource" value="C"/>
		</event>
		<event>
			<string key="concept:name" value="ER Sepsis Triage"/>
			<string key="lifecycle:transition" value="complete"/>
			<date key="time:timestamp" value="2014-09-11T17:42:34.000+10:00"/>
			<string key="Activity" value="ER Sepsis Triage"/>
			<string key="org:resource" value="A"/>
		</event>
		<event>
			<string key="concept:name" value="Leucocytes"/>
			<string key="lifecycle:transition" value="complete"/>
			<date key="time:timestamp" value="2014-09-11T18:05:00.000+10:00"/>
			<string key="Activity" value="Leucocytes"/>
			<string key="org:resource" value="B"/>
		</event>
		<event>
			<string key="concept:name" value="LacticAcid"/>
			<string key="lifecycle:transition" value="complete"/>
			<date key="time:timestamp" value="2014-09-11T18:05:00.000+10:00"/>
			<string key="Activity" value="LacticAcid"/>
			<string key="org:resource" value="B"/>
		</event>
		<event>
			<string key="concept:name" value="CRP"/>
			<string key="lifecycle:transition" value="complete"/>
			<date key="time:timestamp" value="2014-09-11T18:05:00.000+10:00"/>
			<string key="Activity" value="CRP"/>
			<string key="org:resource" value="B"/>
		</event>
		<event>
			<string key="concept:name" value="Admission NC"/>
			<string key="lifecycle:transition" value="complete"/>
			<date key="time:timestamp" value="2014-09-11T22:18:24.000+10:00"/>
			<string key="Activity" value="Admission NC"/>
			<string key="org:resource" value="N"/>
		</event>
		<event>
			<string key="concept:name" value="Release A"/>
			<string key="lifecycle:transition" value="complete"/>
			<date key="time:timestamp" value="2014-09-20T19:20:00.000+10:00"/>
			<string key="Activity" value="Release A"/>
			<string key="org:resource" value="E"/>
		</event>
		<event>
			<string key="concept:name" value="Return ER"/>
			<string key="lifecycle:transition" value="complete"/>
			<date key="time:timestamp" value="2015-02-24T21:54:09.000+10:00"/>
			<string key="Activity" value="Return ER"/>
			<string key="org:resource" value="?"/>
		</event>
	</trace>
	<trace>
		<string key="concept:name" value="UB"/>
		<string key="variant" value="Variant 111"/>
		<int key="variant-index" value="111"/>
		<string key="creator" value="Fluxicon Disco"/>
		<event>
			<string key="concept:name" value="ER Registration"/>
			<string key="lifecycle:transition" value="complete"/>
			<date key="time:timestamp" value="2014-07-20T20:27:47.000+10:00"/>
			<string key="Activity" value="ER Registration"/>
			<string key="org:resource" value="A"/>
		</event>
		<event>
			<string key="concept:name" value="ER Triage"/>
			<string key="lifecycle:transition" value="complete"/>
			<date key="time:timestamp" value="2014-07-20T20:45:46.000+10:00"/>
			<string key="Activity" value="ER Triage"/>
			<string key="org:resource" value="C"/>
		</event>
		<event>
			<string key="concept:name" value="ER Sepsis Triage"/>
			<string key="lifecycle:transition" value="complete"/>
			<date key="time:timestamp" value="2014-07-20T20:48:25.000+10:00"/>
			<string key="Activity" value="ER Sepsis Triage"/>
			<string key="org:resource" value="A"/>
		</event>
		<event>
			<string key="concept:name" value="IV Liquid"/>
			<string key="lifecycle:transition" value="complete"/>
			<date key="time:timestamp" value="2014-07-20T20:48:40.000+10:00"/>
			<string key="Activity" value="IV Liquid"/>
			<string key="org:resource" value="A"/>
		</event>
		<event>
			<string key="concept:name" value="CRP"/>
			<string key="lifecycle:transition" value="complete"/>
			<date key="time:timestamp" value="2014-07-20T20:54:00.000+10:00"/>
			<string key="Activity" value="CRP"/>
			<string key="org:resource" value="B"/>
		</event>
		<event>
			<string key="concept:name" value="LacticAcid"/>
			<string key="lifecycle:transition" value="complete"/>
			<date key="time:timestamp" value="2014-07-20T20:54:00.000+10:00"/>
			<string key="Activity" value="LacticAcid"/>
			<string key="org:resource" value="B"/>
		</event>
		<event>
			<string key="concept:name" value="Leucocytes"/>
			<string key="lifecycle:transition" value="complete"/>
			<date key="time:timestamp" value="2014-07-20T20:54:00.000+10:00"/>
			<string key="Activity" value="Leucocytes"/>
			<string key="org:resource" value="B"/>
		</event>
		<event>
			<string key="concept:name" value="IV Antibiotics"/>
			<string key="lifecycle:transition" value="complete"/>
			<date key="time:timestamp" value="2014-07-20T20:55:10.000+10:00"/>
			<string key="Activity" value="IV Antibiotics"/>
			<string key="org:resource" value="A"/>
		</event>
		<event>
			<string key="concept:name" value="Admission NC"/>
			<string key="lifecycle:transition" value="complete"/>
			<date key="time:timestamp" value="2014-07-20T23:43:53.000+10:00"/>
			<string key="Activity" value="Admission NC"/>
			<string key="org:resource" value="F"/>
		</event>
	</trace>
	<trace>
		<string key="concept:name" value="VB"/>
		<string key="variant" value="Variant 112"/>
		<int key="variant-index" value="112"/>
		<string key="creator" value="Fluxicon Disco"/>
		<event>
			<string key="concept:name" value="ER Registration"/>
			<string key="lifecycle:transition" value="complete"/>
			<date key="time:timestamp" value="2015-02-16T02:07:29.000+10:00"/>
			<string key="Activity" value="ER Registration"/>
			<string key="org:resource" value="A"/>
		</event>
		<event>
			<string key="concept:name" value="ER Triage"/>
			<string key="lifecycle:transition" value="complete"/>
			<date key="time:timestamp" value="2015-02-16T02:27:26.000+10:00"/>
			<string key="Activity" value="ER Triage"/>
			<string key="org:resource" value="C"/>
		</event>
		<event>
			<string key="concept:name" value="ER Sepsis Triage"/>
			<string key="lifecycle:transition" value="complete"/>
			<date key="time:timestamp" value="2015-02-16T02:28:03.000+10:00"/>
			<string key="Activity" value="ER Sepsis Triage"/>
			<string key="org:resource" value="A"/>
		</event>
		<event>
			<string key="concept:name" value="Leucocytes"/>
			<string key="lifecycle:transition" value="complete"/>
			<date key="time:timestamp" value="2015-02-16T02:35:00.000+10:00"/>
			<string key="Activity" value="Leucocytes"/>
			<string key="org:resource" value="B"/>
		</event>
		<event>
			<string key="concept:name" value="CRP"/>
			<string key="lifecycle:transition" value="complete"/>
			<date key="time:timestamp" value="2015-02-16T02:35:00.000+10:00"/>
			<string key="Activity" value="CRP"/>
			<string key="org:resource" value="B"/>
		</event>
		<event>
			<string key="concept:name" value="LacticAcid"/>
			<string key="lifecycle:transition" value="complete"/>
			<date key="time:timestamp" value="2015-02-16T02:35:00.000+10:00"/>
			<string key="Activity" value="LacticAcid"/>
			<string key="org:resource" value="B"/>
		</event>
		<event>
			<string key="concept:name" value="IV Antibiotics"/>
			<string key="lifecycle:transition" value="complete"/>
			<date key="time:timestamp" value="2015-02-16T05:44:51.000+10:00"/>
			<string key="Activity" value="IV Antibiotics"/>
			<string key="org:resource" value="A"/>
		</event>
		<event>
			<string key="concept:name" value="Admission NC"/>
			<string key="lifecycle:transition" value="complete"/>
			<date key="time:timestamp" value="2015-02-16T05:48:23.000+10:00"/>
			<string key="Activity" value="Admission NC"/>
			<string key="org:resource" value="G"/>
		</event>
		<event>
			<string key="concept:name" value="Admission NC"/>
			<string key="lifecycle:transition" value="complete"/>
			<date key="time:timestamp" value="2015-02-16T23:00:00.000+10:00"/>
			<string key="Activity" value="Admission NC"/>
			<string key="org:resource" value="I"/>
		</event>
		<event>
			<string key="concept:name" value="CRP"/>
			<string key="lifecycle:transition" value="complete"/>
			<date key="time:timestamp" value="2015-02-17T17:00:00.000+10:00"/>
			<string key="Activity" value="CRP"/>
			<string key="org:resource" value="B"/>
		</event>
		<event>
			<string key="concept:name" value="Leucocytes"/>
			<string key="lifecycle:transition" value="complete"/>
			<date key="time:timestamp" value="2015-02-17T17:00:00.000+10:00"/>
			<string key="Activity" value="Leucocytes"/>
			<string key="org:resource" value="B"/>
		</event>
		<event>
			<string key="concept:name" value="Release A"/>
			<string key="lifecycle:transition" value="complete"/>
			<date key="time:timestamp" value="2015-02-22T19:00:00.000+10:00"/>
			<string key="Activity" value="Release A"/>
			<string key="org:resource" value="E"/>
		</event>
		<event>
			<string key="concept:name" value="Return ER"/>
			<string key="lifecycle:transition" value="complete"/>
			<date key="time:timestamp" value="2015-05-06T00:12:17.000+10:00"/>
			<string key="Activity" value="Return ER"/>
			<string key="org:resource" value="?"/>
		</event>
	</trace>
	<trace>
		<string key="concept:name" value="WB"/>
		<string key="variant" value="Variant 3"/>
		<int key="variant-index" value="3"/>
		<string key="creator" value="Fluxicon Disco"/>
		<event>
			<string key="concept:name" value="ER Registration"/>
			<string key="lifecycle:transition" value="complete"/>
			<date key="time:timestamp" value="2014-11-01T23:32:49.000+10:00"/>
			<string key="Activity" value="ER Registration"/>
			<string key="org:resource" value="A"/>
		</event>
		<event>
			<string key="concept:name" value="ER Triage"/>
			<string key="lifecycle:transition" value="complete"/>
			<date key="time:timestamp" value="2014-11-01T23:38:31.000+10:00"/>
			<string key="Activity" value="ER Triage"/>
			<string key="org:resource" value="C"/>
		</event>
		<event>
			<string key="concept:name" value="ER Sepsis Triage"/>
			<string key="lifecycle:transition" value="complete"/>
			<date key="time:timestamp" value="2014-11-01T23:38:48.000+10:00"/>
			<string key="Activity" value="ER Sepsis Triage"/>
			<string key="org:resource" value="A"/>
		</event>
		<event>
			<string key="concept:name" value="CRP"/>
			<string key="lifecycle:transition" value="complete"/>
			<date key="time:timestamp" value="2014-11-02T00:22:00.000+10:00"/>
			<string key="Activity" value="CRP"/>
			<string key="org:resource" value="B"/>
		</event>
		<event>
			<string key="concept:name" value="Leucocytes"/>
			<string key="lifecycle:transition" value="complete"/>
			<date key="time:timestamp" value="2014-11-02T00:22:00.000+10:00"/>
			<string key="Activity" value="Leucocytes"/>
			<string key="org:resource" value="B"/>
		</event>
	</trace>
	<trace>
		<string key="concept:name" value="XB"/>
		<string key="variant" value="Variant 113"/>
		<int key="variant-index" value="113"/>
		<string key="creator" value="Fluxicon Disco"/>
		<event>
			<string key="concept:name" value="ER Registration"/>
			<string key="lifecycle:transition" value="complete"/>
			<date key="time:timestamp" value="2014-10-21T19:34:38.000+10:00"/>
			<string key="Activity" value="ER Registration"/>
			<string key="org:resource" value="A"/>
		</event>
		<event>
			<string key="concept:name" value="ER Triage"/>
			<string key="lifecycle:transition" value="complete"/>
			<date key="time:timestamp" value="2014-10-21T19:37:27.000+10:00"/>
			<string key="Activity" value="ER Triage"/>
			<string key="org:resource" value="C"/>
		</event>
		<event>
			<string key="concept:name" value="ER Sepsis Triage"/>
			<string key="lifecycle:transition" value="complete"/>
			<date key="time:timestamp" value="2014-10-21T19:37:57.000+10:00"/>
			<string key="Activity" value="ER Sepsis Triage"/>
			<string key="org:resource" value="A"/>
		</event>
		<event>
			<string key="concept:name" value="Leucocytes"/>
			<string key="lifecycle:transition" value="complete"/>
			<date key="time:timestamp" value="2014-10-21T19:52:00.000+10:00"/>
			<string key="Activity" value="Leucocytes"/>
			<string key="org:resource" value="B"/>
		</event>
		<event>
			<string key="concept:name" value="LacticAcid"/>
			<string key="lifecycle:transition" value="complete"/>
			<date key="time:timestamp" value="2014-10-21T19:52:00.000+10:00"/>
			<string key="Activity" value="LacticAcid"/>
			<string key="org:resource" value="B"/>
		</event>
		<event>
			<string key="concept:name" value="CRP"/>
			<string key="lifecycle:transition" value="complete"/>
			<date key="time:timestamp" value="2014-10-21T19:52:00.000+10:00"/>
			<string key="Activity" value="CRP"/>
			<string key="org:resource" value="B"/>
		</event>
		<event>
			<string key="concept:name" value="IV Liquid"/>
			<string key="lifecycle:transition" value="complete"/>
			<date key="time:timestamp" value="2014-10-21T21:26:49.000+10:00"/>
			<string key="Activity" value="IV Liquid"/>
			<string key="org:resource" value="A"/>
		</event>
		<event>
			<string key="concept:name" value="IV Antibiotics"/>
			<string key="lifecycle:transition" value="complete"/>
			<date key="time:timestamp" value="2014-10-21T21:26:54.000+10:00"/>
			<string key="Activity" value="IV Antibiotics"/>
			<string key="org:resource" value="A"/>
		</event>
		<event>
			<string key="concept:name" value="Admission NC"/>
			<string key="lifecycle:transition" value="complete"/>
			<date key="time:timestamp" value="2014-10-21T21:27:27.000+10:00"/>
			<string key="Activity" value="Admission NC"/>
			<string key="org:resource" value="F"/>
		</event>
		<event>
			<string key="concept:name" value="LacticAcid"/>
			<string key="lifecycle:transition" value="complete"/>
			<date key="time:timestamp" value="2014-10-21T21:54:00.000+10:00"/>
			<string key="Activity" value="LacticAcid"/>
			<string key="org:resource" value="B"/>
		</event>
		<event>
			<string key="concept:name" value="Release B"/>
			<string key="lifecycle:transition" value="complete"/>
			<date key="time:timestamp" value="2014-10-23T08:30:00.000+10:00"/>
			<string key="Activity" value="Release B"/>
			<string key="org:resource" value="E"/>
		</event>
	</trace>
	<trace>
		<string key="concept:name" value="YB"/>
		<string key="variant" value="Variant 114"/>
		<int key="variant-index" value="114"/>
		<string key="creator" value="Fluxicon Disco"/>
		<event>
			<string key="concept:name" value="ER Registration"/>
			<string key="lifecycle:transition" value="complete"/>
			<date key="time:timestamp" value="2014-11-10T05:21:38.000+10:00"/>
			<string key="Activity" value="ER Registration"/>
			<string key="org:resource" value="A"/>
		</event>
		<event>
			<string key="concept:name" value="ER Triage"/>
			<string key="lifecycle:transition" value="complete"/>
			<date key="time:timestamp" value="2014-11-10T05:34:35.000+10:00"/>
			<string key="Activity" value="ER Triage"/>
			<string key="org:resource" value="C"/>
		</event>
		<event>
			<string key="concept:name" value="ER Sepsis Triage"/>
			<string key="lifecycle:transition" value="complete"/>
			<date key="time:timestamp" value="2014-11-10T05:35:19.000+10:00"/>
			<string key="Activity" value="ER Sepsis Triage"/>
			<string key="org:resource" value="A"/>
		</event>
		<event>
			<string key="concept:name" value="CRP"/>
			<string key="lifecycle:transition" value="complete"/>
			<date key="time:timestamp" value="2014-11-10T05:54:00.000+10:00"/>
			<string key="Activity" value="CRP"/>
			<string key="org:resource" value="B"/>
		</event>
		<event>
			<string key="concept:name" value="LacticAcid"/>
			<string key="lifecycle:transition" value="complete"/>
			<date key="time:timestamp" value="2014-11-10T05:54:00.000+10:00"/>
			<string key="Activity" value="LacticAcid"/>
			<string key="org:resource" value="B"/>
		</event>
		<event>
			<string key="concept:name" value="Leucocytes"/>
			<string key="lifecycle:transition" value="complete"/>
			<date key="time:timestamp" value="2014-11-10T05:54:00.000+10:00"/>
			<string key="Activity" value="Leucocytes"/>
			<string key="org:resource" value="B"/>
		</event>
		<event>
			<string key="concept:name" value="IV Antibiotics"/>
			<string key="lifecycle:transition" value="complete"/>
			<date key="time:timestamp" value="2014-11-10T06:39:13.000+10:00"/>
			<string key="Activity" value="IV Antibiotics"/>
			<string key="org:resource" value="A"/>
		</event>
		<event>
			<string key="concept:name" value="IV Liquid"/>
			<string key="lifecycle:transition" value="complete"/>
			<date key="time:timestamp" value="2014-11-10T08:09:54.000+10:00"/>
			<string key="Activity" value="IV Liquid"/>
			<string key="org:resource" value="A"/>
		</event>
		<event>
			<string key="concept:name" value="Admission NC"/>
			<string key="lifecycle:transition" value="complete"/>
			<date key="time:timestamp" value="2014-11-10T08:21:02.000+10:00"/>
			<string key="Activity" value="Admission NC"/>
			<string key="org:resource" value="G"/>
		</event>
		<event>
			<string key="concept:name" value="Admission NC"/>
			<string key="lifecycle:transition" value="complete"/>
			<date key="time:timestamp" value="2014-11-10T20:00:00.000+10:00"/>
			<string key="Activity" value="Admission NC"/>
			<string key="org:resource" value="F"/>
		</event>
		<event>
			<string key="concept:name" value="CRP"/>
			<string key="lifecycle:transition" value="complete"/>
			<date key="time:timestamp" value="2014-11-11T17:00:00.000+10:00"/>
			<string key="Activity" value="CRP"/>
			<string key="org:resource" value="B"/>
		</event>
		<event>
			<string key="concept:name" value="Leucocytes"/>
			<string key="lifecycle:transition" value="complete"/>
			<date key="time:timestamp" value="2014-11-11T17:00:00.000+10:00"/>
			<string key="Activity" value="Leucocytes"/>
			<string key="org:resource" value="B"/>
		</event>
		<event>
			<string key="concept:name" value="Leucocytes"/>
			<string key="lifecycle:transition" value="complete"/>
			<date key="time:timestamp" value="2014-11-13T17:00:00.000+10:00"/>
			<string key="Activity" value="Leucocytes"/>
			<string key="org:resource" value="B"/>
		</event>
		<event>
			<string key="concept:name" value="CRP"/>
			<string key="lifecycle:transition" value="complete"/>
			<date key="time:timestamp" value="2014-11-13T17:00:00.000+10:00"/>
			<string key="Activity" value="CRP"/>
			<string key="org:resource" value="B"/>
		</event>
		<event>
			<string key="concept:name" value="Release A"/>
			<string key="lifecycle:transition" value="complete"/>
			<date key="time:timestamp" value="2014-11-14T05:00:00.000+10:00"/>
			<string key="Activity" value="Release A"/>
			<string key="org:resource" value="E"/>
		</event>
	</trace>
	<trace>
		<string key="concept:name" value="ZB"/>
		<string key="variant" value="Variant 115"/>
		<int key="variant-index" value="115"/>
		<string key="creator" value="Fluxicon Disco"/>
		<event>
			<string key="concept:name" value="ER Registration"/>
			<string key="lifecycle:transition" value="complete"/>
			<date key="time:timestamp" value="2014-04-27T04:35:33.000+10:00"/>
			<string key="Activity" value="ER Registration"/>
			<string key="org:resource" value="A"/>
		</event>
		<event>
			<string key="concept:name" value="ER Triage"/>
			<string key="lifecycle:transition" value="complete"/>
			<date key="time:timestamp" value="2014-04-27T05:18:20.000+10:00"/>
			<string key="Activity" value="ER Triage"/>
			<string key="org:resource" value="C"/>
		</event>
		<event>
			<string key="concept:name" value="ER Sepsis Triage"/>
			<string key="lifecycle:transition" value="complete"/>
			<date key="time:timestamp" value="2014-04-27T05:18:37.000+10:00"/>
			<string key="Activity" value="ER Sepsis Triage"/>
			<string key="org:resource" value="A"/>
		</event>
		<event>
			<string key="concept:name" value="Leucocytes"/>
			<string key="lifecycle:transition" value="complete"/>
			<date key="time:timestamp" value="2014-04-27T05:23:00.000+10:00"/>
			<string key="Activity" value="Leucocytes"/>
			<string key="org:resource" value="B"/>
		</event>
		<event>
			<string key="concept:name" value="LacticAcid"/>
			<string key="lifecycle:transition" value="complete"/>
			<date key="time:timestamp" value="2014-04-27T05:23:00.000+10:00"/>
			<string key="Activity" value="LacticAcid"/>
			<string key="org:resource" value="B"/>
		</event>
		<event>
			<string key="concept:name" value="CRP"/>
			<string key="lifecycle:transition" value="complete"/>
			<date key="time:timestamp" value="2014-04-27T05:23:00.000+10:00"/>
			<string key="Activity" value="CRP"/>
			<string key="org:resource" value="B"/>
		</event>
		<event>
			<string key="concept:name" value="IV Antibiotics"/>
			<string key="lifecycle:transition" value="complete"/>
			<date key="time:timestamp" value="2014-04-27T10:12:36.000+10:00"/>
			<string key="Activity" value="IV Antibiotics"/>
			<string key="org:resource" value="A"/>
		</event>
		<event>
			<string key="concept:name" value="Admission NC"/>
			<string key="lifecycle:transition" value="complete"/>
			<date key="time:timestamp" value="2014-04-27T10:14:21.000+10:00"/>
			<string key="Activity" value="Admission NC"/>
			<string key="org:resource" value="O"/>
		</event>
		<event>
			<string key="concept:name" value="IV Liquid"/>
			<string key="lifecycle:transition" value="complete"/>
			<date key="time:timestamp" value="2014-04-28T05:18:55.000+10:00"/>
			<string key="Activity" value="IV Liquid"/>
			<string key="org:resource" value="A"/>
		</event>
		<event>
			<string key="concept:name" value="Leucocytes"/>
			<string key="lifecycle:transition" value="complete"/>
			<date key="time:timestamp" value="2014-04-28T17:00:00.000+10:00"/>
			<string key="Activity" value="Leucocytes"/>
			<string key="org:resource" value="B"/>
		</event>
		<event>
			<string key="concept:name" value="CRP"/>
			<string key="lifecycle:transition" value="complete"/>
			<date key="time:timestamp" value="2014-04-28T17:00:00.000+10:00"/>
			<string key="Activity" value="CRP"/>
			<string key="org:resource" value="B"/>
		</event>
		<event>
			<string key="concept:name" value="Leucocytes"/>
			<string key="lifecycle:transition" value="complete"/>
			<date key="time:timestamp" value="2014-04-29T17:00:00.000+10:00"/>
			<string key="Activity" value="Leucocytes"/>
			<string key="org:resource" value="B"/>
		</event>
		<event>
			<string key="concept:name" value="CRP"/>
			<string key="lifecycle:transition" value="complete"/>
			<date key="time:timestamp" value="2014-04-29T19:33:00.000+10:00"/>
			<string key="Activity" value="CRP"/>
			<string key="org:resource" value="B"/>
		</event>
		<event>
			<string key="concept:name" value="Leucocytes"/>
			<string key="lifecycle:transition" value="complete"/>
			<date key="time:timestamp" value="2014-05-01T17:00:00.000+10:00"/>
			<string key="Activity" value="Leucocytes"/>
			<string key="org:resource" value="B"/>
		</event>
		<event>
			<string key="concept:name" value="Release A"/>
			<string key="lifecycle:transition" value="complete"/>
			<date key="time:timestamp" value="2014-05-01T23:00:00.000+10:00"/>
			<string key="Activity" value="Release A"/>
			<string key="org:resource" value="E"/>
		</event>
		<event>
			<string key="concept:name" value="Return ER"/>
			<string key="lifecycle:transition" value="complete"/>
			<date key="time:timestamp" value="2015-01-03T21:34:52.000+10:00"/>
			<string key="Activity" value="Return ER"/>
			<string key="org:resource" value="?"/>
		</event>
	</trace>
	<trace>
		<string key="concept:name" value="AC"/>
		<string key="variant" value="Variant 116"/>
		<int key="variant-index" value="116"/>
		<string key="creator" value="Fluxicon Disco"/>
		<event>
			<string key="concept:name" value="ER Registration"/>
			<string key="lifecycle:transition" value="complete"/>
			<date key="time:timestamp" value="2014-09-24T23:39:13.000+10:00"/>
			<string key="Activity" value="ER Registration"/>
			<string key="org:resource" value="A"/>
		</event>
		<event>
			<string key="concept:name" value="ER Triage"/>
			<string key="lifecycle:transition" value="complete"/>
			<date key="time:timestamp" value="2014-09-24T23:52:40.000+10:00"/>
			<string key="Activity" value="ER Triage"/>
			<string key="org:resource" value="C"/>
		</event>
		<event>
			<string key="concept:name" value="ER Sepsis Triage"/>
			<string key="lifecycle:transition" value="complete"/>
			<date key="time:timestamp" value="2014-09-24T23:55:14.000+10:00"/>
			<string key="Activity" value="ER Sepsis Triage"/>
			<string key="org:resource" value="A"/>
		</event>
		<event>
			<string key="concept:name" value="Leucocytes"/>
			<string key="lifecycle:transition" value="complete"/>
			<date key="time:timestamp" value="2014-09-25T00:04:00.000+10:00"/>
			<string key="Activity" value="Leucocytes"/>
			<string key="org:resource" value="B"/>
		</event>
		<event>
			<string key="concept:name" value="LacticAcid"/>
			<string key="lifecycle:transition" value="complete"/>
			<date key="time:timestamp" value="2014-09-25T00:04:00.000+10:00"/>
			<string key="Activity" value="LacticAcid"/>
			<string key="org:resource" value="B"/>
		</event>
		<event>
			<string key="concept:name" value="CRP"/>
			<string key="lifecycle:transition" value="complete"/>
			<date key="time:timestamp" value="2014-09-25T00:04:00.000+10:00"/>
			<string key="Activity" value="CRP"/>
			<string key="org:resource" value="B"/>
		</event>
		<event>
			<string key="concept:name" value="IV Liquid"/>
			<string key="lifecycle:transition" value="complete"/>
			<date key="time:timestamp" value="2014-09-25T01:20:09.000+10:00"/>
			<string key="Activity" value="IV Liquid"/>
			<string key="org:resource" value="A"/>
		</event>
		<event>
			<string key="concept:name" value="IV Antibiotics"/>
			<string key="lifecycle:transition" value="complete"/>
			<date key="time:timestamp" value="2014-09-25T02:50:15.000+10:00"/>
			<string key="Activity" value="IV Antibiotics"/>
			<string key="org:resource" value="A"/>
		</event>
		<event>
			<string key="concept:name" value="Admission NC"/>
			<string key="lifecycle:transition" value="complete"/>
			<date key="time:timestamp" value="2014-09-25T04:22:34.000+10:00"/>
			<string key="Activity" value="Admission NC"/>
			<string key="org:resource" value="O"/>
		</event>
		<event>
			<string key="concept:name" value="CRP"/>
			<string key="lifecycle:transition" value="complete"/>
			<date key="time:timestamp" value="2014-09-27T17:00:00.000+10:00"/>
			<string key="Activity" value="CRP"/>
			<string key="org:resource" value="B"/>
		</event>
		<event>
			<string key="concept:name" value="Leucocytes"/>
			<string key="lifecycle:transition" value="complete"/>
			<date key="time:timestamp" value="2014-09-27T17:00:00.000+10:00"/>
			<string key="Activity" value="Leucocytes"/>
			<string key="org:resource" value="B"/>
		</event>
		<event>
			<string key="concept:name" value="Release A"/>
			<string key="lifecycle:transition" value="complete"/>
			<date key="time:timestamp" value="2014-09-30T19:30:00.000+10:00"/>
			<string key="Activity" value="Release A"/>
			<string key="org:resource" value="E"/>
		</event>
		<event>
			<string key="concept:name" value="Return ER"/>
			<string key="lifecycle:transition" value="complete"/>
			<date key="time:timestamp" value="2014-12-03T03:47:17.000+10:00"/>
			<string key="Activity" value="Return ER"/>
			<string key="org:resource" value="?"/>
		</event>
	</trace>
	<trace>
		<string key="concept:name" value="BC"/>
		<string key="variant" value="Variant 2"/>
		<int key="variant-index" value="2"/>
		<string key="creator" value="Fluxicon Disco"/>
		<event>
			<string key="concept:name" value="ER Registration"/>
			<string key="lifecycle:transition" value="complete"/>
			<date key="time:timestamp" value="2015-02-08T00:14:13.000+10:00"/>
			<string key="Activity" value="ER Registration"/>
			<string key="org:resource" value="A"/>
		</event>
		<event>
			<string key="concept:name" value="ER Triage"/>
			<string key="lifecycle:transition" value="complete"/>
			<date key="time:timestamp" value="2015-02-08T00:43:50.000+10:00"/>
			<string key="Activity" value="ER Triage"/>
			<string key="org:resource" value="C"/>
		</event>
		<event>
			<string key="concept:name" value="ER Sepsis Triage"/>
			<string key="lifecycle:transition" value="complete"/>
			<date key="time:timestamp" value="2015-02-08T00:45:17.000+10:00"/>
			<string key="Activity" value="ER Sepsis Triage"/>
			<string key="org:resource" value="A"/>
		</event>
		<event>
			<string key="concept:name" value="Leucocytes"/>
			<string key="lifecycle:transition" value="complete"/>
			<date key="time:timestamp" value="2015-02-08T01:23:00.000+10:00"/>
			<string key="Activity" value="Leucocytes"/>
			<string key="org:resource" value="B"/>
		</event>
		<event>
			<string key="concept:name" value="CRP"/>
			<string key="lifecycle:transition" value="complete"/>
			<date key="time:timestamp" value="2015-02-08T01:23:00.000+10:00"/>
			<string key="Activity" value="CRP"/>
			<string key="org:resource" value="B"/>
		</event>
	</trace>
	<trace>
		<string key="concept:name" value="CC"/>
		<string key="variant" value="Variant 117"/>
		<int key="variant-index" value="117"/>
		<string key="creator" value="Fluxicon Disco"/>
		<event>
			<string key="concept:name" value="ER Registration"/>
			<string key="lifecycle:transition" value="complete"/>
			<date key="time:timestamp" value="2015-02-23T09:50:05.000+10:00"/>
			<string key="Activity" value="ER Registration"/>
			<string key="org:resource" value="A"/>
		</event>
		<event>
			<string key="concept:name" value="ER Triage"/>
			<string key="lifecycle:transition" value="complete"/>
			<date key="time:timestamp" value="2015-02-23T10:00:26.000+10:00"/>
			<string key="Activity" value="ER Triage"/>
			<string key="org:resource" value="C"/>
		</event>
		<event>
			<string key="concept:name" value="ER Sepsis Triage"/>
			<string key="lifecycle:transition" value="complete"/>
			<date key="time:timestamp" value="2015-02-23T10:00:45.000+10:00"/>
			<string key="Activity" value="ER Sepsis Triage"/>
			<string key="org:resource" value="A"/>
		</event>
		<event>
			<string key="concept:name" value="IV Liquid"/>
			<string key="lifecycle:transition" value="complete"/>
			<date key="time:timestamp" value="2015-02-23T10:01:18.000+10:00"/>
			<string key="Activity" value="IV Liquid"/>
			<string key="org:resource" value="A"/>
		</event>
		<event>
			<string key="concept:name" value="IV Antibiotics"/>
			<string key="lifecycle:transition" value="complete"/>
			<date key="time:timestamp" value="2015-02-23T10:01:22.000+10:00"/>
			<string key="Activity" value="IV Antibiotics"/>
			<string key="org:resource" value="A"/>
		</event>
		<event>
			<string key="concept:name" value="CRP"/>
			<string key="lifecycle:transition" value="complete"/>
			<date key="time:timestamp" value="2015-02-23T10:16:00.000+10:00"/>
			<string key="Activity" value="CRP"/>
			<string key="org:resource" value="B"/>
		</event>
		<event>
			<string key="concept:name" value="Leucocytes"/>
			<string key="lifecycle:transition" value="complete"/>
			<date key="time:timestamp" value="2015-02-23T10:16:00.000+10:00"/>
			<string key="Activity" value="Leucocytes"/>
			<string key="org:resource" value="B"/>
		</event>
		<event>
			<string key="concept:name" value="LacticAcid"/>
			<string key="lifecycle:transition" value="complete"/>
			<date key="time:timestamp" value="2015-02-23T10:16:00.000+10:00"/>
			<string key="Activity" value="LacticAcid"/>
			<string key="org:resource" value="B"/>
		</event>
		<event>
			<string key="concept:name" value="Admission NC"/>
			<string key="lifecycle:transition" value="complete"/>
			<date key="time:timestamp" value="2015-02-23T12:03:25.000+10:00"/>
			<string key="Activity" value="Admission NC"/>
			<string key="org:resource" value="Q"/>
		</event>
		<event>
			<string key="concept:name" value="Admission NC"/>
			<string key="lifecycle:transition" value="complete"/>
			<date key="time:timestamp" value="2015-02-24T00:15:00.000+10:00"/>
			<string key="Activity" value="Admission NC"/>
			<string key="org:resource" value="O"/>
		</event>
		<event>
			<string key="concept:name" value="CRP"/>
			<string key="lifecycle:transition" value="complete"/>
			<date key="time:timestamp" value="2015-02-24T17:00:00.000+10:00"/>
			<string key="Activity" value="CRP"/>
			<string key="org:resource" value="B"/>
		</event>
		<event>
			<string key="concept:name" value="Leucocytes"/>
			<string key="lifecycle:transition" value="complete"/>
			<date key="time:timestamp" value="2015-02-24T17:00:00.000+10:00"/>
			<string key="Activity" value="Leucocytes"/>
			<string key="org:resource" value="B"/>
		</event>
		<event>
			<string key="concept:name" value="Release D"/>
			<string key="lifecycle:transition" value="complete"/>
			<date key="time:timestamp" value="2015-02-25T18:49:39.000+10:00"/>
			<string key="Activity" value="Release D"/>
			<string key="org:resource" value="E"/>
		</event>
		<event>
			<string key="concept:name" value="Return ER"/>
			<string key="lifecycle:transition" value="complete"/>
			<date key="time:timestamp" value="2015-02-26T23:18:29.000+10:00"/>
			<string key="Activity" value="Return ER"/>
			<string key="org:resource" value="?"/>
		</event>
	</trace>
	<trace>
		<string key="concept:name" value="DC"/>
		<string key="variant" value="Variant 60"/>
		<int key="variant-index" value="60"/>
		<string key="creator" value="Fluxicon Disco"/>
		<event>
			<string key="concept:name" value="ER Registration"/>
			<string key="lifecycle:transition" value="complete"/>
			<date key="time:timestamp" value="2014-03-08T12:44:37.000+10:00"/>
			<string key="Activity" value="ER Registration"/>
			<string key="org:resource" value="A"/>
		</event>
		<event>
			<string key="concept:name" value="ER Triage"/>
			<string key="lifecycle:transition" value="complete"/>
			<date key="time:timestamp" value="2014-03-08T12:54:54.000+10:00"/>
			<string key="Activity" value="ER Triage"/>
			<string key="org:resource" value="C"/>
		</event>
		<event>
			<string key="concept:name" value="ER Sepsis Triage"/>
			<string key="lifecycle:transition" value="complete"/>
			<date key="time:timestamp" value="2014-03-08T12:55:06.000+10:00"/>
			<string key="Activity" value="ER Sepsis Triage"/>
			<string key="org:resource" value="A"/>
		</event>
		<event>
			<string key="concept:name" value="LacticAcid"/>
			<string key="lifecycle:transition" value="complete"/>
			<date key="time:timestamp" value="2014-03-08T12:58:00.000+10:00"/>
			<string key="Activity" value="LacticAcid"/>
			<string key="org:resource" value="B"/>
		</event>
		<event>
			<string key="concept:name" value="Leucocytes"/>
			<string key="lifecycle:transition" value="complete"/>
			<date key="time:timestamp" value="2014-03-08T12:58:00.000+10:00"/>
			<string key="Activity" value="Leucocytes"/>
			<string key="org:resource" value="B"/>
		</event>
		<event>
			<string key="concept:name" value="CRP"/>
			<string key="lifecycle:transition" value="complete"/>
			<date key="time:timestamp" value="2014-03-08T12:58:00.000+10:00"/>
			<string key="Activity" value="CRP"/>
			<string key="org:resource" value="B"/>
		</event>
		<event>
			<string key="concept:name" value="IV Liquid"/>
			<string key="lifecycle:transition" value="complete"/>
			<date key="time:timestamp" value="2014-03-08T13:30:51.000+10:00"/>
			<string key="Activity" value="IV Liquid"/>
			<string key="org:resource" value="A"/>
		</event>
		<event>
			<string key="concept:name" value="IV Antibiotics"/>
			<string key="lifecycle:transition" value="complete"/>
			<date key="time:timestamp" value="2014-03-08T13:31:17.000+10:00"/>
			<string key="Activity" value="IV Antibiotics"/>
			<string key="org:resource" value="A"/>
		</event>
		<event>
			<string key="concept:name" value="Admission NC"/>
			<string key="lifecycle:transition" value="complete"/>
			<date key="time:timestamp" value="2014-03-08T14:32:44.000+10:00"/>
			<string key="Activity" value="Admission NC"/>
			<string key="org:resource" value="F"/>
		</event>
		<event>
			<string key="concept:name" value="CRP"/>
			<string key="lifecycle:transition" value="complete"/>
			<date key="time:timestamp" value="2014-03-10T17:00:00.000+10:00"/>
			<string key="Activity" value="CRP"/>
			<string key="org:resource" value="B"/>
		</event>
		<event>
			<string key="concept:name" value="Release A"/>
			<string key="lifecycle:transition" value="complete"/>
			<date key="time:timestamp" value="2014-03-13T23:00:00.000+10:00"/>
			<string key="Activity" value="Release A"/>
			<string key="org:resource" value="E"/>
		</event>
		<event>
			<string key="concept:name" value="Return ER"/>
			<string key="lifecycle:transition" value="complete"/>
			<date key="time:timestamp" value="2014-11-26T12:05:34.000+10:00"/>
			<string key="Activity" value="Return ER"/>
			<string key="org:resource" value="?"/>
		</event>
	</trace>
	<trace>
		<string key="concept:name" value="EC"/>
		<string key="variant" value="Variant 118"/>
		<int key="variant-index" value="118"/>
		<string key="creator" value="Fluxicon Disco"/>
		<event>
			<string key="concept:name" value="ER Registration"/>
			<string key="lifecycle:transition" value="complete"/>
			<date key="time:timestamp" value="2014-02-27T17:58:20.000+10:00"/>
			<string key="Activity" value="ER Registration"/>
			<string key="org:resource" value="A"/>
		</event>
		<event>
			<string key="concept:name" value="ER Triage"/>
			<string key="lifecycle:transition" value="complete"/>
			<date key="time:timestamp" value="2014-02-27T18:01:06.000+10:00"/>
			<string key="Activity" value="ER Triage"/>
			<string key="org:resource" value="C"/>
		</event>
		<event>
			<string key="concept:name" value="ER Sepsis Triage"/>
			<string key="lifecycle:transition" value="complete"/>
			<date key="time:timestamp" value="2014-02-27T18:01:57.000+10:00"/>
			<string key="Activity" value="ER Sepsis Triage"/>
			<string key="org:resource" value="A"/>
		</event>
		<event>
			<string key="concept:name" value="LacticAcid"/>
			<string key="lifecycle:transition" value="complete"/>
			<date key="time:timestamp" value="2014-02-27T18:30:00.000+10:00"/>
			<string key="Activity" value="LacticAcid"/>
			<string key="org:resource" value="B"/>
		</event>
		<event>
			<string key="concept:name" value="Leucocytes"/>
			<string key="lifecycle:transition" value="complete"/>
			<date key="time:timestamp" value="2014-02-27T18:30:00.000+10:00"/>
			<string key="Activity" value="Leucocytes"/>
			<string key="org:resource" value="B"/>
		</event>
		<event>
			<string key="concept:name" value="CRP"/>
			<string key="lifecycle:transition" value="complete"/>
			<date key="time:timestamp" value="2014-02-27T18:30:00.000+10:00"/>
			<string key="Activity" value="CRP"/>
			<string key="org:resource" value="B"/>
		</event>
		<event>
			<string key="concept:name" value="IV Liquid"/>
			<string key="lifecycle:transition" value="complete"/>
			<date key="time:timestamp" value="2014-02-27T20:07:18.000+10:00"/>
			<string key="Activity" value="IV Liquid"/>
			<string key="org:resource" value="A"/>
		</event>
		<event>
			<string key="concept:name" value="IV Antibiotics"/>
			<string key="lifecycle:transition" value="complete"/>
			<date key="time:timestamp" value="2014-02-27T22:07:27.000+10:00"/>
			<string key="Activity" value="IV Antibiotics"/>
			<string key="org:resource" value="A"/>
		</event>
		<event>
			<string key="concept:name" value="Admission NC"/>
			<string key="lifecycle:transition" value="complete"/>
			<date key="time:timestamp" value="2014-02-27T22:08:40.000+10:00"/>
			<string key="Activity" value="Admission NC"/>
			<string key="org:resource" value="F"/>
		</event>
		<event>
			<string key="concept:name" value="CRP"/>
			<string key="lifecycle:transition" value="complete"/>
			<date key="time:timestamp" value="2014-03-02T15:22:00.000+10:00"/>
			<string key="Activity" value="CRP"/>
			<string key="org:resource" value="B"/>
		</event>
		<event>
			<string key="concept:name" value="Leucocytes"/>
			<string key="lifecycle:transition" value="complete"/>
			<date key="time:timestamp" value="2014-03-02T15:22:00.000+10:00"/>
			<string key="Activity" value="Leucocytes"/>
			<string key="org:resource" value="B"/>
		</event>
		<event>
			<string key="concept:name" value="Leucocytes"/>
			<string key="lifecycle:transition" value="complete"/>
			<date key="time:timestamp" value="2014-03-03T16:00:00.000+10:00"/>
			<string key="Activity" value="Leucocytes"/>
			<string key="org:resource" value="B"/>
		</event>
		<event>
			<string key="concept:name" value="CRP"/>
			<string key="lifecycle:transition" value="complete"/>
			<date key="time:timestamp" value="2014-03-03T16:00:00.000+10:00"/>
			<string key="Activity" value="CRP"/>
			<string key="org:resource" value="B"/>
		</event>
		<event>
			<string key="concept:name" value="Leucocytes"/>
			<string key="lifecycle:transition" value="complete"/>
			<date key="time:timestamp" value="2014-03-05T16:00:00.000+10:00"/>
			<string key="Activity" value="Leucocytes"/>
			<string key="org:resource" value="B"/>
		</event>
		<event>
			<string key="concept:name" value="CRP"/>
			<string key="lifecycle:transition" value="complete"/>
			<date key="time:timestamp" value="2014-03-05T16:00:00.000+10:00"/>
			<string key="Activity" value="CRP"/>
			<string key="org:resource" value="B"/>
		</event>
		<event>
			<string key="concept:name" value="Leucocytes"/>
			<string key="lifecycle:transition" value="complete"/>
			<date key="time:timestamp" value="2014-03-15T16:00:00.000+10:00"/>
			<string key="Activity" value="Leucocytes"/>
			<string key="org:resource" value="B"/>
		</event>
		<event>
			<string key="concept:name" value="Release A"/>
			<string key="lifecycle:transition" value="complete"/>
			<date key="time:timestamp" value="2014-03-16T18:30:00.000+10:00"/>
			<string key="Activity" value="Release A"/>
			<string key="org:resource" value="E"/>
		</event>
	</trace>
	<trace>
		<string key="concept:name" value="FC"/>
		<string key="variant" value="Variant 9"/>
		<int key="variant-index" value="9"/>
		<string key="creator" value="Fluxicon Disco"/>
		<event>
			<string key="concept:name" value="ER Registration"/>
			<string key="lifecycle:transition" value="complete"/>
			<date key="time:timestamp" value="2014-03-11T22:36:01.000+10:00"/>
			<string key="Activity" value="ER Registration"/>
			<string key="org:resource" value="A"/>
		</event>
		<event>
			<string key="concept:name" value="ER Triage"/>
			<string key="lifecycle:transition" value="complete"/>
			<date key="time:timestamp" value="2014-03-11T22:56:49.000+10:00"/>
			<string key="Activity" value="ER Triage"/>
			<string key="org:resource" value="C"/>
		</event>
		<event>
			<string key="concept:name" value="ER Sepsis Triage"/>
			<string key="lifecycle:transition" value="complete"/>
			<date key="time:timestamp" value="2014-03-11T22:57:07.000+10:00"/>
			<string key="Activity" value="ER Sepsis Triage"/>
			<string key="org:resource" value="A"/>
		</event>
		<event>
			<string key="concept:name" value="Leucocytes"/>
			<string key="lifecycle:transition" value="complete"/>
			<date key="time:timestamp" value="2014-03-11T23:29:00.000+10:00"/>
			<string key="Activity" value="Leucocytes"/>
			<string key="org:resource" value="B"/>
		</event>
		<event>
			<string key="concept:name" value="CRP"/>
			<string key="lifecycle:transition" value="complete"/>
			<date key="time:timestamp" value="2014-03-11T23:29:00.000+10:00"/>
			<string key="Activity" value="CRP"/>
			<string key="org:resource" value="B"/>
		</event>
		<event>
			<string key="concept:name" value="Admission NC"/>
			<string key="lifecycle:transition" value="complete"/>
			<date key="time:timestamp" value="2014-03-12T01:56:39.000+10:00"/>
			<string key="Activity" value="Admission NC"/>
			<string key="org:resource" value="R"/>
		</event>
		<event>
			<string key="concept:name" value="Release A"/>
			<string key="lifecycle:transition" value="complete"/>
			<date key="time:timestamp" value="2014-03-13T19:00:00.000+10:00"/>
			<string key="Activity" value="Release A"/>
			<string key="org:resource" value="E"/>
		</event>
	</trace>
	<trace>
		<string key="concept:name" value="GC"/>
		<string key="variant" value="Variant 119"/>
		<int key="variant-index" value="119"/>
		<string key="creator" value="Fluxicon Disco"/>
		<event>
			<string key="concept:name" value="ER Registration"/>
			<string key="lifecycle:transition" value="complete"/>
			<date key="time:timestamp" value="2014-08-25T14:18:21.000+10:00"/>
			<string key="Activity" value="ER Registration"/>
			<string key="org:resource" value="A"/>
		</event>
		<event>
			<string key="concept:name" value="ER Triage"/>
			<string key="lifecycle:transition" value="complete"/>
			<date key="time:timestamp" value="2014-08-25T14:21:04.000+10:00"/>
			<string key="Activity" value="ER Triage"/>
			<string key="org:resource" value="C"/>
		</event>
		<event>
			<string key="concept:name" value="ER Sepsis Triage"/>
			<string key="lifecycle:transition" value="complete"/>
			<date key="time:timestamp" value="2014-08-25T14:36:36.000+10:00"/>
			<string key="Activity" value="ER Sepsis Triage"/>
			<string key="org:resource" value="A"/>
		</event>
		<event>
			<string key="concept:name" value="IV Liquid"/>
			<string key="lifecycle:transition" value="complete"/>
			<date key="time:timestamp" value="2014-08-25T14:37:01.000+10:00"/>
			<string key="Activity" value="IV Liquid"/>
			<string key="org:resource" value="A"/>
		</event>
		<event>
			<string key="concept:name" value="IV Antibiotics"/>
			<string key="lifecycle:transition" value="complete"/>
			<date key="time:timestamp" value="2014-08-25T14:37:15.000+10:00"/>
			<string key="Activity" value="IV Antibiotics"/>
			<string key="org:resource" value="A"/>
		</event>
		<event>
			<string key="concept:name" value="Leucocytes"/>
			<string key="lifecycle:transition" value="complete"/>
			<date key="time:timestamp" value="2014-08-25T14:39:00.000+10:00"/>
			<string key="Activity" value="Leucocytes"/>
			<string key="org:resource" value="B"/>
		</event>
		<event>
			<string key="concept:name" value="CRP"/>
			<string key="lifecycle:transition" value="complete"/>
			<date key="time:timestamp" value="2014-08-25T14:39:00.000+10:00"/>
			<string key="Activity" value="CRP"/>
			<string key="org:resource" value="B"/>
		</event>
		<event>
			<string key="concept:name" value="LacticAcid"/>
			<string key="lifecycle:transition" value="complete"/>
			<date key="time:timestamp" value="2014-08-25T14:39:00.000+10:00"/>
			<string key="Activity" value="LacticAcid"/>
			<string key="org:resource" value="B"/>
		</event>
		<event>
			<string key="concept:name" value="Admission NC"/>
			<string key="lifecycle:transition" value="complete"/>
			<date key="time:timestamp" value="2014-08-25T16:24:35.000+10:00"/>
			<string key="Activity" value="Admission NC"/>
			<string key="org:resource" value="R"/>
		</event>
		<event>
			<string key="concept:name" value="CRP"/>
			<string key="lifecycle:transition" value="complete"/>
			<date key="time:timestamp" value="2014-08-29T00:00:00.000+10:00"/>
			<string key="Activity" value="CRP"/>
			<string key="org:resource" value="B"/>
		</event>
		<event>
			<string key="concept:name" value="Leucocytes"/>
			<string key="lifecycle:transition" value="complete"/>
			<date key="time:timestamp" value="2014-08-29T00:00:00.000+10:00"/>
			<string key="Activity" value="Leucocytes"/>
			<string key="org:resource" value="B"/>
		</event>
		<event>
			<string key="concept:name" value="Release A"/>
			<string key="lifecycle:transition" value="complete"/>
			<date key="time:timestamp" value="2014-08-31T18:00:00.000+10:00"/>
			<string key="Activity" value="Release A"/>
			<string key="org:resource" value="E"/>
		</event>
	</trace>
	<trace>
		<string key="concept:name" value="HC"/>
		<string key="variant" value="Variant 2"/>
		<int key="variant-index" value="2"/>
		<string key="creator" value="Fluxicon Disco"/>
		<event>
			<string key="concept:name" value="ER Registration"/>
			<string key="lifecycle:transition" value="complete"/>
			<date key="time:timestamp" value="2014-04-30T04:06:23.000+10:00"/>
			<string key="Activity" value="ER Registration"/>
			<string key="org:resource" value="A"/>
		</event>
		<event>
			<string key="concept:name" value="ER Triage"/>
			<string key="lifecycle:transition" value="complete"/>
			<date key="time:timestamp" value="2014-04-30T04:12:55.000+10:00"/>
			<string key="Activity" value="ER Triage"/>
			<string key="org:resource" value="C"/>
		</event>
		<event>
			<string key="concept:name" value="ER Sepsis Triage"/>
			<string key="lifecycle:transition" value="complete"/>
			<date key="time:timestamp" value="2014-04-30T04:14:03.000+10:00"/>
			<string key="Activity" value="ER Sepsis Triage"/>
			<string key="org:resource" value="A"/>
		</event>
		<event>
			<string key="concept:name" value="Leucocytes"/>
			<string key="lifecycle:transition" value="complete"/>
			<date key="time:timestamp" value="2014-04-30T04:41:00.000+10:00"/>
			<string key="Activity" value="Leucocytes"/>
			<string key="org:resource" value="B"/>
		</event>
		<event>
			<string key="concept:name" value="CRP"/>
			<string key="lifecycle:transition" value="complete"/>
			<date key="time:timestamp" value="2014-04-30T04:41:00.000+10:00"/>
			<string key="Activity" value="CRP"/>
			<string key="org:resource" value="B"/>
		</event>
	</trace>
	<trace>
		<string key="concept:name" value="IC"/>
		<string key="variant" value="Variant 120"/>
		<int key="variant-index" value="120"/>
		<string key="creator" value="Fluxicon Disco"/>
		<event>
			<string key="concept:name" value="ER Triage"/>
			<string key="lifecycle:transition" value="complete"/>
			<date key="time:timestamp" value="2014-04-10T10:09:50.000+10:00"/>
			<string key="Activity" value="ER Triage"/>
			<string key="org:resource" value="C"/>
		</event>
		<event>
			<string key="concept:name" value="ER Registration"/>
			<string key="lifecycle:transition" value="complete"/>
			<date key="time:timestamp" value="2014-04-10T13:24:57.000+10:00"/>
			<string key="Activity" value="ER Registration"/>
			<string key="org:resource" value="A"/>
		</event>
		<event>
			<string key="concept:name" value="ER Sepsis Triage"/>
			<string key="lifecycle:transition" value="complete"/>
			<date key="time:timestamp" value="2014-04-10T13:26:32.000+10:00"/>
			<string key="Activity" value="ER Sepsis Triage"/>
			<string key="org:resource" value="A"/>
		</event>
		<event>
			<string key="concept:name" value="IV Liquid"/>
			<string key="lifecycle:transition" value="complete"/>
			<date key="time:timestamp" value="2014-04-10T13:52:45.000+10:00"/>
			<string key="Activity" value="IV Liquid"/>
			<string key="org:resource" value="A"/>
		</event>
		<event>
			<string key="concept:name" value="IV Antibiotics"/>
			<string key="lifecycle:transition" value="complete"/>
			<date key="time:timestamp" value="2014-04-10T13:52:59.000+10:00"/>
			<string key="Activity" value="IV Antibiotics"/>
			<string key="org:resource" value="A"/>
		</event>
		<event>
			<string key="concept:name" value="Leucocytes"/>
			<string key="lifecycle:transition" value="complete"/>
			<date key="time:timestamp" value="2014-04-10T13:53:00.000+10:00"/>
			<string key="Activity" value="Leucocytes"/>
			<string key="org:resource" value="B"/>
		</event>
		<event>
			<string key="concept:name" value="CRP"/>
			<string key="lifecycle:transition" value="complete"/>
			<date key="time:timestamp" value="2014-04-10T13:53:00.000+10:00"/>
			<string key="Activity" value="CRP"/>
			<string key="org:resource" value="B"/>
		</event>
		<event>
			<string key="concept:name" value="LacticAcid"/>
			<string key="lifecycle:transition" value="complete"/>
			<date key="time:timestamp" value="2014-04-10T13:53:00.000+10:00"/>
			<string key="Activity" value="LacticAcid"/>
			<string key="org:resource" value="B"/>
		</event>
		<event>
			<string key="concept:name" value="Admission NC"/>
			<string key="lifecycle:transition" value="complete"/>
			<date key="time:timestamp" value="2014-04-10T17:20:12.000+10:00"/>
			<string key="Activity" value="Admission NC"/>
			<string key="org:resource" value="R"/>
		</event>
		<event>
			<string key="concept:name" value="Leucocytes"/>
			<string key="lifecycle:transition" value="complete"/>
			<date key="time:timestamp" value="2014-04-15T17:00:00.000+10:00"/>
			<string key="Activity" value="Leucocytes"/>
			<string key="org:resource" value="B"/>
		</event>
		<event>
			<string key="concept:name" value="Release A"/>
			<string key="lifecycle:transition" value="complete"/>
			<date key="time:timestamp" value="2014-04-18T23:00:00.000+10:00"/>
			<string key="Activity" value="Release A"/>
			<string key="org:resource" value="E"/>
		</event>
		<event>
			<string key="concept:name" value="Return ER"/>
			<string key="lifecycle:transition" value="complete"/>
			<date key="time:timestamp" value="2014-06-13T00:35:29.000+10:00"/>
			<string key="Activity" value="Return ER"/>
			<string key="org:resource" value="?"/>
		</event>
	</trace>
	<trace>
		<string key="concept:name" value="JC"/>
		<string key="variant" value="Variant 121"/>
		<int key="variant-index" value="121"/>
		<string key="creator" value="Fluxicon Disco"/>
		<event>
			<string key="concept:name" value="ER Registration"/>
			<string key="lifecycle:transition" value="complete"/>
			<date key="time:timestamp" value="2014-03-01T01:31:31.000+10:00"/>
			<string key="Activity" value="ER Registration"/>
			<string key="org:resource" value="A"/>
		</event>
		<event>
			<string key="concept:name" value="ER Triage"/>
			<string key="lifecycle:transition" value="complete"/>
			<date key="time:timestamp" value="2014-03-01T01:32:58.000+10:00"/>
			<string key="Activity" value="ER Triage"/>
			<string key="org:resource" value="C"/>
		</event>
		<event>
			<string key="concept:name" value="ER Sepsis Triage"/>
			<string key="lifecycle:transition" value="complete"/>
			<date key="time:timestamp" value="2014-03-01T01:33:14.000+10:00"/>
			<string key="Activity" value="ER Sepsis Triage"/>
			<string key="org:resource" value="A"/>
		</event>
		<event>
			<string key="concept:name" value="IV Liquid"/>
			<string key="lifecycle:transition" value="complete"/>
			<date key="time:timestamp" value="2014-03-01T01:35:05.000+10:00"/>
			<string key="Activity" value="IV Liquid"/>
			<string key="org:resource" value="A"/>
		</event>
		<event>
			<string key="concept:name" value="IV Antibiotics"/>
			<string key="lifecycle:transition" value="complete"/>
			<date key="time:timestamp" value="2014-03-01T01:35:24.000+10:00"/>
			<string key="Activity" value="IV Antibiotics"/>
			<string key="org:resource" value="A"/>
		</event>
		<event>
			<string key="concept:name" value="Leucocytes"/>
			<string key="lifecycle:transition" value="complete"/>
			<date key="time:timestamp" value="2014-03-01T01:37:00.000+10:00"/>
			<string key="Activity" value="Leucocytes"/>
			<string key="org:resource" value="B"/>
		</event>
		<event>
			<string key="concept:name" value="CRP"/>
			<string key="lifecycle:transition" value="complete"/>
			<date key="time:timestamp" value="2014-03-01T01:37:00.000+10:00"/>
			<string key="Activity" value="CRP"/>
			<string key="org:resource" value="B"/>
		</event>
		<event>
			<string key="concept:name" value="LacticAcid"/>
			<string key="lifecycle:transition" value="complete"/>
			<date key="time:timestamp" value="2014-03-01T01:37:00.000+10:00"/>
			<string key="Activity" value="LacticAcid"/>
			<string key="org:resource" value="B"/>
		</event>
		<event>
			<string key="concept:name" value="Admission NC"/>
			<string key="lifecycle:transition" value="complete"/>
			<date key="time:timestamp" value="2014-03-01T04:18:24.000+10:00"/>
			<string key="Activity" value="Admission NC"/>
			<string key="org:resource" value="Q"/>
		</event>
		<event>
			<string key="concept:name" value="CRP"/>
			<string key="lifecycle:transition" value="complete"/>
			<date key="time:timestamp" value="2014-03-01T16:00:00.000+10:00"/>
			<string key="Activity" value="CRP"/>
			<string key="org:resource" value="B"/>
		</event>
		<event>
			<string key="concept:name" value="Leucocytes"/>
			<string key="lifecycle:transition" value="complete"/>
			<date key="time:timestamp" value="2014-03-01T16:00:00.000+10:00"/>
			<string key="Activity" value="Leucocytes"/>
			<string key="org:resource" value="B"/>
		</event>
		<event>
			<string key="concept:name" value="CRP"/>
			<string key="lifecycle:transition" value="complete"/>
			<date key="time:timestamp" value="2014-03-03T16:00:00.000+10:00"/>
			<string key="Activity" value="CRP"/>
			<string key="org:resource" value="B"/>
		</event>
		<event>
			<string key="concept:name" value="Leucocytes"/>
			<string key="lifecycle:transition" value="complete"/>
			<date key="time:timestamp" value="2014-03-03T16:00:00.000+10:00"/>
			<string key="Activity" value="Leucocytes"/>
			<string key="org:resource" value="B"/>
		</event>
		<event>
			<string key="concept:name" value="Release A"/>
			<string key="lifecycle:transition" value="complete"/>
			<date key="time:timestamp" value="2014-03-05T20:15:00.000+10:00"/>
			<string key="Activity" value="Release A"/>
			<string key="org:resource" value="E"/>
		</event>
		<event>
			<string key="concept:name" value="Return ER"/>
			<string key="lifecycle:transition" value="complete"/>
			<date key="time:timestamp" value="2014-05-21T04:46:05.000+10:00"/>
			<string key="Activity" value="Return ER"/>
			<string key="org:resource" value="?"/>
		</event>
	</trace>
	<trace>
		<string key="concept:name" value="KC"/>
		<string key="variant" value="Variant 122"/>
		<int key="variant-index" value="122"/>
		<string key="creator" value="Fluxicon Disco"/>
		<event>
			<string key="concept:name" value="ER Registration"/>
			<string key="lifecycle:transition" value="complete"/>
			<date key="time:timestamp" value="2014-06-05T16:25:58.000+10:00"/>
			<string key="Activity" value="ER Registration"/>
			<string key="org:resource" value="A"/>
		</event>
		<event>
			<string key="concept:name" value="ER Triage"/>
			<string key="lifecycle:transition" value="complete"/>
			<date key="time:timestamp" value="2014-06-05T16:34:31.000+10:00"/>
			<string key="Activity" value="ER Triage"/>
			<string key="org:resource" value="C"/>
		</event>
		<event>
			<string key="concept:name" value="ER Sepsis Triage"/>
			<string key="lifecycle:transition" value="complete"/>
			<date key="time:timestamp" value="2014-06-05T16:34:46.000+10:00"/>
			<string key="Activity" value="ER Sepsis Triage"/>
			<string key="org:resource" value="A"/>
		</event>
		<event>
			<string key="concept:name" value="Leucocytes"/>
			<string key="lifecycle:transition" value="complete"/>
			<date key="time:timestamp" value="2014-06-05T16:56:00.000+10:00"/>
			<string key="Activity" value="Leucocytes"/>
			<string key="org:resource" value="B"/>
		</event>
		<event>
			<string key="concept:name" value="LacticAcid"/>
			<string key="lifecycle:transition" value="complete"/>
			<date key="time:timestamp" value="2014-06-05T16:56:00.000+10:00"/>
			<string key="Activity" value="LacticAcid"/>
			<string key="org:resource" value="B"/>
		</event>
		<event>
			<string key="concept:name" value="CRP"/>
			<string key="lifecycle:transition" value="complete"/>
			<date key="time:timestamp" value="2014-06-05T16:56:00.000+10:00"/>
			<string key="Activity" value="CRP"/>
			<string key="org:resource" value="B"/>
		</event>
		<event>
			<string key="concept:name" value="IV Liquid"/>
			<string key="lifecycle:transition" value="complete"/>
			<date key="time:timestamp" value="2014-06-05T17:13:54.000+10:00"/>
			<string key="Activity" value="IV Liquid"/>
			<string key="org:resource" value="A"/>
		</event>
		<event>
			<string key="concept:name" value="IV Antibiotics"/>
			<string key="lifecycle:transition" value="complete"/>
			<date key="time:timestamp" value="2014-06-05T17:14:10.000+10:00"/>
			<string key="Activity" value="IV Antibiotics"/>
			<string key="org:resource" value="A"/>
		</event>
		<event>
			<string key="concept:name" value="Admission NC"/>
			<string key="lifecycle:transition" value="complete"/>
			<date key="time:timestamp" value="2014-06-05T19:15:36.000+10:00"/>
			<string key="Activity" value="Admission NC"/>
			<string key="org:resource" value="F"/>
		</event>
		<event>
			<string key="concept:name" value="CRP"/>
			<string key="lifecycle:transition" value="complete"/>
			<date key="time:timestamp" value="2014-06-07T16:00:00.000+10:00"/>
			<string key="Activity" value="CRP"/>
			<string key="org:resource" value="B"/>
		</event>
		<event>
			<string key="concept:name" value="Leucocytes"/>
			<string key="lifecycle:transition" value="complete"/>
			<date key="time:timestamp" value="2014-06-07T16:00:00.000+10:00"/>
			<string key="Activity" value="Leucocytes"/>
			<string key="org:resource" value="B"/>
		</event>
		<event>
			<string key="concept:name" value="CRP"/>
			<string key="lifecycle:transition" value="complete"/>
			<date key="time:timestamp" value="2014-06-08T16:00:00.000+10:00"/>
			<string key="Activity" value="CRP"/>
			<string key="org:resource" value="B"/>
		</event>
		<event>
			<string key="concept:name" value="Release A"/>
			<string key="lifecycle:transition" value="complete"/>
			<date key="time:timestamp" value="2014-06-22T19:00:00.000+10:00"/>
			<string key="Activity" value="Release A"/>
			<string key="org:resource" value="E"/>
		</event>
	</trace>
	<trace>
		<string key="concept:name" value="LC"/>
		<string key="variant" value="Variant 123"/>
		<int key="variant-index" value="123"/>
		<string key="creator" value="Fluxicon Disco"/>
		<event>
			<string key="concept:name" value="ER Registration"/>
			<string key="lifecycle:transition" value="complete"/>
			<date key="time:timestamp" value="2014-05-02T14:09:01.000+10:00"/>
			<string key="Activity" value="ER Registration"/>
			<string key="org:resource" value="A"/>
		</event>
		<event>
			<string key="concept:name" value="ER Triage"/>
			<string key="lifecycle:transition" value="complete"/>
			<date key="time:timestamp" value="2014-05-02T14:10:16.000+10:00"/>
			<string key="Activity" value="ER Triage"/>
			<string key="org:resource" value="C"/>
		</event>
		<event>
			<string key="concept:name" value="ER Sepsis Triage"/>
			<string key="lifecycle:transition" value="complete"/>
			<date key="time:timestamp" value="2014-05-02T14:18:12.000+10:00"/>
			<string key="Activity" value="ER Sepsis Triage"/>
			<string key="org:resource" value="A"/>
		</event>
		<event>
			<string key="concept:name" value="CRP"/>
			<string key="lifecycle:transition" value="complete"/>
			<date key="time:timestamp" value="2014-05-02T14:22:00.000+10:00"/>
			<string key="Activity" value="CRP"/>
			<string key="org:resource" value="B"/>
		</event>
		<event>
			<string key="concept:name" value="LacticAcid"/>
			<string key="lifecycle:transition" value="complete"/>
			<date key="time:timestamp" value="2014-05-02T14:22:00.000+10:00"/>
			<string key="Activity" value="LacticAcid"/>
			<string key="org:resource" value="B"/>
		</event>
		<event>
			<string key="concept:name" value="Leucocytes"/>
			<string key="lifecycle:transition" value="complete"/>
			<date key="time:timestamp" value="2014-05-02T14:22:00.000+10:00"/>
			<string key="Activity" value="Leucocytes"/>
			<string key="org:resource" value="B"/>
		</event>
		<event>
			<string key="concept:name" value="IV Antibiotics"/>
			<string key="lifecycle:transition" value="complete"/>
			<date key="time:timestamp" value="2014-05-02T16:18:33.000+10:00"/>
			<string key="Activity" value="IV Antibiotics"/>
			<string key="org:resource" value="A"/>
		</event>
		<event>
			<string key="concept:name" value="Admission NC"/>
			<string key="lifecycle:transition" value="complete"/>
			<date key="time:timestamp" value="2014-05-02T16:32:22.000+10:00"/>
			<string key="Activity" value="Admission NC"/>
			<string key="org:resource" value="I"/>
		</event>
		<event>
			<string key="concept:name" value="Admission NC"/>
			<string key="lifecycle:transition" value="complete"/>
			<date key="time:timestamp" value="2014-05-02T23:00:30.000+10:00"/>
			<string key="Activity" value="Admission NC"/>
			<string key="org:resource" value="M"/>
		</event>
		<event>
			<string key="concept:name" value="CRP"/>
			<string key="lifecycle:transition" value="complete"/>
			<date key="time:timestamp" value="2014-05-04T17:00:00.000+10:00"/>
			<string key="Activity" value="CRP"/>
			<string key="org:resource" value="B"/>
		</event>
		<event>
			<string key="concept:name" value="CRP"/>
			<string key="lifecycle:transition" value="complete"/>
			<date key="time:timestamp" value="2014-05-08T16:00:00.000+10:00"/>
			<string key="Activity" value="CRP"/>
			<string key="org:resource" value="B"/>
		</event>
		<event>
			<string key="concept:name" value="Leucocytes"/>
			<string key="lifecycle:transition" value="complete"/>
			<date key="time:timestamp" value="2014-05-13T19:00:00.000+10:00"/>
			<string key="Activity" value="Leucocytes"/>
			<string key="org:resource" value="B"/>
		</event>
		<event>
			<string key="concept:name" value="CRP"/>
			<string key="lifecycle:transition" value="complete"/>
			<date key="time:timestamp" value="2014-05-13T19:00:00.000+10:00"/>
			<string key="Activity" value="CRP"/>
			<string key="org:resource" value="B"/>
		</event>
		<event>
			<string key="concept:name" value="CRP"/>
			<string key="lifecycle:transition" value="complete"/>
			<date key="time:timestamp" value="2014-05-16T16:00:00.000+10:00"/>
			<string key="Activity" value="CRP"/>
			<string key="org:resource" value="B"/>
		</event>
		<event>
			<string key="concept:name" value="Leucocytes"/>
			<string key="lifecycle:transition" value="complete"/>
			<date key="time:timestamp" value="2014-05-16T16:00:00.000+10:00"/>
			<string key="Activity" value="Leucocytes"/>
			<string key="org:resource" value="B"/>
		</event>
		<event>
			<string key="concept:name" value="CRP"/>
			<string key="lifecycle:transition" value="complete"/>
			<date key="time:timestamp" value="2014-05-19T19:00:00.000+10:00"/>
			<string key="Activity" value="CRP"/>
			<string key="org:resource" value="B"/>
		</event>
		<event>
			<string key="concept:name" value="Leucocytes"/>
			<string key="lifecycle:transition" value="complete"/>
			<date key="time:timestamp" value="2014-05-21T16:00:00.000+10:00"/>
			<string key="Activity" value="Leucocytes"/>
			<string key="org:resource" value="B"/>
		</event>
		<event>
			<string key="concept:name" value="CRP"/>
			<string key="lifecycle:transition" value="complete"/>
			<date key="time:timestamp" value="2014-05-22T16:00:00.000+10:00"/>
			<string key="Activity" value="CRP"/>
			<string key="org:resource" value="B"/>
		</event>
		<event>
			<string key="concept:name" value="Leucocytes"/>
			<string key="lifecycle:transition" value="complete"/>
			<date key="time:timestamp" value="2014-05-22T16:00:00.000+10:00"/>
			<string key="Activity" value="Leucocytes"/>
			<string key="org:resource" value="B"/>
		</event>
		<event>
			<string key="concept:name" value="Release A"/>
			<string key="lifecycle:transition" value="complete"/>
			<date key="time:timestamp" value="2014-05-24T18:00:00.000+10:00"/>
			<string key="Activity" value="Release A"/>
			<string key="org:resource" value="E"/>
		</event>
		<event>
			<string key="concept:name" value="Return ER"/>
			<string key="lifecycle:transition" value="complete"/>
			<date key="time:timestamp" value="2014-05-26T16:25:58.000+10:00"/>
			<string key="Activity" value="Return ER"/>
			<string key="org:resource" value="?"/>
		</event>
	</trace>
	<trace>
		<string key="concept:name" value="MC"/>
		<string key="variant" value="Variant 124"/>
		<int key="variant-index" value="124"/>
		<string key="creator" value="Fluxicon Disco"/>
		<event>
			<string key="concept:name" value="ER Registration"/>
			<string key="lifecycle:transition" value="complete"/>
			<date key="time:timestamp" value="2013-12-28T01:14:54.000+10:00"/>
			<string key="Activity" value="ER Registration"/>
			<string key="org:resource" value="L"/>
		</event>
		<event>
			<string key="concept:name" value="ER Triage"/>
			<string key="lifecycle:transition" value="complete"/>
			<date key="time:timestamp" value="2013-12-28T01:37:00.000+10:00"/>
			<string key="Activity" value="ER Triage"/>
			<string key="org:resource" value="C"/>
		</event>
		<event>
			<string key="concept:name" value="ER Sepsis Triage"/>
			<string key="lifecycle:transition" value="complete"/>
			<date key="time:timestamp" value="2013-12-28T01:37:13.000+10:00"/>
			<string key="Activity" value="ER Sepsis Triage"/>
			<string key="org:resource" value="L"/>
		</event>
		<event>
			<string key="concept:name" value="IV Liquid"/>
			<string key="lifecycle:transition" value="complete"/>
			<date key="time:timestamp" value="2013-12-28T01:37:52.000+10:00"/>
			<string key="Activity" value="IV Liquid"/>
			<string key="org:resource" value="L"/>
		</event>
		<event>
			<string key="concept:name" value="Leucocytes"/>
			<string key="lifecycle:transition" value="complete"/>
			<date key="time:timestamp" value="2013-12-28T01:51:00.000+10:00"/>
			<string key="Activity" value="Leucocytes"/>
			<string key="org:resource" value="B"/>
		</event>
		<event>
			<string key="concept:name" value="CRP"/>
			<string key="lifecycle:transition" value="complete"/>
			<date key="time:timestamp" value="2013-12-28T01:51:00.000+10:00"/>
			<string key="Activity" value="CRP"/>
			<string key="org:resource" value="B"/>
		</event>
		<event>
			<string key="concept:name" value="LacticAcid"/>
			<string key="lifecycle:transition" value="complete"/>
			<date key="time:timestamp" value="2013-12-28T01:51:00.000+10:00"/>
			<string key="Activity" value="LacticAcid"/>
			<string key="org:resource" value="B"/>
		</event>
		<event>
			<string key="concept:name" value="IV Antibiotics"/>
			<string key="lifecycle:transition" value="complete"/>
			<date key="time:timestamp" value="2013-12-28T05:55:43.000+10:00"/>
			<string key="Activity" value="IV Antibiotics"/>
			<string key="org:resource" value="L"/>
		</event>
		<event>
			<string key="concept:name" value="Admission NC"/>
			<string key="lifecycle:transition" value="complete"/>
			<date key="time:timestamp" value="2013-12-28T05:56:44.000+10:00"/>
			<string key="Activity" value="Admission NC"/>
			<string key="org:resource" value="O"/>
		</event>
		<event>
			<string key="concept:name" value="Leucocytes"/>
			<string key="lifecycle:transition" value="complete"/>
			<date key="time:timestamp" value="2013-12-28T07:52:00.000+10:00"/>
			<string key="Activity" value="Leucocytes"/>
			<string key="org:resource" value="B"/>
		</event>
		<event>
			<string key="concept:name" value="CRP"/>
			<string key="lifecycle:transition" value="complete"/>
			<date key="time:timestamp" value="2013-12-29T17:00:00.000+10:00"/>
			<string key="Activity" value="CRP"/>
			<string key="org:resource" value="B"/>
		</event>
		<event>
			<string key="concept:name" value="Leucocytes"/>
			<string key="lifecycle:transition" value="complete"/>
			<date key="time:timestamp" value="2013-12-29T17:00:00.000+10:00"/>
			<string key="Activity" value="Leucocytes"/>
			<string key="org:resource" value="B"/>
		</event>
		<event>
			<string key="concept:name" value="Release A"/>
			<string key="lifecycle:transition" value="complete"/>
			<date key="time:timestamp" value="2013-12-31T19:00:00.000+10:00"/>
			<string key="Activity" value="Release A"/>
			<string key="org:resource" value="E"/>
		</event>
		<event>
			<string key="concept:name" value="Return ER"/>
			<string key="lifecycle:transition" value="complete"/>
			<date key="time:timestamp" value="2014-01-06T21:15:26.000+10:00"/>
			<string key="Activity" value="Return ER"/>
			<string key="org:resource" value="?"/>
		</event>
	</trace>
	<trace>
		<string key="concept:name" value="NC"/>
		<string key="variant" value="Variant 38"/>
		<int key="variant-index" value="38"/>
		<string key="creator" value="Fluxicon Disco"/>
		<event>
			<string key="concept:name" value="ER Registration"/>
			<string key="lifecycle:transition" value="complete"/>
			<date key="time:timestamp" value="2014-09-11T19:51:28.000+10:00"/>
			<string key="Activity" value="ER Registration"/>
			<string key="org:resource" value="A"/>
		</event>
		<event>
			<string key="concept:name" value="ER Triage"/>
			<string key="lifecycle:transition" value="complete"/>
			<date key="time:timestamp" value="2014-09-11T19:56:31.000+10:00"/>
			<string key="Activity" value="ER Triage"/>
			<string key="org:resource" value="C"/>
		</event>
		<event>
			<string key="concept:name" value="ER Sepsis Triage"/>
			<string key="lifecycle:transition" value="complete"/>
			<date key="time:timestamp" value="2014-09-11T19:56:48.000+10:00"/>
			<string key="Activity" value="ER Sepsis Triage"/>
			<string key="org:resource" value="A"/>
		</event>
		<event>
			<string key="concept:name" value="Leucocytes"/>
			<string key="lifecycle:transition" value="complete"/>
			<date key="time:timestamp" value="2014-09-11T20:12:00.000+10:00"/>
			<string key="Activity" value="Leucocytes"/>
			<string key="org:resource" value="B"/>
		</event>
		<event>
			<string key="concept:name" value="CRP"/>
			<string key="lifecycle:transition" value="complete"/>
			<date key="time:timestamp" value="2014-09-11T20:12:00.000+10:00"/>
			<string key="Activity" value="CRP"/>
			<string key="org:resource" value="B"/>
		</event>
		<event>
			<string key="concept:name" value="IV Antibiotics"/>
			<string key="lifecycle:transition" value="complete"/>
			<date key="time:timestamp" value="2014-09-12T00:45:07.000+10:00"/>
			<string key="Activity" value="IV Antibiotics"/>
			<string key="org:resource" value="A"/>
		</event>
		<event>
			<string key="concept:name" value="IV Liquid"/>
			<string key="lifecycle:transition" value="complete"/>
			<date key="time:timestamp" value="2014-09-12T00:58:59.000+10:00"/>
			<string key="Activity" value="IV Liquid"/>
			<string key="org:resource" value="A"/>
		</event>
	</trace>
	<trace>
		<string key="concept:name" value="OC"/>
		<string key="variant" value="Variant 125"/>
		<int key="variant-index" value="125"/>
		<string key="creator" value="Fluxicon Disco"/>
		<event>
			<string key="concept:name" value="ER Registration"/>
			<string key="lifecycle:transition" value="complete"/>
			<date key="time:timestamp" value="2013-12-21T21:19:23.000+10:00"/>
			<string key="Activity" value="ER Registration"/>
			<string key="org:resource" value="A"/>
		</event>
		<event>
			<string key="concept:name" value="ER Triage"/>
			<string key="lifecycle:transition" value="complete"/>
			<date key="time:timestamp" value="2013-12-21T21:21:30.000+10:00"/>
			<string key="Activity" value="ER Triage"/>
			<string key="org:resource" value="C"/>
		</event>
		<event>
			<string key="concept:name" value="ER Sepsis Triage"/>
			<string key="lifecycle:transition" value="complete"/>
			<date key="time:timestamp" value="2013-12-21T21:22:06.000+10:00"/>
			<string key="Activity" value="ER Sepsis Triage"/>
			<string key="org:resource" value="A"/>
		</event>
		<event>
			<string key="concept:name" value="IV Liquid"/>
			<string key="lifecycle:transition" value="complete"/>
			<date key="time:timestamp" value="2013-12-21T21:27:15.000+10:00"/>
			<string key="Activity" value="IV Liquid"/>
			<string key="org:resource" value="A"/>
		</event>
		<event>
			<string key="concept:name" value="IV Antibiotics"/>
			<string key="lifecycle:transition" value="complete"/>
			<date key="time:timestamp" value="2013-12-21T21:27:27.000+10:00"/>
			<string key="Activity" value="IV Antibiotics"/>
			<string key="org:resource" value="A"/>
		</event>
		<event>
			<string key="concept:name" value="Leucocytes"/>
			<string key="lifecycle:transition" value="complete"/>
			<date key="time:timestamp" value="2013-12-21T21:54:00.000+10:00"/>
			<string key="Activity" value="Leucocytes"/>
			<string key="org:resource" value="B"/>
		</event>
		<event>
			<string key="concept:name" value="CRP"/>
			<string key="lifecycle:transition" value="complete"/>
			<date key="time:timestamp" value="2013-12-21T21:54:00.000+10:00"/>
			<string key="Activity" value="CRP"/>
			<string key="org:resource" value="B"/>
		</event>
		<event>
			<string key="concept:name" value="CRP"/>
			<string key="lifecycle:transition" value="complete"/>
			<date key="time:timestamp" value="2013-12-21T21:57:00.000+10:00"/>
			<string key="Activity" value="CRP"/>
			<string key="org:resource" value="B"/>
		</event>
		<event>
			<string key="concept:name" value="Leucocytes"/>
			<string key="lifecycle:transition" value="complete"/>
			<date key="time:timestamp" value="2013-12-21T21:57:00.000+10:00"/>
			<string key="Activity" value="Leucocytes"/>
			<string key="org:resource" value="B"/>
		</event>
		<event>
			<string key="concept:name" value="LacticAcid"/>
			<string key="lifecycle:transition" value="complete"/>
			<date key="time:timestamp" value="2013-12-21T21:57:00.000+10:00"/>
			<string key="Activity" value="LacticAcid"/>
			<string key="org:resource" value="B"/>
		</event>
		<event>
			<string key="concept:name" value="Admission IC"/>
			<string key="lifecycle:transition" value="complete"/>
			<date key="time:timestamp" value="2013-12-22T00:58:41.000+10:00"/>
			<string key="Activity" value="Admission IC"/>
			<string key="org:resource" value="P"/>
		</event>
		<event>
			<string key="concept:name" value="CRP"/>
			<string key="lifecycle:transition" value="complete"/>
			<date key="time:timestamp" value="2013-12-22T16:00:00.000+10:00"/>
			<string key="Activity" value="CRP"/>
			<string key="org:resource" value="B"/>
		</event>
		<event>
			<string key="concept:name" value="LacticAcid"/>
			<string key="lifecycle:transition" value="complete"/>
			<date key="time:timestamp" value="2013-12-22T16:00:00.000+10:00"/>
			<string key="Activity" value="LacticAcid"/>
			<string key="org:resource" value="B"/>
		</event>
		<event>
			<string key="concept:name" value="Leucocytes"/>
			<string key="lifecycle:transition" value="complete"/>
			<date key="time:timestamp" value="2013-12-22T16:00:00.000+10:00"/>
			<string key="Activity" value="Leucocytes"/>
			<string key="org:resource" value="B"/>
		</event>
		<event>
			<string key="concept:name" value="Leucocytes"/>
			<string key="lifecycle:transition" value="complete"/>
			<date key="time:timestamp" value="2013-12-23T16:00:00.000+10:00"/>
			<string key="Activity" value="Leucocytes"/>
			<string key="org:resource" value="B"/>
		</event>
		<event>
			<string key="concept:name" value="CRP"/>
			<string key="lifecycle:transition" value="complete"/>
			<date key="time:timestamp" value="2013-12-23T16:00:00.000+10:00"/>
			<string key="Activity" value="CRP"/>
			<string key="org:resource" value="B"/>
		</event>
		<event>
			<string key="concept:name" value="LacticAcid"/>
			<string key="lifecycle:transition" value="complete"/>
			<date key="time:timestamp" value="2013-12-23T16:00:00.000+10:00"/>
			<string key="Activity" value="LacticAcid"/>
			<string key="org:resource" value="B"/>
		</event>
		<event>
			<string key="concept:name" value="Admission NC"/>
			<string key="lifecycle:transition" value="complete"/>
			<date key="time:timestamp" value="2013-12-23T23:30:00.000+10:00"/>
			<string key="Activity" value="Admission NC"/>
			<string key="org:resource" value="F"/>
		</event>
		<event>
			<string key="concept:name" value="Leucocytes"/>
			<string key="lifecycle:transition" value="complete"/>
			<date key="time:timestamp" value="2013-12-25T17:00:00.000+10:00"/>
			<string key="Activity" value="Leucocytes"/>
			<string key="org:resource" value="B"/>
		</event>
		<event>
			<string key="concept:name" value="CRP"/>
			<string key="lifecycle:transition" value="complete"/>
			<date key="time:timestamp" value="2013-12-25T17:00:00.000+10:00"/>
			<string key="Activity" value="CRP"/>
			<string key="org:resource" value="B"/>
		</event>
		<event>
			<string key="concept:name" value="Release A"/>
			<string key="lifecycle:transition" value="complete"/>
			<date key="time:timestamp" value="2013-12-27T20:00:00.000+10:00"/>
			<string key="Activity" value="Release A"/>
			<string key="org:resource" value="E"/>
		</event>
		<event>
			<string key="concept:name" value="Return ER"/>
			<string key="lifecycle:transition" value="complete"/>
			<date key="time:timestamp" value="2014-08-30T21:58:30.000+10:00"/>
			<string key="Activity" value="Return ER"/>
			<string key="org:resource" value="?"/>
		</event>
	</trace>
	<trace>
		<string key="concept:name" value="PC"/>
		<string key="variant" value="Variant 2"/>
		<int key="variant-index" value="2"/>
		<string key="creator" value="Fluxicon Disco"/>
		<event>
			<string key="concept:name" value="ER Registration"/>
			<string key="lifecycle:transition" value="complete"/>
			<date key="time:timestamp" value="2013-11-28T23:27:20.000+10:00"/>
			<string key="Activity" value="ER Registration"/>
			<string key="org:resource" value="A"/>
		</event>
		<event>
			<string key="concept:name" value="ER Triage"/>
			<string key="lifecycle:transition" value="complete"/>
			<date key="time:timestamp" value="2013-11-28T23:33:00.000+10:00"/>
			<string key="Activity" value="ER Triage"/>
			<string key="org:resource" value="C"/>
		</event>
		<event>
			<string key="concept:name" value="ER Sepsis Triage"/>
			<string key="lifecycle:transition" value="complete"/>
			<date key="time:timestamp" value="2013-11-28T23:33:20.000+10:00"/>
			<string key="Activity" value="ER Sepsis Triage"/>
			<string key="org:resource" value="A"/>
		</event>
		<event>
			<string key="concept:name" value="Leucocytes"/>
			<string key="lifecycle:transition" value="complete"/>
			<date key="time:timestamp" value="2013-11-29T00:34:00.000+10:00"/>
			<string key="Activity" value="Leucocytes"/>
			<string key="org:resource" value="B"/>
		</event>
		<event>
			<string key="concept:name" value="CRP"/>
			<string key="lifecycle:transition" value="complete"/>
			<date key="time:timestamp" value="2013-11-29T00:34:00.000+10:00"/>
			<string key="Activity" value="CRP"/>
			<string key="org:resource" value="B"/>
		</event>
	</trace>
	<trace>
		<string key="concept:name" value="QC"/>
		<string key="variant" value="Variant 33"/>
		<int key="variant-index" value="33"/>
		<string key="creator" value="Fluxicon Disco"/>
		<event>
			<string key="concept:name" value="ER Registration"/>
			<string key="lifecycle:transition" value="complete"/>
			<date key="time:timestamp" value="2015-01-22T02:57:22.000+10:00"/>
			<string key="Activity" value="ER Registration"/>
			<string key="org:resource" value="A"/>
		</event>
		<event>
			<string key="concept:name" value="ER Triage"/>
			<string key="lifecycle:transition" value="complete"/>
			<date key="time:timestamp" value="2015-01-22T03:17:15.000+10:00"/>
			<string key="Activity" value="ER Triage"/>
			<string key="org:resource" value="C"/>
		</event>
		<event>
			<string key="concept:name" value="ER Sepsis Triage"/>
			<string key="lifecycle:transition" value="complete"/>
			<date key="time:timestamp" value="2015-01-22T03:17:38.000+10:00"/>
			<string key="Activity" value="ER Sepsis Triage"/>
			<string key="org:resource" value="A"/>
		</event>
		<event>
			<string key="concept:name" value="Leucocytes"/>
			<string key="lifecycle:transition" value="complete"/>
			<date key="time:timestamp" value="2015-01-22T04:39:00.000+10:00"/>
			<string key="Activity" value="Leucocytes"/>
			<string key="org:resource" value="B"/>
		</event>
		<event>
			<string key="concept:name" value="CRP"/>
			<string key="lifecycle:transition" value="complete"/>
			<date key="time:timestamp" value="2015-01-22T04:39:00.000+10:00"/>
			<string key="Activity" value="CRP"/>
			<string key="org:resource" value="B"/>
		</event>
		<event>
			<string key="concept:name" value="LacticAcid"/>
			<string key="lifecycle:transition" value="complete"/>
			<date key="time:timestamp" value="2015-01-22T04:39:00.000+10:00"/>
			<string key="Activity" value="LacticAcid"/>
			<string key="org:resource" value="B"/>
		</event>
		<event>
			<string key="concept:name" value="IV Liquid"/>
			<string key="lifecycle:transition" value="complete"/>
			<date key="time:timestamp" value="2015-01-22T07:57:15.000+10:00"/>
			<string key="Activity" value="IV Liquid"/>
			<string key="org:resource" value="A"/>
		</event>
		<event>
			<string key="concept:name" value="IV Antibiotics"/>
			<string key="lifecycle:transition" value="complete"/>
			<date key="time:timestamp" value="2015-01-22T07:57:27.000+10:00"/>
			<string key="Activity" value="IV Antibiotics"/>
			<string key="org:resource" value="A"/>
		</event>
		<event>
			<string key="concept:name" value="Admission NC"/>
			<string key="lifecycle:transition" value="complete"/>
			<date key="time:timestamp" value="2015-01-22T08:01:07.000+10:00"/>
			<string key="Activity" value="Admission NC"/>
			<string key="org:resource" value="R"/>
		</event>
		<event>
			<string key="concept:name" value="CRP"/>
			<string key="lifecycle:transition" value="complete"/>
			<date key="time:timestamp" value="2015-01-22T23:27:00.000+10:00"/>
			<string key="Activity" value="CRP"/>
			<string key="org:resource" value="B"/>
		</event>
		<event>
			<string key="concept:name" value="Leucocytes"/>
			<string key="lifecycle:transition" value="complete"/>
			<date key="time:timestamp" value="2015-01-27T17:00:00.000+10:00"/>
			<string key="Activity" value="Leucocytes"/>
			<string key="org:resource" value="B"/>
		</event>
		<event>
			<string key="concept:name" value="CRP"/>
			<string key="lifecycle:transition" value="complete"/>
			<date key="time:timestamp" value="2015-01-27T17:00:00.000+10:00"/>
			<string key="Activity" value="CRP"/>
			<string key="org:resource" value="B"/>
		</event>
		<event>
			<string key="concept:name" value="Leucocytes"/>
			<string key="lifecycle:transition" value="complete"/>
			<date key="time:timestamp" value="2015-01-29T17:00:00.000+10:00"/>
			<string key="Activity" value="Leucocytes"/>
			<string key="org:resource" value="B"/>
		</event>
		<event>
			<string key="concept:name" value="CRP"/>
			<string key="lifecycle:transition" value="complete"/>
			<date key="time:timestamp" value="2015-01-29T17:00:00.000+10:00"/>
			<string key="Activity" value="CRP"/>
			<string key="org:resource" value="B"/>
		</event>
		<event>
			<string key="concept:name" value="Release A"/>
			<string key="lifecycle:transition" value="complete"/>
			<date key="time:timestamp" value="2015-02-01T22:00:00.000+10:00"/>
			<string key="Activity" value="Release A"/>
			<string key="org:resource" value="E"/>
		</event>
	</trace>
	<trace>
		<string key="concept:name" value="RC"/>
		<string key="variant" value="Variant 126"/>
		<int key="variant-index" value="126"/>
		<string key="creator" value="Fluxicon Disco"/>
		<event>
			<string key="concept:name" value="ER Registration"/>
			<string key="lifecycle:transition" value="complete"/>
			<date key="time:timestamp" value="2014-10-31T00:57:15.000+10:00"/>
			<string key="Activity" value="ER Registration"/>
			<string key="org:resource" value="A"/>
		</event>
		<event>
			<string key="concept:name" value="ER Triage"/>
			<string key="lifecycle:transition" value="complete"/>
			<date key="time:timestamp" value="2014-10-31T01:02:10.000+10:00"/>
			<string key="Activity" value="ER Triage"/>
			<string key="org:resource" value="C"/>
		</event>
		<event>
			<string key="concept:name" value="ER Sepsis Triage"/>
			<string key="lifecycle:transition" value="complete"/>
			<date key="time:timestamp" value="2014-10-31T01:03:46.000+10:00"/>
			<string key="Activity" value="ER Sepsis Triage"/>
			<string key="org:resource" value="A"/>
		</event>
		<event>
			<string key="concept:name" value="CRP"/>
			<string key="lifecycle:transition" value="complete"/>
			<date key="time:timestamp" value="2014-10-31T01:11:00.000+10:00"/>
			<string key="Activity" value="CRP"/>
			<string key="org:resource" value="B"/>
		</event>
		<event>
			<string key="concept:name" value="Leucocytes"/>
			<string key="lifecycle:transition" value="complete"/>
			<date key="time:timestamp" value="2014-10-31T01:11:00.000+10:00"/>
			<string key="Activity" value="Leucocytes"/>
			<string key="org:resource" value="B"/>
		</event>
		<event>
			<string key="concept:name" value="IV Liquid"/>
			<string key="lifecycle:transition" value="complete"/>
			<date key="time:timestamp" value="2014-10-31T04:14:26.000+10:00"/>
			<string key="Activity" value="IV Liquid"/>
			<string key="org:resource" value="A"/>
		</event>
		<event>
			<string key="concept:name" value="IV Antibiotics"/>
			<string key="lifecycle:transition" value="complete"/>
			<date key="time:timestamp" value="2014-10-31T04:14:30.000+10:00"/>
			<string key="Activity" value="IV Antibiotics"/>
			<string key="org:resource" value="A"/>
		</event>
		<event>
			<string key="concept:name" value="Admission NC"/>
			<string key="lifecycle:transition" value="complete"/>
			<date key="time:timestamp" value="2014-10-31T06:16:52.000+10:00"/>
			<string key="Activity" value="Admission NC"/>
			<string key="org:resource" value="G"/>
		</event>
		<event>
			<string key="concept:name" value="Admission NC"/>
			<string key="lifecycle:transition" value="complete"/>
			<date key="time:timestamp" value="2014-10-31T19:14:00.000+10:00"/>
			<string key="Activity" value="Admission NC"/>
			<string key="org:resource" value="I"/>
		</event>
		<event>
			<string key="concept:name" value="CRP"/>
			<string key="lifecycle:transition" value="complete"/>
			<date key="time:timestamp" value="2014-11-01T16:00:00.000+10:00"/>
			<string key="Activity" value="CRP"/>
			<string key="org:resource" value="B"/>
		</event>
		<event>
			<string key="concept:name" value="CRP"/>
			<string key="lifecycle:transition" value="complete"/>
			<date key="time:timestamp" value="2014-11-04T16:00:00.000+10:00"/>
			<string key="Activity" value="CRP"/>
			<string key="org:resource" value="B"/>
		</event>
		<event>
			<string key="concept:name" value="Release A"/>
			<string key="lifecycle:transition" value="complete"/>
			<date key="time:timestamp" value="2014-11-05T21:30:00.000+10:00"/>
			<string key="Activity" value="Release A"/>
			<string key="org:resource" value="E"/>
		</event>
		<event>
			<string key="concept:name" value="Return ER"/>
			<string key="lifecycle:transition" value="complete"/>
			<date key="time:timestamp" value="2014-11-08T23:57:00.000+10:00"/>
			<string key="Activity" value="Return ER"/>
			<string key="org:resource" value="?"/>
		</event>
	</trace>
	<trace>
		<string key="concept:name" value="SC"/>
		<string key="variant" value="Variant 127"/>
		<int key="variant-index" value="127"/>
		<string key="creator" value="Fluxicon Disco"/>
		<event>
			<string key="concept:name" value="ER Registration"/>
			<string key="lifecycle:transition" value="complete"/>
			<date key="time:timestamp" value="2014-09-14T08:01:52.000+10:00"/>
			<string key="Activity" value="ER Registration"/>
			<string key="org:resource" value="A"/>
		</event>
		<event>
			<string key="concept:name" value="ER Triage"/>
			<string key="lifecycle:transition" value="complete"/>
			<date key="time:timestamp" value="2014-09-14T08:22:51.000+10:00"/>
			<string key="Activity" value="ER Triage"/>
			<string key="org:resource" value="C"/>
		</event>
		<event>
			<string key="concept:name" value="ER Sepsis Triage"/>
			<string key="lifecycle:transition" value="complete"/>
			<date key="time:timestamp" value="2014-09-14T08:23:21.000+10:00"/>
			<string key="Activity" value="ER Sepsis Triage"/>
			<string key="org:resource" value="A"/>
		</event>
		<event>
			<string key="concept:name" value="CRP"/>
			<string key="lifecycle:transition" value="complete"/>
			<date key="time:timestamp" value="2014-09-14T08:29:00.000+10:00"/>
			<string key="Activity" value="CRP"/>
			<string key="org:resource" value="B"/>
		</event>
		<event>
			<string key="concept:name" value="LacticAcid"/>
			<string key="lifecycle:transition" value="complete"/>
			<date key="time:timestamp" value="2014-09-14T08:29:00.000+10:00"/>
			<string key="Activity" value="LacticAcid"/>
			<string key="org:resource" value="B"/>
		</event>
		<event>
			<string key="concept:name" value="Leucocytes"/>
			<string key="lifecycle:transition" value="complete"/>
			<date key="time:timestamp" value="2014-09-14T08:29:00.000+10:00"/>
			<string key="Activity" value="Leucocytes"/>
			<string key="org:resource" value="B"/>
		</event>
		<event>
			<string key="concept:name" value="IV Antibiotics"/>
			<string key="lifecycle:transition" value="complete"/>
			<date key="time:timestamp" value="2014-09-14T09:00:00.000+10:00"/>
			<string key="Activity" value="IV Antibiotics"/>
			<string key="org:resource" value="A"/>
		</event>
		<event>
			<string key="concept:name" value="IV Liquid"/>
			<string key="lifecycle:transition" value="complete"/>
			<date key="time:timestamp" value="2014-09-14T09:00:00.000+10:00"/>
			<string key="Activity" value="IV Liquid"/>
			<string key="org:resource" value="A"/>
		</event>
		<event>
			<string key="concept:name" value="LacticAcid"/>
			<string key="lifecycle:transition" value="complete"/>
			<date key="time:timestamp" value="2014-09-14T16:00:00.000+10:00"/>
			<string key="Activity" value="LacticAcid"/>
			<string key="org:resource" value="B"/>
		</event>
	</trace>
	<trace>
		<string key="concept:name" value="TC"/>
		<string key="variant" value="Variant 128"/>
		<int key="variant-index" value="128"/>
		<string key="creator" value="Fluxicon Disco"/>
		<event>
			<string key="concept:name" value="ER Registration"/>
			<string key="lifecycle:transition" value="complete"/>
			<date key="time:timestamp" value="2014-01-17T19:50:43.000+10:00"/>
			<string key="Activity" value="ER Registration"/>
			<string key="org:resource" value="A"/>
		</event>
		<event>
			<string key="concept:name" value="IV Liquid"/>
			<string key="lifecycle:transition" value="complete"/>
			<date key="time:timestamp" value="2014-01-17T19:55:00.000+10:00"/>
			<string key="Activity" value="IV Liquid"/>
			<string key="org:resource" value="A"/>
		</event>
		<event>
			<string key="concept:name" value="ER Triage"/>
			<string key="lifecycle:transition" value="complete"/>
			<date key="time:timestamp" value="2014-01-17T19:57:04.000+10:00"/>
			<string key="Activity" value="ER Triage"/>
			<string key="org:resource" value="C"/>
		</event>
		<event>
			<string key="concept:name" value="ER Sepsis Triage"/>
			<string key="lifecycle:transition" value="complete"/>
			<date key="time:timestamp" value="2014-01-17T19:57:40.000+10:00"/>
			<string key="Activity" value="ER Sepsis Triage"/>
			<string key="org:resource" value="A"/>
		</event>
		<event>
			<string key="concept:name" value="IV Antibiotics"/>
			<string key="lifecycle:transition" value="complete"/>
			<date key="time:timestamp" value="2014-01-17T19:58:05.000+10:00"/>
			<string key="Activity" value="IV Antibiotics"/>
			<string key="org:resource" value="A"/>
		</event>
		<event>
			<string key="concept:name" value="CRP"/>
			<string key="lifecycle:transition" value="complete"/>
			<date key="time:timestamp" value="2014-01-17T19:59:00.000+10:00"/>
			<string key="Activity" value="CRP"/>
			<string key="org:resource" value="B"/>
		</event>
		<event>
			<string key="concept:name" value="LacticAcid"/>
			<string key="lifecycle:transition" value="complete"/>
			<date key="time:timestamp" value="2014-01-17T19:59:00.000+10:00"/>
			<string key="Activity" value="LacticAcid"/>
			<string key="org:resource" value="B"/>
		</event>
		<event>
			<string key="concept:name" value="Leucocytes"/>
			<string key="lifecycle:transition" value="complete"/>
			<date key="time:timestamp" value="2014-01-17T19:59:00.000+10:00"/>
			<string key="Activity" value="Leucocytes"/>
			<string key="org:resource" value="B"/>
		</event>
		<event>
			<string key="concept:name" value="Admission IC"/>
			<string key="lifecycle:transition" value="complete"/>
			<date key="time:timestamp" value="2014-01-17T22:31:20.000+10:00"/>
			<string key="Activity" value="Admission IC"/>
			<string key="org:resource" value="P"/>
		</event>
		<event>
			<string key="concept:name" value="CRP"/>
			<string key="lifecycle:transition" value="complete"/>
			<date key="time:timestamp" value="2014-01-18T16:00:00.000+10:00"/>
			<string key="Activity" value="CRP"/>
			<string key="org:resource" value="B"/>
		</event>
		<event>
			<string key="concept:name" value="LacticAcid"/>
			<string key="lifecycle:transition" value="complete"/>
			<date key="time:timestamp" value="2014-01-18T16:00:00.000+10:00"/>
			<string key="Activity" value="LacticAcid"/>
			<string key="org:resource" value="B"/>
		</event>
		<event>
			<string key="concept:name" value="Leucocytes"/>
			<string key="lifecycle:transition" value="complete"/>
			<date key="time:timestamp" value="2014-01-18T16:00:00.000+10:00"/>
			<string key="Activity" value="Leucocytes"/>
			<string key="org:resource" value="B"/>
		</event>
		<event>
			<string key="concept:name" value="CRP"/>
			<string key="lifecycle:transition" value="complete"/>
			<date key="time:timestamp" value="2014-01-19T16:00:00.000+10:00"/>
			<string key="Activity" value="CRP"/>
			<string key="org:resource" value="B"/>
		</event>
		<event>
			<string key="concept:name" value="Leucocytes"/>
			<string key="lifecycle:transition" value="complete"/>
			<date key="time:timestamp" value="2014-01-19T16:00:00.000+10:00"/>
			<string key="Activity" value="Leucocytes"/>
			<string key="org:resource" value="B"/>
		</event>
		<event>
			<string key="concept:name" value="LacticAcid"/>
			<string key="lifecycle:transition" value="complete"/>
			<date key="time:timestamp" value="2014-01-19T16:00:00.000+10:00"/>
			<string key="Activity" value="LacticAcid"/>
			<string key="org:resource" value="B"/>
		</event>
		<event>
			<string key="concept:name" value="LacticAcid"/>
			<string key="lifecycle:transition" value="complete"/>
			<date key="time:timestamp" value="2014-01-20T16:00:00.000+10:00"/>
			<string key="Activity" value="LacticAcid"/>
			<string key="org:resource" value="B"/>
		</event>
		<event>
			<string key="concept:name" value="CRP"/>
			<string key="lifecycle:transition" value="complete"/>
			<date key="time:timestamp" value="2014-01-20T16:00:00.000+10:00"/>
			<string key="Activity" value="CRP"/>
			<string key="org:resource" value="B"/>
		</event>
		<event>
			<string key="concept:name" value="Leucocytes"/>
			<string key="lifecycle:transition" value="complete"/>
			<date key="time:timestamp" value="2014-01-20T16:00:00.000+10:00"/>
			<string key="Activity" value="Leucocytes"/>
			<string key="org:resource" value="B"/>
		</event>
		<event>
			<string key="concept:name" value="Leucocytes"/>
			<string key="lifecycle:transition" value="complete"/>
			<date key="time:timestamp" value="2014-01-21T16:00:00.000+10:00"/>
			<string key="Activity" value="Leucocytes"/>
			<string key="org:resource" value="B"/>
		</event>
		<event>
			<string key="concept:name" value="CRP"/>
			<string key="lifecycle:transition" value="complete"/>
			<date key="time:timestamp" value="2014-01-21T16:00:00.000+10:00"/>
			<string key="Activity" value="CRP"/>
			<string key="org:resource" value="B"/>
		</event>
		<event>
			<string key="concept:name" value="LacticAcid"/>
			<string key="lifecycle:transition" value="complete"/>
			<date key="time:timestamp" value="2014-01-21T16:00:00.000+10:00"/>
			<string key="Activity" value="LacticAcid"/>
			<string key="org:resource" value="B"/>
		</event>
		<event>
			<string key="concept:name" value="Admission NC"/>
			<string key="lifecycle:transition" value="complete"/>
			<date key="time:timestamp" value="2014-01-21T20:12:12.000+10:00"/>
			<string key="Activity" value="Admission NC"/>
			<string key="org:resource" value="I"/>
		</event>
		<event>
			<string key="concept:name" value="Release A"/>
			<string key="lifecycle:transition" value="complete"/>
			<date key="time:timestamp" value="2014-01-24T19:00:00.000+10:00"/>
			<string key="Activity" value="Release A"/>
			<string key="org:resource" value="E"/>
		</event>
		<event>
			<string key="concept:name" value="Return ER"/>
			<string key="lifecycle:transition" value="complete"/>
			<date key="time:timestamp" value="2014-06-28T08:01:52.000+10:00"/>
			<string key="Activity" value="Return ER"/>
			<string key="org:resource" value="?"/>
		</event>
	</trace>
	<trace>
		<string key="concept:name" value="UC"/>
		<string key="variant" value="Variant 129"/>
		<int key="variant-index" value="129"/>
		<string key="creator" value="Fluxicon Disco"/>
		<event>
			<string key="concept:name" value="ER Registration"/>
			<string key="lifecycle:transition" value="complete"/>
			<date key="time:timestamp" value="2014-02-27T00:04:17.000+10:00"/>
			<string key="Activity" value="ER Registration"/>
			<string key="org:resource" value="A"/>
		</event>
		<event>
			<string key="concept:name" value="ER Triage"/>
			<string key="lifecycle:transition" value="complete"/>
			<date key="time:timestamp" value="2014-02-27T00:13:21.000+10:00"/>
			<string key="Activity" value="ER Triage"/>
			<string key="org:resource" value="C"/>
		</event>
		<event>
			<string key="concept:name" value="ER Sepsis Triage"/>
			<string key="lifecycle:transition" value="complete"/>
			<date key="time:timestamp" value="2014-02-27T00:13:47.000+10:00"/>
			<string key="Activity" value="ER Sepsis Triage"/>
			<string key="org:resource" value="A"/>
		</event>
		<event>
			<string key="concept:name" value="IV Liquid"/>
			<string key="lifecycle:transition" value="complete"/>
			<date key="time:timestamp" value="2014-02-27T00:13:59.000+10:00"/>
			<string key="Activity" value="IV Liquid"/>
			<string key="org:resource" value="A"/>
		</event>
		<event>
			<string key="concept:name" value="Leucocytes"/>
			<string key="lifecycle:transition" value="complete"/>
			<date key="time:timestamp" value="2014-02-27T00:26:00.000+10:00"/>
			<string key="Activity" value="Leucocytes"/>
			<string key="org:resource" value="B"/>
		</event>
		<event>
			<string key="concept:name" value="CRP"/>
			<string key="lifecycle:transition" value="complete"/>
			<date key="time:timestamp" value="2014-02-27T00:26:00.000+10:00"/>
			<string key="Activity" value="CRP"/>
			<string key="org:resource" value="B"/>
		</event>
		<event>
			<string key="concept:name" value="IV Antibiotics"/>
			<string key="lifecycle:transition" value="complete"/>
			<date key="time:timestamp" value="2014-02-27T02:49:05.000+10:00"/>
			<string key="Activity" value="IV Antibiotics"/>
			<string key="org:resource" value="A"/>
		</event>
		<event>
			<string key="concept:name" value="Admission NC"/>
			<string key="lifecycle:transition" value="complete"/>
			<date key="time:timestamp" value="2014-02-27T02:49:55.000+10:00"/>
			<string key="Activity" value="Admission NC"/>
			<string key="org:resource" value="G"/>
		</event>
		<event>
			<string key="concept:name" value="Admission IC"/>
			<string key="lifecycle:transition" value="complete"/>
			<date key="time:timestamp" value="2014-02-27T05:27:49.000+10:00"/>
			<string key="Activity" value="Admission IC"/>
			<string key="org:resource" value="P"/>
		</event>
		<event>
			<string key="concept:name" value="LacticAcid"/>
			<string key="lifecycle:transition" value="complete"/>
			<date key="time:timestamp" value="2014-02-27T06:14:00.000+10:00"/>
			<string key="Activity" value="LacticAcid"/>
			<string key="org:resource" value="B"/>
		</event>
		<event>
			<string key="concept:name" value="CRP"/>
			<string key="lifecycle:transition" value="complete"/>
			<date key="time:timestamp" value="2014-02-27T06:14:00.000+10:00"/>
			<string key="Activity" value="CRP"/>
			<string key="org:resource" value="B"/>
		</event>
		<event>
			<string key="concept:name" value="Leucocytes"/>
			<string key="lifecycle:transition" value="complete"/>
			<date key="time:timestamp" value="2014-02-27T06:14:00.000+10:00"/>
			<string key="Activity" value="Leucocytes"/>
			<string key="org:resource" value="B"/>
		</event>
		<event>
			<string key="concept:name" value="Leucocytes"/>
			<string key="lifecycle:transition" value="complete"/>
			<date key="time:timestamp" value="2014-02-27T09:24:00.000+10:00"/>
			<string key="Activity" value="Leucocytes"/>
			<string key="org:resource" value="B"/>
		</event>
		<event>
			<string key="concept:name" value="CRP"/>
			<string key="lifecycle:transition" value="complete"/>
			<date key="time:timestamp" value="2014-02-27T09:24:00.000+10:00"/>
			<string key="Activity" value="CRP"/>
			<string key="org:resource" value="B"/>
		</event>
		<event>
			<string key="concept:name" value="LacticAcid"/>
			<string key="lifecycle:transition" value="complete"/>
			<date key="time:timestamp" value="2014-02-27T09:24:00.000+10:00"/>
			<string key="Activity" value="LacticAcid"/>
			<string key="org:resource" value="B"/>
		</event>
		<event>
			<string key="concept:name" value="LacticAcid"/>
			<string key="lifecycle:transition" value="complete"/>
			<date key="time:timestamp" value="2014-02-27T13:17:00.000+10:00"/>
			<string key="Activity" value="LacticAcid"/>
			<string key="org:resource" value="B"/>
		</event>
		<event>
			<string key="concept:name" value="Leucocytes"/>
			<string key="lifecycle:transition" value="complete"/>
			<date key="time:timestamp" value="2014-02-27T13:17:00.000+10:00"/>
			<string key="Activity" value="Leucocytes"/>
			<string key="org:resource" value="B"/>
		</event>
		<event>
			<string key="concept:name" value="LacticAcid"/>
			<string key="lifecycle:transition" value="complete"/>
			<date key="time:timestamp" value="2014-02-27T16:00:00.000+10:00"/>
			<string key="Activity" value="LacticAcid"/>
			<string key="org:resource" value="B"/>
		</event>
		<event>
			<string key="concept:name" value="CRP"/>
			<string key="lifecycle:transition" value="complete"/>
			<date key="time:timestamp" value="2014-02-27T16:00:00.000+10:00"/>
			<string key="Activity" value="CRP"/>
			<string key="org:resource" value="B"/>
		</event>
		<event>
			<string key="concept:name" value="Leucocytes"/>
			<string key="lifecycle:transition" value="complete"/>
			<date key="time:timestamp" value="2014-02-27T16:00:00.000+10:00"/>
			<string key="Activity" value="Leucocytes"/>
			<string key="org:resource" value="B"/>
		</event>
		<event>
			<string key="concept:name" value="LacticAcid"/>
			<string key="lifecycle:transition" value="complete"/>
			<date key="time:timestamp" value="2014-02-28T01:14:00.000+10:00"/>
			<string key="Activity" value="LacticAcid"/>
			<string key="org:resource" value="B"/>
		</event>
		<event>
			<string key="concept:name" value="LacticAcid"/>
			<string key="lifecycle:transition" value="complete"/>
			<date key="time:timestamp" value="2014-02-28T07:30:00.000+10:00"/>
			<string key="Activity" value="LacticAcid"/>
			<string key="org:resource" value="B"/>
		</event>
		<event>
			<string key="concept:name" value="Leucocytes"/>
			<string key="lifecycle:transition" value="complete"/>
			<date key="time:timestamp" value="2014-02-28T13:20:00.000+10:00"/>
			<string key="Activity" value="Leucocytes"/>
			<string key="org:resource" value="B"/>
		</event>
		<event>
			<string key="concept:name" value="LacticAcid"/>
			<string key="lifecycle:transition" value="complete"/>
			<date key="time:timestamp" value="2014-02-28T13:20:00.000+10:00"/>
			<string key="Activity" value="LacticAcid"/>
			<string key="org:resource" value="B"/>
		</event>
		<event>
			<string key="concept:name" value="CRP"/>
			<string key="lifecycle:transition" value="complete"/>
			<date key="time:timestamp" value="2014-02-28T13:20:00.000+10:00"/>
			<string key="Activity" value="CRP"/>
			<string key="org:resource" value="B"/>
		</event>
		<event>
			<string key="concept:name" value="Admission NC"/>
			<string key="lifecycle:transition" value="complete"/>
			<date key="time:timestamp" value="2014-02-28T23:00:00.000+10:00"/>
			<string key="Activity" value="Admission NC"/>
			<string key="org:resource" value="I"/>
		</event>
		<event>
			<string key="concept:name" value="Leucocytes"/>
			<string key="lifecycle:transition" value="complete"/>
			<date key="time:timestamp" value="2014-03-01T17:00:00.000+10:00"/>
			<string key="Activity" value="Leucocytes"/>
			<string key="org:resource" value="B"/>
		</event>
		<event>
			<string key="concept:name" value="CRP"/>
			<string key="lifecycle:transition" value="complete"/>
			<date key="time:timestamp" value="2014-03-01T17:00:00.000+10:00"/>
			<string key="Activity" value="CRP"/>
			<string key="org:resource" value="B"/>
		</event>
		<event>
			<string key="concept:name" value="Leucocytes"/>
			<string key="lifecycle:transition" value="complete"/>
			<date key="time:timestamp" value="2014-03-03T17:00:00.000+10:00"/>
			<string key="Activity" value="Leucocytes"/>
			<string key="org:resource" value="B"/>
		</event>
		<event>
			<string key="concept:name" value="CRP"/>
			<string key="lifecycle:transition" value="complete"/>
			<date key="time:timestamp" value="2014-03-03T17:00:00.000+10:00"/>
			<string key="Activity" value="CRP"/>
			<string key="org:resource" value="B"/>
		</event>
		<event>
			<string key="concept:name" value="Release A"/>
			<string key="lifecycle:transition" value="complete"/>
			<date key="time:timestamp" value="2014-03-07T20:59:00.000+10:00"/>
			<string key="Activity" value="Release A"/>
			<string key="org:resource" value="E"/>
		</event>
		<event>
			<string key="concept:name" value="Return ER"/>
			<string key="lifecycle:transition" value="complete"/>
			<date key="time:timestamp" value="2014-04-26T19:50:43.000+10:00"/>
			<string key="Activity" value="Return ER"/>
			<string key="org:resource" value="?"/>
		</event>
	</trace>
	<trace>
		<string key="concept:name" value="VC"/>
		<string key="variant" value="Variant 130"/>
		<int key="variant-index" value="130"/>
		<string key="creator" value="Fluxicon Disco"/>
		<event>
			<string key="concept:name" value="ER Registration"/>
			<string key="lifecycle:transition" value="complete"/>
			<date key="time:timestamp" value="2014-12-15T17:31:52.000+10:00"/>
			<string key="Activity" value="ER Registration"/>
			<string key="org:resource" value="A"/>
		</event>
		<event>
			<string key="concept:name" value="ER Triage"/>
			<string key="lifecycle:transition" value="complete"/>
			<date key="time:timestamp" value="2014-12-15T17:33:12.000+10:00"/>
			<string key="Activity" value="ER Triage"/>
			<string key="org:resource" value="C"/>
		</event>
		<event>
			<string key="concept:name" value="ER Sepsis Triage"/>
			<string key="lifecycle:transition" value="complete"/>
			<date key="time:timestamp" value="2014-12-15T17:33:51.000+10:00"/>
			<string key="Activity" value="ER Sepsis Triage"/>
			<string key="org:resource" value="A"/>
		</event>
		<event>
			<string key="concept:name" value="LacticAcid"/>
			<string key="lifecycle:transition" value="complete"/>
			<date key="time:timestamp" value="2014-12-15T17:42:00.000+10:00"/>
			<string key="Activity" value="LacticAcid"/>
			<string key="org:resource" value="B"/>
		</event>
		<event>
			<string key="concept:name" value="Leucocytes"/>
			<string key="lifecycle:transition" value="complete"/>
			<date key="time:timestamp" value="2014-12-15T17:42:00.000+10:00"/>
			<string key="Activity" value="Leucocytes"/>
			<string key="org:resource" value="B"/>
		</event>
		<event>
			<string key="concept:name" value="CRP"/>
			<string key="lifecycle:transition" value="complete"/>
			<date key="time:timestamp" value="2014-12-15T17:42:00.000+10:00"/>
			<string key="Activity" value="CRP"/>
			<string key="org:resource" value="B"/>
		</event>
		<event>
			<string key="concept:name" value="IV Antibiotics"/>
			<string key="lifecycle:transition" value="complete"/>
			<date key="time:timestamp" value="2014-12-15T17:50:00.000+10:00"/>
			<string key="Activity" value="IV Antibiotics"/>
			<string key="org:resource" value="A"/>
		</event>
		<event>
			<string key="concept:name" value="IV Liquid"/>
			<string key="lifecycle:transition" value="complete"/>
			<date key="time:timestamp" value="2014-12-15T18:29:37.000+10:00"/>
			<string key="Activity" value="IV Liquid"/>
			<string key="org:resource" value="A"/>
		</event>
		<event>
			<string key="concept:name" value="Admission NC"/>
			<string key="lifecycle:transition" value="complete"/>
			<date key="time:timestamp" value="2014-12-15T21:23:05.000+10:00"/>
			<string key="Activity" value="Admission NC"/>
			<string key="org:resource" value="F"/>
		</event>
		<event>
			<string key="concept:name" value="CRP"/>
			<string key="lifecycle:transition" value="complete"/>
			<date key="time:timestamp" value="2014-12-16T16:00:00.000+10:00"/>
			<string key="Activity" value="CRP"/>
			<string key="org:resource" value="B"/>
		</event>
		<event>
			<string key="concept:name" value="Leucocytes"/>
			<string key="lifecycle:transition" value="complete"/>
			<date key="time:timestamp" value="2014-12-18T23:00:00.000+10:00"/>
			<string key="Activity" value="Leucocytes"/>
			<string key="org:resource" value="B"/>
		</event>
		<event>
			<string key="concept:name" value="CRP"/>
			<string key="lifecycle:transition" value="complete"/>
			<date key="time:timestamp" value="2014-12-18T23:00:00.000+10:00"/>
			<string key="Activity" value="CRP"/>
			<string key="org:resource" value="B"/>
		</event>
		<event>
			<string key="concept:name" value="Release A"/>
			<string key="lifecycle:transition" value="complete"/>
			<date key="time:timestamp" value="2014-12-19T21:00:00.000+10:00"/>
			<string key="Activity" value="Release A"/>
			<string key="org:resource" value="E"/>
		</event>
	</trace>
	<trace>
		<string key="concept:name" value="WC"/>
		<string key="variant" value="Variant 131"/>
		<int key="variant-index" value="131"/>
		<string key="creator" value="Fluxicon Disco"/>
		<event>
			<string key="concept:name" value="IV Liquid"/>
			<string key="lifecycle:transition" value="complete"/>
			<date key="time:timestamp" value="2014-04-28T19:20:41.000+10:00"/>
			<string key="Activity" value="IV Liquid"/>
			<string key="org:resource" value="A"/>
		</event>
		<event>
			<string key="concept:name" value="ER Registration"/>
			<string key="lifecycle:transition" value="complete"/>
			<date key="time:timestamp" value="2014-04-28T20:18:32.000+10:00"/>
			<string key="Activity" value="ER Registration"/>
			<string key="org:resource" value="A"/>
		</event>
		<event>
			<string key="concept:name" value="ER Triage"/>
			<string key="lifecycle:transition" value="complete"/>
			<date key="time:timestamp" value="2014-04-28T20:23:09.000+10:00"/>
			<string key="Activity" value="ER Triage"/>
			<string key="org:resource" value="C"/>
		</event>
		<event>
			<string key="concept:name" value="ER Sepsis Triage"/>
			<string key="lifecycle:transition" value="complete"/>
			<date key="time:timestamp" value="2014-04-28T20:25:07.000+10:00"/>
			<string key="Activity" value="ER Sepsis Triage"/>
			<string key="org:resource" value="A"/>
		</event>
		<event>
			<string key="concept:name" value="LacticAcid"/>
			<string key="lifecycle:transition" value="complete"/>
			<date key="time:timestamp" value="2014-04-28T20:41:00.000+10:00"/>
			<string key="Activity" value="LacticAcid"/>
			<string key="org:resource" value="B"/>
		</event>
		<event>
			<string key="concept:name" value="CRP"/>
			<string key="lifecycle:transition" value="complete"/>
			<date key="time:timestamp" value="2014-04-28T20:41:00.000+10:00"/>
			<string key="Activity" value="CRP"/>
			<string key="org:resource" value="B"/>
		</event>
		<event>
			<string key="concept:name" value="Leucocytes"/>
			<string key="lifecycle:transition" value="complete"/>
			<date key="time:timestamp" value="2014-04-28T20:41:00.000+10:00"/>
			<string key="Activity" value="Leucocytes"/>
			<string key="org:resource" value="B"/>
		</event>
		<event>
			<string key="concept:name" value="IV Antibiotics"/>
			<string key="lifecycle:transition" value="complete"/>
			<date key="time:timestamp" value="2014-04-28T23:21:03.000+10:00"/>
			<string key="Activity" value="IV Antibiotics"/>
			<string key="org:resource" value="A"/>
		</event>
		<event>
			<string key="concept:name" value="Admission NC"/>
			<string key="lifecycle:transition" value="complete"/>
			<date key="time:timestamp" value="2014-04-28T23:22:03.000+10:00"/>
			<string key="Activity" value="Admission NC"/>
			<string key="org:resource" value="G"/>
		</event>
		<event>
			<string key="concept:name" value="Admission NC"/>
			<string key="lifecycle:transition" value="complete"/>
			<date key="time:timestamp" value="2014-04-29T01:49:22.000+10:00"/>
			<string key="Activity" value="Admission NC"/>
			<string key="org:resource" value="U"/>
		</event>
		<event>
			<string key="concept:name" value="Release A"/>
			<string key="lifecycle:transition" value="complete"/>
			<date key="time:timestamp" value="2014-05-01T21:00:00.000+10:00"/>
			<string key="Activity" value="Release A"/>
			<string key="org:resource" value="E"/>
		</event>
		<event>
			<string key="concept:name" value="Return ER"/>
			<string key="lifecycle:transition" value="complete"/>
			<date key="time:timestamp" value="2014-05-09T03:20:37.000+10:00"/>
			<string key="Activity" value="Return ER"/>
			<string key="org:resource" value="?"/>
		</event>
	</trace>
	<trace>
		<string key="concept:name" value="XC"/>
		<string key="variant" value="Variant 48"/>
		<int key="variant-index" value="48"/>
		<string key="creator" value="Fluxicon Disco"/>
		<event>
			<string key="concept:name" value="ER Registration"/>
			<string key="lifecycle:transition" value="complete"/>
			<date key="time:timestamp" value="2014-02-24T00:42:28.000+10:00"/>
			<string key="Activity" value="ER Registration"/>
			<string key="org:resource" value="A"/>
		</event>
		<event>
			<string key="concept:name" value="ER Triage"/>
			<string key="lifecycle:transition" value="complete"/>
			<date key="time:timestamp" value="2014-02-24T00:44:28.000+10:00"/>
			<string key="Activity" value="ER Triage"/>
			<string key="org:resource" value="C"/>
		</event>
		<event>
			<string key="concept:name" value="ER Sepsis Triage"/>
			<string key="lifecycle:transition" value="complete"/>
			<date key="time:timestamp" value="2014-02-24T00:44:48.000+10:00"/>
			<string key="Activity" value="ER Sepsis Triage"/>
			<string key="org:resource" value="A"/>
		</event>
		<event>
			<string key="concept:name" value="IV Liquid"/>
			<string key="lifecycle:transition" value="complete"/>
			<date key="time:timestamp" value="2014-02-24T01:00:34.000+10:00"/>
			<string key="Activity" value="IV Liquid"/>
			<string key="org:resource" value="A"/>
		</event>
		<event>
			<string key="concept:name" value="IV Antibiotics"/>
			<string key="lifecycle:transition" value="complete"/>
			<date key="time:timestamp" value="2014-02-24T01:00:52.000+10:00"/>
			<string key="Activity" value="IV Antibiotics"/>
			<string key="org:resource" value="A"/>
		</event>
		<event>
			<string key="concept:name" value="LacticAcid"/>
			<string key="lifecycle:transition" value="complete"/>
			<date key="time:timestamp" value="2014-02-24T01:03:00.000+10:00"/>
			<string key="Activity" value="LacticAcid"/>
			<string key="org:resource" value="B"/>
		</event>
		<event>
			<string key="concept:name" value="Leucocytes"/>
			<string key="lifecycle:transition" value="complete"/>
			<date key="time:timestamp" value="2014-02-24T01:03:00.000+10:00"/>
			<string key="Activity" value="Leucocytes"/>
			<string key="org:resource" value="B"/>
		</event>
		<event>
			<string key="concept:name" value="CRP"/>
			<string key="lifecycle:transition" value="complete"/>
			<date key="time:timestamp" value="2014-02-24T01:03:00.000+10:00"/>
			<string key="Activity" value="CRP"/>
			<string key="org:resource" value="B"/>
		</event>
	</trace>
	<trace>
		<string key="concept:name" value="YC"/>
		<string key="variant" value="Variant 132"/>
		<int key="variant-index" value="132"/>
		<string key="creator" value="Fluxicon Disco"/>
		<event>
			<string key="concept:name" value="CRP"/>
			<string key="lifecycle:transition" value="complete"/>
			<date key="time:timestamp" value="2014-07-16T19:47:00.000+10:00"/>
			<string key="Activity" value="CRP"/>
			<string key="org:resource" value="B"/>
		</event>
		<event>
			<string key="concept:name" value="Leucocytes"/>
			<string key="lifecycle:transition" value="complete"/>
			<date key="time:timestamp" value="2014-07-16T19:47:00.000+10:00"/>
			<string key="Activity" value="Leucocytes"/>
			<string key="org:resource" value="B"/>
		</event>
		<event>
			<string key="concept:name" value="ER Registration"/>
			<string key="lifecycle:transition" value="complete"/>
			<date key="time:timestamp" value="2014-07-17T01:27:04.000+10:00"/>
			<string key="Activity" value="ER Registration"/>
			<string key="org:resource" value="A"/>
		</event>
		<event>
			<string key="concept:name" value="ER Triage"/>
			<string key="lifecycle:transition" value="complete"/>
			<date key="time:timestamp" value="2014-07-17T01:56:46.000+10:00"/>
			<string key="Activity" value="ER Triage"/>
			<string key="org:resource" value="C"/>
		</event>
		<event>
			<string key="concept:name" value="Leucocytes"/>
			<string key="lifecycle:transition" value="complete"/>
			<date key="time:timestamp" value="2014-07-17T02:44:00.000+10:00"/>
			<string key="Activity" value="Leucocytes"/>
			<string key="org:resource" value="B"/>
		</event>
		<event>
			<string key="concept:name" value="CRP"/>
			<string key="lifecycle:transition" value="complete"/>
			<date key="time:timestamp" value="2014-07-17T02:44:00.000+10:00"/>
			<string key="Activity" value="CRP"/>
			<string key="org:resource" value="B"/>
		</event>
		<event>
			<string key="concept:name" value="ER Sepsis Triage"/>
			<string key="lifecycle:transition" value="complete"/>
			<date key="time:timestamp" value="2014-07-17T06:45:32.000+10:00"/>
			<string key="Activity" value="ER Sepsis Triage"/>
			<string key="org:resource" value="A"/>
		</event>
		<event>
			<string key="concept:name" value="IV Liquid"/>
			<string key="lifecycle:transition" value="complete"/>
			<date key="time:timestamp" value="2014-07-17T06:45:50.000+10:00"/>
			<string key="Activity" value="IV Liquid"/>
			<string key="org:resource" value="A"/>
		</event>
		<event>
			<string key="concept:name" value="IV Antibiotics"/>
			<string key="lifecycle:transition" value="complete"/>
			<date key="time:timestamp" value="2014-07-17T06:45:51.000+10:00"/>
			<string key="Activity" value="IV Antibiotics"/>
			<string key="org:resource" value="A"/>
		</event>
	</trace>
	<trace>
		<string key="concept:name" value="ZC"/>
		<string key="variant" value="Variant 133"/>
		<int key="variant-index" value="133"/>
		<string key="creator" value="Fluxicon Disco"/>
		<event>
			<string key="concept:name" value="ER Registration"/>
			<string key="lifecycle:transition" value="complete"/>
			<date key="time:timestamp" value="2014-07-15T02:34:00.000+10:00"/>
			<string key="Activity" value="ER Registration"/>
			<string key="org:resource" value="A"/>
		</event>
		<event>
			<string key="concept:name" value="LacticAcid"/>
			<string key="lifecycle:transition" value="complete"/>
			<date key="time:timestamp" value="2014-07-15T02:40:00.000+10:00"/>
			<string key="Activity" value="LacticAcid"/>
			<string key="org:resource" value="B"/>
		</event>
		<event>
			<string key="concept:name" value="CRP"/>
			<string key="lifecycle:transition" value="complete"/>
			<date key="time:timestamp" value="2014-07-15T02:40:00.000+10:00"/>
			<string key="Activity" value="CRP"/>
			<string key="org:resource" value="B"/>
		</event>
		<event>
			<string key="concept:name" value="Leucocytes"/>
			<string key="lifecycle:transition" value="complete"/>
			<date key="time:timestamp" value="2014-07-15T02:40:00.000+10:00"/>
			<string key="Activity" value="Leucocytes"/>
			<string key="org:resource" value="B"/>
		</event>
		<event>
			<string key="concept:name" value="ER Triage"/>
			<string key="lifecycle:transition" value="complete"/>
			<date key="time:timestamp" value="2014-07-15T02:44:49.000+10:00"/>
			<string key="Activity" value="ER Triage"/>
			<string key="org:resource" value="C"/>
		</event>
		<event>
			<string key="concept:name" value="ER Sepsis Triage"/>
			<string key="lifecycle:transition" value="complete"/>
			<date key="time:timestamp" value="2014-07-15T02:45:05.000+10:00"/>
			<string key="Activity" value="ER Sepsis Triage"/>
			<string key="org:resource" value="A"/>
		</event>
		<event>
			<string key="concept:name" value="LacticAcid"/>
			<string key="lifecycle:transition" value="complete"/>
			<date key="time:timestamp" value="2014-07-15T04:49:00.000+10:00"/>
			<string key="Activity" value="LacticAcid"/>
			<string key="org:resource" value="B"/>
		</event>
		<event>
			<string key="concept:name" value="LacticAcid"/>
			<string key="lifecycle:transition" value="complete"/>
			<date key="time:timestamp" value="2014-07-15T05:56:00.000+10:00"/>
			<string key="Activity" value="LacticAcid"/>
			<string key="org:resource" value="B"/>
		</event>
		<event>
			<string key="concept:name" value="IV Liquid"/>
			<string key="lifecycle:transition" value="complete"/>
			<date key="time:timestamp" value="2014-07-15T08:56:17.000+10:00"/>
			<string key="Activity" value="IV Liquid"/>
			<string key="org:resource" value="A"/>
		</event>
		<event>
			<string key="concept:name" value="IV Antibiotics"/>
			<string key="lifecycle:transition" value="complete"/>
			<date key="time:timestamp" value="2014-07-15T08:56:24.000+10:00"/>
			<string key="Activity" value="IV Antibiotics"/>
			<string key="org:resource" value="A"/>
		</event>
	</trace>
	<trace>
		<string key="concept:name" value="AD"/>
		<string key="variant" value="Variant 134"/>
		<int key="variant-index" value="134"/>
		<string key="creator" value="Fluxicon Disco"/>
		<event>
			<string key="concept:name" value="ER Registration"/>
			<string key="lifecycle:transition" value="complete"/>
			<date key="time:timestamp" value="2013-12-19T18:04:38.000+10:00"/>
			<string key="Activity" value="ER Registration"/>
			<string key="org:resource" value="A"/>
		</event>
		<event>
			<string key="concept:name" value="ER Triage"/>
			<string key="lifecycle:transition" value="complete"/>
			<date key="time:timestamp" value="2013-12-19T18:13:31.000+10:00"/>
			<string key="Activity" value="ER Triage"/>
			<string key="org:resource" value="C"/>
		</event>
		<event>
			<string key="concept:name" value="ER Sepsis Triage"/>
			<string key="lifecycle:transition" value="complete"/>
			<date key="time:timestamp" value="2013-12-19T18:13:54.000+10:00"/>
			<string key="Activity" value="ER Sepsis Triage"/>
			<string key="org:resource" value="A"/>
		</event>
		<event>
			<string key="concept:name" value="LacticAcid"/>
			<string key="lifecycle:transition" value="complete"/>
			<date key="time:timestamp" value="2013-12-19T18:26:00.000+10:00"/>
			<string key="Activity" value="LacticAcid"/>
			<string key="org:resource" value="B"/>
		</event>
		<event>
			<string key="concept:name" value="CRP"/>
			<string key="lifecycle:transition" value="complete"/>
			<date key="time:timestamp" value="2013-12-19T18:26:00.000+10:00"/>
			<string key="Activity" value="CRP"/>
			<string key="org:resource" value="B"/>
		</event>
		<event>
			<string key="concept:name" value="Leucocytes"/>
			<string key="lifecycle:transition" value="complete"/>
			<date key="time:timestamp" value="2013-12-19T18:26:00.000+10:00"/>
			<string key="Activity" value="Leucocytes"/>
			<string key="org:resource" value="B"/>
		</event>
		<event>
			<string key="concept:name" value="IV Liquid"/>
			<string key="lifecycle:transition" value="complete"/>
			<date key="time:timestamp" value="2013-12-19T19:18:44.000+10:00"/>
			<string key="Activity" value="IV Liquid"/>
			<string key="org:resource" value="A"/>
		</event>
		<event>
			<string key="concept:name" value="IV Antibiotics"/>
			<string key="lifecycle:transition" value="complete"/>
			<date key="time:timestamp" value="2013-12-19T19:45:53.000+10:00"/>
			<string key="Activity" value="IV Antibiotics"/>
			<string key="org:resource" value="A"/>
		</event>
		<event>
			<string key="concept:name" value="Admission NC"/>
			<string key="lifecycle:transition" value="complete"/>
			<date key="time:timestamp" value="2013-12-19T22:34:41.000+10:00"/>
			<string key="Activity" value="Admission NC"/>
			<string key="org:resource" value="S"/>
		</event>
		<event>
			<string key="concept:name" value="Admission IC"/>
			<string key="lifecycle:transition" value="complete"/>
			<date key="time:timestamp" value="2013-12-20T06:05:16.000+10:00"/>
			<string key="Activity" value="Admission IC"/>
			<string key="org:resource" value="P"/>
		</event>
		<event>
			<string key="concept:name" value="Leucocytes"/>
			<string key="lifecycle:transition" value="complete"/>
			<date key="time:timestamp" value="2013-12-20T07:15:00.000+10:00"/>
			<string key="Activity" value="Leucocytes"/>
			<string key="org:resource" value="B"/>
		</event>
		<event>
			<string key="concept:name" value="LacticAcid"/>
			<string key="lifecycle:transition" value="complete"/>
			<date key="time:timestamp" value="2013-12-20T07:15:00.000+10:00"/>
			<string key="Activity" value="LacticAcid"/>
			<string key="org:resource" value="B"/>
		</event>
		<event>
			<string key="concept:name" value="CRP"/>
			<string key="lifecycle:transition" value="complete"/>
			<date key="time:timestamp" value="2013-12-20T07:15:00.000+10:00"/>
			<string key="Activity" value="CRP"/>
			<string key="org:resource" value="B"/>
		</event>
		<event>
			<string key="concept:name" value="LacticAcid"/>
			<string key="lifecycle:transition" value="complete"/>
			<date key="time:timestamp" value="2013-12-20T16:00:00.000+10:00"/>
			<string key="Activity" value="LacticAcid"/>
			<string key="org:resource" value="B"/>
		</event>
		<event>
			<string key="concept:name" value="Leucocytes"/>
			<string key="lifecycle:transition" value="complete"/>
			<date key="time:timestamp" value="2013-12-20T16:00:00.000+10:00"/>
			<string key="Activity" value="Leucocytes"/>
			<string key="org:resource" value="B"/>
		</event>
		<event>
			<string key="concept:name" value="CRP"/>
			<string key="lifecycle:transition" value="complete"/>
			<date key="time:timestamp" value="2013-12-20T16:00:00.000+10:00"/>
			<string key="Activity" value="CRP"/>
			<string key="org:resource" value="B"/>
		</event>
		<event>
			<string key="concept:name" value="Leucocytes"/>
			<string key="lifecycle:transition" value="complete"/>
			<date key="time:timestamp" value="2013-12-21T16:00:00.000+10:00"/>
			<string key="Activity" value="Leucocytes"/>
			<string key="org:resource" value="B"/>
		</event>
		<event>
			<string key="concept:name" value="CRP"/>
			<string key="lifecycle:transition" value="complete"/>
			<date key="time:timestamp" value="2013-12-21T16:00:00.000+10:00"/>
			<string key="Activity" value="CRP"/>
			<string key="org:resource" value="B"/>
		</event>
		<event>
			<string key="concept:name" value="LacticAcid"/>
			<string key="lifecycle:transition" value="complete"/>
			<date key="time:timestamp" value="2013-12-21T16:00:00.000+10:00"/>
			<string key="Activity" value="LacticAcid"/>
			<string key="org:resource" value="B"/>
		</event>
		<event>
			<string key="concept:name" value="CRP"/>
			<string key="lifecycle:transition" value="complete"/>
			<date key="time:timestamp" value="2013-12-22T16:00:00.000+10:00"/>
			<string key="Activity" value="CRP"/>
			<string key="org:resource" value="B"/>
		</event>
		<event>
			<string key="concept:name" value="LacticAcid"/>
			<string key="lifecycle:transition" value="complete"/>
			<date key="time:timestamp" value="2013-12-22T16:00:00.000+10:00"/>
			<string key="Activity" value="LacticAcid"/>
			<string key="org:resource" value="B"/>
		</event>
		<event>
			<string key="concept:name" value="Leucocytes"/>
			<string key="lifecycle:transition" value="complete"/>
			<date key="time:timestamp" value="2013-12-22T16:00:00.000+10:00"/>
			<string key="Activity" value="Leucocytes"/>
			<string key="org:resource" value="B"/>
		</event>
		<event>
			<string key="concept:name" value="Admission NC"/>
			<string key="lifecycle:transition" value="complete"/>
			<date key="time:timestamp" value="2013-12-22T23:00:00.000+10:00"/>
			<string key="Activity" value="Admission NC"/>
			<string key="org:resource" value="F"/>
		</event>
		<event>
			<string key="concept:name" value="CRP"/>
			<string key="lifecycle:transition" value="complete"/>
			<date key="time:timestamp" value="2013-12-29T20:00:00.000+10:00"/>
			<string key="Activity" value="CRP"/>
			<string key="org:resource" value="B"/>
		</event>
		<event>
			<string key="concept:name" value="Leucocytes"/>
			<string key="lifecycle:transition" value="complete"/>
			<date key="time:timestamp" value="2013-12-29T20:00:00.000+10:00"/>
			<string key="Activity" value="Leucocytes"/>
			<string key="org:resource" value="B"/>
		</event>
		<event>
			<string key="concept:name" value="Leucocytes"/>
			<string key="lifecycle:transition" value="complete"/>
			<date key="time:timestamp" value="2014-01-02T17:00:00.000+10:00"/>
			<string key="Activity" value="Leucocytes"/>
			<string key="org:resource" value="B"/>
		</event>
		<event>
			<string key="concept:name" value="CRP"/>
			<string key="lifecycle:transition" value="complete"/>
			<date key="time:timestamp" value="2014-01-02T17:00:00.000+10:00"/>
			<string key="Activity" value="CRP"/>
			<string key="org:resource" value="B"/>
		</event>
		<event>
			<string key="concept:name" value="Release A"/>
			<string key="lifecycle:transition" value="complete"/>
			<date key="time:timestamp" value="2014-01-04T20:45:00.000+10:00"/>
			<string key="Activity" value="Release A"/>
			<string key="org:resource" value="E"/>
		</event>
		<event>
			<string key="concept:name" value="Return ER"/>
			<string key="lifecycle:transition" value="complete"/>
			<date key="time:timestamp" value="2014-05-05T02:34:00.000+10:00"/>
			<string key="Activity" value="Return ER"/>
			<string key="org:resource" value="?"/>
		</event>
	</trace>
	<trace>
		<string key="concept:name" value="BD"/>
		<string key="variant" value="Variant 135"/>
		<int key="variant-index" value="135"/>
		<string key="creator" value="Fluxicon Disco"/>
		<event>
			<string key="concept:name" value="ER Registration"/>
			<string key="lifecycle:transition" value="complete"/>
			<date key="time:timestamp" value="2015-02-02T11:03:30.000+10:00"/>
			<string key="Activity" value="ER Registration"/>
			<string key="org:resource" value="A"/>
		</event>
		<event>
			<string key="concept:name" value="ER Triage"/>
			<string key="lifecycle:transition" value="complete"/>
			<date key="time:timestamp" value="2015-02-02T11:18:23.000+10:00"/>
			<string key="Activity" value="ER Triage"/>
			<string key="org:resource" value="C"/>
		</event>
		<event>
			<string key="concept:name" value="IV Liquid"/>
			<string key="lifecycle:transition" value="complete"/>
			<date key="time:timestamp" value="2015-02-02T11:50:35.000+10:00"/>
			<string key="Activity" value="IV Liquid"/>
			<string key="org:resource" value="A"/>
		</event>
		<event>
			<string key="concept:name" value="ER Sepsis Triage"/>
			<string key="lifecycle:transition" value="complete"/>
			<date key="time:timestamp" value="2015-02-02T11:56:49.000+10:00"/>
			<string key="Activity" value="ER Sepsis Triage"/>
			<string key="org:resource" value="A"/>
		</event>
		<event>
			<string key="concept:name" value="CRP"/>
			<string key="lifecycle:transition" value="complete"/>
			<date key="time:timestamp" value="2015-02-02T12:20:00.000+10:00"/>
			<string key="Activity" value="CRP"/>
			<string key="org:resource" value="B"/>
		</event>
		<event>
			<string key="concept:name" value="LacticAcid"/>
			<string key="lifecycle:transition" value="complete"/>
			<date key="time:timestamp" value="2015-02-02T12:20:00.000+10:00"/>
			<string key="Activity" value="LacticAcid"/>
			<string key="org:resource" value="B"/>
		</event>
		<event>
			<string key="concept:name" value="Leucocytes"/>
			<string key="lifecycle:transition" value="complete"/>
			<date key="time:timestamp" value="2015-02-02T12:20:00.000+10:00"/>
			<string key="Activity" value="Leucocytes"/>
			<string key="org:resource" value="B"/>
		</event>
		<event>
			<string key="concept:name" value="IV Antibiotics"/>
			<string key="lifecycle:transition" value="complete"/>
			<date key="time:timestamp" value="2015-02-02T14:12:47.000+10:00"/>
			<string key="Activity" value="IV Antibiotics"/>
			<string key="org:resource" value="A"/>
		</event>
		<event>
			<string key="concept:name" value="Admission NC"/>
			<string key="lifecycle:transition" value="complete"/>
			<date key="time:timestamp" value="2015-02-02T14:16:58.000+10:00"/>
			<string key="Activity" value="Admission NC"/>
			<string key="org:resource" value="H"/>
		</event>
		<event>
			<string key="concept:name" value="Leucocytes"/>
			<string key="lifecycle:transition" value="complete"/>
			<date key="time:timestamp" value="2015-02-04T17:00:00.000+10:00"/>
			<string key="Activity" value="Leucocytes"/>
			<string key="org:resource" value="B"/>
		</event>
		<event>
			<string key="concept:name" value="CRP"/>
			<string key="lifecycle:transition" value="complete"/>
			<date key="time:timestamp" value="2015-02-04T17:00:00.000+10:00"/>
			<string key="Activity" value="CRP"/>
			<string key="org:resource" value="B"/>
		</event>
		<event>
			<string key="concept:name" value="Release A"/>
			<string key="lifecycle:transition" value="complete"/>
			<date key="time:timestamp" value="2015-02-05T19:00:00.000+10:00"/>
			<string key="Activity" value="Release A"/>
			<string key="org:resource" value="E"/>
		</event>
	</trace>
	<trace>
		<string key="concept:name" value="CD"/>
		<string key="variant" value="Variant 7"/>
		<int key="variant-index" value="7"/>
		<string key="creator" value="Fluxicon Disco"/>
		<event>
			<string key="concept:name" value="ER Registration"/>
			<string key="lifecycle:transition" value="complete"/>
			<date key="time:timestamp" value="2014-09-22T22:38:49.000+10:00"/>
			<string key="Activity" value="ER Registration"/>
			<string key="org:resource" value="A"/>
		</event>
		<event>
			<string key="concept:name" value="ER Triage"/>
			<string key="lifecycle:transition" value="complete"/>
			<date key="time:timestamp" value="2014-09-22T22:52:24.000+10:00"/>
			<string key="Activity" value="ER Triage"/>
			<string key="org:resource" value="C"/>
		</event>
		<event>
			<string key="concept:name" value="ER Sepsis Triage"/>
			<string key="lifecycle:transition" value="complete"/>
			<date key="time:timestamp" value="2014-09-22T22:52:40.000+10:00"/>
			<string key="Activity" value="ER Sepsis Triage"/>
			<string key="org:resource" value="A"/>
		</event>
		<event>
			<string key="concept:name" value="Leucocytes"/>
			<string key="lifecycle:transition" value="complete"/>
			<date key="time:timestamp" value="2014-09-22T23:37:00.000+10:00"/>
			<string key="Activity" value="Leucocytes"/>
			<string key="org:resource" value="B"/>
		</event>
		<event>
			<string key="concept:name" value="LacticAcid"/>
			<string key="lifecycle:transition" value="complete"/>
			<date key="time:timestamp" value="2014-09-22T23:37:00.000+10:00"/>
			<string key="Activity" value="LacticAcid"/>
			<string key="org:resource" value="B"/>
		</event>
		<event>
			<string key="concept:name" value="CRP"/>
			<string key="lifecycle:transition" value="complete"/>
			<date key="time:timestamp" value="2014-09-22T23:37:00.000+10:00"/>
			<string key="Activity" value="CRP"/>
			<string key="org:resource" value="B"/>
		</event>
		<event>
			<string key="concept:name" value="IV Liquid"/>
			<string key="lifecycle:transition" value="complete"/>
			<date key="time:timestamp" value="2014-09-23T04:15:29.000+10:00"/>
			<string key="Activity" value="IV Liquid"/>
			<string key="org:resource" value="A"/>
		</event>
		<event>
			<string key="concept:name" value="IV Antibiotics"/>
			<string key="lifecycle:transition" value="complete"/>
			<date key="time:timestamp" value="2014-09-23T04:15:38.000+10:00"/>
			<string key="Activity" value="IV Antibiotics"/>
			<string key="org:resource" value="A"/>
		</event>
	</trace>
	<trace>
		<string key="concept:name" value="DD"/>
		<string key="variant" value="Variant 36"/>
		<int key="variant-index" value="36"/>
		<string key="creator" value="Fluxicon Disco"/>
		<event>
			<string key="concept:name" value="ER Registration"/>
			<string key="lifecycle:transition" value="complete"/>
			<date key="time:timestamp" value="2014-02-13T22:14:23.000+10:00"/>
			<string key="Activity" value="ER Registration"/>
			<string key="org:resource" value="A"/>
		</event>
		<event>
			<string key="concept:name" value="ER Triage"/>
			<string key="lifecycle:transition" value="complete"/>
			<date key="time:timestamp" value="2014-02-13T22:21:47.000+10:00"/>
			<string key="Activity" value="ER Triage"/>
			<string key="org:resource" value="C"/>
		</event>
		<event>
			<string key="concept:name" value="ER Sepsis Triage"/>
			<string key="lifecycle:transition" value="complete"/>
			<date key="time:timestamp" value="2014-02-13T22:22:27.000+10:00"/>
			<string key="Activity" value="ER Sepsis Triage"/>
			<string key="org:resource" value="A"/>
		</event>
		<event>
			<string key="concept:name" value="Leucocytes"/>
			<string key="lifecycle:transition" value="complete"/>
			<date key="time:timestamp" value="2014-02-13T22:37:00.000+10:00"/>
			<string key="Activity" value="Leucocytes"/>
			<string key="org:resource" value="B"/>
		</event>
		<event>
			<string key="concept:name" value="CRP"/>
			<string key="lifecycle:transition" value="complete"/>
			<date key="time:timestamp" value="2014-02-13T22:37:00.000+10:00"/>
			<string key="Activity" value="CRP"/>
			<string key="org:resource" value="B"/>
		</event>
		<event>
			<string key="concept:name" value="LacticAcid"/>
			<string key="lifecycle:transition" value="complete"/>
			<date key="time:timestamp" value="2014-02-13T22:37:00.000+10:00"/>
			<string key="Activity" value="LacticAcid"/>
			<string key="org:resource" value="B"/>
		</event>
		<event>
			<string key="concept:name" value="Admission NC"/>
			<string key="lifecycle:transition" value="complete"/>
			<date key="time:timestamp" value="2014-02-14T00:48:05.000+10:00"/>
			<string key="Activity" value="Admission NC"/>
			<string key="org:resource" value="V"/>
		</event>
		<event>
			<string key="concept:name" value="Release B"/>
			<string key="lifecycle:transition" value="complete"/>
			<date key="time:timestamp" value="2014-02-19T04:30:00.000+10:00"/>
			<string key="Activity" value="Release B"/>
			<string key="org:resource" value="E"/>
		</event>
	</trace>
	<trace>
		<string key="concept:name" value="ED"/>
		<string key="variant" value="Variant 136"/>
		<int key="variant-index" value="136"/>
		<string key="creator" value="Fluxicon Disco"/>
		<event>
			<string key="concept:name" value="ER Registration"/>
			<string key="lifecycle:transition" value="complete"/>
			<date key="time:timestamp" value="2014-02-19T18:26:10.000+10:00"/>
			<string key="Activity" value="ER Registration"/>
			<string key="org:resource" value="A"/>
		</event>
		<event>
			<string key="concept:name" value="ER Triage"/>
			<string key="lifecycle:transition" value="complete"/>
			<date key="time:timestamp" value="2014-02-19T18:30:07.000+10:00"/>
			<string key="Activity" value="ER Triage"/>
			<string key="org:resource" value="C"/>
		</event>
		<event>
			<string key="concept:name" value="ER Sepsis Triage"/>
			<string key="lifecycle:transition" value="complete"/>
			<date key="time:timestamp" value="2014-02-19T18:32:06.000+10:00"/>
			<string key="Activity" value="ER Sepsis Triage"/>
			<string key="org:resource" value="A"/>
		</event>
		<event>
			<string key="concept:name" value="Leucocytes"/>
			<string key="lifecycle:transition" value="complete"/>
			<date key="time:timestamp" value="2014-02-19T18:44:00.000+10:00"/>
			<string key="Activity" value="Leucocytes"/>
			<string key="org:resource" value="B"/>
		</event>
		<event>
			<string key="concept:name" value="CRP"/>
			<string key="lifecycle:transition" value="complete"/>
			<date key="time:timestamp" value="2014-02-19T18:44:00.000+10:00"/>
			<string key="Activity" value="CRP"/>
			<string key="org:resource" value="B"/>
		</event>
		<event>
			<string key="concept:name" value="LacticAcid"/>
			<string key="lifecycle:transition" value="complete"/>
			<date key="time:timestamp" value="2014-02-19T18:44:00.000+10:00"/>
			<string key="Activity" value="LacticAcid"/>
			<string key="org:resource" value="B"/>
		</event>
		<event>
			<string key="concept:name" value="IV Liquid"/>
			<string key="lifecycle:transition" value="complete"/>
			<date key="time:timestamp" value="2014-02-19T19:30:00.000+10:00"/>
			<string key="Activity" value="IV Liquid"/>
			<string key="org:resource" value="A"/>
		</event>
		<event>
			<string key="concept:name" value="IV Antibiotics"/>
			<string key="lifecycle:transition" value="complete"/>
			<date key="time:timestamp" value="2014-02-19T19:40:00.000+10:00"/>
			<string key="Activity" value="IV Antibiotics"/>
			<string key="org:resource" value="A"/>
		</event>
		<event>
			<string key="concept:name" value="Admission NC"/>
			<string key="lifecycle:transition" value="complete"/>
			<date key="time:timestamp" value="2014-02-19T22:44:21.000+10:00"/>
			<string key="Activity" value="Admission NC"/>
			<string key="org:resource" value="G"/>
		</event>
		<event>
			<string key="concept:name" value="Leucocytes"/>
			<string key="lifecycle:transition" value="complete"/>
			<date key="time:timestamp" value="2014-02-20T16:00:00.000+10:00"/>
			<string key="Activity" value="Leucocytes"/>
			<string key="org:resource" value="B"/>
		</event>
		<event>
			<string key="concept:name" value="Admission NC"/>
			<string key="lifecycle:transition" value="complete"/>
			<date key="time:timestamp" value="2014-02-20T22:33:20.000+10:00"/>
			<string key="Activity" value="Admission NC"/>
			<string key="org:resource" value="N"/>
		</event>
		<event>
			<string key="concept:name" value="Leucocytes"/>
			<string key="lifecycle:transition" value="complete"/>
			<date key="time:timestamp" value="2014-02-21T17:00:00.000+10:00"/>
			<string key="Activity" value="Leucocytes"/>
			<string key="org:resource" value="B"/>
		</event>
		<event>
			<string key="concept:name" value="Leucocytes"/>
			<string key="lifecycle:transition" value="complete"/>
			<date key="time:timestamp" value="2014-02-22T17:00:00.000+10:00"/>
			<string key="Activity" value="Leucocytes"/>
			<string key="org:resource" value="B"/>
		</event>
		<event>
			<string key="concept:name" value="CRP"/>
			<string key="lifecycle:transition" value="complete"/>
			<date key="time:timestamp" value="2014-02-22T17:00:00.000+10:00"/>
			<string key="Activity" value="CRP"/>
			<string key="org:resource" value="B"/>
		</event>
		<event>
			<string key="concept:name" value="CRP"/>
			<string key="lifecycle:transition" value="complete"/>
			<date key="time:timestamp" value="2014-02-24T17:00:00.000+10:00"/>
			<string key="Activity" value="CRP"/>
			<string key="org:resource" value="B"/>
		</event>
		<event>
			<string key="concept:name" value="CRP"/>
			<string key="lifecycle:transition" value="complete"/>
			<date key="time:timestamp" value="2014-02-26T21:20:00.000+10:00"/>
			<string key="Activity" value="CRP"/>
			<string key="org:resource" value="B"/>
		</event>
		<event>
			<string key="concept:name" value="Leucocytes"/>
			<string key="lifecycle:transition" value="complete"/>
			<date key="time:timestamp" value="2014-02-26T21:20:00.000+10:00"/>
			<string key="Activity" value="Leucocytes"/>
			<string key="org:resource" value="B"/>
		</event>
		<event>
			<string key="concept:name" value="Leucocytes"/>
			<string key="lifecycle:transition" value="complete"/>
			<date key="time:timestamp" value="2014-02-27T08:33:00.000+10:00"/>
			<string key="Activity" value="Leucocytes"/>
			<string key="org:resource" value="B"/>
		</event>
		<event>
			<string key="concept:name" value="Leucocytes"/>
			<string key="lifecycle:transition" value="complete"/>
			<date key="time:timestamp" value="2014-02-27T17:00:00.000+10:00"/>
			<string key="Activity" value="Leucocytes"/>
			<string key="org:resource" value="B"/>
		</event>
		<event>
			<string key="concept:name" value="Leucocytes"/>
			<string key="lifecycle:transition" value="complete"/>
			<date key="time:timestamp" value="2014-02-28T18:12:00.000+10:00"/>
			<string key="Activity" value="Leucocytes"/>
			<string key="org:resource" value="B"/>
		</event>
		<event>
			<string key="concept:name" value="Leucocytes"/>
			<string key="lifecycle:transition" value="complete"/>
			<date key="time:timestamp" value="2014-03-01T17:00:00.000+10:00"/>
			<string key="Activity" value="Leucocytes"/>
			<string key="org:resource" value="B"/>
		</event>
		<event>
			<string key="concept:name" value="CRP"/>
			<string key="lifecycle:transition" value="complete"/>
			<date key="time:timestamp" value="2014-03-01T17:00:00.000+10:00"/>
			<string key="Activity" value="CRP"/>
			<string key="org:resource" value="B"/>
		</event>
		<event>
			<string key="concept:name" value="Admission NC"/>
			<string key="lifecycle:transition" value="complete"/>
			<date key="time:timestamp" value="2014-03-01T18:43:02.000+10:00"/>
			<string key="Activity" value="Admission NC"/>
			<string key="org:resource" value="N"/>
		</event>
		<event>
			<string key="concept:name" value="Admission NC"/>
			<string key="lifecycle:transition" value="complete"/>
			<date key="time:timestamp" value="2014-03-01T22:17:39.000+10:00"/>
			<string key="Activity" value="Admission NC"/>
			<string key="org:resource" value="Q"/>
		</event>
		<event>
			<string key="concept:name" value="Leucocytes"/>
			<string key="lifecycle:transition" value="complete"/>
			<date key="time:timestamp" value="2014-03-02T13:26:00.000+10:00"/>
			<string key="Activity" value="Leucocytes"/>
			<string key="org:resource" value="B"/>
		</event>
		<event>
			<string key="concept:name" value="Leucocytes"/>
			<string key="lifecycle:transition" value="complete"/>
			<date key="time:timestamp" value="2014-03-04T22:09:00.000+10:00"/>
			<string key="Activity" value="Leucocytes"/>
			<string key="org:resource" value="B"/>
		</event>
		<event>
			<string key="concept:name" value="CRP"/>
			<string key="lifecycle:transition" value="complete"/>
			<date key="time:timestamp" value="2014-03-04T22:09:00.000+10:00"/>
			<string key="Activity" value="CRP"/>
			<string key="org:resource" value="B"/>
		</event>
		<event>
			<string key="concept:name" value="CRP"/>
			<string key="lifecycle:transition" value="complete"/>
			<date key="time:timestamp" value="2014-03-05T17:00:00.000+10:00"/>
			<string key="Activity" value="CRP"/>
			<string key="org:resource" value="B"/>
		</event>
		<event>
			<string key="concept:name" value="Leucocytes"/>
			<string key="lifecycle:transition" value="complete"/>
			<date key="time:timestamp" value="2014-03-05T17:00:00.000+10:00"/>
			<string key="Activity" value="Leucocytes"/>
			<string key="org:resource" value="B"/>
		</event>
		<event>
			<string key="concept:name" value="CRP"/>
			<string key="lifecycle:transition" value="complete"/>
			<date key="time:timestamp" value="2014-03-06T17:00:00.000+10:00"/>
			<string key="Activity" value="CRP"/>
			<string key="org:resource" value="B"/>
		</event>
		<event>
			<string key="concept:name" value="Leucocytes"/>
			<string key="lifecycle:transition" value="complete"/>
			<date key="time:timestamp" value="2014-03-06T17:00:00.000+10:00"/>
			<string key="Activity" value="Leucocytes"/>
			<string key="org:resource" value="B"/>
		</event>
		<event>
			<string key="concept:name" value="Release A"/>
			<string key="lifecycle:transition" value="complete"/>
			<date key="time:timestamp" value="2014-03-11T22:00:00.000+10:00"/>
			<string key="Activity" value="Release A"/>
			<string key="org:resource" value="E"/>
		</event>
		<event>
			<string key="concept:name" value="Return ER"/>
			<string key="lifecycle:transition" value="complete"/>
			<date key="time:timestamp" value="2014-08-06T06:02:37.000+10:00"/>
			<string key="Activity" value="Return ER"/>
			<string key="org:resource" value="?"/>
		</event>
	</trace>
	<trace>
		<string key="concept:name" value="FD"/>
		<string key="variant" value="Variant 137"/>
		<int key="variant-index" value="137"/>
		<string key="creator" value="Fluxicon Disco"/>
		<event>
			<string key="concept:name" value="ER Registration"/>
			<string key="lifecycle:transition" value="complete"/>
			<date key="time:timestamp" value="2014-05-11T06:26:10.000+10:00"/>
			<string key="Activity" value="ER Registration"/>
			<string key="org:resource" value="A"/>
		</event>
		<event>
			<string key="concept:name" value="ER Triage"/>
			<string key="lifecycle:transition" value="complete"/>
			<date key="time:timestamp" value="2014-05-11T06:28:19.000+10:00"/>
			<string key="Activity" value="ER Triage"/>
			<string key="org:resource" value="C"/>
		</event>
		<event>
			<string key="concept:name" value="ER Sepsis Triage"/>
			<string key="lifecycle:transition" value="complete"/>
			<date key="time:timestamp" value="2014-05-11T06:29:04.000+10:00"/>
			<string key="Activity" value="ER Sepsis Triage"/>
			<string key="org:resource" value="A"/>
		</event>
[truncated: 4,172,192 more chars]
