# Supplementary material for: Privacy-Preserving Process Mining in Healthcare
Source: Int J Environ Res Public Health. 2020 Mar 2;17(5):1612. doi: 10.3390/ijerph17051612 (PMC7084661; doi:10.3390/ijerph17051612)
Supplement: Supplementary file 1 [file ijerph-17-01612-s001.zip › Anonymisation_code_and_data/Anonymised logs/Sepsis/Sepsis - Time generalisation - YEAR.xes]

<?xml version="1.0" encoding="UTF-8"?>
<!-- XES version 1.0 -->
<!-- Created by Fluxicon Disco (http://fluxicon.com/disco/ -->
<!-- (c) 2017 Fluxicon - http://fluxicon.com/ -->
<log xes.version="1.0" xmlns="http://www.xes-standard.org" xes.creator="Fluxicon Disco">
	<extension name="Concept" prefix="concept" uri="http://www.xes-standard.org/concept.xesext"/>
	<extension name="Lifecycle" prefix="lifecycle" uri="http://www.xes-standard.org/lifecycle.xesext"/>
	<extension name="Time" prefix="time" uri="http://www.xes-standard.org/time.xesext"/>
	<extension name="Organizational" prefix="org" uri="http://www.xes-standard.org/org.xesext"/>
	<global scope="trace">
		<string key="concept:name" value="name"/>
		<string key="variant" value="string"/>
		<int key="variant-index" value="0"/>
	</global>
	<global scope="event">
		<string key="concept:name" value="name"/>
		<string key="lifecycle:transition" value="transition"/>
		<string key="org:resource" value="resource"/>
		<date key="time:timestamp" value="2019-10-02T12:06:14.058+10:00"/>
		<string key="Activity" value="string"/>
		<string key="Age" value="string"/>
		<string key="CRP" value="string"/>
		<string key="Diagnose" value="string"/>
		<string key="DiagnosticArtAstrup" value="string"/>
		<string key="DiagnosticBlood" value="string"/>
		<string key="DiagnosticECG" value="string"/>
		<string key="DiagnosticIC" value="string"/>
		<string key="DiagnosticLacticAcid" value="string"/>
		<string key="DiagnosticLiquor" value="string"/>
		<string key="DiagnosticOther" value="string"/>
		<string key="DiagnosticSputum" value="string"/>
		<string key="DiagnosticUrinaryCulture" value="string"/>
		<string key="DiagnosticUrinarySediment" value="string"/>
		<string key="DiagnosticXthorax" value="string"/>
		<string key="DisfuncOrg" value="string"/>
		<string key="Hypotensie" value="string"/>
		<string key="Hypoxie" value="string"/>
		<string key="InfectionSuspected" value="string"/>
		<string key="Infusion" value="string"/>
		<string key="LacticAcid" value="string"/>
		<string key="Leucocytes" value="string"/>
		<string key="Oligurie" value="string"/>
		<string key="SIRSCritHeartRate" value="string"/>
		<string key="SIRSCritLeucos" value="string"/>
		<string key="SIRSCritTachypnea" value="string"/>
		<string key="SIRSCritTemperature" value="string"/>
		<string key="SIRSCriteria2OrMore" value="string"/>
		<string key="org:group" value="string"/>
	</global>
	<classifier name="Activity" keys="Activity"/>
	<classifier name="Resource" keys="org:group"/>
	<string key="lifecycle:model" value="standard"/>
	<string key="creator" value="Fluxicon Disco"/>
	<string key="library" value="Fluxicon Octane"/>
	<trace>
		<string key="concept:name" value="A"/>
		<string key="variant" value="Variant 63"/>
		<int key="variant-index" value="63"/>
		<string key="creator" value="Fluxicon Disco"/>
		<event>
			<string key="concept:name" value="ER Registration"/>
			<string key="lifecycle:transition" value="complete"/>
			<string key="org:resource" value="A"/>
			<date key="time:timestamp" value="2014-01-01T00:00:00.000+10:00"/>
			<string key="Activity" value="ER Registration"/>
			<string key="Age" value="85"/>
			<string key="Diagnose" value="A"/>
			<string key="DiagnosticArtAstrup" value="true"/>
			<string key="DiagnosticBlood" value="true"/>
			<string key="DiagnosticECG" value="true"/>
			<string key="DiagnosticIC" value="true"/>
			<string key="DiagnosticLacticAcid" value="true"/>
			<string key="DiagnosticLiquor" value="false"/>
			<string key="DiagnosticOther" value="false"/>
			<string key="DiagnosticSputum" value="false"/>
			<string key="DiagnosticUrinaryCulture" value="true"/>
			<string key="DiagnosticUrinarySediment" value="true"/>
			<string key="DiagnosticXthorax" value="true"/>
			<string key="DisfuncOrg" value="true"/>
			<string key="Hypotensie" value="true"/>
			<string key="Hypoxie" value="false"/>
			<string key="InfectionSuspected" value="true"/>
			<string key="Infusion" value="true"/>
			<string key="Oligurie" value="false"/>
			<string key="SIRSCritHeartRate" value="true"/>
			<string key="SIRSCritLeucos" value="false"/>
			<string key="SIRSCritTachypnea" value="true"/>
			<string key="SIRSCritTemperature" value="true"/>
			<string key="SIRSCriteria2OrMore" value="true"/>
			<string key="org:group" value="A"/>
		</event>
		<event>
			<string key="concept:name" value="Leucocytes"/>
			<string key="lifecycle:transition" value="complete"/>
			<string key="org:resource" value="B"/>
			<date key="time:timestamp" value="2014-01-01T00:00:00.000+10:00"/>
			<string key="Activity" value="Leucocytes"/>
			<string key="Leucocytes" value="9.6"/>
			<string key="org:group" value="B"/>
		</event>
		<event>
			<string key="concept:name" value="CRP"/>
			<string key="lifecycle:transition" value="complete"/>
			<string key="org:resource" value="B"/>
			<date key="time:timestamp" value="2014-01-01T00:00:00.000+10:00"/>
			<string key="Activity" value="CRP"/>
			<string key="CRP" value="21.0"/>
			<string key="org:group" value="B"/>
		</event>
		<event>
			<string key="concept:name" value="LacticAcid"/>
			<string key="lifecycle:transition" value="complete"/>
			<string key="org:resource" value="B"/>
			<date key="time:timestamp" value="2014-01-01T00:00:00.000+10:00"/>
			<string key="Activity" value="LacticAcid"/>
			<string key="LacticAcid" value="2.2"/>
			<string key="org:group" value="B"/>
		</event>
		<event>
			<string key="concept:name" value="ER Triage"/>
			<string key="lifecycle:transition" value="complete"/>
			<string key="org:resource" value="C"/>
			<date key="time:timestamp" value="2014-01-01T00:00:00.000+10:00"/>
			<string key="Activity" value="ER Triage"/>
			<string key="org:group" value="C"/>
		</event>
		<event>
			<string key="concept:name" value="ER Sepsis Triage"/>
			<string key="lifecycle:transition" value="complete"/>
			<string key="org:resource" value="A"/>
			<date key="time:timestamp" value="2014-01-01T00:00:00.000+10:00"/>
			<string key="Activity" value="ER Sepsis Triage"/>
			<string key="org:group" value="A"/>
		</event>
		<event>
			<string key="concept:name" value="IV Liquid"/>
			<string key="lifecycle:transition" value="complete"/>
			<string key="org:resource" value="A"/>
			<date key="time:timestamp" value="2014-01-01T00:00:00.000+10:00"/>
			<string key="Activity" value="IV Liquid"/>
			<string key="org:group" value="A"/>
		</event>
		<event>
			<string key="concept:name" value="IV Antibiotics"/>
			<string key="lifecycle:transition" value="complete"/>
			<string key="org:resource" value="A"/>
			<date key="time:timestamp" value="2014-01-01T00:00:00.000+10:00"/>
			<string key="Activity" value="IV Antibiotics"/>
			<string key="org:group" value="A"/>
		</event>
		<event>
			<string key="concept:name" value="Admission NC"/>
			<string key="lifecycle:transition" value="complete"/>
			<string key="org:resource" value="D"/>
			<date key="time:timestamp" value="2014-01-01T00:00:00.000+10:00"/>
			<string key="Activity" value="Admission NC"/>
			<string key="org:group" value="D"/>
		</event>
		<event>
			<string key="concept:name" value="CRP"/>
			<string key="lifecycle:transition" value="complete"/>
			<string key="org:resource" value="B"/>
			<date key="time:timestamp" value="2014-01-01T00:00:00.000+10:00"/>
			<string key="Activity" value="CRP"/>
			<string key="CRP" value="109.0"/>
			<string key="org:group" value="B"/>
		</event>
		<event>
			<string key="concept:name" value="Leucocytes"/>
			<string key="lifecycle:transition" value="complete"/>
			<string key="org:resource" value="B"/>
			<date key="time:timestamp" value="2014-01-01T00:00:00.000+10:00"/>
			<string key="Activity" value="Leucocytes"/>
			<string key="Leucocytes" value="8.7"/>
			<string key="org:group" value="B"/>
		</event>
		<event>
			<string key="concept:name" value="Leucocytes"/>
			<string key="lifecycle:transition" value="complete"/>
			<string key="org:resource" value="B"/>
			<date key="time:timestamp" value="2014-01-01T00:00:00.000+10:00"/>
			<string key="Activity" value="Leucocytes"/>
			<string key="Leucocytes" value="9.6"/>
			<string key="org:group" value="B"/>
		</event>
		<event>
			<string key="concept:name" value="CRP"/>
			<string key="lifecycle:transition" value="complete"/>
			<string key="org:resource" value="B"/>
			<date key="time:timestamp" value="2014-01-01T00:00:00.000+10:00"/>
			<string key="Activity" value="CRP"/>
			<string key="CRP" value="47.0"/>
			<string key="org:group" value="B"/>
		</event>
		<event>
			<string key="concept:name" value="Leucocytes"/>
			<string key="lifecycle:transition" value="complete"/>
			<string key="org:resource" value="B"/>
			<date key="time:timestamp" value="2014-01-01T00:00:00.000+10:00"/>
			<string key="Activity" value="Leucocytes"/>
			<string key="Leucocytes" value="10.7"/>
			<string key="org:group" value="B"/>
		</event>
		<event>
			<string key="concept:name" value="CRP"/>
			<string key="lifecycle:transition" value="complete"/>
			<string key="org:resource" value="B"/>
			<date key="time:timestamp" value="2014-01-01T00:00:00.000+10:00"/>
			<string key="Activity" value="CRP"/>
			<string key="CRP" value="15.0"/>
			<string key="org:group" value="B"/>
		</event>
		<event>
			<string key="concept:name" value="CRP"/>
			<string key="lifecycle:transition" value="complete"/>
			<string key="org:resource" value="B"/>
			<date key="time:timestamp" value="2014-01-01T00:00:00.000+10:00"/>
			<string key="Activity" value="CRP"/>
			<string key="CRP" value="9.0"/>
			<string key="org:group" value="B"/>
		</event>
		<event>
			<string key="concept:name" value="Leucocytes"/>
			<string key="lifecycle:transition" value="complete"/>
			<string key="org:resource" value="B"/>
			<date key="time:timestamp" value="2014-01-01T00:00:00.000+10:00"/>
			<string key="Activity" value="Leucocytes"/>
			<string key="Leucocytes" value="13.0"/>
			<string key="org:group" value="B"/>
		</event>
		<event>
			<string key="concept:name" value="Leucocytes"/>
			<string key="lifecycle:transition" value="complete"/>
			<string key="org:resource" value="B"/>
			<date key="time:timestamp" value="2014-01-01T00:00:00.000+10:00"/>
			<string key="Activity" value="Leucocytes"/>
			<string key="Leucocytes" value="11.3"/>
			<string key="org:group" value="B"/>
		</event>
		<event>
			<string key="concept:name" value="CRP"/>
			<string key="lifecycle:transition" value="complete"/>
			<string key="org:resource" value="B"/>
			<date key="time:timestamp" value="2014-01-01T00:00:00.000+10:00"/>
			<string key="Activity" value="CRP"/>
			<string key="CRP" value="9.0"/>
			<string key="org:group" value="B"/>
		</event>
		<event>
			<string key="concept:name" value="CRP"/>
			<string key="lifecycle:transition" value="complete"/>
			<string key="org:resource" value="B"/>
			<date key="time:timestamp" value="2014-01-01T00:00:00.000+10:00"/>
			<string key="Activity" value="CRP"/>
			<string key="CRP" value="6.0"/>
			<string key="org:group" value="B"/>
		</event>
		<event>
			<string key="concept:name" value="Leucocytes"/>
			<string key="lifecycle:transition" value="complete"/>
			<string key="org:resource" value="B"/>
			<date key="time:timestamp" value="2014-01-01T00:00:00.000+10:00"/>
			<string key="Activity" value="Leucocytes"/>
			<string key="Leucocytes" value="10.9"/>
			<string key="org:group" value="B"/>
		</event>
		<event>
			<string key="concept:name" value="Release A"/>
			<string key="lifecycle:transition" value="complete"/>
			<string key="org:resource" value="E"/>
			<date key="time:timestamp" value="2014-01-01T00:00:00.000+10:00"/>
			<string key="Activity" value="Release A"/>
			<string key="org:group" value="E"/>
		</event>
	</trace>
	<trace>
		<string key="concept:name" value="B"/>
		<string key="variant" value="Variant 64"/>
		<int key="variant-index" value="64"/>
		<string key="creator" value="Fluxicon Disco"/>
		<event>
			<string key="concept:name" value="ER Registration"/>
			<string key="lifecycle:transition" value="complete"/>
			<string key="org:resource" value="A"/>
			<date key="time:timestamp" value="2014-01-01T00:00:00.000+10:00"/>
			<string key="Activity" value="ER Registration"/>
			<string key="Age" value="45"/>
			<string key="Diagnose" value="B"/>
			<string key="DiagnosticArtAstrup" value="false"/>
			<string key="DiagnosticBlood" value="true"/>
			<string key="DiagnosticECG" value="true"/>
			<string key="DiagnosticIC" value="true"/>
			<string key="DiagnosticLacticAcid" value="true"/>
			<string key="DiagnosticLiquor" value="false"/>
			<string key="DiagnosticOther" value="false"/>
			<string key="DiagnosticSputum" value="true"/>
			<string key="DiagnosticUrinaryCulture" value="true"/>
			<string key="DiagnosticUrinarySediment" value="true"/>
			<string key="DiagnosticXthorax" value="true"/>
			<string key="DisfuncOrg" value="false"/>
			<string key="Hypotensie" value="false"/>
			<string key="Hypoxie" value="false"/>
			<string key="InfectionSuspected" value="true"/>
			<string key="Infusion" value="true"/>
			<string key="Oligurie" value="false"/>
			<string key="SIRSCritHeartRate" value="true"/>
			<string key="SIRSCritLeucos" value="false"/>
			<string key="SIRSCritTachypnea" value="true"/>
			<string key="SIRSCritTemperature" value="true"/>
			<string key="SIRSCriteria2OrMore" value="true"/>
			<string key="org:group" value="A"/>
		</event>
		<event>
			<string key="concept:name" value="ER Triage"/>
			<string key="lifecycle:transition" value="complete"/>
			<string key="org:resource" value="C"/>
			<date key="time:timestamp" value="2014-01-01T00:00:00.000+10:00"/>
			<string key="Activity" value="ER Triage"/>
			<string key="org:group" value="C"/>
		</event>
		<event>
			<string key="concept:name" value="CRP"/>
			<string key="lifecycle:transition" value="complete"/>
			<string key="org:resource" value="B"/>
			<date key="time:timestamp" value="2014-01-01T00:00:00.000+10:00"/>
			<string key="Activity" value="CRP"/>
			<string key="CRP" value="240.0"/>
			<string key="org:group" value="B"/>
		</event>
		<event>
			<string key="concept:name" value="LacticAcid"/>
			<string key="lifecycle:transition" value="complete"/>
			<string key="org:resource" value="B"/>
			<date key="time:timestamp" value="2014-01-01T00:00:00.000+10:00"/>
			<string key="Activity" value="LacticAcid"/>
			<string key="LacticAcid" value="0.8"/>
			<string key="org:group" value="B"/>
		</event>
		<event>
			<string key="concept:name" value="Leucocytes"/>
			<string key="lifecycle:transition" value="complete"/>
			<string key="org:resource" value="B"/>
			<date key="time:timestamp" value="2014-01-01T00:00:00.000+10:00"/>
			<string key="Activity" value="Leucocytes"/>
			<string key="Leucocytes" value="13.8"/>
			<string key="org:group" value="B"/>
		</event>
		<event>
			<string key="concept:name" value="ER Sepsis Triage"/>
			<string key="lifecycle:transition" value="complete"/>
			<string key="org:resource" value="A"/>
			<date key="time:timestamp" value="2014-01-01T00:00:00.000+10:00"/>
			<string key="Activity" value="ER Sepsis Triage"/>
			<string key="org:group" value="A"/>
		</event>
		<event>
			<string key="concept:name" value="IV Liquid"/>
			<string key="lifecycle:transition" value="complete"/>
			<string key="org:resource" value="A"/>
			<date key="time:timestamp" value="2014-01-01T00:00:00.000+10:00"/>
			<string key="Activity" value="IV Liquid"/>
			<string key="org:group" value="A"/>
		</event>
		<event>
			<string key="concept:name" value="IV Antibiotics"/>
			<string key="lifecycle:transition" value="complete"/>
			<string key="org:resource" value="A"/>
			<date key="time:timestamp" value="2014-01-01T00:00:00.000+10:00"/>
			<string key="Activity" value="IV Antibiotics"/>
			<string key="org:group" value="A"/>
		</event>
		<event>
			<string key="concept:name" value="Admission NC"/>
			<string key="lifecycle:transition" value="complete"/>
			<string key="org:resource" value="F"/>
			<date key="time:timestamp" value="2014-01-01T00:00:00.000+10:00"/>
			<string key="Activity" value="Admission NC"/>
			<string key="org:group" value="F"/>
		</event>
		<event>
			<string key="concept:name" value="CRP"/>
			<string key="lifecycle:transition" value="complete"/>
			<string key="org:resource" value="B"/>
			<date key="time:timestamp" value="2014-01-01T00:00:00.000+10:00"/>
			<string key="Activity" value="CRP"/>
			<string key="CRP" value="226.0"/>
			<string key="org:group" value="B"/>
		</event>
		<event>
			<string key="concept:name" value="CRP"/>
			<string key="lifecycle:transition" value="complete"/>
			<string key="org:resource" value="B"/>
			<date key="time:timestamp" value="2014-01-01T00:00:00.000+10:00"/>
			<string key="Activity" value="CRP"/>
			<string key="CRP" value="75.0"/>
			<string key="org:group" value="B"/>
		</event>
		<event>
			<string key="concept:name" value="Release A"/>
			<string key="lifecycle:transition" value="complete"/>
			<string key="org:resource" value="E"/>
			<date key="time:timestamp" value="2014-01-01T00:00:00.000+10:00"/>
			<string key="Activity" value="Release A"/>
			<string key="org:group" value="E"/>
		</event>
	</trace>
	<trace>
		<string key="concept:name" value="C"/>
		<string key="variant" value="Variant 65"/>
		<int key="variant-index" value="65"/>
		<string key="creator" value="Fluxicon Disco"/>
		<event>
			<string key="concept:name" value="ER Registration"/>
			<string key="lifecycle:transition" value="complete"/>
			<string key="org:resource" value="A"/>
			<date key="time:timestamp" value="2014-01-01T00:00:00.000+10:00"/>
			<string key="Activity" value="ER Registration"/>
			<string key="Age" value="55"/>
			<string key="Diagnose" value="C"/>
			<string key="DiagnosticArtAstrup" value="true"/>
			<string key="DiagnosticBlood" value="true"/>
			<string key="DiagnosticECG" value="true"/>
			<string key="DiagnosticIC" value="true"/>
			<string key="DiagnosticLacticAcid" value="true"/>
			<string key="DiagnosticLiquor" value="false"/>
			<string key="DiagnosticOther" value="false"/>
			<string key="DiagnosticSputum" value="false"/>
			<string key="DiagnosticUrinaryCulture" value="true"/>
			<string key="DiagnosticUrinarySediment" value="true"/>
			<string key="DiagnosticXthorax" value="false"/>
			<string key="DisfuncOrg" value="false"/>
			<string key="Hypotensie" value="false"/>
			<string key="Hypoxie" value="false"/>
			<string key="InfectionSuspected" value="true"/>
			<string key="Infusion" value="true"/>
			<string key="Oligurie" value="false"/>
			<string key="SIRSCritHeartRate" value="true"/>
			<string key="SIRSCritLeucos" value="false"/>
			<string key="SIRSCritTachypnea" value="false"/>
			<string key="SIRSCritTemperature" value="true"/>
			<string key="SIRSCriteria2OrMore" value="true"/>
			<string key="org:group" value="A"/>
		</event>
		<event>
			<string key="concept:name" value="ER Triage"/>
			<string key="lifecycle:transition" value="complete"/>
			<string key="org:resource" value="C"/>
			<date key="time:timestamp" value="2014-01-01T00:00:00.000+10:00"/>
			<string key="Activity" value="ER Triage"/>
			<string key="org:group" value="C"/>
		</event>
		<event>
			<string key="concept:name" value="ER Sepsis Triage"/>
			<string key="lifecycle:transition" value="complete"/>
			<string key="org:resource" value="A"/>
			<date key="time:timestamp" value="2014-01-01T00:00:00.000+10:00"/>
			<string key="Activity" value="ER Sepsis Triage"/>
			<string key="org:group" value="A"/>
		</event>
		<event>
			<string key="concept:name" value="Leucocytes"/>
			<string key="lifecycle:transition" value="complete"/>
			<string key="org:resource" value="B"/>
			<date key="time:timestamp" value="2014-01-01T00:00:00.000+10:00"/>
			<string key="Activity" value="Leucocytes"/>
			<string key="Leucocytes" value="15.4"/>
			<string key="org:group" value="B"/>
		</event>
		<event>
			<string key="concept:name" value="CRP"/>
			<string key="lifecycle:transition" value="complete"/>
			<string key="org:resource" value="B"/>
			<date key="time:timestamp" value="2014-01-01T00:00:00.000+10:00"/>
			<string key="Activity" value="CRP"/>
			<string key="CRP" value="27.0"/>
			<string key="org:group" value="B"/>
		</event>
		<event>
			<string key="concept:name" value="IV Liquid"/>
			<string key="lifecycle:transition" value="complete"/>
			<string key="org:resource" value="A"/>
			<date key="time:timestamp" value="2014-01-01T00:00:00.000+10:00"/>
			<string key="Activity" value="IV Liquid"/>
			<string key="org:group" value="A"/>
		</event>
		<event>
			<string key="concept:name" value="IV Antibiotics"/>
			<string key="lifecycle:transition" value="complete"/>
			<string key="org:resource" value="A"/>
			<date key="time:timestamp" value="2014-01-01T00:00:00.000+10:00"/>
			<string key="Activity" value="IV Antibiotics"/>
			<string key="org:group" value="A"/>
		</event>
		<event>
			<string key="concept:name" value="Admission NC"/>
			<string key="lifecycle:transition" value="complete"/>
			<string key="org:resource" value="G"/>
			<date key="time:timestamp" value="2014-01-01T00:00:00.000+10:00"/>
			<string key="Activity" value="Admission NC"/>
			<string key="org:group" value="G"/>
		</event>
		<event>
			<string key="concept:name" value="Admission NC"/>
			<string key="lifecycle:transition" value="complete"/>
			<string key="org:resource" value="H"/>
			<date key="time:timestamp" value="2014-01-01T00:00:00.000+10:00"/>
			<string key="Activity" value="Admission NC"/>
			<string key="org:group" value="H"/>
		</event>
		<event>
			<string key="concept:name" value="Leucocytes"/>
			<string key="lifecycle:transition" value="complete"/>
			<string key="org:resource" value="B"/>
			<date key="time:timestamp" value="2014-01-01T00:00:00.000+10:00"/>
			<string key="Activity" value="Leucocytes"/>
			<string key="Leucocytes" value="18.1"/>
			<string key="org:group" value="B"/>
		</event>
		<event>
			<string key="concept:name" value="CRP"/>
			<string key="lifecycle:transition" value="complete"/>
			<string key="org:resource" value="B"/>
			<date key="time:timestamp" value="2014-01-01T00:00:00.000+10:00"/>
			<string key="Activity" value="CRP"/>
			<string key="CRP" value="186.0"/>
			<string key="org:group" value="B"/>
		</event>
		<event>
			<string key="concept:name" value="Leucocytes"/>
			<string key="lifecycle:transition" value="complete"/>
			<string key="org:resource" value="B"/>
			<date key="time:timestamp" value="2014-01-01T00:00:00.000+10:00"/>
			<string key="Activity" value="Leucocytes"/>
			<string key="Leucocytes" value="7.4"/>
			<string key="org:group" value="B"/>
		</event>
		<event>
			<string key="concept:name" value="CRP"/>
			<string key="lifecycle:transition" value="complete"/>
			<string key="org:resource" value="B"/>
			<date key="time:timestamp" value="2014-01-01T00:00:00.000+10:00"/>
			<string key="Activity" value="CRP"/>
			<string key="CRP" value="81.0"/>
			<string key="org:group" value="B"/>
		</event>
		<event>
			<string key="concept:name" value="Release A"/>
			<string key="lifecycle:transition" value="complete"/>
			<string key="org:resource" value="E"/>
			<date key="time:timestamp" value="2014-01-01T00:00:00.000+10:00"/>
			<string key="Activity" value="Release A"/>
			<string key="org:group" value="E"/>
		</event>
	</trace>
	<trace>
		<string key="concept:name" value="D"/>
		<string key="variant" value="Variant 42"/>
		<int key="variant-index" value="42"/>
		<string key="creator" value="Fluxicon Disco"/>
		<event>
			<string key="concept:name" value="ER Registration"/>
			<string key="lifecycle:transition" value="complete"/>
			<string key="org:resource" value="A"/>
			<date key="time:timestamp" value="2014-01-01T00:00:00.000+10:00"/>
			<string key="Activity" value="ER Registration"/>
			<string key="Age" value="70"/>
			<string key="Diagnose" value="D"/>
			<string key="DiagnosticArtAstrup" value="true"/>
			<string key="DiagnosticBlood" value="true"/>
			<string key="DiagnosticECG" value="true"/>
			<string key="DiagnosticIC" value="true"/>
			<string key="DiagnosticLacticAcid" value="true"/>
			<string key="DiagnosticLiquor" value="false"/>
			<string key="DiagnosticOther" value="false"/>
			<string key="DiagnosticSputum" value="false"/>
			<string key="DiagnosticUrinaryCulture" value="false"/>
			<string key="DiagnosticUrinarySediment" value="false"/>
			<string key="DiagnosticXthorax" value="true"/>
			<string key="DisfuncOrg" value="false"/>
			<string key="Hypotensie" value="false"/>
			<string key="Hypoxie" value="false"/>
			<string key="InfectionSuspected" value="true"/>
			<string key="Infusion" value="true"/>
			<string key="Oligurie" value="false"/>
			<string key="SIRSCritHeartRate" value="true"/>
			<string key="SIRSCritLeucos" value="false"/>
			<string key="SIRSCritTachypnea" value="true"/>
			<string key="SIRSCritTemperature" value="true"/>
			<string key="SIRSCriteria2OrMore" value="true"/>
			<string key="org:group" value="A"/>
		</event>
		<event>
			<string key="concept:name" value="ER Triage"/>
			<string key="lifecycle:transition" value="complete"/>
			<string key="org:resource" value="C"/>
			<date key="time:timestamp" value="2014-01-01T00:00:00.000+10:00"/>
			<string key="Activity" value="ER Triage"/>
			<string key="org:group" value="C"/>
		</event>
		<event>
			<string key="concept:name" value="ER Sepsis Triage"/>
			<string key="lifecycle:transition" value="complete"/>
			<string key="org:resource" value="A"/>
			<date key="time:timestamp" value="2014-01-01T00:00:00.000+10:00"/>
			<string key="Activity" value="ER Sepsis Triage"/>
			<string key="org:group" value="A"/>
		</event>
		<event>
			<string key="concept:name" value="CRP"/>
			<string key="lifecycle:transition" value="complete"/>
			<string key="org:resource" value="B"/>
			<date key="time:timestamp" value="2014-01-01T00:00:00.000+10:00"/>
			<string key="Activity" value="CRP"/>
			<string key="CRP" value="171.0"/>
			<string key="org:group" value="B"/>
		</event>
		<event>
			<string key="concept:name" value="LacticAcid"/>
			<string key="lifecycle:transition" value="complete"/>
			<string key="org:resource" value="B"/>
			<date key="time:timestamp" value="2014-01-01T00:00:00.000+10:00"/>
			<string key="Activity" value="LacticAcid"/>
			<string key="LacticAcid" value="1.6"/>
			<string key="org:group" value="B"/>
		</event>
		<event>
			<string key="concept:name" value="Leucocytes"/>
			<string key="lifecycle:transition" value="complete"/>
			<string key="org:resource" value="B"/>
			<date key="time:timestamp" value="2014-01-01T00:00:00.000+10:00"/>
			<string key="Activity" value="Leucocytes"/>
			<string key="Leucocytes" value="7.7"/>
			<string key="org:group" value="B"/>
		</event>
		<event>
			<string key="concept:name" value="IV Liquid"/>
			<string key="lifecycle:transition" value="complete"/>
			<string key="org:resource" value="A"/>
			<date key="time:timestamp" value="2014-01-01T00:00:00.000+10:00"/>
			<string key="Activity" value="IV Liquid"/>
			<string key="org:group" value="A"/>
		</event>
		<event>
			<string key="concept:name" value="IV Antibiotics"/>
			<string key="lifecycle:transition" value="complete"/>
			<string key="org:resource" value="A"/>
			<date key="time:timestamp" value="2014-01-01T00:00:00.000+10:00"/>
			<string key="Activity" value="IV Antibiotics"/>
			<string key="org:group" value="A"/>
		</event>
		<event>
			<string key="concept:name" value="Admission NC"/>
			<string key="lifecycle:transition" value="complete"/>
			<string key="org:resource" value="F"/>
			<date key="time:timestamp" value="2014-01-01T00:00:00.000+10:00"/>
			<string key="Activity" value="Admission NC"/>
			<string key="org:group" value="F"/>
		</event>
		<event>
			<string key="concept:name" value="Leucocytes"/>
			<string key="lifecycle:transition" value="complete"/>
			<string key="org:resource" value="B"/>
			<date key="time:timestamp" value="2014-01-01T00:00:00.000+10:00"/>
			<string key="Activity" value="Leucocytes"/>
			<string key="Leucocytes" value="7.6"/>
			<string key="org:group" value="B"/>
		</event>
		<event>
			<string key="concept:name" value="CRP"/>
			<string key="lifecycle:transition" value="complete"/>
			<string key="org:resource" value="B"/>
			<date key="time:timestamp" value="2014-01-01T00:00:00.000+10:00"/>
			<string key="Activity" value="CRP"/>
			<string key="CRP" value="49.0"/>
			<string key="org:group" value="B"/>
		</event>
		<event>
			<string key="concept:name" value="Release A"/>
			<string key="lifecycle:transition" value="complete"/>
			<string key="org:resource" value="E"/>
			<date key="time:timestamp" value="2014-01-01T00:00:00.000+10:00"/>
			<string key="Activity" value="Release A"/>
			<string key="org:group" value="E"/>
		</event>
		<event>
			<string key="concept:name" value="Return ER"/>
			<string key="lifecycle:transition" value="complete"/>
			<string key="org:resource" value="?"/>
			<date key="time:timestamp" value="2014-01-01T00:00:00.000+10:00"/>
			<string key="Activity" value="Return ER"/>
			<string key="org:group" value="?"/>
		</event>
	</trace>
	<trace>
		<string key="concept:name" value="E"/>
		<string key="variant" value="Variant 16"/>
		<int key="variant-index" value="16"/>
		<string key="creator" value="Fluxicon Disco"/>
		<event>
			<string key="concept:name" value="ER Registration"/>
			<string key="lifecycle:transition" value="complete"/>
			<string key="org:resource" value="A"/>
			<date key="time:timestamp" value="2015-01-01T00:00:00.000+10:00"/>
			<string key="Activity" value="ER Registration"/>
			<string key="Age" value="75"/>
			<string key="DiagnosticArtAstrup" value="true"/>
			<string key="DiagnosticBlood" value="true"/>
			<string key="DiagnosticECG" value="true"/>
			<string key="DiagnosticIC" value="true"/>
			<string key="DiagnosticLacticAcid" value="true"/>
			<string key="DiagnosticLiquor" value="false"/>
			<string key="DiagnosticOther" value="false"/>
			<string key="DiagnosticSputum" value="false"/>
			<string key="DiagnosticUrinaryCulture" value="true"/>
			<string key="DiagnosticUrinarySediment" value="true"/>
			<string key="DiagnosticXthorax" value="true"/>
			<string key="DisfuncOrg" value="false"/>
			<string key="Hypotensie" value="false"/>
			<string key="Hypoxie" value="false"/>
			<string key="InfectionSuspected" value="true"/>
			<string key="Infusion" value="true"/>
			<string key="Oligurie" value="false"/>
			<string key="SIRSCritHeartRate" value="true"/>
			<string key="SIRSCritLeucos" value="false"/>
			<string key="SIRSCritTachypnea" value="true"/>
			<string key="SIRSCritTemperature" value="true"/>
			<string key="SIRSCriteria2OrMore" value="true"/>
			<string key="org:group" value="A"/>
		</event>
		<event>
			<string key="concept:name" value="ER Triage"/>
			<string key="lifecycle:transition" value="complete"/>
			<string key="org:resource" value="C"/>
			<date key="time:timestamp" value="2015-01-01T00:00:00.000+10:00"/>
			<string key="Activity" value="ER Triage"/>
			<string key="org:group" value="C"/>
		</event>
		<event>
			<string key="concept:name" value="ER Sepsis Triage"/>
			<string key="lifecycle:transition" value="complete"/>
			<string key="org:resource" value="A"/>
			<date key="time:timestamp" value="2015-01-01T00:00:00.000+10:00"/>
			<string key="Activity" value="ER Sepsis Triage"/>
			<string key="org:group" value="A"/>
		</event>
		<event>
			<string key="concept:name" value="IV Liquid"/>
			<string key="lifecycle:transition" value="complete"/>
			<string key="org:resource" value="A"/>
			<date key="time:timestamp" value="2015-01-01T00:00:00.000+10:00"/>
			<string key="Activity" value="IV Liquid"/>
			<string key="org:group" value="A"/>
		</event>
		<event>
			<string key="concept:name" value="CRP"/>
			<string key="lifecycle:transition" value="complete"/>
			<string key="org:resource" value="B"/>
			<date key="time:timestamp" value="2015-01-01T00:00:00.000+10:00"/>
			<string key="Activity" value="CRP"/>
			<string key="CRP" value="265.0"/>
			<string key="org:group" value="B"/>
		</event>
		<event>
			<string key="concept:name" value="Leucocytes"/>
			<string key="lifecycle:transition" value="complete"/>
			<string key="org:resource" value="B"/>
			<date key="time:timestamp" value="2015-01-01T00:00:00.000+10:00"/>
			<string key="Activity" value="Leucocytes"/>
			<string key="Leucocytes" value="8.5"/>
			<string key="org:group" value="B"/>
		</event>
		<event>
			<string key="concept:name" value="LacticAcid"/>
			<string key="lifecycle:transition" value="complete"/>
			<string key="org:resource" value="B"/>
			<date key="time:timestamp" value="2015-01-01T00:00:00.000+10:00"/>
			<string key="Activity" value="LacticAcid"/>
			<string key="LacticAcid" value="2.8"/>
			<string key="org:group" value="B"/>
		</event>
		<event>
			<string key="concept:name" value="IV Antibiotics"/>
			<string key="lifecycle:transition" value="complete"/>
			<string key="org:resource" value="A"/>
			<date key="time:timestamp" value="2015-01-01T00:00:00.000+10:00"/>
			<string key="Activity" value="IV Antibiotics"/>
			<string key="org:group" value="A"/>
		</event>
	</trace>
	<trace>
		<string key="concept:name" value="F"/>
		<string key="variant" value="Variant 66"/>
		<int key="variant-index" value="66"/>
		<string key="creator" value="Fluxicon Disco"/>
		<event>
			<string key="concept:name" value="ER Registration"/>
			<string key="lifecycle:transition" value="complete"/>
			<string key="org:resource" value="A"/>
			<date key="time:timestamp" value="2014-01-01T00:00:00.000+10:00"/>
			<string key="Activity" value="ER Registration"/>
			<string key="Age" value="50"/>
			<string key="Diagnose" value="E"/>
			<string key="DiagnosticArtAstrup" value="false"/>
			<string key="DiagnosticBlood" value="true"/>
			<string key="DiagnosticECG" value="true"/>
			<string key="DiagnosticIC" value="true"/>
			<string key="DiagnosticLacticAcid" value="true"/>
			<string key="DiagnosticLiquor" value="false"/>
			<string key="DiagnosticOther" value="false"/>
			<string key="DiagnosticSputum" value="false"/>
			<string key="DiagnosticUrinaryCulture" value="false"/>
			<string key="DiagnosticUrinarySediment" value="false"/>
			<string key="DiagnosticXthorax" value="true"/>
			<string key="DisfuncOrg" value="false"/>
			<string key="Hypotensie" value="false"/>
			<string key="Hypoxie" value="false"/>
			<string key="InfectionSuspected" value="true"/>
			<string key="Infusion" value="true"/>
			<string key="Oligurie" value="false"/>
			<string key="SIRSCritHeartRate" value="true"/>
			<string key="SIRSCritLeucos" value="false"/>
			<string key="SIRSCritTachypnea" value="false"/>
			<string key="SIRSCritTemperature" value="true"/>
			<string key="SIRSCriteria2OrMore" value="true"/>
			<string key="org:group" value="A"/>
		</event>
		<event>
			<string key="concept:name" value="ER Triage"/>
			<string key="lifecycle:transition" value="complete"/>
			<string key="org:resource" value="C"/>
			<date key="time:timestamp" value="2014-01-01T00:00:00.000+10:00"/>
			<string key="Activity" value="ER Triage"/>
			<string key="org:group" value="C"/>
		</event>
		<event>
			<string key="concept:name" value="ER Sepsis Triage"/>
			<string key="lifecycle:transition" value="complete"/>
			<string key="org:resource" value="A"/>
			<date key="time:timestamp" value="2014-01-01T00:00:00.000+10:00"/>
			<string key="Activity" value="ER Sepsis Triage"/>
			<string key="org:group" value="A"/>
		</event>
		<event>
			<string key="concept:name" value="Leucocytes"/>
			<string key="lifecycle:transition" value="complete"/>
			<string key="org:resource" value="B"/>
			<date key="time:timestamp" value="2014-01-01T00:00:00.000+10:00"/>
			<string key="Activity" value="Leucocytes"/>
			<string key="Leucocytes" value="18.8"/>
			<string key="org:group" value="B"/>
		</event>
		<event>
			<string key="concept:name" value="CRP"/>
			<string key="lifecycle:transition" value="complete"/>
			<string key="org:resource" value="B"/>
			<date key="time:timestamp" value="2014-01-01T00:00:00.000+10:00"/>
			<string key="Activity" value="CRP"/>
			<string key="CRP" value="15.0"/>
			<string key="org:group" value="B"/>
		</event>
		<event>
			<string key="concept:name" value="LacticAcid"/>
			<string key="lifecycle:transition" value="complete"/>
			<string key="org:resource" value="B"/>
			<date key="time:timestamp" value="2014-01-01T00:00:00.000+10:00"/>
			<string key="Activity" value="LacticAcid"/>
			<string key="LacticAcid" value="2.3"/>
			<string key="org:group" value="B"/>
		</event>
		<event>
			<string key="concept:name" value="IV Antibiotics"/>
			<string key="lifecycle:transition" value="complete"/>
			<string key="org:resource" value="A"/>
			<date key="time:timestamp" value="2014-01-01T00:00:00.000+10:00"/>
			<string key="Activity" value="IV Antibiotics"/>
			<string key="org:group" value="A"/>
		</event>
		<event>
			<string key="concept:name" value="IV Liquid"/>
			<string key="lifecycle:transition" value="complete"/>
			<string key="org:resource" value="A"/>
			<date key="time:timestamp" value="2014-01-01T00:00:00.000+10:00"/>
			<string key="Activity" value="IV Liquid"/>
			<string key="org:group" value="A"/>
		</event>
		<event>
			<string key="concept:name" value="Admission NC"/>
			<string key="lifecycle:transition" value="complete"/>
			<string key="org:resource" value="I"/>
			<date key="time:timestamp" value="2014-01-01T00:00:00.000+10:00"/>
			<string key="Activity" value="Admission NC"/>
			<string key="org:group" value="I"/>
		</event>
		<event>
			<string key="concept:name" value="Release A"/>
			<string key="lifecycle:transition" value="complete"/>
			<string key="org:resource" value="E"/>
			<date key="time:timestamp" value="2014-01-01T00:00:00.000+10:00"/>
			<string key="Activity" value="Release A"/>
			<string key="org:group" value="E"/>
		</event>
	</trace>
	<trace>
		<string key="concept:name" value="G"/>
		<string key="variant" value="Variant 67"/>
		<int key="variant-index" value="67"/>
		<string key="creator" value="Fluxicon Disco"/>
		<event>
			<string key="concept:name" value="ER Registration"/>
			<string key="lifecycle:transition" value="complete"/>
			<string key="org:resource" value="A"/>
			<date key="time:timestamp" value="2014-01-01T00:00:00.000+10:00"/>
			<string key="Activity" value="ER Registration"/>
			<string key="Age" value="60"/>
			<string key="Diagnose" value="F"/>
			<string key="DiagnosticArtAstrup" value="false"/>
			<string key="DiagnosticBlood" value="true"/>
			<string key="DiagnosticECG" value="true"/>
			<string key="DiagnosticIC" value="true"/>
			<string key="DiagnosticLacticAcid" value="true"/>
			<string key="DiagnosticLiquor" value="false"/>
			<string key="DiagnosticOther" value="false"/>
			<string key="DiagnosticSputum" value="false"/>
			<string key="DiagnosticUrinaryCulture" value="true"/>
			<string key="DiagnosticUrinarySediment" value="true"/>
			<string key="DiagnosticXthorax" value="true"/>
			<string key="DisfuncOrg" value="false"/>
			<string key="Hypotensie" value="false"/>
			<string key="Hypoxie" value="false"/>
			<string key="InfectionSuspected" value="true"/>
			<string key="Infusion" value="true"/>
			<string key="Oligurie" value="false"/>
			<string key="SIRSCritHeartRate" value="true"/>
			<string key="SIRSCritLeucos" value="false"/>
			<string key="SIRSCritTachypnea" value="false"/>
			<string key="SIRSCritTemperature" value="true"/>
			<string key="SIRSCriteria2OrMore" value="true"/>
			<string key="org:group" value="A"/>
		</event>
		<event>
			<string key="concept:name" value="ER Triage"/>
			<string key="lifecycle:transition" value="complete"/>
			<string key="org:resource" value="C"/>
			<date key="time:timestamp" value="2014-01-01T00:00:00.000+10:00"/>
			<string key="Activity" value="ER Triage"/>
			<string key="org:group" value="C"/>
		</event>
		<event>
			<string key="concept:name" value="ER Sepsis Triage"/>
			<string key="lifecycle:transition" value="complete"/>
			<string key="org:resource" value="A"/>
			<date key="time:timestamp" value="2014-01-01T00:00:00.000+10:00"/>
			<string key="Activity" value="ER Sepsis Triage"/>
			<string key="org:group" value="A"/>
		</event>
		<event>
			<string key="concept:name" value="IV Liquid"/>
			<string key="lifecycle:transition" value="complete"/>
			<string key="org:resource" value="A"/>
			<date key="time:timestamp" value="2014-01-01T00:00:00.000+10:00"/>
			<string key="Activity" value="IV Liquid"/>
			<string key="org:group" value="A"/>
		</event>
		<event>
			<string key="concept:name" value="IV Antibiotics"/>
			<string key="lifecycle:transition" value="complete"/>
			<string key="org:resource" value="A"/>
			<date key="time:timestamp" value="2014-01-01T00:00:00.000+10:00"/>
			<string key="Activity" value="IV Antibiotics"/>
			<string key="org:group" value="A"/>
		</event>
		<event>
			<string key="concept:name" value="LacticAcid"/>
			<string key="lifecycle:transition" value="complete"/>
			<string key="org:resource" value="B"/>
			<date key="time:timestamp" value="2014-01-01T00:00:00.000+10:00"/>
			<string key="Activity" value="LacticAcid"/>
			<string key="LacticAcid" value="2.4"/>
			<string key="org:group" value="B"/>
		</event>
		<event>
			<string key="concept:name" value="CRP"/>
			<string key="lifecycle:transition" value="complete"/>
			<string key="org:resource" value="B"/>
			<date key="time:timestamp" value="2014-01-01T00:00:00.000+10:00"/>
			<string key="Activity" value="CRP"/>
			<string key="CRP" value="111.0"/>
			<string key="org:group" value="B"/>
		</event>
		<event>
			<string key="concept:name" value="Leucocytes"/>
			<string key="lifecycle:transition" value="complete"/>
			<string key="org:resource" value="B"/>
			<date key="time:timestamp" value="2014-01-01T00:00:00.000+10:00"/>
			<string key="Activity" value="Leucocytes"/>
			<string key="Leucocytes" value="24.1"/>
			<string key="org:group" value="B"/>
		</event>
		<event>
			<string key="concept:name" value="Admission NC"/>
			<string key="lifecycle:transition" value="complete"/>
			<string key="org:resource" value="H"/>
			<date key="time:timestamp" value="2014-01-01T00:00:00.000+10:00"/>
			<string key="Activity" value="Admission NC"/>
			<string key="org:group" value="H"/>
		</event>
		<event>
			<string key="concept:name" value="Leucocytes"/>
			<string key="lifecycle:transition" value="complete"/>
			<string key="org:resource" value="B"/>
			<date key="time:timestamp" value="2014-01-01T00:00:00.000+10:00"/>
			<string key="Activity" value="Leucocytes"/>
			<string key="Leucocytes" value="7.9"/>
			<string key="org:group" value="B"/>
		</event>
		<event>
			<string key="concept:name" value="CRP"/>
			<string key="lifecycle:transition" value="complete"/>
			<string key="org:resource" value="B"/>
			<date key="time:timestamp" value="2014-01-01T00:00:00.000+10:00"/>
			<string key="Activity" value="CRP"/>
			<string key="CRP" value="77.0"/>
			<string key="org:group" value="B"/>
		</event>
		<event>
			<string key="concept:name" value="Release A"/>
			<string key="lifecycle:transition" value="complete"/>
			<string key="org:resource" value="E"/>
			<date key="time:timestamp" value="2014-01-01T00:00:00.000+10:00"/>
			<string key="Activity" value="Release A"/>
			<string key="org:group" value="E"/>
		</event>
	</trace>
	<trace>
		<string key="concept:name" value="H"/>
		<string key="variant" value="Variant 68"/>
		<int key="variant-index" value="68"/>
		<string key="creator" value="Fluxicon Disco"/>
		<event>
			<string key="concept:name" value="ER Registration"/>
			<string key="lifecycle:transition" value="complete"/>
			<string key="org:resource" value="A"/>
			<date key="time:timestamp" value="2014-01-01T00:00:00.000+10:00"/>
			<string key="Activity" value="ER Registration"/>
			<string key="Age" value="80"/>
			<string key="Diagnose" value="G"/>
			<string key="DiagnosticArtAstrup" value="false"/>
			<string key="DiagnosticBlood" value="false"/>
			<string key="DiagnosticECG" value="false"/>
			<string key="DiagnosticIC" value="false"/>
			<string key="DiagnosticLacticAcid" value="false"/>
			<string key="DiagnosticLiquor" value="false"/>
			<string key="DiagnosticOther" value="false"/>
			<string key="DiagnosticSputum" value="false"/>
			<string key="DiagnosticUrinaryCulture" value="false"/>
			<string key="DiagnosticUrinarySediment" value="false"/>
			<string key="DiagnosticXthorax" value="false"/>
			<string key="DisfuncOrg" value="false"/>
			<string key="Hypotensie" value="false"/>
			<string key="Hypoxie" value="false"/>
			<string key="InfectionSuspected" value="false"/>
			<string key="Infusion" value="false"/>
			<string key="Oligurie" value="false"/>
			<string key="SIRSCritHeartRate" value="true"/>
			<string key="SIRSCritLeucos" value="false"/>
			<string key="SIRSCritTachypnea" value="true"/>
			<string key="SIRSCritTemperature" value="false"/>
			<string key="SIRSCriteria2OrMore" value="false"/>
			<string key="org:group" value="A"/>
		</event>
		<event>
			<string key="concept:name" value="ER Triage"/>
			<string key="lifecycle:transition" value="complete"/>
			<string key="org:resource" value="C"/>
			<date key="time:timestamp" value="2014-01-01T00:00:00.000+10:00"/>
			<string key="Activity" value="ER Triage"/>
			<string key="org:group" value="C"/>
		</event>
		<event>
			<string key="concept:name" value="ER Sepsis Triage"/>
			<string key="lifecycle:transition" value="complete"/>
			<string key="org:resource" value="A"/>
			<date key="time:timestamp" value="2014-01-01T00:00:00.000+10:00"/>
			<string key="Activity" value="ER Sepsis Triage"/>
			<string key="org:group" value="A"/>
		</event>
		<event>
			<string key="concept:name" value="CRP"/>
			<string key="lifecycle:transition" value="complete"/>
			<string key="org:resource" value="B"/>
			<date key="time:timestamp" value="2014-01-01T00:00:00.000+10:00"/>
			<string key="Activity" value="CRP"/>
			<string key="CRP" value="144.0"/>
			<string key="org:group" value="B"/>
		</event>
		<event>
			<string key="concept:name" value="LacticAcid"/>
			<string key="lifecycle:transition" value="complete"/>
			<string key="org:resource" value="B"/>
			<date key="time:timestamp" value="2014-01-01T00:00:00.000+10:00"/>
			<string key="Activity" value="LacticAcid"/>
			<string key="LacticAcid" value="2.4"/>
			<string key="org:group" value="B"/>
		</event>
		<event>
			<string key="concept:name" value="Leucocytes"/>
			<string key="lifecycle:transition" value="complete"/>
			<string key="org:resource" value="B"/>
			<date key="time:timestamp" value="2014-01-01T00:00:00.000+10:00"/>
			<string key="Activity" value="Leucocytes"/>
			<string key="Leucocytes" value="9.7"/>
			<string key="org:group" value="B"/>
		</event>
		<event>
			<string key="concept:name" value="Admission IC"/>
			<string key="lifecycle:transition" value="complete"/>
			<string key="org:resource" value="J"/>
			<date key="time:timestamp" value="2014-01-01T00:00:00.000+10:00"/>
			<string key="Activity" value="Admission IC"/>
			<string key="org:group" value="J"/>
		</event>
		<event>
			<string key="concept:name" value="Admission NC"/>
			<string key="lifecycle:transition" value="complete"/>
			<string key="org:resource" value="J"/>
			<date key="time:timestamp" value="2014-01-01T00:00:00.000+10:00"/>
			<string key="Activity" value="Admission NC"/>
			<string key="org:group" value="J"/>
		</event>
		<event>
			<string key="concept:name" value="CRP"/>
			<string key="lifecycle:transition" value="complete"/>
			<string key="org:resource" value="B"/>
			<date key="time:timestamp" value="2014-01-01T00:00:00.000+10:00"/>
			<string key="Activity" value="CRP"/>
			<string key="CRP" value="135.0"/>
			<string key="org:group" value="B"/>
		</event>
		<event>
			<string key="concept:name" value="Leucocytes"/>
			<string key="lifecycle:transition" value="complete"/>
			<string key="org:resource" value="B"/>
			<date key="time:timestamp" value="2014-01-01T00:00:00.000+10:00"/>
			<string key="Activity" value="Leucocytes"/>
			<string key="Leucocytes" value="6.4"/>
			<string key="org:group" value="B"/>
		</event>
		<event>
			<string key="concept:name" value="CRP"/>
			<string key="lifecycle:transition" value="complete"/>
			<string key="org:resource" value="B"/>
			<date key="time:timestamp" value="2014-01-01T00:00:00.000+10:00"/>
			<string key="Activity" value="CRP"/>
			<string key="CRP" value="78.0"/>
			<string key="org:group" value="B"/>
		</event>
		<event>
			<string key="concept:name" value="Admission NC"/>
			<string key="lifecycle:transition" value="complete"/>
			<string key="org:resource" value="K"/>
			<date key="time:timestamp" value="2014-01-01T00:00:00.000+10:00"/>
			<string key="Activity" value="Admission NC"/>
			<string key="org:group" value="K"/>
		</event>
		<event>
			<string key="concept:name" value="Release B"/>
			<string key="lifecycle:transition" value="complete"/>
			<string key="org:resource" value="E"/>
			<date key="time:timestamp" value="2014-01-01T00:00:00.000+10:00"/>
			<string key="Activity" value="Release B"/>
			<string key="org:group" value="E"/>
		</event>
	</trace>
	<trace>
		<string key="concept:name" value="I"/>
		<string key="variant" value="Variant 69"/>
		<int key="variant-index" value="69"/>
		<string key="creator" value="Fluxicon Disco"/>
		<event>
			<string key="concept:name" value="ER Registration"/>
			<string key="lifecycle:transition" value="complete"/>
			<string key="org:resource" value="L"/>
			<date key="time:timestamp" value="2013-01-01T00:00:00.000+10:00"/>
			<string key="Activity" value="ER Registration"/>
			<string key="Age" value="80"/>
			<string key="Diagnose" value="H"/>
			<string key="DiagnosticArtAstrup" value="true"/>
			<string key="DiagnosticBlood" value="true"/>
			<string key="DiagnosticECG" value="true"/>
			<string key="DiagnosticIC" value="true"/>
			<string key="DiagnosticLacticAcid" value="true"/>
			<string key="DiagnosticLiquor" value="false"/>
			<string key="DiagnosticOther" value="false"/>
			<string key="DiagnosticSputum" value="false"/>
			<string key="DiagnosticUrinaryCulture" value="true"/>
			<string key="DiagnosticUrinarySediment" value="true"/>
			<string key="DiagnosticXthorax" value="true"/>
			<string key="DisfuncOrg" value="false"/>
			<string key="Hypotensie" value="false"/>
			<string key="Hypoxie" value="false"/>
			<string key="InfectionSuspected" value="true"/>
			<string key="Infusion" value="false"/>
			<string key="Oligurie" value="false"/>
			<string key="SIRSCritHeartRate" value="true"/>
			<string key="SIRSCritLeucos" value="false"/>
			<string key="SIRSCritTachypnea" value="false"/>
			<string key="SIRSCritTemperature" value="true"/>
			<string key="SIRSCriteria2OrMore" value="true"/>
			<string key="org:group" value="L"/>
		</event>
		<event>
			<string key="concept:name" value="ER Triage"/>
			<string key="lifecycle:transition" value="complete"/>
			<string key="org:resource" value="C"/>
			<date key="time:timestamp" value="2013-01-01T00:00:00.000+10:00"/>
			<string key="Activity" value="ER Triage"/>
			<string key="org:group" value="C"/>
		</event>
		<event>
			<string key="concept:name" value="ER Sepsis Triage"/>
			<string key="lifecycle:transition" value="complete"/>
			<string key="org:resource" value="L"/>
			<date key="time:timestamp" value="2013-01-01T00:00:00.000+10:00"/>
			<string key="Activity" value="ER Sepsis Triage"/>
			<string key="org:group" value="L"/>
		</event>
		<event>
			<string key="concept:name" value="IV Antibiotics"/>
			<string key="lifecycle:transition" value="complete"/>
			<string key="org:resource" value="L"/>
			<date key="time:timestamp" value="2013-01-01T00:00:00.000+10:00"/>
			<string key="Activity" value="IV Antibiotics"/>
			<string key="org:group" value="L"/>
		</event>
		<event>
			<string key="concept:name" value="Leucocytes"/>
			<string key="lifecycle:transition" value="complete"/>
			<string key="org:resource" value="B"/>
			<date key="time:timestamp" value="2013-01-01T00:00:00.000+10:00"/>
			<string key="Activity" value="Leucocytes"/>
			<string key="Leucocytes" value="11.0"/>
			<string key="org:group" value="B"/>
		</event>
		<event>
			<string key="concept:name" value="CRP"/>
			<string key="lifecycle:transition" value="complete"/>
			<string key="org:resource" value="B"/>
			<date key="time:timestamp" value="2013-01-01T00:00:00.000+10:00"/>
			<string key="Activity" value="CRP"/>
			<string key="CRP" value="9.0"/>
			<string key="org:group" value="B"/>
		</event>
		<event>
			<string key="concept:name" value="LacticAcid"/>
			<string key="lifecycle:transition" value="complete"/>
			<string key="org:resource" value="B"/>
			<date key="time:timestamp" value="2013-01-01T00:00:00.000+10:00"/>
			<string key="Activity" value="LacticAcid"/>
			<string key="LacticAcid" value="1.1"/>
			<string key="org:group" value="B"/>
		</event>
		<event>
			<string key="concept:name" value="Admission NC"/>
			<string key="lifecycle:transition" value="complete"/>
			<string key="org:resource" value="M"/>
			<date key="time:timestamp" value="2013-01-01T00:00:00.000+10:00"/>
			<string key="Activity" value="Admission NC"/>
			<string key="org:group" value="M"/>
		</event>
		<event>
			<string key="concept:name" value="Leucocytes"/>
			<string key="lifecycle:transition" value="complete"/>
			<string key="org:resource" value="B"/>
			<date key="time:timestamp" value="2013-01-01T00:00:00.000+10:00"/>
			<string key="Activity" value="Leucocytes"/>
			<string key="Leucocytes" value="8.7"/>
			<string key="org:group" value="B"/>
		</event>
		<event>
			<string key="concept:name" value="CRP"/>
			<string key="lifecycle:transition" value="complete"/>
			<string key="org:resource" value="B"/>
			<date key="time:timestamp" value="2013-01-01T00:00:00.000+10:00"/>
			<string key="Activity" value="CRP"/>
			<string key="CRP" value="14.0"/>
			<string key="org:group" value="B"/>
		</event>
		<event>
			<string key="concept:name" value="Release A"/>
			<string key="lifecycle:transition" value="complete"/>
			<string key="org:resource" value="E"/>
			<date key="time:timestamp" value="2013-01-01T00:00:00.000+10:00"/>
			<string key="Activity" value="Release A"/>
			<string key="org:group" value="E"/>
		</event>
	</trace>
	<trace>
		<string key="concept:name" value="J"/>
		<string key="variant" value="Variant 70"/>
		<int key="variant-index" value="70"/>
		<string key="creator" value="Fluxicon Disco"/>
		<event>
			<string key="concept:name" value="ER Registration"/>
			<string key="lifecycle:transition" value="complete"/>
			<string key="org:resource" value="A"/>
			<date key="time:timestamp" value="2014-01-01T00:00:00.000+10:00"/>
			<string key="Activity" value="ER Registration"/>
			<string key="Age" value="80"/>
			<string key="Diagnose" value="B"/>
			<string key="DiagnosticArtAstrup" value="false"/>
			<string key="DiagnosticBlood" value="true"/>
			<string key="DiagnosticECG" value="true"/>
			<string key="DiagnosticIC" value="true"/>
			<string key="DiagnosticLacticAcid" value="true"/>
			<string key="DiagnosticLiquor" value="false"/>
			<string key="DiagnosticOther" value="false"/>
			<string key="DiagnosticSputum" value="false"/>
			<string key="DiagnosticUrinaryCulture" value="false"/>
			<string key="DiagnosticUrinarySediment" value="true"/>
			<string key="DiagnosticXthorax" value="true"/>
			<string key="DisfuncOrg" value="false"/>
			<string key="Hypotensie" value="false"/>
			<string key="Hypoxie" value="false"/>
			<string key="InfectionSuspected" value="true"/>
			<string key="Infusion" value="true"/>
			<string key="Oligurie" value="false"/>
			<string key="SIRSCritHeartRate" value="true"/>
			<string key="SIRSCritLeucos" value="false"/>
			<string key="SIRSCritTachypnea" value="true"/>
			<string key="SIRSCritTemperature" value="true"/>
			<string key="SIRSCriteria2OrMore" value="true"/>
			<string key="org:group" value="A"/>
		</event>
		<event>
			<string key="concept:name" value="ER Triage"/>
			<string key="lifecycle:transition" value="complete"/>
			<string key="org:resource" value="C"/>
			<date key="time:timestamp" value="2014-01-01T00:00:00.000+10:00"/>
			<string key="Activity" value="ER Triage"/>
			<string key="org:group" value="C"/>
		</event>
		<event>
			<string key="concept:name" value="ER Sepsis Triage"/>
			<string key="lifecycle:transition" value="complete"/>
			<string key="org:resource" value="A"/>
			<date key="time:timestamp" value="2014-01-01T00:00:00.000+10:00"/>
			<string key="Activity" value="ER Sepsis Triage"/>
			<string key="org:group" value="A"/>
		</event>
		<event>
			<string key="concept:name" value="CRP"/>
			<string key="lifecycle:transition" value="complete"/>
			<string key="org:resource" value="B"/>
			<date key="time:timestamp" value="2014-01-01T00:00:00.000+10:00"/>
			<string key="Activity" value="CRP"/>
			<string key="CRP" value="43.0"/>
			<string key="org:group" value="B"/>
		</event>
		<event>
			<string key="concept:name" value="Leucocytes"/>
			<string key="lifecycle:transition" value="complete"/>
			<string key="org:resource" value="B"/>
			<date key="time:timestamp" value="2014-01-01T00:00:00.000+10:00"/>
			<string key="Activity" value="Leucocytes"/>
			<string key="Leucocytes" value="15.5"/>
			<string key="org:group" value="B"/>
		</event>
		<event>
			<string key="concept:name" value="LacticAcid"/>
			<string key="lifecycle:transition" value="complete"/>
			<string key="org:resource" value="B"/>
			<date key="time:timestamp" value="2014-01-01T00:00:00.000+10:00"/>
			<string key="Activity" value="LacticAcid"/>
			<string key="LacticAcid" value="2.2"/>
			<string key="org:group" value="B"/>
		</event>
		<event>
			<string key="concept:name" value="IV Liquid"/>
			<string key="lifecycle:transition" value="complete"/>
			<string key="org:resource" value="A"/>
			<date key="time:timestamp" value="2014-01-01T00:00:00.000+10:00"/>
			<string key="Activity" value="IV Liquid"/>
			<string key="org:group" value="A"/>
		</event>
		<event>
			<string key="concept:name" value="IV Antibiotics"/>
			<string key="lifecycle:transition" value="complete"/>
			<string key="org:resource" value="A"/>
			<date key="time:timestamp" value="2014-01-01T00:00:00.000+10:00"/>
			<string key="Activity" value="IV Antibiotics"/>
			<string key="org:group" value="A"/>
		</event>
		<event>
			<string key="concept:name" value="Admission NC"/>
			<string key="lifecycle:transition" value="complete"/>
			<string key="org:resource" value="F"/>
			<date key="time:timestamp" value="2014-01-01T00:00:00.000+10:00"/>
			<string key="Activity" value="Admission NC"/>
			<string key="org:group" value="F"/>
		</event>
		<event>
			<string key="concept:name" value="CRP"/>
			<string key="lifecycle:transition" value="complete"/>
			<string key="org:resource" value="B"/>
			<date key="time:timestamp" value="2014-01-01T00:00:00.000+10:00"/>
			<string key="Activity" value="CRP"/>
			<string key="CRP" value="66.0"/>
			<string key="org:group" value="B"/>
		</event>
		<event>
			<string key="concept:name" value="Release A"/>
			<string key="lifecycle:transition" value="complete"/>
			<string key="org:resource" value="E"/>
			<date key="time:timestamp" value="2014-01-01T00:00:00.000+10:00"/>
			<string key="Activity" value="Release A"/>
			<string key="org:group" value="E"/>
		</event>
	</trace>
	<trace>
		<string key="concept:name" value="K"/>
		<string key="variant" value="Variant 71"/>
		<int key="variant-index" value="71"/>
		<string key="creator" value="Fluxicon Disco"/>
		<event>
			<string key="concept:name" value="ER Registration"/>
			<string key="lifecycle:transition" value="complete"/>
			<string key="org:resource" value="A"/>
			<date key="time:timestamp" value="2014-01-01T00:00:00.000+10:00"/>
			<string key="Activity" value="ER Registration"/>
			<string key="Age" value="50"/>
			<string key="Diagnose" value="I"/>
			<string key="DiagnosticArtAstrup" value="false"/>
			<string key="DiagnosticBlood" value="true"/>
			<string key="DiagnosticECG" value="true"/>
			<string key="DiagnosticIC" value="true"/>
			<string key="DiagnosticLacticAcid" value="true"/>
			<string key="DiagnosticLiquor" value="false"/>
			<string key="DiagnosticOther" value="false"/>
			<string key="DiagnosticSputum" value="false"/>
			<string key="DiagnosticUrinaryCulture" value="true"/>
			<string key="DiagnosticUrinarySediment" value="true"/>
			<string key="DiagnosticXthorax" value="true"/>
			<string key="DisfuncOrg" value="false"/>
			<string key="Hypotensie" value="false"/>
			<string key="Hypoxie" value="false"/>
			<string key="InfectionSuspected" value="true"/>
			<string key="Infusion" value="true"/>
			<string key="Oligurie" value="false"/>
			<string key="SIRSCritHeartRate" value="true"/>
			<string key="SIRSCritLeucos" value="false"/>
			<string key="SIRSCritTachypnea" value="true"/>
			<string key="SIRSCritTemperature" value="true"/>
			<string key="SIRSCriteria2OrMore" value="true"/>
			<string key="org:group" value="A"/>
		</event>
		<event>
			<string key="concept:name" value="ER Triage"/>
			<string key="lifecycle:transition" value="complete"/>
			<string key="org:resource" value="C"/>
			<date key="time:timestamp" value="2014-01-01T00:00:00.000+10:00"/>
			<string key="Activity" value="ER Triage"/>
			<string key="org:group" value="C"/>
		</event>
		<event>
			<string key="concept:name" value="ER Sepsis Triage"/>
			<string key="lifecycle:transition" value="complete"/>
			<string key="org:resource" value="A"/>
			<date key="time:timestamp" value="2014-01-01T00:00:00.000+10:00"/>
			<string key="Activity" value="ER Sepsis Triage"/>
			<string key="org:group" value="A"/>
		</event>
		<event>
			<string key="concept:name" value="LacticAcid"/>
			<string key="lifecycle:transition" value="complete"/>
			<string key="org:resource" value="B"/>
			<date key="time:timestamp" value="2014-01-01T00:00:00.000+10:00"/>
			<string key="Activity" value="LacticAcid"/>
			<string key="LacticAcid" value="2.5"/>
			<string key="org:group" value="B"/>
		</event>
		<event>
			<string key="concept:name" value="CRP"/>
			<string key="lifecycle:transition" value="complete"/>
			<string key="org:resource" value="B"/>
			<date key="time:timestamp" value="2014-01-01T00:00:00.000+10:00"/>
			<string key="Activity" value="CRP"/>
			<string key="CRP" value="67.0"/>
			<string key="org:group" value="B"/>
		</event>
		<event>
			<string key="concept:name" value="Leucocytes"/>
			<string key="lifecycle:transition" value="complete"/>
			<string key="org:resource" value="B"/>
			<date key="time:timestamp" value="2014-01-01T00:00:00.000+10:00"/>
			<string key="Activity" value="Leucocytes"/>
			<string key="Leucocytes" value="17.1"/>
			<string key="org:group" value="B"/>
		</event>
		<event>
			<string key="concept:name" value="IV Antibiotics"/>
			<string key="lifecycle:transition" value="complete"/>
			<string key="org:resource" value="A"/>
			<date key="time:timestamp" value="2014-01-01T00:00:00.000+10:00"/>
			<string key="Activity" value="IV Antibiotics"/>
			<string key="org:group" value="A"/>
		</event>
		<event>
			<string key="concept:name" value="Admission NC"/>
			<string key="lifecycle:transition" value="complete"/>
			<string key="org:resource" value="H"/>
			<date key="time:timestamp" value="2014-01-01T00:00:00.000+10:00"/>
			<string key="Activity" value="Admission NC"/>
			<string key="org:group" value="H"/>
		</event>
		<event>
			<string key="concept:name" value="Leucocytes"/>
			<string key="lifecycle:transition" value="complete"/>
			<string key="org:resource" value="B"/>
			<date key="time:timestamp" value="2014-01-01T00:00:00.000+10:00"/>
			<string key="Activity" value="Leucocytes"/>
			<string key="Leucocytes" value="14.4"/>
			<string key="org:group" value="B"/>
		</event>
		<event>
			<string key="concept:name" value="CRP"/>
			<string key="lifecycle:transition" value="complete"/>
			<string key="org:resource" value="B"/>
			<date key="time:timestamp" value="2014-01-01T00:00:00.000+10:00"/>
			<string key="Activity" value="CRP"/>
			<string key="CRP" value="82.0"/>
			<string key="org:group" value="B"/>
		</event>
		<event>
			<string key="concept:name" value="Admission NC"/>
			<string key="lifecycle:transition" value="complete"/>
			<string key="org:resource" value="H"/>
			<date key="time:timestamp" value="2014-01-01T00:00:00.000+10:00"/>
			<string key="Activity" value="Admission NC"/>
			<string key="org:group" value="H"/>
		</event>
		<event>
			<string key="concept:name" value="IV Liquid"/>
			<string key="lifecycle:transition" value="complete"/>
			<string key="org:resource" value="A"/>
			<date key="time:timestamp" value="2014-01-01T00:00:00.000+10:00"/>
			<string key="Activity" value="IV Liquid"/>
			<string key="org:group" value="A"/>
		</event>
		<event>
			<string key="concept:name" value="CRP"/>
			<string key="lifecycle:transition" value="complete"/>
			<string key="org:resource" value="B"/>
			<date key="time:timestamp" value="2014-01-01T00:00:00.000+10:00"/>
			<string key="Activity" value="CRP"/>
			<string key="CRP" value="77.0"/>
			<string key="org:group" value="B"/>
		</event>
		<event>
			<string key="concept:name" value="Leucocytes"/>
			<string key="lifecycle:transition" value="complete"/>
			<string key="org:resource" value="B"/>
			<date key="time:timestamp" value="2014-01-01T00:00:00.000+10:00"/>
			<string key="Activity" value="Leucocytes"/>
			<string key="Leucocytes" value="13.1"/>
			<string key="org:group" value="B"/>
		</event>
		<event>
			<string key="concept:name" value="Release A"/>
			<string key="lifecycle:transition" value="complete"/>
			<string key="org:resource" value="E"/>
			<date key="time:timestamp" value="2014-01-01T00:00:00.000+10:00"/>
			<string key="Activity" value="Release A"/>
			<string key="org:group" value="E"/>
		</event>
		<event>
			<string key="concept:name" value="Return ER"/>
			<string key="lifecycle:transition" value="complete"/>
			<string key="org:resource" value="?"/>
			<date key="time:timestamp" value="2014-01-01T00:00:00.000+10:00"/>
			<string key="Activity" value="Return ER"/>
			<string key="org:group" value="?"/>
		</event>
	</trace>
	<trace>
		<string key="concept:name" value="L"/>
		<string key="variant" value="Variant 72"/>
		<int key="variant-index" value="72"/>
		<string key="creator" value="Fluxicon Disco"/>
		<event>
			<string key="concept:name" value="ER Registration"/>
			<string key="lifecycle:transition" value="complete"/>
			<string key="org:resource" value="A"/>
			<date key="time:timestamp" value="2014-01-01T00:00:00.000+10:00"/>
			<string key="Activity" value="ER Registration"/>
			<string key="Age" value="85"/>
			<string key="Diagnose" value="J"/>
			<string key="DiagnosticArtAstrup" value="false"/>
			<string key="DiagnosticBlood" value="true"/>
			<string key="DiagnosticECG" value="true"/>
			<string key="DiagnosticIC" value="true"/>
			<string key="DiagnosticLacticAcid" value="true"/>
			<string key="DiagnosticLiquor" value="false"/>
			<string key="DiagnosticOther" value="false"/>
			<string key="DiagnosticSputum" value="false"/>
			<string key="DiagnosticUrinaryCulture" value="true"/>
			<string key="DiagnosticUrinarySediment" value="true"/>
			<string key="DiagnosticXthorax" value="true"/>
			<string key="DisfuncOrg" value="false"/>
			<string key="Hypotensie" value="false"/>
			<string key="Hypoxie" value="false"/>
			<string key="InfectionSuspected" value="true"/>
			<string key="Infusion" value="true"/>
			<string key="Oligurie" value="false"/>
			<string key="SIRSCritHeartRate" value="true"/>
			<string key="SIRSCritLeucos" value="false"/>
			<string key="SIRSCritTachypnea" value="true"/>
			<string key="SIRSCritTemperature" value="true"/>
			<string key="SIRSCriteria2OrMore" value="true"/>
			<string key="org:group" value="A"/>
		</event>
		<event>
			<string key="concept:name" value="ER Triage"/>
			<string key="lifecycle:transition" value="complete"/>
			<string key="org:resource" value="C"/>
			<date key="time:timestamp" value="2014-01-01T00:00:00.000+10:00"/>
			<string key="Activity" value="ER Triage"/>
			<string key="org:group" value="C"/>
		</event>
		<event>
			<string key="concept:name" value="ER Sepsis Triage"/>
			<string key="lifecycle:transition" value="complete"/>
			<string key="org:resource" value="A"/>
			<date key="time:timestamp" value="2014-01-01T00:00:00.000+10:00"/>
			<string key="Activity" value="ER Sepsis Triage"/>
			<string key="org:group" value="A"/>
		</event>
		<event>
			<string key="concept:name" value="Leucocytes"/>
			<string key="lifecycle:transition" value="complete"/>
			<string key="org:resource" value="B"/>
			<date key="time:timestamp" value="2014-01-01T00:00:00.000+10:00"/>
			<string key="Activity" value="Leucocytes"/>
			<string key="Leucocytes" value="11.7"/>
			<string key="org:group" value="B"/>
		</event>
		<event>
			<string key="concept:name" value="CRP"/>
			<string key="lifecycle:transition" value="complete"/>
			<string key="org:resource" value="B"/>
			<date key="time:timestamp" value="2014-01-01T00:00:00.000+10:00"/>
			<string key="Activity" value="CRP"/>
			<string key="CRP" value="103.0"/>
			<string key="org:group" value="B"/>
		</event>
		<event>
			<string key="concept:name" value="LacticAcid"/>
			<string key="lifecycle:transition" value="complete"/>
			<string key="org:resource" value="B"/>
			<date key="time:timestamp" value="2014-01-01T00:00:00.000+10:00"/>
			<string key="Activity" value="LacticAcid"/>
			<string key="LacticAcid" value="1.6"/>
			<string key="org:group" value="B"/>
		</event>
		<event>
			<string key="concept:name" value="IV Liquid"/>
			<string key="lifecycle:transition" value="complete"/>
			<string key="org:resource" value="A"/>
			<date key="time:timestamp" value="2014-01-01T00:00:00.000+10:00"/>
			<string key="Activity" value="IV Liquid"/>
			<string key="org:group" value="A"/>
		</event>
		<event>
			<string key="concept:name" value="IV Antibiotics"/>
			<string key="lifecycle:transition" value="complete"/>
			<string key="org:resource" value="A"/>
			<date key="time:timestamp" value="2014-01-01T00:00:00.000+10:00"/>
			<string key="Activity" value="IV Antibiotics"/>
			<string key="org:group" value="A"/>
		</event>
		<event>
			<string key="concept:name" value="Admission NC"/>
			<string key="lifecycle:transition" value="complete"/>
			<string key="org:resource" value="N"/>
			<date key="time:timestamp" value="2014-01-01T00:00:00.000+10:00"/>
			<string key="Activity" value="Admission NC"/>
			<string key="org:group" value="N"/>
		</event>
		<event>
			<string key="concept:name" value="Leucocytes"/>
			<string key="lifecycle:transition" value="complete"/>
			<string key="org:resource" value="B"/>
			<date key="time:timestamp" value="2014-01-01T00:00:00.000+10:00"/>
			<string key="Activity" value="Leucocytes"/>
			<string key="Leucocytes" value="10.4"/>
			<string key="org:group" value="B"/>
		</event>
		<event>
			<string key="concept:name" value="Leucocytes"/>
			<string key="lifecycle:transition" value="complete"/>
			<string key="org:resource" value="B"/>
			<date key="time:timestamp" value="2014-01-01T00:00:00.000+10:00"/>
			<string key="Activity" value="Leucocytes"/>
			<string key="Leucocytes" value="11.8"/>
			<string key="org:group" value="B"/>
		</event>
		<event>
			<string key="concept:name" value="Leucocytes"/>
			<string key="lifecycle:transition" value="complete"/>
			<string key="org:resource" value="B"/>
			<date key="time:timestamp" value="2014-01-01T00:00:00.000+10:00"/>
			<string key="Activity" value="Leucocytes"/>
			<string key="Leucocytes" value="17.4"/>
			<string key="org:group" value="B"/>
		</event>
		<event>
			<string key="concept:name" value="CRP"/>
			<string key="lifecycle:transition" value="complete"/>
			<string key="org:resource" value="B"/>
			<date key="time:timestamp" value="2014-01-01T00:00:00.000+10:00"/>
			<string key="Activity" value="CRP"/>
			<string key="CRP" value="85.0"/>
			<string key="org:group" value="B"/>
		</event>
		<event>
			<string key="concept:name" value="Release A"/>
			<string key="lifecycle:transition" value="complete"/>
			<string key="org:resource" value="E"/>
			<date key="time:timestamp" value="2014-01-01T00:00:00.000+10:00"/>
			<string key="Activity" value="Release A"/>
			<string key="org:group" value="E"/>
		</event>
		<event>
			<string key="concept:name" value="Return ER"/>
			<string key="lifecycle:transition" value="complete"/>
			<string key="org:resource" value="?"/>
			<date key="time:timestamp" value="2014-01-01T00:00:00.000+10:00"/>
			<string key="Activity" value="Return ER"/>
			<string key="org:group" value="?"/>
		</event>
	</trace>
	<trace>
		<string key="concept:name" value="M"/>
		<string key="variant" value="Variant 1"/>
		<int key="variant-index" value="1"/>
		<string key="creator" value="Fluxicon Disco"/>
		<event>
			<string key="concept:name" value="ER Registration"/>
			<string key="lifecycle:transition" value="complete"/>
			<string key="org:resource" value="A"/>
			<date key="time:timestamp" value="2014-01-01T00:00:00.000+10:00"/>
			<string key="Activity" value="ER Registration"/>
			<string key="Age" value="90"/>
			<string key="DiagnosticArtAstrup" value="false"/>
			<string key="DiagnosticBlood" value="false"/>
			<string key="DiagnosticECG" value="false"/>
			<string key="DiagnosticIC" value="false"/>
			<string key="DiagnosticLacticAcid" value="false"/>
			<string key="DiagnosticLiquor" value="false"/>
			<string key="DiagnosticOther" value="false"/>
			<string key="DiagnosticSputum" value="false"/>
			<string key="DiagnosticUrinaryCulture" value="false"/>
			<string key="DiagnosticUrinarySediment" value="false"/>
			<string key="DiagnosticXthorax" value="false"/>
			<string key="DisfuncOrg" value="false"/>
			<string key="Hypotensie" value="false"/>
			<string key="Hypoxie" value="false"/>
			<string key="InfectionSuspected" value="false"/>
			<string key="Infusion" value="false"/>
			<string key="Oligurie" value="false"/>
			<string key="SIRSCritHeartRate" value="false"/>
			<string key="SIRSCritLeucos" value="false"/>
			<string key="SIRSCritTachypnea" value="false"/>
			<string key="SIRSCritTemperature" value="false"/>
			<string key="SIRSCriteria2OrMore" value="false"/>
			<string key="org:group" value="A"/>
		</event>
		<event>
			<string key="concept:name" value="ER Triage"/>
			<string key="lifecycle:transition" value="complete"/>
			<string key="org:resource" value="C"/>
			<date key="time:timestamp" value="2014-01-01T00:00:00.000+10:00"/>
			<string key="Activity" value="ER Triage"/>
			<string key="org:group" value="C"/>
		</event>
		<event>
			<string key="concept:name" value="ER Sepsis Triage"/>
			<string key="lifecycle:transition" value="complete"/>
			<string key="org:resource" value="A"/>
			<date key="time:timestamp" value="2014-01-01T00:00:00.000+10:00"/>
			<string key="Activity" value="ER Sepsis Triage"/>
			<string key="org:group" value="A"/>
		</event>
	</trace>
	<trace>
		<string key="concept:name" value="N"/>
		<string key="variant" value="Variant 73"/>
		<int key="variant-index" value="73"/>
		<string key="creator" value="Fluxicon Disco"/>
		<event>
			<string key="concept:name" value="ER Registration"/>
			<string key="lifecycle:transition" value="complete"/>
			<string key="org:resource" value="A"/>
			<date key="time:timestamp" value="2014-01-01T00:00:00.000+10:00"/>
			<string key="Activity" value="ER Registration"/>
			<string key="Age" value="55"/>
			<string key="Diagnose" value="K"/>
			<string key="DiagnosticArtAstrup" value="false"/>
			<string key="DiagnosticBlood" value="true"/>
			<string key="DiagnosticECG" value="false"/>
			<string key="DiagnosticIC" value="true"/>
			<string key="DiagnosticLacticAcid" value="true"/>
			<string key="DiagnosticLiquor" value="false"/>
			<string key="DiagnosticOther" value="false"/>
			<string key="DiagnosticSputum" value="false"/>
			<string key="DiagnosticUrinaryCulture" value="true"/>
			<string key="DiagnosticUrinarySediment" value="true"/>
			<string key="DiagnosticXthorax" value="true"/>
			<string key="DisfuncOrg" value="false"/>
			<string key="Hypotensie" value="false"/>
			<string key="Hypoxie" value="false"/>
			<string key="InfectionSuspected" value="true"/>
			<string key="Infusion" value="true"/>
			<string key="Oligurie" value="false"/>
			<string key="SIRSCritHeartRate" value="true"/>
			<string key="SIRSCritLeucos" value="false"/>
			<string key="SIRSCritTachypnea" value="false"/>
			<string key="SIRSCritTemperature" value="true"/>
			<string key="SIRSCriteria2OrMore" value="true"/>
			<string key="org:group" value="A"/>
		</event>
		<event>
			<string key="concept:name" value="ER Triage"/>
			<string key="lifecycle:transition" value="complete"/>
			<string key="org:resource" value="C"/>
			<date key="time:timestamp" value="2014-01-01T00:00:00.000+10:00"/>
			<string key="Activity" value="ER Triage"/>
			<string key="org:group" value="C"/>
		</event>
		<event>
			<string key="concept:name" value="ER Sepsis Triage"/>
			<string key="lifecycle:transition" value="complete"/>
			<string key="org:resource" value="A"/>
			<date key="time:timestamp" value="2014-01-01T00:00:00.000+10:00"/>
			<string key="Activity" value="ER Sepsis Triage"/>
			<string key="org:group" value="A"/>
		</event>
		<event>
			<string key="concept:name" value="CRP"/>
			<string key="lifecycle:transition" value="complete"/>
			<string key="org:resource" value="B"/>
			<date key="time:timestamp" value="2014-01-01T00:00:00.000+10:00"/>
			<string key="Activity" value="CRP"/>
			<string key="CRP" value="153.0"/>
			<string key="org:group" value="B"/>
		</event>
		<event>
			<string key="concept:name" value="LacticAcid"/>
			<string key="lifecycle:transition" value="complete"/>
			<string key="org:resource" value="B"/>
			<date key="time:timestamp" value="2014-01-01T00:00:00.000+10:00"/>
			<string key="Activity" value="LacticAcid"/>
			<string key="LacticAcid" value="1.3"/>
			<string key="org:group" value="B"/>
		</event>
		<event>
			<string key="concept:name" value="Leucocytes"/>
			<string key="lifecycle:transition" value="complete"/>
			<string key="org:resource" value="B"/>
			<date key="time:timestamp" value="2014-01-01T00:00:00.000+10:00"/>
			<string key="Activity" value="Leucocytes"/>
			<string key="Leucocytes" value="10.7"/>
			<string key="org:group" value="B"/>
		</event>
		<event>
			<string key="concept:name" value="Admission NC"/>
			<string key="lifecycle:transition" value="complete"/>
			<string key="org:resource" value="O"/>
			<date key="time:timestamp" value="2014-01-01T00:00:00.000+10:00"/>
			<string key="Activity" value="Admission NC"/>
			<string key="org:group" value="O"/>
		</event>
		<event>
			<string key="concept:name" value="IV Liquid"/>
			<string key="lifecycle:transition" value="complete"/>
			<string key="org:resource" value="A"/>
			<date key="time:timestamp" value="2014-01-01T00:00:00.000+10:00"/>
			<string key="Activity" value="IV Liquid"/>
			<string key="org:group" value="A"/>
		</event>
		<event>
			<string key="concept:name" value="IV Antibiotics"/>
			<string key="lifecycle:transition" value="complete"/>
			<string key="org:resource" value="A"/>
			<date key="time:timestamp" value="2014-01-01T00:00:00.000+10:00"/>
			<string key="Activity" value="IV Antibiotics"/>
			<string key="org:group" value="A"/>
		</event>
		<event>
			<string key="concept:name" value="CRP"/>
			<string key="lifecycle:transition" value="complete"/>
			<string key="org:resource" value="B"/>
			<date key="time:timestamp" value="2014-01-01T00:00:00.000+10:00"/>
			<string key="Activity" value="CRP"/>
			<string key="CRP" value="151.0"/>
			<string key="org:group" value="B"/>
		</event>
		<event>
			<string key="concept:name" value="Leucocytes"/>
			<string key="lifecycle:transition" value="complete"/>
			<string key="org:resource" value="B"/>
			<date key="time:timestamp" value="2014-01-01T00:00:00.000+10:00"/>
			<string key="Activity" value="Leucocytes"/>
			<string key="Leucocytes" value="6.8"/>
			<string key="org:group" value="B"/>
		</event>
		<event>
			<string key="concept:name" value="Release A"/>
			<string key="lifecycle:transition" value="complete"/>
			<string key="org:resource" value="E"/>
			<date key="time:timestamp" value="2014-01-01T00:00:00.000+10:00"/>
			<string key="Activity" value="Release A"/>
			<string key="org:group" value="E"/>
		</event>
	</trace>
	<trace>
		<string key="concept:name" value="O"/>
		<string key="variant" value="Variant 74"/>
		<int key="variant-index" value="74"/>
		<string key="creator" value="Fluxicon Disco"/>
		<event>
			<string key="concept:name" value="ER Registration"/>
			<string key="lifecycle:transition" value="complete"/>
			<string key="org:resource" value="A"/>
			<date key="time:timestamp" value="2014-01-01T00:00:00.000+10:00"/>
			<string key="Activity" value="ER Registration"/>
			<string key="Age" value="30"/>
			<string key="Diagnose" value="C"/>
			<string key="DiagnosticArtAstrup" value="false"/>
			<string key="DiagnosticBlood" value="true"/>
			<string key="DiagnosticECG" value="true"/>
			<string key="DiagnosticIC" value="true"/>
			<string key="DiagnosticLacticAcid" value="true"/>
			<string key="DiagnosticLiquor" value="false"/>
			<string key="DiagnosticOther" value="false"/>
			<string key="DiagnosticSputum" value="false"/>
			<string key="DiagnosticUrinaryCulture" value="false"/>
			<string key="DiagnosticUrinarySediment" value="false"/>
			<string key="DiagnosticXthorax" value="true"/>
			<string key="DisfuncOrg" value="false"/>
			<string key="Hypotensie" value="false"/>
			<string key="Hypoxie" value="false"/>
			<string key="InfectionSuspected" value="true"/>
			<string key="Infusion" value="true"/>
			<string key="Oligurie" value="false"/>
			<string key="SIRSCritHeartRate" value="true"/>
			<string key="SIRSCritLeucos" value="false"/>
			<string key="SIRSCritTachypnea" value="true"/>
			<string key="SIRSCritTemperature" value="true"/>
			<string key="SIRSCriteria2OrMore" value="true"/>
			<string key="org:group" value="A"/>
		</event>
		<event>
			<string key="concept:name" value="ER Triage"/>
			<string key="lifecycle:transition" value="complete"/>
			<string key="org:resource" value="C"/>
			<date key="time:timestamp" value="2014-01-01T00:00:00.000+10:00"/>
			<string key="Activity" value="ER Triage"/>
			<string key="org:group" value="C"/>
		</event>
		<event>
			<string key="concept:name" value="ER Sepsis Triage"/>
			<string key="lifecycle:transition" value="complete"/>
			<string key="org:resource" value="A"/>
			<date key="time:timestamp" value="2014-01-01T00:00:00.000+10:00"/>
			<string key="Activity" value="ER Sepsis Triage"/>
			<string key="org:group" value="A"/>
		</event>
		<event>
			<string key="concept:name" value="IV Liquid"/>
			<string key="lifecycle:transition" value="complete"/>
			<string key="org:resource" value="A"/>
			<date key="time:timestamp" value="2014-01-01T00:00:00.000+10:00"/>
			<string key="Activity" value="IV Liquid"/>
			<string key="org:group" value="A"/>
		</event>
		<event>
			<string key="concept:name" value="CRP"/>
			<string key="lifecycle:transition" value="complete"/>
			<string key="org:resource" value="B"/>
			<date key="time:timestamp" value="2014-01-01T00:00:00.000+10:00"/>
			<string key="Activity" value="CRP"/>
			<string key="CRP" value="81.0"/>
			<string key="org:group" value="B"/>
		</event>
		<event>
			<string key="concept:name" value="Leucocytes"/>
			<string key="lifecycle:transition" value="complete"/>
			<string key="org:resource" value="B"/>
			<date key="time:timestamp" value="2014-01-01T00:00:00.000+10:00"/>
			<string key="Activity" value="Leucocytes"/>
			<string key="Leucocytes" value="6.0"/>
			<string key="org:group" value="B"/>
		</event>
		<event>
			<string key="concept:name" value="LacticAcid"/>
			<string key="lifecycle:transition" value="complete"/>
			<string key="org:resource" value="B"/>
			<date key="time:timestamp" value="2014-01-01T00:00:00.000+10:00"/>
			<string key="Activity" value="LacticAcid"/>
			<string key="LacticAcid" value="0.8"/>
			<string key="org:group" value="B"/>
		</event>
		<event>
			<string key="concept:name" value="IV Antibiotics"/>
			<string key="lifecycle:transition" value="complete"/>
			<string key="org:resource" value="A"/>
			<date key="time:timestamp" value="2014-01-01T00:00:00.000+10:00"/>
			<string key="Activity" value="IV Antibiotics"/>
			<string key="org:group" value="A"/>
		</event>
		<event>
			<string key="concept:name" value="Admission NC"/>
			<string key="lifecycle:transition" value="complete"/>
			<string key="org:resource" value="I"/>
			<date key="time:timestamp" value="2014-01-01T00:00:00.000+10:00"/>
			<string key="Activity" value="Admission NC"/>
			<string key="org:group" value="I"/>
		</event>
		<event>
			<string key="concept:name" value="Release A"/>
			<string key="lifecycle:transition" value="complete"/>
			<string key="org:resource" value="E"/>
			<date key="time:timestamp" value="2014-01-01T00:00:00.000+10:00"/>
			<string key="Activity" value="Release A"/>
			<string key="org:group" value="E"/>
		</event>
		<event>
			<string key="concept:name" value="Return ER"/>
			<string key="lifecycle:transition" value="complete"/>
			<string key="org:resource" value="?"/>
			<date key="time:timestamp" value="2014-01-01T00:00:00.000+10:00"/>
			<string key="Activity" value="Return ER"/>
			<string key="org:group" value="?"/>
		</event>
	</trace>
	<trace>
		<string key="concept:name" value="P"/>
		<string key="variant" value="Variant 1"/>
		<int key="variant-index" value="1"/>
		<string key="creator" value="Fluxicon Disco"/>
		<event>
			<string key="concept:name" value="ER Registration"/>
			<string key="lifecycle:transition" value="complete"/>
			<string key="org:resource" value="A"/>
			<date key="time:timestamp" value="2014-01-01T00:00:00.000+10:00"/>
			<string key="Activity" value="ER Registration"/>
			<string key="Age" value="20"/>
			<string key="DiagnosticArtAstrup" value="false"/>
			<string key="DiagnosticBlood" value="false"/>
			<string key="DiagnosticECG" value="false"/>
			<string key="DiagnosticIC" value="false"/>
			<string key="DiagnosticLacticAcid" value="false"/>
			<string key="DiagnosticLiquor" value="false"/>
			<string key="DiagnosticOther" value="false"/>
			<string key="DiagnosticSputum" value="false"/>
			<string key="DiagnosticUrinaryCulture" value="false"/>
			<string key="DiagnosticUrinarySediment" value="false"/>
			<string key="DiagnosticXthorax" value="false"/>
			<string key="DisfuncOrg" value="false"/>
			<string key="Hypotensie" value="false"/>
			<string key="Hypoxie" value="false"/>
			<string key="InfectionSuspected" value="false"/>
			<string key="Infusion" value="false"/>
			<string key="Oligurie" value="false"/>
			<string key="SIRSCritHeartRate" value="false"/>
			<string key="SIRSCritLeucos" value="false"/>
			<string key="SIRSCritTachypnea" value="false"/>
			<string key="SIRSCritTemperature" value="false"/>
			<string key="SIRSCriteria2OrMore" value="false"/>
			<string key="org:group" value="A"/>
		</event>
		<event>
			<string key="concept:name" value="ER Triage"/>
			<string key="lifecycle:transition" value="complete"/>
			<string key="org:resource" value="C"/>
			<date key="time:timestamp" value="2014-01-01T00:00:00.000+10:00"/>
			<string key="Activity" value="ER Triage"/>
			<string key="org:group" value="C"/>
		</event>
		<event>
			<string key="concept:name" value="ER Sepsis Triage"/>
			<string key="lifecycle:transition" value="complete"/>
			<string key="org:resource" value="A"/>
			<date key="time:timestamp" value="2014-01-01T00:00:00.000+10:00"/>
			<string key="Activity" value="ER Sepsis Triage"/>
			<string key="org:group" value="A"/>
		</event>
	</trace>
	<trace>
		<string key="concept:name" value="Q"/>
		<string key="variant" value="Variant 1"/>
		<int key="variant-index" value="1"/>
		<string key="creator" value="Fluxicon Disco"/>
		<event>
			<string key="concept:name" value="ER Registration"/>
			<string key="lifecycle:transition" value="complete"/>
			<string key="org:resource" value="L"/>
			<date key="time:timestamp" value="2013-01-01T00:00:00.000+10:00"/>
			<string key="Activity" value="ER Registration"/>
			<string key="Age" value="45"/>
			<string key="DiagnosticArtAstrup" value="false"/>
			<string key="DiagnosticBlood" value="false"/>
			<string key="DiagnosticECG" value="false"/>
			<string key="DiagnosticIC" value="false"/>
			<string key="DiagnosticLacticAcid" value="false"/>
			<string key="DiagnosticLiquor" value="false"/>
			<string key="DiagnosticOther" value="false"/>
			<string key="DiagnosticSputum" value="false"/>
			<string key="DiagnosticUrinaryCulture" value="false"/>
			<string key="DiagnosticUrinarySediment" value="false"/>
			<string key="DiagnosticXthorax" value="false"/>
			<string key="DisfuncOrg" value="false"/>
			<string key="Hypotensie" value="false"/>
			<string key="Hypoxie" value="false"/>
			<string key="InfectionSuspected" value="false"/>
			<string key="Infusion" value="false"/>
			<string key="Oligurie" value="false"/>
			<string key="SIRSCritHeartRate" value="false"/>
			<string key="SIRSCritLeucos" value="false"/>
			<string key="SIRSCritTachypnea" value="false"/>
			<string key="SIRSCritTemperature" value="false"/>
			<string key="SIRSCriteria2OrMore" value="false"/>
			<string key="org:group" value="L"/>
		</event>
		<event>
			<string key="concept:name" value="ER Triage"/>
			<string key="lifecycle:transition" value="complete"/>
			<string key="org:resource" value="C"/>
			<date key="time:timestamp" value="2013-01-01T00:00:00.000+10:00"/>
			<string key="Activity" value="ER Triage"/>
			<string key="org:group" value="C"/>
		</event>
		<event>
			<string key="concept:name" value="ER Sepsis Triage"/>
			<string key="lifecycle:transition" value="complete"/>
			<string key="org:resource" value="L"/>
			<date key="time:timestamp" value="2013-01-01T00:00:00.000+10:00"/>
			<string key="Activity" value="ER Sepsis Triage"/>
			<string key="org:group" value="L"/>
		</event>
	</trace>
	<trace>
		<string key="concept:name" value="R"/>
		<string key="variant" value="Variant 3"/>
		<int key="variant-index" value="3"/>
		<string key="creator" value="Fluxicon Disco"/>
		<event>
			<string key="concept:name" value="ER Registration"/>
			<string key="lifecycle:transition" value="complete"/>
			<string key="org:resource" value="A"/>
			<date key="time:timestamp" value="2014-01-01T00:00:00.000+10:00"/>
			<string key="Activity" value="ER Registration"/>
			<string key="Age" value="45"/>
			<string key="DiagnosticArtAstrup" value="false"/>
			<string key="DiagnosticBlood" value="false"/>
			<string key="DiagnosticECG" value="false"/>
			<string key="DiagnosticIC" value="false"/>
			<string key="DiagnosticLacticAcid" value="false"/>
			<string key="DiagnosticLiquor" value="false"/>
			<string key="DiagnosticOther" value="false"/>
			<string key="DiagnosticSputum" value="false"/>
			<string key="DiagnosticUrinaryCulture" value="false"/>
			<string key="DiagnosticUrinarySediment" value="false"/>
			<string key="DiagnosticXthorax" value="false"/>
			<string key="DisfuncOrg" value="false"/>
			<string key="Hypotensie" value="false"/>
			<string key="Hypoxie" value="false"/>
			<string key="InfectionSuspected" value="false"/>
			<string key="Infusion" value="false"/>
			<string key="Oligurie" value="false"/>
			<string key="SIRSCritHeartRate" value="false"/>
			<string key="SIRSCritLeucos" value="false"/>
			<string key="SIRSCritTachypnea" value="false"/>
			<string key="SIRSCritTemperature" value="false"/>
			<string key="SIRSCriteria2OrMore" value="false"/>
			<string key="org:group" value="A"/>
		</event>
		<event>
			<string key="concept:name" value="ER Triage"/>
			<string key="lifecycle:transition" value="complete"/>
			<string key="org:resource" value="C"/>
			<date key="time:timestamp" value="2014-01-01T00:00:00.000+10:00"/>
			<string key="Activity" value="ER Triage"/>
			<string key="org:group" value="C"/>
		</event>
		<event>
			<string key="concept:name" value="ER Sepsis Triage"/>
			<string key="lifecycle:transition" value="complete"/>
			<string key="org:resource" value="A"/>
			<date key="time:timestamp" value="2014-01-01T00:00:00.000+10:00"/>
			<string key="Activity" value="ER Sepsis Triage"/>
			<string key="org:group" value="A"/>
		</event>
		<event>
			<string key="concept:name" value="CRP"/>
			<string key="lifecycle:transition" value="complete"/>
			<string key="org:resource" value="B"/>
			<date key="time:timestamp" value="2014-01-01T00:00:00.000+10:00"/>
			<string key="Activity" value="CRP"/>
			<string key="org:group" value="B"/>
		</event>
		<event>
			<string key="concept:name" value="Leucocytes"/>
			<string key="lifecycle:transition" value="complete"/>
			<string key="org:resource" value="B"/>
			<date key="time:timestamp" value="2014-01-01T00:00:00.000+10:00"/>
			<string key="Activity" value="Leucocytes"/>
			<string key="Leucocytes" value="9.1"/>
			<string key="org:group" value="B"/>
		</event>
	</trace>
	<trace>
		<string key="concept:name" value="S"/>
		<string key="variant" value="Variant 75"/>
		<int key="variant-index" value="75"/>
		<string key="creator" value="Fluxicon Disco"/>
		<event>
			<string key="concept:name" value="ER Registration"/>
			<string key="lifecycle:transition" value="complete"/>
			<string key="org:resource" value="A"/>
			<date key="time:timestamp" value="2014-01-01T00:00:00.000+10:00"/>
			<string key="Activity" value="ER Registration"/>
			<string key="Age" value="60"/>
			<string key="Diagnose" value="B"/>
			<string key="DiagnosticArtAstrup" value="false"/>
			<string key="DiagnosticBlood" value="true"/>
			<string key="DiagnosticECG" value="true"/>
			<string key="DiagnosticIC" value="true"/>
			<string key="DiagnosticLacticAcid" value="true"/>
			<string key="DiagnosticLiquor" value="false"/>
			<string key="DiagnosticOther" value="false"/>
			<string key="DiagnosticSputum" value="false"/>
			<string key="DiagnosticUrinaryCulture" value="false"/>
			<string key="DiagnosticUrinarySediment" value="false"/>
			<string key="DiagnosticXthorax" value="true"/>
			<string key="DisfuncOrg" value="false"/>
			<string key="Hypotensie" value="false"/>
			<string key="Hypoxie" value="false"/>
			<string key="InfectionSuspected" value="true"/>
			<string key="Infusion" value="true"/>
			<string key="Oligurie" value="false"/>
			<string key="SIRSCritHeartRate" value="true"/>
			<string key="SIRSCritLeucos" value="false"/>
			<string key="SIRSCritTachypnea" value="true"/>
			<string key="SIRSCritTemperature" value="true"/>
			<string key="SIRSCriteria2OrMore" value="true"/>
			<string key="org:group" value="A"/>
		</event>
		<event>
			<string key="concept:name" value="ER Triage"/>
			<string key="lifecycle:transition" value="complete"/>
			<string key="org:resource" value="C"/>
			<date key="time:timestamp" value="2014-01-01T00:00:00.000+10:00"/>
			<string key="Activity" value="ER Triage"/>
			<string key="org:group" value="C"/>
		</event>
		<event>
			<string key="concept:name" value="ER Sepsis Triage"/>
			<string key="lifecycle:transition" value="complete"/>
			<string key="org:resource" value="A"/>
			<date key="time:timestamp" value="2014-01-01T00:00:00.000+10:00"/>
			<string key="Activity" value="ER Sepsis Triage"/>
			<string key="org:group" value="A"/>
		</event>
		<event>
			<string key="concept:name" value="Leucocytes"/>
			<string key="lifecycle:transition" value="complete"/>
			<string key="org:resource" value="B"/>
			<date key="time:timestamp" value="2014-01-01T00:00:00.000+10:00"/>
			<string key="Activity" value="Leucocytes"/>
			<string key="Leucocytes" value="24.4"/>
			<string key="org:group" value="B"/>
		</event>
		<event>
			<string key="concept:name" value="CRP"/>
			<string key="lifecycle:transition" value="complete"/>
			<string key="org:resource" value="B"/>
			<date key="time:timestamp" value="2014-01-01T00:00:00.000+10:00"/>
			<string key="Activity" value="CRP"/>
			<string key="CRP" value="332.0"/>
			<string key="org:group" value="B"/>
		</event>
		<event>
			<string key="concept:name" value="LacticAcid"/>
			<string key="lifecycle:transition" value="complete"/>
			<string key="org:resource" value="B"/>
			<date key="time:timestamp" value="2014-01-01T00:00:00.000+10:00"/>
			<string key="Activity" value="LacticAcid"/>
			<string key="LacticAcid" value="0.8"/>
			<string key="org:group" value="B"/>
		</event>
		<event>
			<string key="concept:name" value="IV Liquid"/>
			<string key="lifecycle:transition" value="complete"/>
			<string key="org:resource" value="A"/>
			<date key="time:timestamp" value="2014-01-01T00:00:00.000+10:00"/>
			<string key="Activity" value="IV Liquid"/>
			<string key="org:group" value="A"/>
		</event>
		<event>
			<string key="concept:name" value="IV Antibiotics"/>
			<string key="lifecycle:transition" value="complete"/>
			<string key="org:resource" value="A"/>
			<date key="time:timestamp" value="2014-01-01T00:00:00.000+10:00"/>
			<string key="Activity" value="IV Antibiotics"/>
			<string key="org:group" value="A"/>
		</event>
		<event>
			<string key="concept:name" value="Admission NC"/>
			<string key="lifecycle:transition" value="complete"/>
			<string key="org:resource" value="G"/>
			<date key="time:timestamp" value="2014-01-01T00:00:00.000+10:00"/>
			<string key="Activity" value="Admission NC"/>
			<string key="org:group" value="G"/>
		</event>
		<event>
			<string key="concept:name" value="Admission IC"/>
			<string key="lifecycle:transition" value="complete"/>
			<string key="org:resource" value="P"/>
			<date key="time:timestamp" value="2014-01-01T00:00:00.000+10:00"/>
			<string key="Activity" value="Admission IC"/>
			<string key="org:group" value="P"/>
		</event>
		<event>
			<string key="concept:name" value="LacticAcid"/>
			<string key="lifecycle:transition" value="complete"/>
			<string key="org:resource" value="B"/>
			<date key="time:timestamp" value="2014-01-01T00:00:00.000+10:00"/>
			<string key="Activity" value="LacticAcid"/>
			<string key="LacticAcid" value="0.7"/>
			<string key="org:group" value="B"/>
		</event>
		<event>
			<string key="concept:name" value="Leucocytes"/>
			<string key="lifecycle:transition" value="complete"/>
			<string key="org:resource" value="B"/>
			<date key="time:timestamp" value="2014-01-01T00:00:00.000+10:00"/>
			<string key="Activity" value="Leucocytes"/>
			<string key="Leucocytes" value="14.8"/>
			<string key="org:group" value="B"/>
		</event>
		<event>
			<string key="concept:name" value="CRP"/>
			<string key="lifecycle:transition" value="complete"/>
			<string key="org:resource" value="B"/>
			<date key="time:timestamp" value="2014-01-01T00:00:00.000+10:00"/>
			<string key="Activity" value="CRP"/>
			<string key="CRP" value="242.0"/>
			<string key="org:group" value="B"/>
		</event>
		<event>
			<string key="concept:name" value="Admission NC"/>
			<string key="lifecycle:transition" value="complete"/>
			<string key="org:resource" value="F"/>
			<date key="time:timestamp" value="2014-01-01T00:00:00.000+10:00"/>
			<string key="Activity" value="Admission NC"/>
			<string key="org:group" value="F"/>
		</event>
		<event>
			<string key="concept:name" value="Leucocytes"/>
			<string key="lifecycle:transition" value="complete"/>
			<string key="org:resource" value="B"/>
			<date key="time:timestamp" value="2014-01-01T00:00:00.000+10:00"/>
			<string key="Activity" value="Leucocytes"/>
			<string key="Leucocytes" value="13.1"/>
			<string key="org:group" value="B"/>
		</event>
		<event>
			<string key="concept:name" value="CRP"/>
			<string key="lifecycle:transition" value="complete"/>
			<string key="org:resource" value="B"/>
			<date key="time:timestamp" value="2014-01-01T00:00:00.000+10:00"/>
			<string key="Activity" value="CRP"/>
			<string key="CRP" value="102.0"/>
			<string key="org:group" value="B"/>
		</event>
		<event>
			<string key="concept:name" value="Leucocytes"/>
			<string key="lifecycle:transition" value="complete"/>
			<string key="org:resource" value="B"/>
			<date key="time:timestamp" value="2014-01-01T00:00:00.000+10:00"/>
			<string key="Activity" value="Leucocytes"/>
			<string key="Leucocytes" value="14.0"/>
			<string key="org:group" value="B"/>
		</event>
		<event>
			<string key="concept:name" value="Release A"/>
			<string key="lifecycle:transition" value="complete"/>
			<string key="org:resource" value="E"/>
			<date key="time:timestamp" value="2014-01-01T00:00:00.000+10:00"/>
			<string key="Activity" value="Release A"/>
			<string key="org:group" value="E"/>
		</event>
		<event>
			<string key="concept:name" value="Return ER"/>
			<string key="lifecycle:transition" value="complete"/>
			<string key="org:resource" value="?"/>
			<date key="time:timestamp" value="2014-01-01T00:00:00.000+10:00"/>
			<string key="Activity" value="Return ER"/>
			<string key="org:group" value="?"/>
		</event>
	</trace>
	<trace>
		<string key="concept:name" value="T"/>
		<string key="variant" value="Variant 76"/>
		<int key="variant-index" value="76"/>
		<string key="creator" value="Fluxicon Disco"/>
		<event>
			<string key="concept:name" value="ER Registration"/>
			<string key="lifecycle:transition" value="complete"/>
			<string key="org:resource" value="A"/>
			<date key="time:timestamp" value="2014-01-01T00:00:00.000+10:00"/>
			<string key="Activity" value="ER Registration"/>
			<string key="Age" value="70"/>
			<string key="Diagnose" value="C"/>
			<string key="DiagnosticArtAstrup" value="false"/>
			<string key="DiagnosticBlood" value="true"/>
			<string key="DiagnosticECG" value="true"/>
			<string key="DiagnosticIC" value="true"/>
			<string key="DiagnosticLacticAcid" value="true"/>
			<string key="DiagnosticLiquor" value="false"/>
			<string key="DiagnosticOther" value="false"/>
			<string key="DiagnosticSputum" value="false"/>
			<string key="DiagnosticUrinaryCulture" value="true"/>
			<string key="DiagnosticUrinarySediment" value="true"/>
			<string key="DiagnosticXthorax" value="true"/>
			<string key="DisfuncOrg" value="true"/>
			<string key="Hypotensie" value="true"/>
			<string key="Hypoxie" value="false"/>
			<string key="InfectionSuspected" value="true"/>
			<string key="Infusion" value="true"/>
			<string key="Oligurie" value="false"/>
			<string key="SIRSCritHeartRate" value="true"/>
			<string key="SIRSCritLeucos" value="false"/>
			<string key="SIRSCritTachypnea" value="false"/>
			<string key="SIRSCritTemperature" value="true"/>
			<string key="SIRSCriteria2OrMore" value="true"/>
			<string key="org:group" value="A"/>
		</event>
		<event>
			<string key="concept:name" value="ER Triage"/>
			<string key="lifecycle:transition" value="complete"/>
			<string key="org:resource" value="C"/>
			<date key="time:timestamp" value="2014-01-01T00:00:00.000+10:00"/>
			<string key="Activity" value="ER Triage"/>
			<string key="org:group" value="C"/>
		</event>
		<event>
			<string key="concept:name" value="ER Sepsis Triage"/>
			<string key="lifecycle:transition" value="complete"/>
			<string key="org:resource" value="A"/>
			<date key="time:timestamp" value="2014-01-01T00:00:00.000+10:00"/>
			<string key="Activity" value="ER Sepsis Triage"/>
			<string key="org:group" value="A"/>
		</event>
		<event>
			<string key="concept:name" value="IV Liquid"/>
			<string key="lifecycle:transition" value="complete"/>
			<string key="org:resource" value="A"/>
			<date key="time:timestamp" value="2014-01-01T00:00:00.000+10:00"/>
			<string key="Activity" value="IV Liquid"/>
			<string key="org:group" value="A"/>
		</event>
		<event>
			<string key="concept:name" value="IV Antibiotics"/>
			<string key="lifecycle:transition" value="complete"/>
			<string key="org:resource" value="A"/>
			<date key="time:timestamp" value="2014-01-01T00:00:00.000+10:00"/>
			<string key="Activity" value="IV Antibiotics"/>
			<string key="org:group" value="A"/>
		</event>
		<event>
			<string key="concept:name" value="CRP"/>
			<string key="lifecycle:transition" value="complete"/>
			<string key="org:resource" value="B"/>
			<date key="time:timestamp" value="2014-01-01T00:00:00.000+10:00"/>
			<string key="Activity" value="CRP"/>
			<string key="CRP" value="205.0"/>
			<string key="org:group" value="B"/>
		</event>
		<event>
			<string key="concept:name" value="LacticAcid"/>
			<string key="lifecycle:transition" value="complete"/>
			<string key="org:resource" value="B"/>
			<date key="time:timestamp" value="2014-01-01T00:00:00.000+10:00"/>
			<string key="Activity" value="LacticAcid"/>
			<string key="LacticAcid" value="3.4"/>
			<string key="org:group" value="B"/>
		</event>
		<event>
			<string key="concept:name" value="Leucocytes"/>
			<string key="lifecycle:transition" value="complete"/>
			<string key="org:resource" value="B"/>
			<date key="time:timestamp" value="2014-01-01T00:00:00.000+10:00"/>
			<string key="Activity" value="Leucocytes"/>
			<string key="Leucocytes" value="11.1"/>
			<string key="org:group" value="B"/>
		</event>
		<event>
			<string key="concept:name" value="Admission NC"/>
			<string key="lifecycle:transition" value="complete"/>
			<string key="org:resource" value="Q"/>
			<date key="time:timestamp" value="2014-01-01T00:00:00.000+10:00"/>
			<string key="Activity" value="Admission NC"/>
			<string key="org:group" value="Q"/>
		</event>
		<event>
			<string key="concept:name" value="Release B"/>
			<string key="lifecycle:transition" value="complete"/>
			<string key="org:resource" value="E"/>
			<date key="time:timestamp" value="2014-01-01T00:00:00.000+10:00"/>
			<string key="Activity" value="Release B"/>
			<string key="org:group" value="E"/>
		</event>
	</trace>
	<trace>
		<string key="concept:name" value="U"/>
		<string key="variant" value="Variant 77"/>
		<int key="variant-index" value="77"/>
		<string key="creator" value="Fluxicon Disco"/>
		<event>
			<string key="concept:name" value="ER Registration"/>
			<string key="lifecycle:transition" value="complete"/>
			<string key="org:resource" value="A"/>
			<date key="time:timestamp" value="2014-01-01T00:00:00.000+10:00"/>
			<string key="Activity" value="ER Registration"/>
			<string key="Age" value="90"/>
			<string key="Diagnose" value="L"/>
			<string key="DiagnosticArtAstrup" value="false"/>
			<string key="DiagnosticBlood" value="false"/>
			<string key="DiagnosticECG" value="false"/>
			<string key="DiagnosticIC" value="false"/>
			<string key="DiagnosticLacticAcid" value="false"/>
			<string key="DiagnosticLiquor" value="false"/>
			<string key="DiagnosticOther" value="false"/>
			<string key="DiagnosticSputum" value="false"/>
			<string key="DiagnosticUrinaryCulture" value="false"/>
			<string key="DiagnosticUrinarySediment" value="false"/>
			<string key="DiagnosticXthorax" value="false"/>
			<string key="DisfuncOrg" value="false"/>
			<string key="Hypotensie" value="false"/>
			<string key="Hypoxie" value="false"/>
			<string key="InfectionSuspected" value="false"/>
			<string key="Infusion" value="false"/>
			<string key="Oligurie" value="false"/>
			<string key="SIRSCritHeartRate" value="false"/>
			<string key="SIRSCritLeucos" value="false"/>
			<string key="SIRSCritTachypnea" value="false"/>
			<string key="SIRSCritTemperature" value="false"/>
			<string key="SIRSCriteria2OrMore" value="false"/>
			<string key="org:group" value="A"/>
		</event>
		<event>
			<string key="concept:name" value="ER Triage"/>
			<string key="lifecycle:transition" value="complete"/>
			<string key="org:resource" value="C"/>
			<date key="time:timestamp" value="2014-01-01T00:00:00.000+10:00"/>
			<string key="Activity" value="ER Triage"/>
			<string key="org:group" value="C"/>
		</event>
		<event>
			<string key="concept:name" value="ER Sepsis Triage"/>
			<string key="lifecycle:transition" value="complete"/>
			<string key="org:resource" value="A"/>
			<date key="time:timestamp" value="2014-01-01T00:00:00.000+10:00"/>
			<string key="Activity" value="ER Sepsis Triage"/>
			<string key="org:group" value="A"/>
		</event>
		<event>
			<string key="concept:name" value="Leucocytes"/>
			<string key="lifecycle:transition" value="complete"/>
			<string key="org:resource" value="B"/>
			<date key="time:timestamp" value="2014-01-01T00:00:00.000+10:00"/>
			<string key="Activity" value="Leucocytes"/>
			<string key="Leucocytes" value="17.6"/>
			<string key="org:group" value="B"/>
		</event>
		<event>
			<string key="concept:name" value="Admission NC"/>
			<string key="lifecycle:transition" value="complete"/>
			<string key="org:resource" value="H"/>
			<date key="time:timestamp" value="2014-01-01T00:00:00.000+10:00"/>
			<string key="Activity" value="Admission NC"/>
			<string key="org:group" value="H"/>
		</event>
		<event>
			<string key="concept:name" value="Leucocytes"/>
			<string key="lifecycle:transition" value="complete"/>
			<string key="org:resource" value="B"/>
			<date key="time:timestamp" value="2014-01-01T00:00:00.000+10:00"/>
			<string key="Activity" value="Leucocytes"/>
			<string key="Leucocytes" value="12.8"/>
			<string key="org:group" value="B"/>
		</event>
		<event>
			<string key="concept:name" value="Leucocytes"/>
			<string key="lifecycle:transition" value="complete"/>
			<string key="org:resource" value="B"/>
			<date key="time:timestamp" value="2014-01-01T00:00:00.000+10:00"/>
			<string key="Activity" value="Leucocytes"/>
			<string key="Leucocytes" value="20.2"/>
			<string key="org:group" value="B"/>
		</event>
		<event>
			<string key="concept:name" value="Leucocytes"/>
			<string key="lifecycle:transition" value="complete"/>
			<string key="org:resource" value="B"/>
			<date key="time:timestamp" value="2014-01-01T00:00:00.000+10:00"/>
			<string key="Activity" value="Leucocytes"/>
			<string key="Leucocytes" value="15.5"/>
			<string key="org:group" value="B"/>
		</event>
		<event>
			<string key="concept:name" value="Leucocytes"/>
			<string key="lifecycle:transition" value="complete"/>
			<string key="org:resource" value="B"/>
			<date key="time:timestamp" value="2014-01-01T00:00:00.000+10:00"/>
			<string key="Activity" value="Leucocytes"/>
			<string key="Leucocytes" value="16.6"/>
			<string key="org:group" value="B"/>
		</event>
		<event>
			<string key="concept:name" value="CRP"/>
			<string key="lifecycle:transition" value="complete"/>
			<string key="org:resource" value="B"/>
			<date key="time:timestamp" value="2014-01-01T00:00:00.000+10:00"/>
			<string key="Activity" value="CRP"/>
			<string key="CRP" value="292.0"/>
			<string key="org:group" value="B"/>
		</event>
		<event>
			<string key="concept:name" value="Release B"/>
			<string key="lifecycle:transition" value="complete"/>
			<string key="org:resource" value="E"/>
			<date key="time:timestamp" value="2014-01-01T00:00:00.000+10:00"/>
			<string key="Activity" value="Release B"/>
			<string key="org:group" value="E"/>
		</event>
	</trace>
	<trace>
		<string key="concept:name" value="V"/>
		<string key="variant" value="Variant 78"/>
		<int key="variant-index" value="78"/>
		<string key="creator" value="Fluxicon Disco"/>
		<event>
			<string key="concept:name" value="ER Registration"/>
			<string key="lifecycle:transition" value="complete"/>
			<string key="org:resource" value="A"/>
			<date key="time:timestamp" value="2014-01-01T00:00:00.000+10:00"/>
			<string key="Activity" value="ER Registration"/>
			<string key="Age" value="60"/>
			<string key="Diagnose" value="G"/>
			<string key="DiagnosticArtAstrup" value="false"/>
			<string key="DiagnosticBlood" value="true"/>
			<string key="DiagnosticECG" value="true"/>
			<string key="DiagnosticIC" value="true"/>
			<string key="DiagnosticLacticAcid" value="true"/>
			<string key="DiagnosticLiquor" value="false"/>
			<string key="DiagnosticOther" value="false"/>
			<string key="DiagnosticSputum" value="false"/>
			<string key="DiagnosticUrinaryCulture" value="true"/>
			<string key="DiagnosticUrinarySediment" value="true"/>
			<string key="DiagnosticXthorax" value="true"/>
			<string key="DisfuncOrg" value="false"/>
			<string key="Hypotensie" value="false"/>
			<string key="Hypoxie" value="false"/>
			<string key="InfectionSuspected" value="true"/>
			<string key="Infusion" value="true"/>
			<string key="Oligurie" value="false"/>
			<string key="SIRSCritHeartRate" value="true"/>
			<string key="SIRSCritLeucos" value="false"/>
			<string key="SIRSCritTachypnea" value="true"/>
			<string key="SIRSCritTemperature" value="true"/>
			<string key="SIRSCriteria2OrMore" value="true"/>
			<string key="org:group" value="A"/>
		</event>
		<event>
			<string key="concept:name" value="ER Triage"/>
			<string key="lifecycle:transition" value="complete"/>
			<string key="org:resource" value="C"/>
			<date key="time:timestamp" value="2014-01-01T00:00:00.000+10:00"/>
			<string key="Activity" value="ER Triage"/>
			<string key="org:group" value="C"/>
		</event>
		<event>
			<string key="concept:name" value="ER Sepsis Triage"/>
			<string key="lifecycle:transition" value="complete"/>
			<string key="org:resource" value="A"/>
			<date key="time:timestamp" value="2014-01-01T00:00:00.000+10:00"/>
			<string key="Activity" value="ER Sepsis Triage"/>
			<string key="org:group" value="A"/>
		</event>
		<event>
			<string key="concept:name" value="IV Liquid"/>
			<string key="lifecycle:transition" value="complete"/>
			<string key="org:resource" value="A"/>
			<date key="time:timestamp" value="2014-01-01T00:00:00.000+10:00"/>
			<string key="Activity" value="IV Liquid"/>
			<string key="org:group" value="A"/>
		</event>
		<event>
			<string key="concept:name" value="Leucocytes"/>
			<string key="lifecycle:transition" value="complete"/>
			<string key="org:resource" value="B"/>
			<date key="time:timestamp" value="2014-01-01T00:00:00.000+10:00"/>
			<string key="Activity" value="Leucocytes"/>
			<string key="Leucocytes" value="10.7"/>
			<string key="org:group" value="B"/>
		</event>
		<event>
			<string key="concept:name" value="LacticAcid"/>
			<string key="lifecycle:transition" value="complete"/>
			<string key="org:resource" value="B"/>
			<date key="time:timestamp" value="2014-01-01T00:00:00.000+10:00"/>
			<string key="Activity" value="LacticAcid"/>
			<string key="LacticAcid" value="6.3"/>
			<string key="org:group" value="B"/>
		</event>
		<event>
			<string key="concept:name" value="CRP"/>
			<string key="lifecycle:transition" value="complete"/>
			<string key="org:resource" value="B"/>
			<date key="time:timestamp" value="2014-01-01T00:00:00.000+10:00"/>
			<string key="Activity" value="CRP"/>
			<string key="CRP" value="25.0"/>
			<string key="org:group" value="B"/>
		</event>
		<event>
			<string key="concept:name" value="IV Antibiotics"/>
			<string key="lifecycle:transition" value="complete"/>
			<string key="org:resource" value="A"/>
			<date key="time:timestamp" value="2014-01-01T00:00:00.000+10:00"/>
			<string key="Activity" value="IV Antibiotics"/>
			<string key="org:group" value="A"/>
		</event>
		<event>
			<string key="concept:name" value="Admission IC"/>
			<string key="lifecycle:transition" value="complete"/>
			<string key="org:resource" value="P"/>
			<date key="time:timestamp" value="2014-01-01T00:00:00.000+10:00"/>
			<string key="Activity" value="Admission IC"/>
			<string key="org:group" value="P"/>
		</event>
		<event>
			<string key="concept:name" value="LacticAcid"/>
			<string key="lifecycle:transition" value="complete"/>
			<string key="org:resource" value="B"/>
			<date key="time:timestamp" value="2014-01-01T00:00:00.000+10:00"/>
			<string key="Activity" value="LacticAcid"/>
			<string key="LacticAcid" value="3.9"/>
			<string key="org:group" value="B"/>
		</event>
		<event>
			<string key="concept:name" value="CRP"/>
			<string key="lifecycle:transition" value="complete"/>
			<string key="org:resource" value="B"/>
			<date key="time:timestamp" value="2014-01-01T00:00:00.000+10:00"/>
			<string key="Activity" value="CRP"/>
			<string key="CRP" value="121.0"/>
			<string key="org:group" value="B"/>
		</event>
		<event>
			<string key="concept:name" value="Leucocytes"/>
			<string key="lifecycle:transition" value="complete"/>
			<string key="org:resource" value="B"/>
			<date key="time:timestamp" value="2014-01-01T00:00:00.000+10:00"/>
			<string key="Activity" value="Leucocytes"/>
			<string key="Leucocytes" value="26.5"/>
			<string key="org:group" value="B"/>
		</event>
		<event>
			<string key="concept:name" value="LacticAcid"/>
			<string key="lifecycle:transition" value="complete"/>
			<string key="org:resource" value="B"/>
			<date key="time:timestamp" value="2014-01-01T00:00:00.000+10:00"/>
			<string key="Activity" value="LacticAcid"/>
			<string key="LacticAcid" value="2.1"/>
			<string key="org:group" value="B"/>
		</event>
		<event>
			<string key="concept:name" value="LacticAcid"/>
			<string key="lifecycle:transition" value="complete"/>
			<string key="org:resource" value="B"/>
			<date key="time:timestamp" value="2014-01-01T00:00:00.000+10:00"/>
			<string key="Activity" value="LacticAcid"/>
			<string key="LacticAcid" value="1.0"/>
			<string key="org:group" value="B"/>
		</event>
		<event>
			<string key="concept:name" value="CRP"/>
			<string key="lifecycle:transition" value="complete"/>
			<string key="org:resource" value="B"/>
			<date key="time:timestamp" value="2014-01-01T00:00:00.000+10:00"/>
			<string key="Activity" value="CRP"/>
			<string key="CRP" value="228.0"/>
			<string key="org:group" value="B"/>
		</event>
		<event>
			<string key="concept:name" value="Leucocytes"/>
			<string key="lifecycle:transition" value="complete"/>
			<string key="org:resource" value="B"/>
			<date key="time:timestamp" value="2014-01-01T00:00:00.000+10:00"/>
			<string key="Activity" value="Leucocytes"/>
			<string key="Leucocytes" value="15.8"/>
			<string key="org:group" value="B"/>
		</event>
		<event>
			<string key="concept:name" value="Admission NC"/>
			<string key="lifecycle:transition" value="complete"/>
			<string key="org:resource" value="O"/>
			<date key="time:timestamp" value="2014-01-01T00:00:00.000+10:00"/>
			<string key="Activity" value="Admission NC"/>
			<string key="org:group" value="O"/>
		</event>
		<event>
			<string key="concept:name" value="Leucocytes"/>
			<string key="lifecycle:transition" value="complete"/>
			<string key="org:resource" value="B"/>
			<date key="time:timestamp" value="2014-01-01T00:00:00.000+10:00"/>
			<string key="Activity" value="Leucocytes"/>
			<string key="Leucocytes" value="8.9"/>
			<string key="org:group" value="B"/>
		</event>
		<event>
			<string key="concept:name" value="CRP"/>
			<string key="lifecycle:transition" value="complete"/>
			<string key="org:resource" value="B"/>
			<date key="time:timestamp" value="2014-01-01T00:00:00.000+10:00"/>
			<string key="Activity" value="CRP"/>
			<string key="CRP" value="107.0"/>
			<string key="org:group" value="B"/>
		</event>
		<event>
			<string key="concept:name" value="Release A"/>
			<string key="lifecycle:transition" value="complete"/>
			<string key="org:resource" value="E"/>
			<date key="time:timestamp" value="2014-01-01T00:00:00.000+10:00"/>
			<string key="Activity" value="Release A"/>
			<string key="org:group" value="E"/>
		</event>
		<event>
			<string key="concept:name" value="Return ER"/>
			<string key="lifecycle:transition" value="complete"/>
			<string key="org:resource" value="?"/>
			<date key="time:timestamp" value="2015-01-01T00:00:00.000+10:00"/>
			<string key="Activity" value="Return ER"/>
			<string key="org:group" value="?"/>
		</event>
	</trace>
	<trace>
		<string key="concept:name" value="W"/>
		<string key="variant" value="Variant 79"/>
		<int key="variant-index" value="79"/>
		<string key="creator" value="Fluxicon Disco"/>
		<event>
			<string key="concept:name" value="ER Registration"/>
			<string key="lifecycle:transition" value="complete"/>
			<string key="org:resource" value="A"/>
			<date key="time:timestamp" value="2014-01-01T00:00:00.000+10:00"/>
			<string key="Activity" value="ER Registration"/>
			<string key="Age" value="85"/>
			<string key="Diagnose" value="M"/>
			<string key="DiagnosticArtAstrup" value="false"/>
			<string key="DiagnosticBlood" value="true"/>
			<string key="DiagnosticECG" value="true"/>
			<string key="DiagnosticIC" value="true"/>
			<string key="DiagnosticLacticAcid" value="true"/>
			<string key="DiagnosticLiquor" value="false"/>
			<string key="DiagnosticOther" value="false"/>
			<string key="DiagnosticSputum" value="false"/>
			<string key="DiagnosticUrinaryCulture" value="true"/>
			<string key="DiagnosticUrinarySediment" value="true"/>
			<string key="DiagnosticXthorax" value="true"/>
			<string key="DisfuncOrg" value="false"/>
			<string key="Hypotensie" value="false"/>
			<string key="Hypoxie" value="false"/>
			<string key="InfectionSuspected" value="true"/>
			<string key="Infusion" value="true"/>
			<string key="Oligurie" value="false"/>
			<string key="SIRSCritHeartRate" value="true"/>
			<string key="SIRSCritLeucos" value="false"/>
			<string key="SIRSCritTachypnea" value="false"/>
			<string key="SIRSCritTemperature" value="true"/>
			<string key="SIRSCriteria2OrMore" value="true"/>
			<string key="org:group" value="A"/>
		</event>
		<event>
			<string key="concept:name" value="ER Triage"/>
			<string key="lifecycle:transition" value="complete"/>
			<string key="org:resource" value="C"/>
			<date key="time:timestamp" value="2014-01-01T00:00:00.000+10:00"/>
			<string key="Activity" value="ER Triage"/>
			<string key="org:group" value="C"/>
		</event>
		<event>
			<string key="concept:name" value="ER Sepsis Triage"/>
			<string key="lifecycle:transition" value="complete"/>
			<string key="org:resource" value="A"/>
			<date key="time:timestamp" value="2014-01-01T00:00:00.000+10:00"/>
			<string key="Activity" value="ER Sepsis Triage"/>
			<string key="org:group" value="A"/>
		</event>
		<event>
			<string key="concept:name" value="IV Liquid"/>
			<string key="lifecycle:transition" value="complete"/>
			<string key="org:resource" value="A"/>
			<date key="time:timestamp" value="2014-01-01T00:00:00.000+10:00"/>
			<string key="Activity" value="IV Liquid"/>
			<string key="org:group" value="A"/>
		</event>
		<event>
			<string key="concept:name" value="LacticAcid"/>
			<string key="lifecycle:transition" value="complete"/>
			<string key="org:resource" value="B"/>
			<date key="time:timestamp" value="2014-01-01T00:00:00.000+10:00"/>
			<string key="Activity" value="LacticAcid"/>
			<string key="LacticAcid" value="0.9"/>
			<string key="org:group" value="B"/>
		</event>
		<event>
			<string key="concept:name" value="Leucocytes"/>
			<string key="lifecycle:transition" value="complete"/>
			<string key="org:resource" value="B"/>
			<date key="time:timestamp" value="2014-01-01T00:00:00.000+10:00"/>
			<string key="Activity" value="Leucocytes"/>
			<string key="Leucocytes" value="10.0"/>
			<string key="org:group" value="B"/>
		</event>
		<event>
			<string key="concept:name" value="CRP"/>
			<string key="lifecycle:transition" value="complete"/>
			<string key="org:resource" value="B"/>
			<date key="time:timestamp" value="2014-01-01T00:00:00.000+10:00"/>
			<string key="Activity" value="CRP"/>
			<string key="CRP" value="136.0"/>
			<string key="org:group" value="B"/>
		</event>
		<event>
			<string key="concept:name" value="IV Antibiotics"/>
			<string key="lifecycle:transition" value="complete"/>
			<string key="org:resource" value="A"/>
			<date key="time:timestamp" value="2014-01-01T00:00:00.000+10:00"/>
			<string key="Activity" value="IV Antibiotics"/>
			<string key="org:group" value="A"/>
		</event>
		<event>
			<string key="concept:name" value="Admission NC"/>
			<string key="lifecycle:transition" value="complete"/>
			<string key="org:resource" value="Q"/>
			<date key="time:timestamp" value="2014-01-01T00:00:00.000+10:00"/>
			<string key="Activity" value="Admission NC"/>
			<string key="org:group" value="Q"/>
		</event>
		<event>
			<string key="concept:name" value="CRP"/>
			<string key="lifecycle:transition" value="complete"/>
			<string key="org:resource" value="B"/>
			<date key="time:timestamp" value="2014-01-01T00:00:00.000+10:00"/>
			<string key="Activity" value="CRP"/>
			<string key="CRP" value="68.0"/>
			<string key="org:group" value="B"/>
		</event>
		<event>
			<string key="concept:name" value="Release A"/>
			<string key="lifecycle:transition" value="complete"/>
			<string key="org:resource" value="E"/>
			<date key="time:timestamp" value="2014-01-01T00:00:00.000+10:00"/>
			<string key="Activity" value="Release A"/>
			<string key="org:group" value="E"/>
		</event>
	</trace>
	<trace>
		<string key="concept:name" value="X"/>
		<string key="variant" value="Variant 80"/>
		<int key="variant-index" value="80"/>
		<string key="creator" value="Fluxicon Disco"/>
		<event>
			<string key="concept:name" value="ER Registration"/>
			<string key="lifecycle:transition" value="complete"/>
			<string key="org:resource" value="A"/>
			<date key="time:timestamp" value="2014-01-01T00:00:00.000+10:00"/>
			<string key="Activity" value="ER Registration"/>
			<string key="Age" value="85"/>
			<string key="Diagnose" value="C"/>
			<string key="DiagnosticArtAstrup" value="false"/>
			<string key="DiagnosticBlood" value="false"/>
			<string key="DiagnosticECG" value="false"/>
			<string key="DiagnosticIC" value="false"/>
			<string key="DiagnosticLacticAcid" value="false"/>
			<string key="DiagnosticLiquor" value="false"/>
			<string key="DiagnosticOther" value="false"/>
			<string key="DiagnosticSputum" value="false"/>
			<string key="DiagnosticUrinaryCulture" value="false"/>
			<string key="DiagnosticUrinarySediment" value="false"/>
			<string key="DiagnosticXthorax" value="false"/>
			<string key="DisfuncOrg" value="false"/>
			<string key="Hypotensie" value="false"/>
			<string key="Hypoxie" value="false"/>
			<string key="InfectionSuspected" value="false"/>
			<string key="Infusion" value="false"/>
			<string key="Oligurie" value="false"/>
			<string key="SIRSCritHeartRate" value="false"/>
			<string key="SIRSCritLeucos" value="false"/>
			<string key="SIRSCritTachypnea" value="false"/>
			<string key="SIRSCritTemperature" value="false"/>
			<string key="SIRSCriteria2OrMore" value="false"/>
			<string key="org:group" value="A"/>
		</event>
		<event>
			<string key="concept:name" value="ER Triage"/>
			<string key="lifecycle:transition" value="complete"/>
			<string key="org:resource" value="C"/>
			<date key="time:timestamp" value="2014-01-01T00:00:00.000+10:00"/>
			<string key="Activity" value="ER Triage"/>
			<string key="org:group" value="C"/>
		</event>
		<event>
			<string key="concept:name" value="Leucocytes"/>
			<string key="lifecycle:transition" value="complete"/>
			<string key="org:resource" value="B"/>
			<date key="time:timestamp" value="2014-01-01T00:00:00.000+10:00"/>
			<string key="Activity" value="Leucocytes"/>
			<string key="Leucocytes" value="8.7"/>
			<string key="org:group" value="B"/>
		</event>
		<event>
			<string key="concept:name" value="CRP"/>
			<string key="lifecycle:transition" value="complete"/>
			<string key="org:resource" value="B"/>
			<date key="time:timestamp" value="2014-01-01T00:00:00.000+10:00"/>
			<string key="Activity" value="CRP"/>
			<string key="org:group" value="B"/>
		</event>
		<event>
			<string key="concept:name" value="LacticAcid"/>
			<string key="lifecycle:transition" value="complete"/>
			<string key="org:resource" value="B"/>
			<date key="time:timestamp" value="2014-01-01T00:00:00.000+10:00"/>
			<string key="Activity" value="LacticAcid"/>
			<string key="org:group" value="B"/>
		</event>
		<event>
			<string key="concept:name" value="ER Sepsis Triage"/>
			<string key="lifecycle:transition" value="complete"/>
			<string key="org:resource" value="A"/>
			<date key="time:timestamp" value="2014-01-01T00:00:00.000+10:00"/>
			<string key="Activity" value="ER Sepsis Triage"/>
			<string key="org:group" value="A"/>
		</event>
		<event>
			<string key="concept:name" value="Leucocytes"/>
			<string key="lifecycle:transition" value="complete"/>
			<string key="org:resource" value="B"/>
			<date key="time:timestamp" value="2014-01-01T00:00:00.000+10:00"/>
			<string key="Activity" value="Leucocytes"/>
			<string key="org:group" value="B"/>
		</event>
		<event>
			<string key="concept:name" value="CRP"/>
			<string key="lifecycle:transition" value="complete"/>
			<string key="org:resource" value="B"/>
			<date key="time:timestamp" value="2014-01-01T00:00:00.000+10:00"/>
			<string key="Activity" value="CRP"/>
			<string key="org:group" value="B"/>
		</event>
		<event>
			<string key="concept:name" value="LacticAcid"/>
			<string key="lifecycle:transition" value="complete"/>
			<string key="org:resource" value="B"/>
			<date key="time:timestamp" value="2014-01-01T00:00:00.000+10:00"/>
			<string key="Activity" value="LacticAcid"/>
			<string key="LacticAcid" value="1.7"/>
			<string key="org:group" value="B"/>
		</event>
		<event>
			<string key="concept:name" value="Admission NC"/>
			<string key="lifecycle:transition" value="complete"/>
			<string key="org:resource" value="M"/>
			<date key="time:timestamp" value="2014-01-01T00:00:00.000+10:00"/>
			<string key="Activity" value="Admission NC"/>
			<string key="org:group" value="M"/>
		</event>
		<event>
			<string key="concept:name" value="CRP"/>
			<string key="lifecycle:transition" value="complete"/>
			<string key="org:resource" value="B"/>
			<date key="time:timestamp" value="2014-01-01T00:00:00.000+10:00"/>
			<string key="Activity" value="CRP"/>
			<string key="CRP" value="28.0"/>
			<string key="org:group" value="B"/>
		</event>
		<event>
			<string key="concept:name" value="Release A"/>
			<string key="lifecycle:transition" value="complete"/>
			<string key="org:resource" value="E"/>
			<date key="time:timestamp" value="2014-01-01T00:00:00.000+10:00"/>
			<string key="Activity" value="Release A"/>
			<string key="org:group" value="E"/>
		</event>
		<event>
			<string key="concept:name" value="Return ER"/>
			<string key="lifecycle:transition" value="complete"/>
			<string key="org:resource" value="?"/>
			<date key="time:timestamp" value="2015-01-01T00:00:00.000+10:00"/>
			<string key="Activity" value="Return ER"/>
			<string key="org:group" value="?"/>
		</event>
	</trace>
	<trace>
		<string key="concept:name" value="Y"/>
		<string key="variant" value="Variant 81"/>
		<int key="variant-index" value="81"/>
		<string key="creator" value="Fluxicon Disco"/>
		<event>
			<string key="concept:name" value="ER Registration"/>
			<string key="lifecycle:transition" value="complete"/>
			<string key="org:resource" value="A"/>
			<date key="time:timestamp" value="2015-01-01T00:00:00.000+10:00"/>
			<string key="Activity" value="ER Registration"/>
			<string key="Age" value="75"/>
			<string key="DiagnosticArtAstrup" value="false"/>
			<string key="DiagnosticBlood" value="true"/>
			<string key="DiagnosticECG" value="true"/>
			<string key="DiagnosticIC" value="true"/>
			<string key="DiagnosticLacticAcid" value="true"/>
			<string key="DiagnosticLiquor" value="false"/>
			<string key="DiagnosticOther" value="false"/>
			<string key="DiagnosticSputum" value="false"/>
			<string key="DiagnosticUrinaryCulture" value="true"/>
			<string key="DiagnosticUrinarySediment" value="true"/>
			<string key="DiagnosticXthorax" value="true"/>
			<string key="DisfuncOrg" value="false"/>
			<string key="Hypotensie" value="false"/>
			<string key="Hypoxie" value="false"/>
			<string key="InfectionSuspected" value="true"/>
			<string key="Infusion" value="true"/>
			<string key="Oligurie" value="false"/>
			<string key="SIRSCritHeartRate" value="true"/>
			<string key="SIRSCritLeucos" value="false"/>
			<string key="SIRSCritTachypnea" value="true"/>
			<string key="SIRSCritTemperature" value="true"/>
			<string key="SIRSCriteria2OrMore" value="true"/>
			<string key="org:group" value="A"/>
		</event>
		<event>
			<string key="concept:name" value="ER Triage"/>
			<string key="lifecycle:transition" value="complete"/>
			<string key="org:resource" value="C"/>
			<date key="time:timestamp" value="2015-01-01T00:00:00.000+10:00"/>
			<string key="Activity" value="ER Triage"/>
			<string key="org:group" value="C"/>
		</event>
		<event>
			<string key="concept:name" value="ER Sepsis Triage"/>
			<string key="lifecycle:transition" value="complete"/>
			<string key="org:resource" value="A"/>
			<date key="time:timestamp" value="2015-01-01T00:00:00.000+10:00"/>
			<string key="Activity" value="ER Sepsis Triage"/>
			<string key="org:group" value="A"/>
		</event>
		<event>
			<string key="concept:name" value="IV Antibiotics"/>
			<string key="lifecycle:transition" value="complete"/>
			<string key="org:resource" value="A"/>
			<date key="time:timestamp" value="2015-01-01T00:00:00.000+10:00"/>
			<string key="Activity" value="IV Antibiotics"/>
			<string key="org:group" value="A"/>
		</event>
		<event>
			<string key="concept:name" value="CRP"/>
			<string key="lifecycle:transition" value="complete"/>
			<string key="org:resource" value="B"/>
			<date key="time:timestamp" value="2015-01-01T00:00:00.000+10:00"/>
			<string key="Activity" value="CRP"/>
			<string key="CRP" value="71.0"/>
			<string key="org:group" value="B"/>
		</event>
		<event>
			<string key="concept:name" value="LacticAcid"/>
			<string key="lifecycle:transition" value="complete"/>
			<string key="org:resource" value="B"/>
			<date key="time:timestamp" value="2015-01-01T00:00:00.000+10:00"/>
			<string key="Activity" value="LacticAcid"/>
			<string key="LacticAcid" value="1.7"/>
			<string key="org:group" value="B"/>
		</event>
		<event>
			<string key="concept:name" value="Leucocytes"/>
			<string key="lifecycle:transition" value="complete"/>
			<string key="org:resource" value="B"/>
			<date key="time:timestamp" value="2015-01-01T00:00:00.000+10:00"/>
			<string key="Activity" value="Leucocytes"/>
			<string key="Leucocytes" value="13.1"/>
			<string key="org:group" value="B"/>
		</event>
		<event>
			<string key="concept:name" value="IV Liquid"/>
			<string key="lifecycle:transition" value="complete"/>
			<string key="org:resource" value="A"/>
			<date key="time:timestamp" value="2015-01-01T00:00:00.000+10:00"/>
			<string key="Activity" value="IV Liquid"/>
			<string key="org:group" value="A"/>
		</event>
	</trace>
	<trace>
		<string key="concept:name" value="Z"/>
		<string key="variant" value="Variant 82"/>
		<int key="variant-index" value="82"/>
		<string key="creator" value="Fluxicon Disco"/>
		<event>
			<string key="concept:name" value="ER Registration"/>
			<string key="lifecycle:transition" value="complete"/>
			<string key="org:resource" value="A"/>
			<date key="time:timestamp" value="2014-01-01T00:00:00.000+10:00"/>
			<string key="Activity" value="ER Registration"/>
			<string key="Age" value="80"/>
			<string key="Diagnose" value="G"/>
			<string key="DiagnosticArtAstrup" value="true"/>
			<string key="DiagnosticBlood" value="true"/>
			<string key="DiagnosticECG" value="true"/>
			<string key="DiagnosticIC" value="true"/>
			<string key="DiagnosticLacticAcid" value="true"/>
			<string key="DiagnosticLiquor" value="false"/>
			<string key="DiagnosticOther" value="false"/>
			<string key="DiagnosticSputum" value="false"/>
			<string key="DiagnosticUrinaryCulture" value="true"/>
			<string key="DiagnosticUrinarySediment" value="true"/>
			<string key="DiagnosticXthorax" value="true"/>
			<string key="DisfuncOrg" value="false"/>
			<string key="Hypotensie" value="false"/>
			<string key="Hypoxie" value="false"/>
			<string key="InfectionSuspected" value="true"/>
			<string key="Infusion" value="false"/>
			<string key="Oligurie" value="false"/>
			<string key="SIRSCritHeartRate" value="false"/>
			<string key="SIRSCritLeucos" value="false"/>
			<string key="SIRSCritTachypnea" value="true"/>
			<string key="SIRSCritTemperature" value="true"/>
			<string key="SIRSCriteria2OrMore" value="true"/>
			<string key="org:group" value="A"/>
		</event>
		<event>
			<string key="concept:name" value="ER Triage"/>
			<string key="lifecycle:transition" value="complete"/>
			<string key="org:resource" value="C"/>
			<date key="time:timestamp" value="2014-01-01T00:00:00.000+10:00"/>
			<string key="Activity" value="ER Triage"/>
			<string key="org:group" value="C"/>
		</event>
		<event>
			<string key="concept:name" value="ER Sepsis Triage"/>
			<string key="lifecycle:transition" value="complete"/>
			<string key="org:resource" value="A"/>
			<date key="time:timestamp" value="2014-01-01T00:00:00.000+10:00"/>
			<string key="Activity" value="ER Sepsis Triage"/>
			<string key="org:group" value="A"/>
		</event>
		<event>
			<string key="concept:name" value="Leucocytes"/>
			<string key="lifecycle:transition" value="complete"/>
			<string key="org:resource" value="B"/>
			<date key="time:timestamp" value="2014-01-01T00:00:00.000+10:00"/>
			<string key="Activity" value="Leucocytes"/>
			<string key="Leucocytes" value="5.6"/>
			<string key="org:group" value="B"/>
		</event>
		<event>
			<string key="concept:name" value="LacticAcid"/>
			<string key="lifecycle:transition" value="complete"/>
			<string key="org:resource" value="B"/>
			<date key="time:timestamp" value="2014-01-01T00:00:00.000+10:00"/>
			<string key="Activity" value="LacticAcid"/>
			<string key="LacticAcid" value="3.5"/>
			<string key="org:group" value="B"/>
		</event>
		<event>
			<string key="concept:name" value="CRP"/>
			<string key="lifecycle:transition" value="complete"/>
			<string key="org:resource" value="B"/>
			<date key="time:timestamp" value="2014-01-01T00:00:00.000+10:00"/>
			<string key="Activity" value="CRP"/>
			<string key="org:group" value="B"/>
		</event>
		<event>
			<string key="concept:name" value="Admission IC"/>
			<string key="lifecycle:transition" value="complete"/>
			<string key="org:resource" value="J"/>
			<date key="time:timestamp" value="2014-01-01T00:00:00.000+10:00"/>
			<string key="Activity" value="Admission IC"/>
			<string key="org:group" value="J"/>
		</event>
		<event>
			<string key="concept:name" value="Admission NC"/>
			<string key="lifecycle:transition" value="complete"/>
			<string key="org:resource" value="J"/>
			<date key="time:timestamp" value="2014-01-01T00:00:00.000+10:00"/>
			<string key="Activity" value="Admission NC"/>
			<string key="org:group" value="J"/>
		</event>
		<event>
			<string key="concept:name" value="Admission NC"/>
			<string key="lifecycle:transition" value="complete"/>
			<string key="org:resource" value="R"/>
			<date key="time:timestamp" value="2014-01-01T00:00:00.000+10:00"/>
			<string key="Activity" value="Admission NC"/>
			<string key="org:group" value="R"/>
		</event>
		<event>
			<string key="concept:name" value="Release A"/>
			<string key="lifecycle:transition" value="complete"/>
			<string key="org:resource" value="E"/>
			<date key="time:timestamp" value="2014-01-01T00:00:00.000+10:00"/>
			<string key="Activity" value="Release A"/>
			<string key="org:group" value="E"/>
		</event>
	</trace>
	<trace>
		<string key="concept:name" value="AA"/>
		<string key="variant" value="Variant 7"/>
		<int key="variant-index" value="7"/>
		<string key="creator" value="Fluxicon Disco"/>
		<event>
			<string key="concept:name" value="ER Registration"/>
			<string key="lifecycle:transition" value="complete"/>
			<string key="org:resource" value="A"/>
			<date key="time:timestamp" value="2014-01-01T00:00:00.000+10:00"/>
			<string key="Activity" value="ER Registration"/>
			<string key="Age" value="75"/>
			<string key="DiagnosticArtAstrup" value="false"/>
			<string key="DiagnosticBlood" value="true"/>
			<string key="DiagnosticECG" value="true"/>
			<string key="DiagnosticIC" value="true"/>
			<string key="DiagnosticLacticAcid" value="true"/>
			<string key="DiagnosticLiquor" value="false"/>
			<string key="DiagnosticOther" value="false"/>
			<string key="DiagnosticSputum" value="false"/>
			<string key="DiagnosticUrinaryCulture" value="true"/>
			<string key="DiagnosticUrinarySediment" value="true"/>
			<string key="DiagnosticXthorax" value="true"/>
			<string key="DisfuncOrg" value="false"/>
			<string key="Hypotensie" value="false"/>
			<string key="Hypoxie" value="false"/>
			<string key="InfectionSuspected" value="true"/>
			<string key="Infusion" value="true"/>
			<string key="Oligurie" value="false"/>
			<string key="SIRSCritHeartRate" value="true"/>
			<string key="SIRSCritLeucos" value="false"/>
			<string key="SIRSCritTachypnea" value="true"/>
			<string key="SIRSCritTemperature" value="true"/>
			<string key="SIRSCriteria2OrMore" value="true"/>
			<string key="org:group" value="A"/>
		</event>
		<event>
			<string key="concept:name" value="ER Triage"/>
			<string key="lifecycle:transition" value="complete"/>
			<string key="org:resource" value="C"/>
			<date key="time:timestamp" value="2014-01-01T00:00:00.000+10:00"/>
			<string key="Activity" value="ER Triage"/>
			<string key="org:group" value="C"/>
		</event>
		<event>
			<string key="concept:name" value="ER Sepsis Triage"/>
			<string key="lifecycle:transition" value="complete"/>
			<string key="org:resource" value="A"/>
			<date key="time:timestamp" value="2014-01-01T00:00:00.000+10:00"/>
			<string key="Activity" value="ER Sepsis Triage"/>
			<string key="org:group" value="A"/>
		</event>
		<event>
			<string key="concept:name" value="Leucocytes"/>
			<string key="lifecycle:transition" value="complete"/>
			<string key="org:resource" value="B"/>
			<date key="time:timestamp" value="2014-01-01T00:00:00.000+10:00"/>
			<string key="Activity" value="Leucocytes"/>
			<string key="Leucocytes" value="8.6"/>
			<string key="org:group" value="B"/>
		</event>
		<event>
			<string key="concept:name" value="LacticAcid"/>
			<string key="lifecycle:transition" value="complete"/>
			<string key="org:resource" value="B"/>
			<date key="time:timestamp" value="2014-01-01T00:00:00.000+10:00"/>
			<string key="Activity" value="LacticAcid"/>
			<string key="LacticAcid" value="1.4"/>
			<string key="org:group" value="B"/>
		</event>
		<event>
			<string key="concept:name" value="CRP"/>
			<string key="lifecycle:transition" value="complete"/>
			<string key="org:resource" value="B"/>
			<date key="time:timestamp" value="2014-01-01T00:00:00.000+10:00"/>
			<string key="Activity" value="CRP"/>
			<string key="CRP" value="23.0"/>
			<string key="org:group" value="B"/>
		</event>
		<event>
			<string key="concept:name" value="IV Liquid"/>
			<string key="lifecycle:transition" value="complete"/>
			<string key="org:resource" value="A"/>
			<date key="time:timestamp" value="2014-01-01T00:00:00.000+10:00"/>
			<string key="Activity" value="IV Liquid"/>
			<string key="org:group" value="A"/>
		</event>
		<event>
			<string key="concept:name" value="IV Antibiotics"/>
			<string key="lifecycle:transition" value="complete"/>
			<string key="org:resource" value="A"/>
			<date key="time:timestamp" value="2014-01-01T00:00:00.000+10:00"/>
			<string key="Activity" value="IV Antibiotics"/>
			<string key="org:group" value="A"/>
		</event>
	</trace>
	<trace>
		<string key="concept:name" value="BA"/>
		<string key="variant" value="Variant 83"/>
		<int key="variant-index" value="83"/>
		<string key="creator" value="Fluxicon Disco"/>
		<event>
			<string key="concept:name" value="ER Registration"/>
			<string key="lifecycle:transition" value="complete"/>
			<string key="org:resource" value="A"/>
			<date key="time:timestamp" value="2014-01-01T00:00:00.000+10:00"/>
			<string key="Activity" value="ER Registration"/>
			<string key="Age" value="75"/>
			<string key="Diagnose" value="D"/>
			<string key="DiagnosticArtAstrup" value="false"/>
			<string key="DiagnosticBlood" value="true"/>
			<string key="DiagnosticECG" value="true"/>
			<string key="DiagnosticIC" value="true"/>
			<string key="DiagnosticLacticAcid" value="true"/>
			<string key="DiagnosticLiquor" value="false"/>
			<string key="DiagnosticOther" value="false"/>
			<string key="DiagnosticSputum" value="false"/>
			<string key="DiagnosticUrinaryCulture" value="true"/>
			<string key="DiagnosticUrinarySediment" value="true"/>
			<string key="DiagnosticXthorax" value="true"/>
			<string key="DisfuncOrg" value="false"/>
			<string key="Hypotensie" value="false"/>
			<string key="Hypoxie" value="false"/>
			<string key="InfectionSuspected" value="true"/>
			<string key="Infusion" value="true"/>
			<string key="Oligurie" value="false"/>
			<string key="SIRSCritHeartRate" value="true"/>
			<string key="SIRSCritLeucos" value="false"/>
			<string key="SIRSCritTachypnea" value="true"/>
			<string key="SIRSCritTemperature" value="true"/>
			<string key="SIRSCriteria2OrMore" value="true"/>
			<string key="org:group" value="A"/>
		</event>
		<event>
			<string key="concept:name" value="ER Triage"/>
			<string key="lifecycle:transition" value="complete"/>
			<string key="org:resource" value="C"/>
			<date key="time:timestamp" value="2014-01-01T00:00:00.000+10:00"/>
			<string key="Activity" value="ER Triage"/>
			<string key="org:group" value="C"/>
		</event>
		<event>
			<string key="concept:name" value="ER Sepsis Triage"/>
			<string key="lifecycle:transition" value="complete"/>
			<string key="org:resource" value="A"/>
			<date key="time:timestamp" value="2014-01-01T00:00:00.000+10:00"/>
			<string key="Activity" value="ER Sepsis Triage"/>
			<string key="org:group" value="A"/>
		</event>
		<event>
			<string key="concept:name" value="IV Liquid"/>
			<string key="lifecycle:transition" value="complete"/>
			<string key="org:resource" value="A"/>
			<date key="time:timestamp" value="2014-01-01T00:00:00.000+10:00"/>
			<string key="Activity" value="IV Liquid"/>
			<string key="org:group" value="A"/>
		</event>
		<event>
			<string key="concept:name" value="IV Antibiotics"/>
			<string key="lifecycle:transition" value="complete"/>
			<string key="org:resource" value="A"/>
			<date key="time:timestamp" value="2014-01-01T00:00:00.000+10:00"/>
			<string key="Activity" value="IV Antibiotics"/>
			<string key="org:group" value="A"/>
		</event>
		<event>
			<string key="concept:name" value="LacticAcid"/>
			<string key="lifecycle:transition" value="complete"/>
			<string key="org:resource" value="B"/>
			<date key="time:timestamp" value="2014-01-01T00:00:00.000+10:00"/>
			<string key="Activity" value="LacticAcid"/>
			<string key="LacticAcid" value="2.6"/>
			<string key="org:group" value="B"/>
		</event>
		<event>
			<string key="concept:name" value="CRP"/>
			<string key="lifecycle:transition" value="complete"/>
			<string key="org:resource" value="B"/>
			<date key="time:timestamp" value="2014-01-01T00:00:00.000+10:00"/>
			<string key="Activity" value="CRP"/>
			<string key="CRP" value="6.0"/>
			<string key="org:group" value="B"/>
		</event>
		<event>
			<string key="concept:name" value="Leucocytes"/>
			<string key="lifecycle:transition" value="complete"/>
			<string key="org:resource" value="B"/>
			<date key="time:timestamp" value="2014-01-01T00:00:00.000+10:00"/>
			<string key="Activity" value="Leucocytes"/>
			<string key="Leucocytes" value="5.9"/>
			<string key="org:group" value="B"/>
		</event>
		<event>
			<string key="concept:name" value="Admission NC"/>
			<string key="lifecycle:transition" value="complete"/>
			<string key="org:resource" value="F"/>
			<date key="time:timestamp" value="2014-01-01T00:00:00.000+10:00"/>
			<string key="Activity" value="Admission NC"/>
			<string key="org:group" value="F"/>
		</event>
		<event>
			<string key="concept:name" value="CRP"/>
			<string key="lifecycle:transition" value="complete"/>
			<string key="org:resource" value="B"/>
			<date key="time:timestamp" value="2014-01-01T00:00:00.000+10:00"/>
			<string key="Activity" value="CRP"/>
			<string key="CRP" value="58.0"/>
			<string key="org:group" value="B"/>
		</event>
		<event>
			<string key="concept:name" value="Leucocytes"/>
			<string key="lifecycle:transition" value="complete"/>
			<string key="org:resource" value="B"/>
			<date key="time:timestamp" value="2014-01-01T00:00:00.000+10:00"/>
			<string key="Activity" value="Leucocytes"/>
			<string key="Leucocytes" value="9.2"/>
			<string key="org:group" value="B"/>
		</event>
		<event>
			<string key="concept:name" value="Release A"/>
			<string key="lifecycle:transition" value="complete"/>
			<string key="org:resource" value="E"/>
			<date key="time:timestamp" value="2014-01-01T00:00:00.000+10:00"/>
			<string key="Activity" value="Release A"/>
			<string key="org:group" value="E"/>
		</event>
		<event>
			<string key="concept:name" value="Return ER"/>
			<string key="lifecycle:transition" value="complete"/>
			<string key="org:resource" value="?"/>
			<date key="time:timestamp" value="2014-01-01T00:00:00.000+10:00"/>
			<string key="Activity" value="Return ER"/>
			<string key="org:group" value="?"/>
		</event>
	</trace>
	<trace>
		<string key="concept:name" value="CA"/>
		<string key="variant" value="Variant 49"/>
		<int key="variant-index" value="49"/>
		<string key="creator" value="Fluxicon Disco"/>
		<event>
			<string key="concept:name" value="ER Registration"/>
			<string key="lifecycle:transition" value="complete"/>
			<string key="org:resource" value="A"/>
			<date key="time:timestamp" value="2013-01-01T00:00:00.000+10:00"/>
			<string key="Activity" value="ER Registration"/>
			<string key="Age" value="75"/>
			<string key="DiagnosticArtAstrup" value="false"/>
			<string key="DiagnosticBlood" value="true"/>
			<string key="DiagnosticECG" value="false"/>
			<string key="DiagnosticIC" value="true"/>
			<string key="DiagnosticLacticAcid" value="true"/>
			<string key="DiagnosticLiquor" value="false"/>
			<string key="DiagnosticOther" value="false"/>
			<string key="DiagnosticSputum" value="false"/>
			<string key="DiagnosticUrinaryCulture" value="false"/>
			<string key="DiagnosticUrinarySediment" value="false"/>
			<string key="DiagnosticXthorax" value="false"/>
			<string key="DisfuncOrg" value="false"/>
			<string key="Hypotensie" value="false"/>
			<string key="Hypoxie" value="false"/>
			<string key="InfectionSuspected" value="true"/>
			<string key="Infusion" value="true"/>
			<string key="Oligurie" value="false"/>
			<string key="SIRSCritHeartRate" value="true"/>
			<string key="SIRSCritLeucos" value="false"/>
			<string key="SIRSCritTachypnea" value="true"/>
			<string key="SIRSCritTemperature" value="true"/>
			<string key="SIRSCriteria2OrMore" value="true"/>
			<string key="org:group" value="A"/>
		</event>
		<event>
			<string key="concept:name" value="ER Triage"/>
			<string key="lifecycle:transition" value="complete"/>
			<string key="org:resource" value="C"/>
			<date key="time:timestamp" value="2013-01-01T00:00:00.000+10:00"/>
			<string key="Activity" value="ER Triage"/>
			<string key="org:group" value="C"/>
		</event>
		<event>
			<string key="concept:name" value="ER Sepsis Triage"/>
			<string key="lifecycle:transition" value="complete"/>
			<string key="org:resource" value="A"/>
			<date key="time:timestamp" value="2013-01-01T00:00:00.000+10:00"/>
			<string key="Activity" value="ER Sepsis Triage"/>
			<string key="org:group" value="A"/>
		</event>
		<event>
			<string key="concept:name" value="IV Liquid"/>
			<string key="lifecycle:transition" value="complete"/>
			<string key="org:resource" value="A"/>
			<date key="time:timestamp" value="2013-01-01T00:00:00.000+10:00"/>
			<string key="Activity" value="IV Liquid"/>
			<string key="org:group" value="A"/>
		</event>
		<event>
			<string key="concept:name" value="IV Antibiotics"/>
			<string key="lifecycle:transition" value="complete"/>
			<string key="org:resource" value="A"/>
			<date key="time:timestamp" value="2013-01-01T00:00:00.000+10:00"/>
			<string key="Activity" value="IV Antibiotics"/>
			<string key="org:group" value="A"/>
		</event>
		<event>
			<string key="concept:name" value="CRP"/>
			<string key="lifecycle:transition" value="complete"/>
			<string key="org:resource" value="B"/>
			<date key="time:timestamp" value="2013-01-01T00:00:00.000+10:00"/>
			<string key="Activity" value="CRP"/>
			<string key="CRP" value="8.0"/>
			<string key="org:group" value="B"/>
		</event>
		<event>
			<string key="concept:name" value="LacticAcid"/>
			<string key="lifecycle:transition" value="complete"/>
			<string key="org:resource" value="B"/>
			<date key="time:timestamp" value="2013-01-01T00:00:00.000+10:00"/>
			<string key="Activity" value="LacticAcid"/>
			<string key="LacticAcid" value="2.4"/>
			<string key="org:group" value="B"/>
		</event>
		<event>
			<string key="concept:name" value="Leucocytes"/>
			<string key="lifecycle:transition" value="complete"/>
			<string key="org:resource" value="B"/>
			<date key="time:timestamp" value="2013-01-01T00:00:00.000+10:00"/>
			<string key="Activity" value="Leucocytes"/>
			<string key="Leucocytes" value="2.6"/>
			<string key="org:group" value="B"/>
		</event>
	</trace>
	<trace>
		<string key="concept:name" value="DA"/>
		<string key="variant" value="Variant 84"/>
		<int key="variant-index" value="84"/>
		<string key="creator" value="Fluxicon Disco"/>
		<event>
			<string key="concept:name" value="ER Registration"/>
			<string key="lifecycle:transition" value="complete"/>
			<string key="org:resource" value="A"/>
			<date key="time:timestamp" value="2014-01-01T00:00:00.000+10:00"/>
			<string key="Activity" value="ER Registration"/>
			<string key="Age" value="90"/>
			<string key="Diagnose" value="C"/>
			<string key="DiagnosticArtAstrup" value="false"/>
			<string key="DiagnosticBlood" value="true"/>
			<string key="DiagnosticECG" value="true"/>
			<string key="DiagnosticIC" value="true"/>
			<string key="DiagnosticLacticAcid" value="true"/>
			<string key="DiagnosticLiquor" value="false"/>
			<string key="DiagnosticOther" value="false"/>
			<string key="DiagnosticSputum" value="true"/>
			<string key="DiagnosticUrinaryCulture" value="false"/>
			<string key="DiagnosticUrinarySediment" value="false"/>
			<string key="DiagnosticXthorax" value="true"/>
			<string key="DisfuncOrg" value="false"/>
			<string key="Hypotensie" value="false"/>
			<string key="Hypoxie" value="false"/>
			<string key="InfectionSuspected" value="true"/>
			<string key="Infusion" value="true"/>
			<string key="Oligurie" value="false"/>
			<string key="SIRSCritHeartRate" value="true"/>
			<string key="SIRSCritLeucos" value="false"/>
			<string key="SIRSCritTachypnea" value="true"/>
			<string key="SIRSCritTemperature" value="true"/>
			<string key="SIRSCriteria2OrMore" value="true"/>
			<string key="org:group" value="A"/>
		</event>
		<event>
			<string key="concept:name" value="ER Triage"/>
			<string key="lifecycle:transition" value="complete"/>
			<string key="org:resource" value="C"/>
			<date key="time:timestamp" value="2014-01-01T00:00:00.000+10:00"/>
			<string key="Activity" value="ER Triage"/>
			<string key="org:group" value="C"/>
		</event>
		<event>
			<string key="concept:name" value="ER Sepsis Triage"/>
			<string key="lifecycle:transition" value="complete"/>
			<string key="org:resource" value="A"/>
			<date key="time:timestamp" value="2014-01-01T00:00:00.000+10:00"/>
			<string key="Activity" value="ER Sepsis Triage"/>
			<string key="org:group" value="A"/>
		</event>
		<event>
			<string key="concept:name" value="CRP"/>
			<string key="lifecycle:transition" value="complete"/>
			<string key="org:resource" value="B"/>
			<date key="time:timestamp" value="2014-01-01T00:00:00.000+10:00"/>
			<string key="Activity" value="CRP"/>
			<string key="CRP" value="350.0"/>
			<string key="org:group" value="B"/>
		</event>
		<event>
			<string key="concept:name" value="Leucocytes"/>
			<string key="lifecycle:transition" value="complete"/>
			<string key="org:resource" value="B"/>
			<date key="time:timestamp" value="2014-01-01T00:00:00.000+10:00"/>
			<string key="Activity" value="Leucocytes"/>
			<string key="Leucocytes" value="15.3"/>
			<string key="org:group" value="B"/>
		</event>
		<event>
			<string key="concept:name" value="LacticAcid"/>
			<string key="lifecycle:transition" value="complete"/>
			<string key="org:resource" value="B"/>
			<date key="time:timestamp" value="2014-01-01T00:00:00.000+10:00"/>
			<string key="Activity" value="LacticAcid"/>
			<string key="LacticAcid" value="1.3"/>
			<string key="org:group" value="B"/>
		</event>
		<event>
			<string key="concept:name" value="IV Antibiotics"/>
			<string key="lifecycle:transition" value="complete"/>
			<string key="org:resource" value="A"/>
			<date key="time:timestamp" value="2014-01-01T00:00:00.000+10:00"/>
			<string key="Activity" value="IV Antibiotics"/>
			<string key="org:group" value="A"/>
		</event>
		<event>
			<string key="concept:name" value="Admission NC"/>
			<string key="lifecycle:transition" value="complete"/>
			<string key="org:resource" value="O"/>
			<date key="time:timestamp" value="2014-01-01T00:00:00.000+10:00"/>
			<string key="Activity" value="Admission NC"/>
			<string key="org:group" value="O"/>
		</event>
		<event>
			<string key="concept:name" value="IV Liquid"/>
			<string key="lifecycle:transition" value="complete"/>
			<string key="org:resource" value="A"/>
			<date key="time:timestamp" value="2014-01-01T00:00:00.000+10:00"/>
			<string key="Activity" value="IV Liquid"/>
			<string key="org:group" value="A"/>
		</event>
		<event>
			<string key="concept:name" value="Leucocytes"/>
			<string key="lifecycle:transition" value="complete"/>
			<string key="org:resource" value="B"/>
			<date key="time:timestamp" value="2014-01-01T00:00:00.000+10:00"/>
			<string key="Activity" value="Leucocytes"/>
			<string key="Leucocytes" value="20.4"/>
			<string key="org:group" value="B"/>
		</event>
		<event>
			<string key="concept:name" value="CRP"/>
			<string key="lifecycle:transition" value="complete"/>
			<string key="org:resource" value="B"/>
			<date key="time:timestamp" value="2014-01-01T00:00:00.000+10:00"/>
			<string key="Activity" value="CRP"/>
			<string key="CRP" value="166.0"/>
			<string key="org:group" value="B"/>
		</event>
		<event>
			<string key="concept:name" value="Release C"/>
			<string key="lifecycle:transition" value="complete"/>
			<string key="org:resource" value="E"/>
			<date key="time:timestamp" value="2014-01-01T00:00:00.000+10:00"/>
			<string key="Activity" value="Release C"/>
			<string key="org:group" value="E"/>
		</event>
	</trace>
	<trace>
		<string key="concept:name" value="EA"/>
		<string key="variant" value="Variant 85"/>
		<int key="variant-index" value="85"/>
		<string key="creator" value="Fluxicon Disco"/>
		<event>
			<string key="concept:name" value="ER Registration"/>
			<string key="lifecycle:transition" value="complete"/>
			<string key="org:resource" value="A"/>
			<date key="time:timestamp" value="2014-01-01T00:00:00.000+10:00"/>
			<string key="Activity" value="ER Registration"/>
			<string key="Age" value="70"/>
			<string key="Diagnose" value="D"/>
			<string key="DiagnosticArtAstrup" value="false"/>
			<string key="DiagnosticBlood" value="true"/>
			<string key="DiagnosticECG" value="true"/>
			<string key="DiagnosticIC" value="true"/>
			<string key="DiagnosticLacticAcid" value="false"/>
			<string key="DiagnosticLiquor" value="false"/>
			<string key="DiagnosticOther" value="false"/>
			<string key="DiagnosticSputum" value="false"/>
			<string key="DiagnosticUrinaryCulture" value="false"/>
			<string key="DiagnosticUrinarySediment" value="false"/>
			<string key="DiagnosticXthorax" value="true"/>
			<string key="DisfuncOrg" value="false"/>
			<string key="Hypotensie" value="false"/>
			<string key="Hypoxie" value="false"/>
			<string key="InfectionSuspected" value="true"/>
			<string key="Infusion" value="true"/>
			<string key="Oligurie" value="false"/>
			<string key="SIRSCritHeartRate" value="true"/>
			<string key="SIRSCritLeucos" value="false"/>
			<string key="SIRSCritTachypnea" value="false"/>
			<string key="SIRSCritTemperature" value="true"/>
			<string key="SIRSCriteria2OrMore" value="true"/>
			<string key="org:group" value="A"/>
		</event>
		<event>
			<string key="concept:name" value="ER Triage"/>
			<string key="lifecycle:transition" value="complete"/>
			<string key="org:resource" value="C"/>
			<date key="time:timestamp" value="2014-01-01T00:00:00.000+10:00"/>
			<string key="Activity" value="ER Triage"/>
			<string key="org:group" value="C"/>
		</event>
		<event>
			<string key="concept:name" value="ER Sepsis Triage"/>
			<string key="lifecycle:transition" value="complete"/>
			<string key="org:resource" value="A"/>
			<date key="time:timestamp" value="2014-01-01T00:00:00.000+10:00"/>
			<string key="Activity" value="ER Sepsis Triage"/>
			<string key="org:group" value="A"/>
		</event>
		<event>
			<string key="concept:name" value="Leucocytes"/>
			<string key="lifecycle:transition" value="complete"/>
			<string key="org:resource" value="B"/>
			<date key="time:timestamp" value="2014-01-01T00:00:00.000+10:00"/>
			<string key="Activity" value="Leucocytes"/>
			<string key="Leucocytes" value="12.7"/>
			<string key="org:group" value="B"/>
		</event>
		<event>
			<string key="concept:name" value="CRP"/>
			<string key="lifecycle:transition" value="complete"/>
			<string key="org:resource" value="B"/>
			<date key="time:timestamp" value="2014-01-01T00:00:00.000+10:00"/>
			<string key="Activity" value="CRP"/>
			<string key="CRP" value="58.0"/>
			<string key="org:group" value="B"/>
		</event>
		<event>
			<string key="concept:name" value="LacticAcid"/>
			<string key="lifecycle:transition" value="complete"/>
			<string key="org:resource" value="B"/>
			<date key="time:timestamp" value="2014-01-01T00:00:00.000+10:00"/>
			<string key="Activity" value="LacticAcid"/>
			<string key="LacticAcid" value="1.3"/>
			<string key="org:group" value="B"/>
		</event>
		<event>
			<string key="concept:name" value="IV Liquid"/>
			<string key="lifecycle:transition" value="complete"/>
			<string key="org:resource" value="A"/>
			<date key="time:timestamp" value="2014-01-01T00:00:00.000+10:00"/>
			<string key="Activity" value="IV Liquid"/>
			<string key="org:group" value="A"/>
		</event>
		<event>
			<string key="concept:name" value="IV Antibiotics"/>
			<string key="lifecycle:transition" value="complete"/>
			<string key="org:resource" value="A"/>
			<date key="time:timestamp" value="2014-01-01T00:00:00.000+10:00"/>
			<string key="Activity" value="IV Antibiotics"/>
			<string key="org:group" value="A"/>
		</event>
		<event>
			<string key="concept:name" value="Admission NC"/>
			<string key="lifecycle:transition" value="complete"/>
			<string key="org:resource" value="G"/>
			<date key="time:timestamp" value="2014-01-01T00:00:00.000+10:00"/>
			<string key="Activity" value="Admission NC"/>
			<string key="org:group" value="G"/>
		</event>
		<event>
			<string key="concept:name" value="Admission NC"/>
			<string key="lifecycle:transition" value="complete"/>
			<string key="org:resource" value="F"/>
			<date key="time:timestamp" value="2014-01-01T00:00:00.000+10:00"/>
			<string key="Activity" value="Admission NC"/>
			<string key="org:group" value="F"/>
		</event>
		<event>
			<string key="concept:name" value="Leucocytes"/>
			<string key="lifecycle:transition" value="complete"/>
			<string key="org:resource" value="B"/>
			<date key="time:timestamp" value="2014-01-01T00:00:00.000+10:00"/>
			<string key="Activity" value="Leucocytes"/>
			<string key="Leucocytes" value="11.1"/>
			<string key="org:group" value="B"/>
		</event>
		<event>
			<string key="concept:name" value="CRP"/>
			<string key="lifecycle:transition" value="complete"/>
			<string key="org:resource" value="B"/>
			<date key="time:timestamp" value="2014-01-01T00:00:00.000+10:00"/>
			<string key="Activity" value="CRP"/>
			<string key="CRP" value="133.0"/>
			<string key="org:group" value="B"/>
		</event>
		<event>
			<string key="concept:name" value="CRP"/>
			<string key="lifecycle:transition" value="complete"/>
			<string key="org:resource" value="B"/>
			<date key="time:timestamp" value="2014-01-01T00:00:00.000+10:00"/>
			<string key="Activity" value="CRP"/>
			<string key="CRP" value="75.0"/>
			<string key="org:group" value="B"/>
		</event>
		<event>
			<string key="concept:name" value="Release A"/>
			<string key="lifecycle:transition" value="complete"/>
			<string key="org:resource" value="E"/>
			<date key="time:timestamp" value="2014-01-01T00:00:00.000+10:00"/>
			<string key="Activity" value="Release A"/>
			<string key="org:group" value="E"/>
		</event>
		<event>
			<string key="concept:name" value="Return ER"/>
			<string key="lifecycle:transition" value="complete"/>
			<string key="org:resource" value="?"/>
			<date key="time:timestamp" value="2014-01-01T00:00:00.000+10:00"/>
			<string key="Activity" value="Return ER"/>
			<string key="org:group" value="?"/>
		</event>
	</trace>
	<trace>
		<string key="concept:name" value="FA"/>
		<string key="variant" value="Variant 19"/>
		<int key="variant-index" value="19"/>
		<string key="creator" value="Fluxicon Disco"/>
		<event>
			<string key="concept:name" value="ER Registration"/>
			<string key="lifecycle:transition" value="complete"/>
			<string key="org:resource" value="A"/>
			<date key="time:timestamp" value="2014-01-01T00:00:00.000+10:00"/>
			<string key="Activity" value="ER Registration"/>
			<string key="Age" value="75"/>
			<string key="DiagnosticArtAstrup" value="true"/>
			<string key="DiagnosticBlood" value="true"/>
			<string key="DiagnosticECG" value="true"/>
			<string key="DiagnosticIC" value="true"/>
			<string key="DiagnosticLacticAcid" value="true"/>
			<string key="DiagnosticLiquor" value="false"/>
			<string key="DiagnosticOther" value="false"/>
			<string key="DiagnosticSputum" value="false"/>
			<string key="DiagnosticUrinaryCulture" value="true"/>
			<string key="DiagnosticUrinarySediment" value="true"/>
			<string key="DiagnosticXthorax" value="true"/>
			<string key="DisfuncOrg" value="true"/>
			<string key="Hypotensie" value="false"/>
			<string key="Hypoxie" value="false"/>
			<string key="InfectionSuspected" value="true"/>
			<string key="Infusion" value="true"/>
			<string key="Oligurie" value="false"/>
			<string key="SIRSCritHeartRate" value="true"/>
			<string key="SIRSCritLeucos" value="false"/>
			<string key="SIRSCritTachypnea" value="true"/>
			<string key="SIRSCritTemperature" value="true"/>
			<string key="SIRSCriteria2OrMore" value="true"/>
			<string key="org:group" value="A"/>
		</event>
		<event>
			<string key="concept:name" value="ER Triage"/>
			<string key="lifecycle:transition" value="complete"/>
			<string key="org:resource" value="C"/>
			<date key="time:timestamp" value="2014-01-01T00:00:00.000+10:00"/>
			<string key="Activity" value="ER Triage"/>
			<string key="org:group" value="C"/>
		</event>
		<event>
			<string key="concept:name" value="CRP"/>
			<string key="lifecycle:transition" value="complete"/>
			<string key="org:resource" value="B"/>
			<date key="time:timestamp" value="2014-01-01T00:00:00.000+10:00"/>
			<string key="Activity" value="CRP"/>
			<string key="CRP" value="409.0"/>
			<string key="org:group" value="B"/>
		</event>
		<event>
			<string key="concept:name" value="LacticAcid"/>
			<string key="lifecycle:transition" value="complete"/>
			<string key="org:resource" value="B"/>
			<date key="time:timestamp" value="2014-01-01T00:00:00.000+10:00"/>
			<string key="Activity" value="LacticAcid"/>
			<string key="LacticAcid" value="1.1"/>
			<string key="org:group" value="B"/>
		</event>
		<event>
			<string key="concept:name" value="Leucocytes"/>
			<string key="lifecycle:transition" value="complete"/>
			<string key="org:resource" value="B"/>
			<date key="time:timestamp" value="2014-01-01T00:00:00.000+10:00"/>
			<string key="Activity" value="Leucocytes"/>
			<string key="Leucocytes" value="13.9"/>
			<string key="org:group" value="B"/>
		</event>
		<event>
			<string key="concept:name" value="ER Sepsis Triage"/>
			<string key="lifecycle:transition" value="complete"/>
			<string key="org:resource" value="A"/>
			<date key="time:timestamp" value="2014-01-01T00:00:00.000+10:00"/>
			<string key="Activity" value="ER Sepsis Triage"/>
			<string key="org:group" value="A"/>
		</event>
		<event>
			<string key="concept:name" value="IV Liquid"/>
			<string key="lifecycle:transition" value="complete"/>
			<string key="org:resource" value="A"/>
			<date key="time:timestamp" value="2014-01-01T00:00:00.000+10:00"/>
			<string key="Activity" value="IV Liquid"/>
			<string key="org:group" value="A"/>
		</event>
		<event>
			<string key="concept:name" value="IV Antibiotics"/>
			<string key="lifecycle:transition" value="complete"/>
			<string key="org:resource" value="A"/>
			<date key="time:timestamp" value="2014-01-01T00:00:00.000+10:00"/>
			<string key="Activity" value="IV Antibiotics"/>
			<string key="org:group" value="A"/>
		</event>
	</trace>
	<trace>
		<string key="concept:name" value="GA"/>
		<string key="variant" value="Variant 86"/>
		<int key="variant-index" value="86"/>
		<string key="creator" value="Fluxicon Disco"/>
		<event>
			<string key="concept:name" value="ER Registration"/>
			<string key="lifecycle:transition" value="complete"/>
			<string key="org:resource" value="A"/>
			<date key="time:timestamp" value="2014-01-01T00:00:00.000+10:00"/>
			<string key="Activity" value="ER Registration"/>
			<string key="Age" value="85"/>
			<string key="Diagnose" value="E"/>
			<string key="DiagnosticArtAstrup" value="false"/>
			<string key="DiagnosticBlood" value="true"/>
			<string key="DiagnosticECG" value="true"/>
			<string key="DiagnosticIC" value="true"/>
			<string key="DiagnosticLacticAcid" value="true"/>
			<string key="DiagnosticLiquor" value="false"/>
			<string key="DiagnosticOther" value="false"/>
			<string key="DiagnosticSputum" value="false"/>
			<string key="DiagnosticUrinaryCulture" value="false"/>
			<string key="DiagnosticUrinarySediment" value="false"/>
			<string key="DiagnosticXthorax" value="true"/>
			<string key="DisfuncOrg" value="false"/>
			<string key="Hypotensie" value="false"/>
			<string key="Hypoxie" value="false"/>
			<string key="InfectionSuspected" value="true"/>
			<string key="Infusion" value="true"/>
			<string key="Oligurie" value="false"/>
			<string key="SIRSCritHeartRate" value="true"/>
			<string key="SIRSCritLeucos" value="false"/>
			<string key="SIRSCritTachypnea" value="false"/>
			<string key="SIRSCritTemperature" value="true"/>
			<string key="SIRSCriteria2OrMore" value="true"/>
			<string key="org:group" value="A"/>
		</event>
		<event>
			<string key="concept:name" value="ER Triage"/>
			<string key="lifecycle:transition" value="complete"/>
			<string key="org:resource" value="C"/>
			<date key="time:timestamp" value="2014-01-01T00:00:00.000+10:00"/>
			<string key="Activity" value="ER Triage"/>
			<string key="org:group" value="C"/>
		</event>
		<event>
			<string key="concept:name" value="ER Sepsis Triage"/>
			<string key="lifecycle:transition" value="complete"/>
			<string key="org:resource" value="A"/>
			<date key="time:timestamp" value="2014-01-01T00:00:00.000+10:00"/>
			<string key="Activity" value="ER Sepsis Triage"/>
			<string key="org:group" value="A"/>
		</event>
		<event>
			<string key="concept:name" value="IV Liquid"/>
			<string key="lifecycle:transition" value="complete"/>
			<string key="org:resource" value="A"/>
			<date key="time:timestamp" value="2014-01-01T00:00:00.000+10:00"/>
			<string key="Activity" value="IV Liquid"/>
			<string key="org:group" value="A"/>
		</event>
		<event>
			<string key="concept:name" value="IV Antibiotics"/>
			<string key="lifecycle:transition" value="complete"/>
			<string key="org:resource" value="A"/>
			<date key="time:timestamp" value="2014-01-01T00:00:00.000+10:00"/>
			<string key="Activity" value="IV Antibiotics"/>
			<string key="org:group" value="A"/>
		</event>
		<event>
			<string key="concept:name" value="CRP"/>
			<string key="lifecycle:transition" value="complete"/>
			<string key="org:resource" value="B"/>
			<date key="time:timestamp" value="2014-01-01T00:00:00.000+10:00"/>
			<string key="Activity" value="CRP"/>
			<string key="CRP" value="9.0"/>
			<string key="org:group" value="B"/>
		</event>
		<event>
			<string key="concept:name" value="Leucocytes"/>
			<string key="lifecycle:transition" value="complete"/>
			<string key="org:resource" value="B"/>
			<date key="time:timestamp" value="2014-01-01T00:00:00.000+10:00"/>
			<string key="Activity" value="Leucocytes"/>
			<string key="Leucocytes" value="9.2"/>
			<string key="org:group" value="B"/>
		</event>
		<event>
			<string key="concept:name" value="LacticAcid"/>
			<string key="lifecycle:transition" value="complete"/>
			<string key="org:resource" value="B"/>
			<date key="time:timestamp" value="2014-01-01T00:00:00.000+10:00"/>
			<string key="Activity" value="LacticAcid"/>
			<string key="LacticAcid" value="0.9"/>
			<string key="org:group" value="B"/>
		</event>
		<event>
			<string key="concept:name" value="Admission NC"/>
			<string key="lifecycle:transition" value="complete"/>
			<string key="org:resource" value="O"/>
			<date key="time:timestamp" value="2014-01-01T00:00:00.000+10:00"/>
			<string key="Activity" value="Admission NC"/>
			<string key="org:group" value="O"/>
		</event>
		<event>
			<string key="concept:name" value="CRP"/>
			<string key="lifecycle:transition" value="complete"/>
			<string key="org:resource" value="B"/>
			<date key="time:timestamp" value="2014-01-01T00:00:00.000+10:00"/>
			<string key="Activity" value="CRP"/>
			<string key="CRP" value="110.0"/>
			<string key="org:group" value="B"/>
		</event>
		<event>
			<string key="concept:name" value="Leucocytes"/>
			<string key="lifecycle:transition" value="complete"/>
			<string key="org:resource" value="B"/>
			<date key="time:timestamp" value="2014-01-01T00:00:00.000+10:00"/>
			<string key="Activity" value="Leucocytes"/>
			<string key="Leucocytes" value="5.9"/>
			<string key="org:group" value="B"/>
		</event>
		<event>
			<string key="concept:name" value="Release A"/>
			<string key="lifecycle:transition" value="complete"/>
			<string key="org:resource" value="E"/>
			<date key="time:timestamp" value="2014-01-01T00:00:00.000+10:00"/>
			<string key="Activity" value="Release A"/>
			<string key="org:group" value="E"/>
		</event>
	</trace>
	<trace>
		<string key="concept:name" value="HA"/>
		<string key="variant" value="Variant 87"/>
		<int key="variant-index" value="87"/>
		<string key="creator" value="Fluxicon Disco"/>
		<event>
			<string key="concept:name" value="ER Registration"/>
			<string key="lifecycle:transition" value="complete"/>
			<string key="org:resource" value="A"/>
			<date key="time:timestamp" value="2013-01-01T00:00:00.000+10:00"/>
			<string key="Activity" value="ER Registration"/>
			<string key="Age" value="90"/>
			<string key="Diagnose" value="N"/>
			<string key="DiagnosticArtAstrup" value="false"/>
			<string key="DiagnosticBlood" value="false"/>
			<string key="DiagnosticECG" value="false"/>
			<string key="DiagnosticIC" value="false"/>
			<string key="DiagnosticLacticAcid" value="false"/>
			<string key="DiagnosticLiquor" value="false"/>
			<string key="DiagnosticOther" value="false"/>
			<string key="DiagnosticSputum" value="false"/>
			<string key="DiagnosticUrinaryCulture" value="false"/>
			<string key="DiagnosticUrinarySediment" value="false"/>
			<string key="DiagnosticXthorax" value="false"/>
			<string key="DisfuncOrg" value="false"/>
			<string key="Hypotensie" value="false"/>
			<string key="Hypoxie" value="false"/>
			<string key="InfectionSuspected" value="false"/>
			<string key="Infusion" value="false"/>
			<string key="Oligurie" value="false"/>
			<string key="SIRSCritHeartRate" value="true"/>
			<string key="SIRSCritLeucos" value="false"/>
			<string key="SIRSCritTachypnea" value="true"/>
			<string key="SIRSCritTemperature" value="false"/>
			<string key="SIRSCriteria2OrMore" value="false"/>
			<string key="org:group" value="A"/>
		</event>
		<event>
			<string key="concept:name" value="ER Triage"/>
			<string key="lifecycle:transition" value="complete"/>
			<string key="org:resource" value="C"/>
			<date key="time:timestamp" value="2013-01-01T00:00:00.000+10:00"/>
			<string key="Activity" value="ER Triage"/>
			<string key="org:group" value="C"/>
		</event>
		<event>
			<string key="concept:name" value="Leucocytes"/>
			<string key="lifecycle:transition" value="complete"/>
			<string key="org:resource" value="B"/>
			<date key="time:timestamp" value="2013-01-01T00:00:00.000+10:00"/>
			<string key="Activity" value="Leucocytes"/>
			<string key="Leucocytes" value="18.5"/>
			<string key="org:group" value="B"/>
		</event>
		<event>
			<string key="concept:name" value="CRP"/>
			<string key="lifecycle:transition" value="complete"/>
			<string key="org:resource" value="B"/>
			<date key="time:timestamp" value="2013-01-01T00:00:00.000+10:00"/>
			<string key="Activity" value="CRP"/>
			<string key="CRP" value="33.0"/>
			<string key="org:group" value="B"/>
		</event>
		<event>
			<string key="concept:name" value="LacticAcid"/>
			<string key="lifecycle:transition" value="complete"/>
			<string key="org:resource" value="B"/>
			<date key="time:timestamp" value="2013-01-01T00:00:00.000+10:00"/>
			<string key="Activity" value="LacticAcid"/>
			<string key="LacticAcid" value="3.1"/>
			<string key="org:group" value="B"/>
		</event>
		<event>
			<string key="concept:name" value="ER Sepsis Triage"/>
			<string key="lifecycle:transition" value="complete"/>
			<string key="org:resource" value="A"/>
			<date key="time:timestamp" value="2013-01-01T00:00:00.000+10:00"/>
			<string key="Activity" value="ER Sepsis Triage"/>
			<string key="org:group" value="A"/>
		</event>
		<event>
			<string key="concept:name" value="Admission NC"/>
			<string key="lifecycle:transition" value="complete"/>
			<string key="org:resource" value="N"/>
			<date key="time:timestamp" value="2013-01-01T00:00:00.000+10:00"/>
			<string key="Activity" value="Admission NC"/>
			<string key="org:group" value="N"/>
		</event>
		<event>
			<string key="concept:name" value="Admission NC"/>
			<string key="lifecycle:transition" value="complete"/>
			<string key="org:resource" value="D"/>
			<date key="time:timestamp" value="2013-01-01T00:00:00.000+10:00"/>
			<string key="Activity" value="Admission NC"/>
			<string key="org:group" value="D"/>
		</event>
		<event>
			<string key="concept:name" value="Leucocytes"/>
			<string key="lifecycle:transition" value="complete"/>
			<string key="org:resource" value="B"/>
			<date key="time:timestamp" value="2013-01-01T00:00:00.000+10:00"/>
			<string key="Activity" value="Leucocytes"/>
			<string key="Leucocytes" value="10.4"/>
			<string key="org:group" value="B"/>
		</event>
		<event>
			<string key="concept:name" value="CRP"/>
			<string key="lifecycle:transition" value="complete"/>
			<string key="org:resource" value="B"/>
			<date key="time:timestamp" value="2013-01-01T00:00:00.000+10:00"/>
			<string key="Activity" value="CRP"/>
			<string key="CRP" value="87.0"/>
			<string key="org:group" value="B"/>
		</event>
		<event>
			<string key="concept:name" value="Release A"/>
			<string key="lifecycle:transition" value="complete"/>
			<string key="org:resource" value="E"/>
			<date key="time:timestamp" value="2013-01-01T00:00:00.000+10:00"/>
			<string key="Activity" value="Release A"/>
			<string key="org:group" value="E"/>
		</event>
	</trace>
	<trace>
		<string key="concept:name" value="IA"/>
		<string key="variant" value="Variant 88"/>
		<int key="variant-index" value="88"/>
		<string key="creator" value="Fluxicon Disco"/>
		<event>
			<string key="concept:name" value="IV Liquid"/>
			<string key="lifecycle:transition" value="complete"/>
			<string key="org:resource" value="A"/>
			<date key="time:timestamp" value="2014-01-01T00:00:00.000+10:00"/>
			<string key="Activity" value="IV Liquid"/>
			<string key="Age" value="75"/>
			<string key="org:group" value="A"/>
		</event>
		<event>
			<string key="concept:name" value="ER Registration"/>
			<string key="lifecycle:transition" value="complete"/>
			<string key="org:resource" value="A"/>
			<date key="time:timestamp" value="2014-01-01T00:00:00.000+10:00"/>
			<string key="Activity" value="ER Registration"/>
			<string key="DiagnosticArtAstrup" value="true"/>
			<string key="DiagnosticBlood" value="true"/>
			<string key="DiagnosticECG" value="true"/>
			<string key="DiagnosticIC" value="true"/>
			<string key="DiagnosticLacticAcid" value="true"/>
			<string key="DiagnosticLiquor" value="false"/>
			<string key="DiagnosticOther" value="true"/>
			<string key="DiagnosticSputum" value="false"/>
			<string key="DiagnosticUrinaryCulture" value="true"/>
			<string key="DiagnosticUrinarySediment" value="true"/>
			<string key="DiagnosticXthorax" value="true"/>
			<string key="DisfuncOrg" value="true"/>
			<string key="Hypotensie" value="true"/>
			<string key="Hypoxie" value="false"/>
			<string key="InfectionSuspected" value="true"/>
			<string key="Infusion" value="true"/>
			<string key="Oligurie" value="false"/>
			<string key="SIRSCritHeartRate" value="true"/>
			<string key="SIRSCritLeucos" value="true"/>
			<string key="SIRSCritTachypnea" value="true"/>
			<string key="SIRSCritTemperature" value="false"/>
			<string key="SIRSCriteria2OrMore" value="true"/>
			<string key="org:group" value="A"/>
		</event>
		<event>
			<string key="concept:name" value="ER Triage"/>
			<string key="lifecycle:transition" value="complete"/>
			<string key="org:resource" value="C"/>
			<date key="time:timestamp" value="2014-01-01T00:00:00.000+10:00"/>
			<string key="Activity" value="ER Triage"/>
			<string key="org:group" value="C"/>
		</event>
		<event>
			<string key="concept:name" value="ER Sepsis Triage"/>
			<string key="lifecycle:transition" value="complete"/>
			<string key="org:resource" value="A"/>
			<date key="time:timestamp" value="2014-01-01T00:00:00.000+10:00"/>
			<string key="Activity" value="ER Sepsis Triage"/>
			<string key="org:group" value="A"/>
		</event>
		<event>
			<string key="concept:name" value="LacticAcid"/>
			<string key="lifecycle:transition" value="complete"/>
			<string key="org:resource" value="B"/>
			<date key="time:timestamp" value="2014-01-01T00:00:00.000+10:00"/>
			<string key="Activity" value="LacticAcid"/>
			<string key="LacticAcid" value="1.2"/>
			<string key="org:group" value="B"/>
		</event>
		<event>
			<string key="concept:name" value="CRP"/>
			<string key="lifecycle:transition" value="complete"/>
			<string key="org:resource" value="B"/>
			<date key="time:timestamp" value="2014-01-01T00:00:00.000+10:00"/>
			<string key="Activity" value="CRP"/>
			<string key="CRP" value="216.0"/>
			<string key="org:group" value="B"/>
		</event>
		<event>
			<string key="concept:name" value="Leucocytes"/>
			<string key="lifecycle:transition" value="complete"/>
			<string key="org:resource" value="B"/>
			<date key="time:timestamp" value="2014-01-01T00:00:00.000+10:00"/>
			<string key="Activity" value="Leucocytes"/>
			<string key="Leucocytes" value="36.8"/>
			<string key="org:group" value="B"/>
		</event>
		<event>
			<string key="concept:name" value="IV Antibiotics"/>
			<string key="lifecycle:transition" value="complete"/>
			<string key="org:resource" value="A"/>
			<date key="time:timestamp" value="2014-01-01T00:00:00.000+10:00"/>
			<string key="Activity" value="IV Antibiotics"/>
			<string key="org:group" value="A"/>
		</event>
	</trace>
	<trace>
		<string key="concept:name" value="JA"/>
		<string key="variant" value="Variant 89"/>
		<int key="variant-index" value="89"/>
		<string key="creator" value="Fluxicon Disco"/>
		<event>
			<string key="concept:name" value="ER Registration"/>
			<string key="lifecycle:transition" value="complete"/>
			<string key="org:resource" value="A"/>
			<date key="time:timestamp" value="2014-01-01T00:00:00.000+10:00"/>
			<string key="Activity" value="ER Registration"/>
			<string key="Age" value="65"/>
			<string key="Diagnose" value="H"/>
			<string key="DiagnosticArtAstrup" value="true"/>
			<string key="DiagnosticBlood" value="true"/>
			<string key="DiagnosticECG" value="true"/>
			<string key="DiagnosticIC" value="true"/>
			<string key="DiagnosticLacticAcid" value="true"/>
			<string key="DiagnosticLiquor" value="false"/>
			<string key="DiagnosticOther" value="false"/>
			<string key="DiagnosticSputum" value="false"/>
			<string key="DiagnosticUrinaryCulture" value="false"/>
			<string key="DiagnosticUrinarySediment" value="false"/>
			<string key="DiagnosticXthorax" value="true"/>
			<string key="DisfuncOrg" value="false"/>
			<string key="Hypotensie" value="false"/>
			<string key="Hypoxie" value="false"/>
			<string key="InfectionSuspected" value="true"/>
			<string key="Infusion" value="true"/>
			<string key="Oligurie" value="false"/>
			<string key="SIRSCritHeartRate" value="true"/>
			<string key="SIRSCritLeucos" value="false"/>
			<string key="SIRSCritTachypnea" value="true"/>
			<string key="SIRSCritTemperature" value="false"/>
			<string key="SIRSCriteria2OrMore" value="true"/>
			<string key="org:group" value="A"/>
		</event>
		<event>
			<string key="concept:name" value="ER Sepsis Triage"/>
			<string key="lifecycle:transition" value="complete"/>
			<string key="org:resource" value="A"/>
			<date key="time:timestamp" value="2014-01-01T00:00:00.000+10:00"/>
			<string key="Activity" value="ER Sepsis Triage"/>
			<string key="org:group" value="A"/>
		</event>
		<event>
			<string key="concept:name" value="IV Antibiotics"/>
			<string key="lifecycle:transition" value="complete"/>
			<string key="org:resource" value="A"/>
			<date key="time:timestamp" value="2014-01-01T00:00:00.000+10:00"/>
			<string key="Activity" value="IV Antibiotics"/>
			<string key="org:group" value="A"/>
		</event>
		<event>
			<string key="concept:name" value="ER Triage"/>
			<string key="lifecycle:transition" value="complete"/>
			<string key="org:resource" value="C"/>
			<date key="time:timestamp" value="2014-01-01T00:00:00.000+10:00"/>
			<string key="Activity" value="ER Triage"/>
			<string key="org:group" value="C"/>
		</event>
		<event>
			<string key="concept:name" value="Leucocytes"/>
			<string key="lifecycle:transition" value="complete"/>
			<string key="org:resource" value="B"/>
			<date key="time:timestamp" value="2014-01-01T00:00:00.000+10:00"/>
			<string key="Activity" value="Leucocytes"/>
			<string key="Leucocytes" value="4.5"/>
			<string key="org:group" value="B"/>
		</event>
		<event>
			<string key="concept:name" value="LacticAcid"/>
			<string key="lifecycle:transition" value="complete"/>
			<string key="org:resource" value="B"/>
			<date key="time:timestamp" value="2014-01-01T00:00:00.000+10:00"/>
			<string key="Activity" value="LacticAcid"/>
			<string key="LacticAcid" value="2.3"/>
			<string key="org:group" value="B"/>
		</event>
		<event>
			<string key="concept:name" value="CRP"/>
			<string key="lifecycle:transition" value="complete"/>
			<string key="org:resource" value="B"/>
			<date key="time:timestamp" value="2014-01-01T00:00:00.000+10:00"/>
			<string key="Activity" value="CRP"/>
			<string key="CRP" value="15.0"/>
			<string key="org:group" value="B"/>
		</event>
		<event>
			<string key="concept:name" value="Admission NC"/>
			<string key="lifecycle:transition" value="complete"/>
			<string key="org:resource" value="N"/>
			<date key="time:timestamp" value="2014-01-01T00:00:00.000+10:00"/>
			<string key="Activity" value="Admission NC"/>
			<string key="org:group" value="N"/>
		</event>
		<event>
			<string key="concept:name" value="Admission NC"/>
			<string key="lifecycle:transition" value="complete"/>
			<string key="org:resource" value="F"/>
			<date key="time:timestamp" value="2014-01-01T00:00:00.000+10:00"/>
			<string key="Activity" value="Admission NC"/>
			<string key="org:group" value="F"/>
		</event>
		<event>
			<string key="concept:name" value="CRP"/>
			<string key="lifecycle:transition" value="complete"/>
			<string key="org:resource" value="B"/>
			<date key="time:timestamp" value="2014-01-01T00:00:00.000+10:00"/>
			<string key="Activity" value="CRP"/>
			<string key="CRP" value="27.0"/>
			<string key="org:group" value="B"/>
		</event>
		<event>
			<string key="concept:name" value="LacticAcid"/>
			<string key="lifecycle:transition" value="complete"/>
			<string key="org:resource" value="B"/>
			<date key="time:timestamp" value="2014-01-01T00:00:00.000+10:00"/>
			<string key="Activity" value="LacticAcid"/>
			<string key="LacticAcid" value="3.0"/>
			<string key="org:group" value="B"/>
		</event>
		<event>
			<string key="concept:name" value="Leucocytes"/>
			<string key="lifecycle:transition" value="complete"/>
			<string key="org:resource" value="B"/>
			<date key="time:timestamp" value="2014-01-01T00:00:00.000+10:00"/>
			<string key="Activity" value="Leucocytes"/>
			<string key="Leucocytes" value="9.5"/>
			<string key="org:group" value="B"/>
		</event>
		<event>
			<string key="concept:name" value="Release A"/>
			<string key="lifecycle:transition" value="complete"/>
			<string key="org:resource" value="E"/>
			<date key="time:timestamp" value="2014-01-01T00:00:00.000+10:00"/>
			<string key="Activity" value="Release A"/>
			<string key="org:group" value="E"/>
		</event>
		<event>
			<string key="concept:name" value="Return ER"/>
			<string key="lifecycle:transition" value="complete"/>
			<string key="org:resource" value="?"/>
			<date key="time:timestamp" value="2014-01-01T00:00:00.000+10:00"/>
			<string key="Activity" value="Return ER"/>
			<string key="org:group" value="?"/>
		</event>
	</trace>
	<trace>
		<string key="concept:name" value="KA"/>
		<string key="variant" value="Variant 90"/>
		<int key="variant-index" value="90"/>
		<string key="creator" value="Fluxicon Disco"/>
		<event>
			<string key="concept:name" value="ER Registration"/>
			<string key="lifecycle:transition" value="complete"/>
			<string key="org:resource" value="A"/>
			<date key="time:timestamp" value="2013-01-01T00:00:00.000+10:00"/>
			<string key="Activity" value="ER Registration"/>
			<string key="Age" value="55"/>
			<string key="Diagnose" value="O"/>
			<string key="DiagnosticArtAstrup" value="false"/>
			<string key="DiagnosticBlood" value="true"/>
			<string key="DiagnosticECG" value="true"/>
			<string key="DiagnosticIC" value="true"/>
			<string key="DiagnosticLacticAcid" value="true"/>
			<string key="DiagnosticLiquor" value="false"/>
			<string key="DiagnosticOther" value="false"/>
			<string key="DiagnosticSputum" value="false"/>
			<string key="DiagnosticUrinaryCulture" value="true"/>
			<string key="DiagnosticUrinarySediment" value="true"/>
			<string key="DiagnosticXthorax" value="true"/>
			<string key="DisfuncOrg" value="false"/>
			<string key="Hypotensie" value="false"/>
			<string key="Hypoxie" value="false"/>
			<string key="InfectionSuspected" value="true"/>
			<string key="Infusion" value="true"/>
			<string key="Oligurie" value="false"/>
			<string key="SIRSCritHeartRate" value="true"/>
			<string key="SIRSCritLeucos" value="false"/>
			<string key="SIRSCritTachypnea" value="false"/>
			<string key="SIRSCritTemperature" value="true"/>
			<string key="SIRSCriteria2OrMore" value="true"/>
			<string key="org:group" value="A"/>
		</event>
		<event>
			<string key="concept:name" value="ER Triage"/>
			<string key="lifecycle:transition" value="complete"/>
			<string key="org:resource" value="C"/>
			<date key="time:timestamp" value="2013-01-01T00:00:00.000+10:00"/>
			<string key="Activity" value="ER Triage"/>
			<string key="org:group" value="C"/>
		</event>
		<event>
			<string key="concept:name" value="ER Sepsis Triage"/>
			<string key="lifecycle:transition" value="complete"/>
			<string key="org:resource" value="A"/>
			<date key="time:timestamp" value="2013-01-01T00:00:00.000+10:00"/>
			<string key="Activity" value="ER Sepsis Triage"/>
			<string key="org:group" value="A"/>
		</event>
		<event>
			<string key="concept:name" value="IV Liquid"/>
			<string key="lifecycle:transition" value="complete"/>
			<string key="org:resource" value="A"/>
			<date key="time:timestamp" value="2013-01-01T00:00:00.000+10:00"/>
			<string key="Activity" value="IV Liquid"/>
			<string key="org:group" value="A"/>
		</event>
		<event>
			<string key="concept:name" value="IV Antibiotics"/>
			<string key="lifecycle:transition" value="complete"/>
			<string key="org:resource" value="A"/>
			<date key="time:timestamp" value="2013-01-01T00:00:00.000+10:00"/>
			<string key="Activity" value="IV Antibiotics"/>
			<string key="org:group" value="A"/>
		</event>
		<event>
			<string key="concept:name" value="CRP"/>
			<string key="lifecycle:transition" value="complete"/>
			<string key="org:resource" value="B"/>
			<date key="time:timestamp" value="2013-01-01T00:00:00.000+10:00"/>
			<string key="Activity" value="CRP"/>
			<string key="CRP" value="17.0"/>
			<string key="org:group" value="B"/>
		</event>
		<event>
			<string key="concept:name" value="LacticAcid"/>
			<string key="lifecycle:transition" value="complete"/>
			<string key="org:resource" value="B"/>
			<date key="time:timestamp" value="2013-01-01T00:00:00.000+10:00"/>
			<string key="Activity" value="LacticAcid"/>
			<string key="LacticAcid" value="1.8"/>
			<string key="org:group" value="B"/>
		</event>
		<event>
			<string key="concept:name" value="Leucocytes"/>
			<string key="lifecycle:transition" value="complete"/>
			<string key="org:resource" value="B"/>
			<date key="time:timestamp" value="2013-01-01T00:00:00.000+10:00"/>
			<string key="Activity" value="Leucocytes"/>
			<string key="Leucocytes" value="3.4"/>
			<string key="org:group" value="B"/>
		</event>
		<event>
			<string key="concept:name" value="Admission NC"/>
			<string key="lifecycle:transition" value="complete"/>
			<string key="org:resource" value="H"/>
			<date key="time:timestamp" value="2013-01-01T00:00:00.000+10:00"/>
			<string key="Activity" value="Admission NC"/>
			<string key="org:group" value="H"/>
		</event>
		<event>
			<string key="concept:name" value="Leucocytes"/>
			<string key="lifecycle:transition" value="complete"/>
			<string key="org:resource" value="B"/>
			<date key="time:timestamp" value="2013-01-01T00:00:00.000+10:00"/>
			<string key="Activity" value="Leucocytes"/>
			<string key="Leucocytes" value="2.2"/>
			<string key="org:group" value="B"/>
		</event>
		<event>
			<string key="concept:name" value="CRP"/>
			<string key="lifecycle:transition" value="complete"/>
			<string key="org:resource" value="B"/>
			<date key="time:timestamp" value="2013-01-01T00:00:00.000+10:00"/>
			<string key="Activity" value="CRP"/>
			<string key="CRP" value="127.0"/>
			<string key="org:group" value="B"/>
		</event>
		<event>
			<string key="concept:name" value="Leucocytes"/>
			<string key="lifecycle:transition" value="complete"/>
			<string key="org:resource" value="B"/>
			<date key="time:timestamp" value="2013-01-01T00:00:00.000+10:00"/>
			<string key="Activity" value="Leucocytes"/>
			<string key="Leucocytes" value="3.4"/>
			<string key="org:group" value="B"/>
		</event>
		<event>
			<string key="concept:name" value="CRP"/>
			<string key="lifecycle:transition" value="complete"/>
			<string key="org:resource" value="B"/>
			<date key="time:timestamp" value="2013-01-01T00:00:00.000+10:00"/>
			<string key="Activity" value="CRP"/>
			<string key="CRP" value="84.0"/>
			<string key="org:group" value="B"/>
		</event>
		<event>
			<string key="concept:name" value="CRP"/>
			<string key="lifecycle:transition" value="complete"/>
			<string key="org:resource" value="B"/>
			<date key="time:timestamp" value="2013-01-01T00:00:00.000+10:00"/>
			<string key="Activity" value="CRP"/>
			<string key="CRP" value="59.0"/>
			<string key="org:group" value="B"/>
		</event>
		<event>
			<string key="concept:name" value="Leucocytes"/>
			<string key="lifecycle:transition" value="complete"/>
			<string key="org:resource" value="B"/>
			<date key="time:timestamp" value="2013-01-01T00:00:00.000+10:00"/>
			<string key="Activity" value="Leucocytes"/>
			<string key="Leucocytes" value="4.8"/>
			<string key="org:group" value="B"/>
		</event>
		<event>
			<string key="concept:name" value="Release A"/>
			<string key="lifecycle:transition" value="complete"/>
			<string key="org:resource" value="E"/>
			<date key="time:timestamp" value="2013-01-01T00:00:00.000+10:00"/>
			<string key="Activity" value="Release A"/>
			<string key="org:group" value="E"/>
		</event>
	</trace>
	<trace>
		<string key="concept:name" value="LA"/>
		<string key="variant" value="Variant 2"/>
		<int key="variant-index" value="2"/>
		<string key="creator" value="Fluxicon Disco"/>
		<event>
			<string key="concept:name" value="ER Registration"/>
			<string key="lifecycle:transition" value="complete"/>
			<string key="org:resource" value="A"/>
			<date key="time:timestamp" value="2014-01-01T00:00:00.000+10:00"/>
			<string key="Activity" value="ER Registration"/>
			<string key="Age" value="85"/>
			<string key="DiagnosticArtAstrup" value="false"/>
			<string key="DiagnosticBlood" value="false"/>
			<string key="DiagnosticECG" value="false"/>
			<string key="DiagnosticIC" value="false"/>
			<string key="DiagnosticLacticAcid" value="false"/>
			<string key="DiagnosticLiquor" value="false"/>
			<string key="DiagnosticOther" value="false"/>
			<string key="DiagnosticSputum" value="false"/>
			<string key="DiagnosticUrinaryCulture" value="false"/>
			<string key="DiagnosticUrinarySediment" value="false"/>
			<string key="DiagnosticXthorax" value="false"/>
			<string key="DisfuncOrg" value="false"/>
			<string key="Hypotensie" value="false"/>
			<string key="Hypoxie" value="false"/>
			<string key="InfectionSuspected" value="false"/>
			<string key="Infusion" value="false"/>
			<string key="Oligurie" value="false"/>
			<string key="SIRSCritHeartRate" value="false"/>
			<string key="SIRSCritLeucos" value="false"/>
			<string key="SIRSCritTachypnea" value="false"/>
			<string key="SIRSCritTemperature" value="false"/>
			<string key="SIRSCriteria2OrMore" value="false"/>
			<string key="org:group" value="A"/>
		</event>
		<event>
			<string key="concept:name" value="ER Triage"/>
			<string key="lifecycle:transition" value="complete"/>
			<string key="org:resource" value="C"/>
			<date key="time:timestamp" value="2014-01-01T00:00:00.000+10:00"/>
			<string key="Activity" value="ER Triage"/>
			<string key="org:group" value="C"/>
		</event>
		<event>
			<string key="concept:name" value="ER Sepsis Triage"/>
			<string key="lifecycle:transition" value="complete"/>
			<string key="org:resource" value="A"/>
			<date key="time:timestamp" value="2014-01-01T00:00:00.000+10:00"/>
			<string key="Activity" value="ER Sepsis Triage"/>
			<string key="org:group" value="A"/>
		</event>
		<event>
			<string key="concept:name" value="Leucocytes"/>
			<string key="lifecycle:transition" value="complete"/>
			<string key="org:resource" value="B"/>
			<date key="time:timestamp" value="2014-01-01T00:00:00.000+10:00"/>
			<string key="Activity" value="Leucocytes"/>
			<string key="Leucocytes" value="5.9"/>
			<string key="org:group" value="B"/>
		</event>
		<event>
			<string key="concept:name" value="CRP"/>
			<string key="lifecycle:transition" value="complete"/>
			<string key="org:resource" value="B"/>
			<date key="time:timestamp" value="2014-01-01T00:00:00.000+10:00"/>
			<string key="Activity" value="CRP"/>
			<string key="org:group" value="B"/>
		</event>
	</trace>
	<trace>
		<string key="concept:name" value="MA"/>
		<string key="variant" value="Variant 58"/>
		<int key="variant-index" value="58"/>
		<string key="creator" value="Fluxicon Disco"/>
		<event>
			<string key="concept:name" value="ER Registration"/>
			<string key="lifecycle:transition" value="complete"/>
			<string key="org:resource" value="A"/>
			<date key="time:timestamp" value="2014-01-01T00:00:00.000+10:00"/>
			<string key="Activity" value="ER Registration"/>
			<string key="Age" value="55"/>
			<string key="Diagnose" value="P"/>
			<string key="DiagnosticArtAstrup" value="false"/>
			<string key="DiagnosticBlood" value="true"/>
			<string key="DiagnosticECG" value="true"/>
			<string key="DiagnosticIC" value="true"/>
			<string key="DiagnosticLacticAcid" value="true"/>
			<string key="DiagnosticLiquor" value="false"/>
			<string key="DiagnosticOther" value="false"/>
			<string key="DiagnosticSputum" value="false"/>
			<string key="DiagnosticUrinaryCulture" value="false"/>
			<string key="DiagnosticUrinarySediment" value="false"/>
			<string key="DiagnosticXthorax" value="true"/>
			<string key="DisfuncOrg" value="false"/>
			<string key="Hypotensie" value="false"/>
			<string key="Hypoxie" value="false"/>
			<string key="InfectionSuspected" value="true"/>
			<string key="Infusion" value="true"/>
			<string key="Oligurie" value="false"/>
			<string key="SIRSCritHeartRate" value="true"/>
			<string key="SIRSCritLeucos" value="false"/>
			<string key="SIRSCritTachypnea" value="false"/>
			<string key="SIRSCritTemperature" value="true"/>
			<string key="SIRSCriteria2OrMore" value="true"/>
			<string key="org:group" value="A"/>
		</event>
		<event>
			<string key="concept:name" value="ER Triage"/>
			<string key="lifecycle:transition" value="complete"/>
			<string key="org:resource" value="C"/>
			<date key="time:timestamp" value="2014-01-01T00:00:00.000+10:00"/>
			<string key="Activity" value="ER Triage"/>
			<string key="org:group" value="C"/>
		</event>
		<event>
			<string key="concept:name" value="ER Sepsis Triage"/>
			<string key="lifecycle:transition" value="complete"/>
			<string key="org:resource" value="A"/>
			<date key="time:timestamp" value="2014-01-01T00:00:00.000+10:00"/>
			<string key="Activity" value="ER Sepsis Triage"/>
			<string key="org:group" value="A"/>
		</event>
		<event>
			<string key="concept:name" value="LacticAcid"/>
			<string key="lifecycle:transition" value="complete"/>
			<string key="org:resource" value="B"/>
			<date key="time:timestamp" value="2014-01-01T00:00:00.000+10:00"/>
			<string key="Activity" value="LacticAcid"/>
			<string key="LacticAcid" value="1.0"/>
			<string key="org:group" value="B"/>
		</event>
		<event>
			<string key="concept:name" value="Leucocytes"/>
			<string key="lifecycle:transition" value="complete"/>
			<string key="org:resource" value="B"/>
			<date key="time:timestamp" value="2014-01-01T00:00:00.000+10:00"/>
			<string key="Activity" value="Leucocytes"/>
			<string key="Leucocytes" value="15.2"/>
			<string key="org:group" value="B"/>
		</event>
		<event>
			<string key="concept:name" value="CRP"/>
			<string key="lifecycle:transition" value="complete"/>
			<string key="org:resource" value="B"/>
			<date key="time:timestamp" value="2014-01-01T00:00:00.000+10:00"/>
			<string key="Activity" value="CRP"/>
			<string key="CRP" value="74.0"/>
			<string key="org:group" value="B"/>
		</event>
		<event>
			<string key="concept:name" value="IV Liquid"/>
			<string key="lifecycle:transition" value="complete"/>
			<string key="org:resource" value="A"/>
			<date key="time:timestamp" value="2014-01-01T00:00:00.000+10:00"/>
			<string key="Activity" value="IV Liquid"/>
			<string key="org:group" value="A"/>
		</event>
		<event>
			<string key="concept:name" value="IV Antibiotics"/>
			<string key="lifecycle:transition" value="complete"/>
			<string key="org:resource" value="A"/>
			<date key="time:timestamp" value="2014-01-01T00:00:00.000+10:00"/>
			<string key="Activity" value="IV Antibiotics"/>
			<string key="org:group" value="A"/>
		</event>
		<event>
			<string key="concept:name" value="Admission NC"/>
			<string key="lifecycle:transition" value="complete"/>
			<string key="org:resource" value="S"/>
			<date key="time:timestamp" value="2014-01-01T00:00:00.000+10:00"/>
			<string key="Activity" value="Admission NC"/>
			<string key="org:group" value="S"/>
		</event>
		<event>
			<string key="concept:name" value="Leucocytes"/>
			<string key="lifecycle:transition" value="complete"/>
			<string key="org:resource" value="B"/>
			<date key="time:timestamp" value="2014-01-01T00:00:00.000+10:00"/>
			<string key="Activity" value="Leucocytes"/>
			<string key="Leucocytes" value="8.0"/>
			<string key="org:group" value="B"/>
		</event>
		<event>
			<string key="concept:name" value="CRP"/>
			<string key="lifecycle:transition" value="complete"/>
			<string key="org:resource" value="B"/>
			<date key="time:timestamp" value="2014-01-01T00:00:00.000+10:00"/>
			<string key="Activity" value="CRP"/>
			<string key="CRP" value="112.0"/>
			<string key="org:group" value="B"/>
		</event>
		<event>
			<string key="concept:name" value="CRP"/>
			<string key="lifecycle:transition" value="complete"/>
			<string key="org:resource" value="B"/>
			<date key="time:timestamp" value="2014-01-01T00:00:00.000+10:00"/>
			<string key="Activity" value="CRP"/>
			<string key="CRP" value="100.0"/>
			<string key="org:group" value="B"/>
		</event>
		<event>
			<string key="concept:name" value="Leucocytes"/>
			<string key="lifecycle:transition" value="complete"/>
			<string key="org:resource" value="B"/>
			<date key="time:timestamp" value="2014-01-01T00:00:00.000+10:00"/>
			<string key="Activity" value="Leucocytes"/>
			<string key="Leucocytes" value="7.1"/>
			<string key="org:group" value="B"/>
		</event>
		<event>
			<string key="concept:name" value="Release A"/>
			<string key="lifecycle:transition" value="complete"/>
			<string key="org:resource" value="E"/>
			<date key="time:timestamp" value="2014-01-01T00:00:00.000+10:00"/>
			<string key="Activity" value="Release A"/>
			<string key="org:group" value="E"/>
		</event>
	</trace>
	<trace>
		<string key="concept:name" value="NA"/>
		<string key="variant" value="Variant 91"/>
		<int key="variant-index" value="91"/>
		<string key="creator" value="Fluxicon Disco"/>
		<event>
			<string key="concept:name" value="ER Registration"/>
			<string key="lifecycle:transition" value="complete"/>
			<string key="org:resource" value="A"/>
			<date key="time:timestamp" value="2014-01-01T00:00:00.000+10:00"/>
			<string key="Activity" value="ER Registration"/>
			<string key="Age" value="90"/>
			<string key="Diagnose" value="C"/>
			<string key="DiagnosticArtAstrup" value="true"/>
			<string key="DiagnosticBlood" value="true"/>
			<string key="DiagnosticECG" value="true"/>
			<string key="DiagnosticIC" value="true"/>
			<string key="DiagnosticLacticAcid" value="true"/>
			<string key="DiagnosticLiquor" value="false"/>
			<string key="DiagnosticOther" value="false"/>
			<string key="DiagnosticSputum" value="false"/>
			<string key="DiagnosticUrinaryCulture" value="true"/>
			<string key="DiagnosticUrinarySediment" value="true"/>
			<string key="DiagnosticXthorax" value="true"/>
			<string key="DisfuncOrg" value="true"/>
			<string key="Hypotensie" value="true"/>
			<string key="Hypoxie" value="true"/>
			<string key="InfectionSuspected" value="true"/>
			<string key="Infusion" value="true"/>
			<string key="Oligurie" value="true"/>
			<string key="SIRSCritHeartRate" value="true"/>
			<string key="SIRSCritLeucos" value="true"/>
			<string key="SIRSCritTachypnea" value="true"/>
			<string key="SIRSCritTemperature" value="true"/>
			<string key="SIRSCriteria2OrMore" value="true"/>
			<string key="org:group" value="A"/>
		</event>
		<event>
			<string key="concept:name" value="ER Triage"/>
			<string key="lifecycle:transition" value="complete"/>
			<string key="org:resource" value="C"/>
			<date key="time:timestamp" value="2014-01-01T00:00:00.000+10:00"/>
			<string key="Activity" value="ER Triage"/>
			<string key="org:group" value="C"/>
		</event>
		<event>
			<string key="concept:name" value="ER Sepsis Triage"/>
			<string key="lifecycle:transition" value="complete"/>
			<string key="org:resource" value="A"/>
			<date key="time:timestamp" value="2014-01-01T00:00:00.000+10:00"/>
			<string key="Activity" value="ER Sepsis Triage"/>
			<string key="org:group" value="A"/>
		</event>
		<event>
			<string key="concept:name" value="IV Antibiotics"/>
			<string key="lifecycle:transition" value="complete"/>
			<string key="org:resource" value="A"/>
			<date key="time:timestamp" value="2014-01-01T00:00:00.000+10:00"/>
			<string key="Activity" value="IV Antibiotics"/>
			<string key="org:group" value="A"/>
		</event>
		<event>
			<string key="concept:name" value="IV Liquid"/>
			<string key="lifecycle:transition" value="complete"/>
			<string key="org:resource" value="A"/>
			<date key="time:timestamp" value="2014-01-01T00:00:00.000+10:00"/>
			<string key="Activity" value="IV Liquid"/>
			<string key="org:group" value="A"/>
		</event>
		<event>
			<string key="concept:name" value="Leucocytes"/>
			<string key="lifecycle:transition" value="complete"/>
			<string key="org:resource" value="B"/>
			<date key="time:timestamp" value="2014-01-01T00:00:00.000+10:00"/>
			<string key="Activity" value="Leucocytes"/>
			<string key="Leucocytes" value="21.4"/>
			<string key="org:group" value="B"/>
		</event>
		<event>
			<string key="concept:name" value="CRP"/>
			<string key="lifecycle:transition" value="complete"/>
			<string key="org:resource" value="B"/>
			<date key="time:timestamp" value="2014-01-01T00:00:00.000+10:00"/>
			<string key="Activity" value="CRP"/>
			<string key="CRP" value="156.0"/>
			<string key="org:group" value="B"/>
		</event>
		<event>
			<string key="concept:name" value="LacticAcid"/>
			<string key="lifecycle:transition" value="complete"/>
			<string key="org:resource" value="B"/>
			<date key="time:timestamp" value="2014-01-01T00:00:00.000+10:00"/>
			<string key="Activity" value="LacticAcid"/>
			<string key="LacticAcid" value="1.0"/>
			<string key="org:group" value="B"/>
		</event>
		<event>
			<string key="concept:name" value="Admission NC"/>
			<string key="lifecycle:transition" value="complete"/>
			<string key="org:resource" value="G"/>
			<date key="time:timestamp" value="2014-01-01T00:00:00.000+10:00"/>
			<string key="Activity" value="Admission NC"/>
			<string key="org:group" value="G"/>
		</event>
		<event>
			<string key="concept:name" value="Admission NC"/>
			<string key="lifecycle:transition" value="complete"/>
			<string key="org:resource" value="O"/>
			<date key="time:timestamp" value="2014-01-01T00:00:00.000+10:00"/>
			<string key="Activity" value="Admission NC"/>
			<string key="org:group" value="O"/>
		</event>
		<event>
			<string key="concept:name" value="Leucocytes"/>
			<string key="lifecycle:transition" value="complete"/>
			<string key="org:resource" value="B"/>
			<date key="time:timestamp" value="2014-01-01T00:00:00.000+10:00"/>
			<string key="Activity" value="Leucocytes"/>
			<string key="Leucocytes" value="22.6"/>
			<string key="org:group" value="B"/>
		</event>
		<event>
			<string key="concept:name" value="CRP"/>
			<string key="lifecycle:transition" value="complete"/>
			<string key="org:resource" value="B"/>
			<date key="time:timestamp" value="2014-01-01T00:00:00.000+10:00"/>
			<string key="Activity" value="CRP"/>
			<string key="CRP" value="213.0"/>
			<string key="org:group" value="B"/>
		</event>
		<event>
			<string key="concept:name" value="CRP"/>
			<string key="lifecycle:transition" value="complete"/>
			<string key="org:resource" value="B"/>
			<date key="time:timestamp" value="2014-01-01T00:00:00.000+10:00"/>
			<string key="Activity" value="CRP"/>
			<string key="CRP" value="207.0"/>
			<string key="org:group" value="B"/>
		</event>
		<event>
			<string key="concept:name" value="Leucocytes"/>
			<string key="lifecycle:transition" value="complete"/>
			<string key="org:resource" value="B"/>
			<date key="time:timestamp" value="2014-01-01T00:00:00.000+10:00"/>
			<string key="Activity" value="Leucocytes"/>
			<string key="Leucocytes" value="17.9"/>
			<string key="org:group" value="B"/>
		</event>
		<event>
			<string key="concept:name" value="Leucocytes"/>
			<string key="lifecycle:transition" value="complete"/>
			<string key="org:resource" value="B"/>
			<date key="time:timestamp" value="2014-01-01T00:00:00.000+10:00"/>
			<string key="Activity" value="Leucocytes"/>
			<string key="Leucocytes" value="19.0"/>
			<string key="org:group" value="B"/>
		</event>
		<event>
			<string key="concept:name" value="Leucocytes"/>
			<string key="lifecycle:transition" value="complete"/>
			<string key="org:resource" value="B"/>
			<date key="time:timestamp" value="2014-01-01T00:00:00.000+10:00"/>
			<string key="Activity" value="Leucocytes"/>
			<string key="Leucocytes" value="17.1"/>
			<string key="org:group" value="B"/>
		</event>
		<event>
			<string key="concept:name" value="Leucocytes"/>
			<string key="lifecycle:transition" value="complete"/>
			<string key="org:resource" value="B"/>
			<date key="time:timestamp" value="2014-01-01T00:00:00.000+10:00"/>
			<string key="Activity" value="Leucocytes"/>
			<string key="Leucocytes" value="17.7"/>
			<string key="org:group" value="B"/>
		</event>
		<event>
			<string key="concept:name" value="Leucocytes"/>
			<string key="lifecycle:transition" value="complete"/>
			<string key="org:resource" value="B"/>
			<date key="time:timestamp" value="2014-01-01T00:00:00.000+10:00"/>
			<string key="Activity" value="Leucocytes"/>
			<string key="Leucocytes" value="17.2"/>
			<string key="org:group" value="B"/>
		</event>
		<event>
			<string key="concept:name" value="CRP"/>
			<string key="lifecycle:transition" value="complete"/>
			<string key="org:resource" value="B"/>
			<date key="time:timestamp" value="2014-01-01T00:00:00.000+10:00"/>
			<string key="Activity" value="CRP"/>
			<string key="CRP" value="78.0"/>
			<string key="org:group" value="B"/>
		</event>
		<event>
			<string key="concept:name" value="LacticAcid"/>
			<string key="lifecycle:transition" value="complete"/>
			<string key="org:resource" value="B"/>
			<date key="time:timestamp" value="2014-01-01T00:00:00.000+10:00"/>
			<string key="Activity" value="LacticAcid"/>
			<string key="LacticAcid" value="1.7"/>
			<string key="org:group" value="B"/>
		</event>
		<event>
			<string key="concept:name" value="Leucocytes"/>
			<string key="lifecycle:transition" value="complete"/>
			<string key="org:resource" value="B"/>
			<date key="time:timestamp" value="2014-01-01T00:00:00.000+10:00"/>
			<string key="Activity" value="Leucocytes"/>
			<string key="Leucocytes" value="17.4"/>
			<string key="org:group" value="B"/>
		</event>
		<event>
			<string key="concept:name" value="CRP"/>
			<string key="lifecycle:transition" value="complete"/>
			<string key="org:resource" value="B"/>
			<date key="time:timestamp" value="2014-01-01T00:00:00.000+10:00"/>
			<string key="Activity" value="CRP"/>
			<string key="CRP" value="64.0"/>
			<string key="org:group" value="B"/>
		</event>
		<event>
			<string key="concept:name" value="Leucocytes"/>
			<string key="lifecycle:transition" value="complete"/>
			<string key="org:resource" value="B"/>
			<date key="time:timestamp" value="2014-01-01T00:00:00.000+10:00"/>
			<string key="Activity" value="Leucocytes"/>
			<string key="Leucocytes" value="16.8"/>
			<string key="org:group" value="B"/>
		</event>
		<event>
			<string key="concept:name" value="Release C"/>
			<string key="lifecycle:transition" value="complete"/>
			<string key="org:resource" value="E"/>
			<date key="time:timestamp" value="2014-01-01T00:00:00.000+10:00"/>
			<string key="Activity" value="Release C"/>
			<string key="org:group" value="E"/>
		</event>
	</trace>
	<trace>
		<string key="concept:name" value="OA"/>
		<string key="variant" value="Variant 92"/>
		<int key="variant-index" value="92"/>
		<string key="creator" value="Fluxicon Disco"/>
		<event>
			<string key="concept:name" value="ER Registration"/>
			<string key="lifecycle:transition" value="complete"/>
			<string key="org:resource" value="A"/>
			<date key="time:timestamp" value="2013-01-01T00:00:00.000+10:00"/>
			<string key="Activity" value="ER Registration"/>
			<string key="Age" value="85"/>
			<string key="DiagnosticArtAstrup" value="false"/>
			<string key="DiagnosticBlood" value="true"/>
			<string key="DiagnosticECG" value="true"/>
			<string key="DiagnosticIC" value="true"/>
			<string key="DiagnosticLacticAcid" value="true"/>
			<string key="DiagnosticLiquor" value="false"/>
			<string key="DiagnosticOther" value="false"/>
			<string key="DiagnosticSputum" value="false"/>
			<string key="DiagnosticUrinaryCulture" value="true"/>
			<string key="DiagnosticUrinarySediment" value="true"/>
			<string key="DiagnosticXthorax" value="true"/>
			<string key="DisfuncOrg" value="false"/>
			<string key="Hypotensie" value="false"/>
			<string key="Hypoxie" value="false"/>
			<string key="InfectionSuspected" value="true"/>
			<string key="Infusion" value="true"/>
			<string key="Oligurie" value="false"/>
			<string key="SIRSCritHeartRate" value="true"/>
			<string key="SIRSCritLeucos" value="false"/>
			<string key="SIRSCritTachypnea" value="true"/>
			<string key="SIRSCritTemperature" value="true"/>
			<string key="SIRSCriteria2OrMore" value="true"/>
			<string key="org:group" value="A"/>
		</event>
		<event>
			<string key="concept:name" value="ER Triage"/>
			<string key="lifecycle:transition" value="complete"/>
			<string key="org:resource" value="C"/>
			<date key="time:timestamp" value="2013-01-01T00:00:00.000+10:00"/>
			<string key="Activity" value="ER Triage"/>
			<string key="org:group" value="C"/>
		</event>
		<event>
			<string key="concept:name" value="ER Sepsis Triage"/>
			<string key="lifecycle:transition" value="complete"/>
			<string key="org:resource" value="A"/>
			<date key="time:timestamp" value="2013-01-01T00:00:00.000+10:00"/>
			<string key="Activity" value="ER Sepsis Triage"/>
			<string key="org:group" value="A"/>
		</event>
		<event>
			<string key="concept:name" value="IV Liquid"/>
			<string key="lifecycle:transition" value="complete"/>
			<string key="org:resource" value="A"/>
			<date key="time:timestamp" value="2013-01-01T00:00:00.000+10:00"/>
			<string key="Activity" value="IV Liquid"/>
			<string key="org:group" value="A"/>
		</event>
		<event>
			<string key="concept:name" value="IV Antibiotics"/>
			<string key="lifecycle:transition" value="complete"/>
			<string key="org:resource" value="A"/>
			<date key="time:timestamp" value="2013-01-01T00:00:00.000+10:00"/>
			<string key="Activity" value="IV Antibiotics"/>
			<string key="org:group" value="A"/>
		</event>
		<event>
			<string key="concept:name" value="LacticAcid"/>
			<string key="lifecycle:transition" value="complete"/>
			<string key="org:resource" value="B"/>
			<date key="time:timestamp" value="2013-01-01T00:00:00.000+10:00"/>
			<string key="Activity" value="LacticAcid"/>
			<string key="LacticAcid" value="4.2"/>
			<string key="org:group" value="B"/>
		</event>
		<event>
			<string key="concept:name" value="CRP"/>
			<string key="lifecycle:transition" value="complete"/>
			<string key="org:resource" value="B"/>
			<date key="time:timestamp" value="2013-01-01T00:00:00.000+10:00"/>
			<string key="Activity" value="CRP"/>
			<string key="CRP" value="47.0"/>
			<string key="org:group" value="B"/>
		</event>
		<event>
			<string key="concept:name" value="Leucocytes"/>
			<string key="lifecycle:transition" value="complete"/>
			<string key="org:resource" value="B"/>
			<date key="time:timestamp" value="2013-01-01T00:00:00.000+10:00"/>
			<string key="Activity" value="Leucocytes"/>
			<string key="Leucocytes" value="16.9"/>
			<string key="org:group" value="B"/>
		</event>
		<event>
			<string key="concept:name" value="Leucocytes"/>
			<string key="lifecycle:transition" value="complete"/>
			<string key="org:resource" value="B"/>
			<date key="time:timestamp" value="2013-01-01T00:00:00.000+10:00"/>
			<string key="Activity" value="Leucocytes"/>
			<string key="Leucocytes" value="16.8"/>
			<string key="org:group" value="B"/>
		</event>
		<event>
			<string key="concept:name" value="CRP"/>
			<string key="lifecycle:transition" value="complete"/>
			<string key="org:resource" value="B"/>
			<date key="time:timestamp" value="2013-01-01T00:00:00.000+10:00"/>
			<string key="Activity" value="CRP"/>
			<string key="CRP" value="49.0"/>
			<string key="org:group" value="B"/>
		</event>
		<event>
			<string key="concept:name" value="LacticAcid"/>
			<string key="lifecycle:transition" value="complete"/>
			<string key="org:resource" value="B"/>
			<date key="time:timestamp" value="2013-01-01T00:00:00.000+10:00"/>
			<string key="Activity" value="LacticAcid"/>
			<string key="LacticAcid" value="4.9"/>
			<string key="org:group" value="B"/>
		</event>
	</trace>
	<trace>
		<string key="concept:name" value="PA"/>
		<string key="variant" value="Variant 5"/>
		<int key="variant-index" value="5"/>
		<string key="creator" value="Fluxicon Disco"/>
		<event>
			<string key="concept:name" value="ER Registration"/>
			<string key="lifecycle:transition" value="complete"/>
			<string key="org:resource" value="A"/>
			<date key="time:timestamp" value="2014-01-01T00:00:00.000+10:00"/>
			<string key="Activity" value="ER Registration"/>
			<string key="Age" value="70"/>
			<string key="DiagnosticArtAstrup" value="false"/>
			<string key="DiagnosticBlood" value="true"/>
			<string key="DiagnosticECG" value="true"/>
			<string key="DiagnosticIC" value="true"/>
			<string key="DiagnosticLacticAcid" value="true"/>
			<string key="DiagnosticLiquor" value="false"/>
			<string key="DiagnosticOther" value="false"/>
			<string key="DiagnosticSputum" value="false"/>
			<string key="DiagnosticUrinaryCulture" value="false"/>
			<string key="DiagnosticUrinarySediment" value="false"/>
			<string key="DiagnosticXthorax" value="true"/>
			<string key="DisfuncOrg" value="false"/>
			<string key="Hypotensie" value="false"/>
			<string key="Hypoxie" value="false"/>
			<string key="InfectionSuspected" value="false"/>
			<string key="Infusion" value="false"/>
			<string key="Oligurie" value="false"/>
			<string key="SIRSCritHeartRate" value="false"/>
			<string key="SIRSCritLeucos" value="false"/>
			<string key="SIRSCritTachypnea" value="false"/>
			<string key="SIRSCritTemperature" value="false"/>
			<string key="SIRSCriteria2OrMore" value="false"/>
			<string key="org:group" value="A"/>
		</event>
		<event>
			<string key="concept:name" value="ER Triage"/>
			<string key="lifecycle:transition" value="complete"/>
			<string key="org:resource" value="C"/>
			<date key="time:timestamp" value="2014-01-01T00:00:00.000+10:00"/>
			<string key="Activity" value="ER Triage"/>
			<string key="org:group" value="C"/>
		</event>
		<event>
			<string key="concept:name" value="ER Sepsis Triage"/>
			<string key="lifecycle:transition" value="complete"/>
			<string key="org:resource" value="A"/>
			<date key="time:timestamp" value="2014-01-01T00:00:00.000+10:00"/>
			<string key="Activity" value="ER Sepsis Triage"/>
			<string key="org:group" value="A"/>
		</event>
		<event>
			<string key="concept:name" value="Leucocytes"/>
			<string key="lifecycle:transition" value="complete"/>
			<string key="org:resource" value="B"/>
			<date key="time:timestamp" value="2014-01-01T00:00:00.000+10:00"/>
			<string key="Activity" value="Leucocytes"/>
			<string key="Leucocytes" value="11.4"/>
			<string key="org:group" value="B"/>
		</event>
		<event>
			<string key="concept:name" value="CRP"/>
			<string key="lifecycle:transition" value="complete"/>
			<string key="org:resource" value="B"/>
			<date key="time:timestamp" value="2014-01-01T00:00:00.000+10:00"/>
			<string key="Activity" value="CRP"/>
			<string key="CRP" value="74.0"/>
			<string key="org:group" value="B"/>
		</event>
		<event>
			<string key="concept:name" value="LacticAcid"/>
			<string key="lifecycle:transition" value="complete"/>
			<string key="org:resource" value="B"/>
			<date key="time:timestamp" value="2014-01-01T00:00:00.000+10:00"/>
			<string key="Activity" value="LacticAcid"/>
			<string key="LacticAcid" value="3.2"/>
			<string key="org:group" value="B"/>
		</event>
	</trace>
	<trace>
		<string key="concept:name" value="QA"/>
		<string key="variant" value="Variant 93"/>
		<int key="variant-index" value="93"/>
		<string key="creator" value="Fluxicon Disco"/>
		<event>
			<string key="concept:name" value="ER Registration"/>
			<string key="lifecycle:transition" value="complete"/>
			<string key="org:resource" value="A"/>
			<date key="time:timestamp" value="2014-01-01T00:00:00.000+10:00"/>
			<string key="Activity" value="ER Registration"/>
			<string key="Age" value="90"/>
			<string key="Diagnose" value="Q"/>
			<string key="DiagnosticArtAstrup" value="true"/>
			<string key="DiagnosticBlood" value="true"/>
			<string key="DiagnosticECG" value="true"/>
			<string key="DiagnosticIC" value="true"/>
			<string key="DiagnosticLacticAcid" value="true"/>
			<string key="DiagnosticLiquor" value="false"/>
			<string key="DiagnosticOther" value="false"/>
			<string key="DiagnosticSputum" value="false"/>
			<string key="DiagnosticUrinaryCulture" value="true"/>
			<string key="DiagnosticUrinarySediment" value="true"/>
			<string key="DiagnosticXthorax" value="true"/>
			<string key="DisfuncOrg" value="false"/>
			<string key="Hypotensie" value="false"/>
			<string key="Hypoxie" value="false"/>
			<string key="InfectionSuspected" value="true"/>
			<string key="Infusion" value="true"/>
			<string key="Oligurie" value="false"/>
			<string key="SIRSCritHeartRate" value="true"/>
			<string key="SIRSCritLeucos" value="false"/>
			<string key="SIRSCritTachypnea" value="true"/>
			<string key="SIRSCritTemperature" value="true"/>
			<string key="SIRSCriteria2OrMore" value="true"/>
			<string key="org:group" value="A"/>
		</event>
		<event>
			<string key="concept:name" value="ER Triage"/>
			<string key="lifecycle:transition" value="complete"/>
			<string key="org:resource" value="C"/>
			<date key="time:timestamp" value="2014-01-01T00:00:00.000+10:00"/>
			<string key="Activity" value="ER Triage"/>
			<string key="org:group" value="C"/>
		</event>
		<event>
			<string key="concept:name" value="ER Sepsis Triage"/>
			<string key="lifecycle:transition" value="complete"/>
			<string key="org:resource" value="A"/>
			<date key="time:timestamp" value="2014-01-01T00:00:00.000+10:00"/>
			<string key="Activity" value="ER Sepsis Triage"/>
			<string key="org:group" value="A"/>
		</event>
		<event>
			<string key="concept:name" value="IV Liquid"/>
			<string key="lifecycle:transition" value="complete"/>
			<string key="org:resource" value="A"/>
			<date key="time:timestamp" value="2014-01-01T00:00:00.000+10:00"/>
			<string key="Activity" value="IV Liquid"/>
			<string key="org:group" value="A"/>
		</event>
		<event>
			<string key="concept:name" value="Leucocytes"/>
			<string key="lifecycle:transition" value="complete"/>
			<string key="org:resource" value="B"/>
			<date key="time:timestamp" value="2014-01-01T00:00:00.000+10:00"/>
			<string key="Activity" value="Leucocytes"/>
			<string key="Leucocytes" value="17.7"/>
			<string key="org:group" value="B"/>
		</event>
		<event>
			<string key="concept:name" value="LacticAcid"/>
			<string key="lifecycle:transition" value="complete"/>
			<string key="org:resource" value="B"/>
			<date key="time:timestamp" value="2014-01-01T00:00:00.000+10:00"/>
			<string key="Activity" value="LacticAcid"/>
			<string key="LacticAcid" value="1.5"/>
			<string key="org:group" value="B"/>
		</event>
		<event>
			<string key="concept:name" value="CRP"/>
			<string key="lifecycle:transition" value="complete"/>
			<string key="org:resource" value="B"/>
			<date key="time:timestamp" value="2014-01-01T00:00:00.000+10:00"/>
			<string key="Activity" value="CRP"/>
			<string key="CRP" value="282.0"/>
			<string key="org:group" value="B"/>
		</event>
		<event>
			<string key="concept:name" value="IV Antibiotics"/>
			<string key="lifecycle:transition" value="complete"/>
			<string key="org:resource" value="A"/>
			<date key="time:timestamp" value="2014-01-01T00:00:00.000+10:00"/>
			<string key="Activity" value="IV Antibiotics"/>
			<string key="org:group" value="A"/>
		</event>
		<event>
			<string key="concept:name" value="Admission NC"/>
			<string key="lifecycle:transition" value="complete"/>
			<string key="org:resource" value="D"/>
			<date key="time:timestamp" value="2014-01-01T00:00:00.000+10:00"/>
			<string key="Activity" value="Admission NC"/>
			<string key="org:group" value="D"/>
		</event>
		<event>
			<string key="concept:name" value="CRP"/>
			<string key="lifecycle:transition" value="complete"/>
			<string key="org:resource" value="B"/>
			<date key="time:timestamp" value="2014-01-01T00:00:00.000+10:00"/>
			<string key="Activity" value="CRP"/>
			<string key="CRP" value="399.0"/>
			<string key="org:group" value="B"/>
		</event>
		<event>
			<string key="concept:name" value="Leucocytes"/>
			<string key="lifecycle:transition" value="complete"/>
			<string key="org:resource" value="B"/>
			<date key="time:timestamp" value="2014-01-01T00:00:00.000+10:00"/>
			<string key="Activity" value="Leucocytes"/>
			<string key="Leucocytes" value="14.6"/>
			<string key="org:group" value="B"/>
		</event>
		<event>
			<string key="concept:name" value="CRP"/>
			<string key="lifecycle:transition" value="complete"/>
			<string key="org:resource" value="B"/>
			<date key="time:timestamp" value="2014-01-01T00:00:00.000+10:00"/>
			<string key="Activity" value="CRP"/>
			<string key="CRP" value="223.0"/>
			<string key="org:group" value="B"/>
		</event>
		<event>
			<string key="concept:name" value="Leucocytes"/>
			<string key="lifecycle:transition" value="complete"/>
			<string key="org:resource" value="B"/>
			<date key="time:timestamp" value="2014-01-01T00:00:00.000+10:00"/>
			<string key="Activity" value="Leucocytes"/>
			<string key="Leucocytes" value="8.5"/>
			<string key="org:group" value="B"/>
		</event>
		<event>
			<string key="concept:name" value="Release D"/>
			<string key="lifecycle:transition" value="complete"/>
			<string key="org:resource" value="E"/>
			<date key="time:timestamp" value="2014-01-01T00:00:00.000+10:00"/>
			<string key="Activity" value="Release D"/>
			<string key="org:group" value="E"/>
		</event>
	</trace>
	<trace>
		<string key="concept:name" value="RA"/>
		<string key="variant" value="Variant 1"/>
		<int key="variant-index" value="1"/>
		<string key="creator" value="Fluxicon Disco"/>
		<event>
			<string key="concept:name" value="ER Registration"/>
			<string key="lifecycle:transition" value="complete"/>
			<string key="org:resource" value="A"/>
			<date key="time:timestamp" value="2014-01-01T00:00:00.000+10:00"/>
			<string key="Activity" value="ER Registration"/>
			<string key="Age" value="45"/>
			<string key="DiagnosticArtAstrup" value="false"/>
			<string key="DiagnosticBlood" value="false"/>
			<string key="DiagnosticECG" value="false"/>
			<string key="DiagnosticIC" value="false"/>
			<string key="DiagnosticLacticAcid" value="false"/>
			<string key="DiagnosticLiquor" value="false"/>
			<string key="DiagnosticOther" value="false"/>
			<string key="DiagnosticSputum" value="false"/>
			<string key="DiagnosticUrinaryCulture" value="false"/>
			<string key="DiagnosticUrinarySediment" value="false"/>
			<string key="DiagnosticXthorax" value="false"/>
			<string key="DisfuncOrg" value="false"/>
			<string key="Hypotensie" value="false"/>
			<string key="Hypoxie" value="false"/>
			<string key="InfectionSuspected" value="false"/>
			<string key="Infusion" value="false"/>
			<string key="Oligurie" value="false"/>
			<string key="SIRSCritHeartRate" value="false"/>
			<string key="SIRSCritLeucos" value="false"/>
			<string key="SIRSCritTachypnea" value="false"/>
			<string key="SIRSCritTemperature" value="false"/>
			<string key="SIRSCriteria2OrMore" value="false"/>
			<string key="org:group" value="A"/>
		</event>
		<event>
			<string key="concept:name" value="ER Triage"/>
			<string key="lifecycle:transition" value="complete"/>
			<string key="org:resource" value="C"/>
			<date key="time:timestamp" value="2014-01-01T00:00:00.000+10:00"/>
			<string key="Activity" value="ER Triage"/>
			<string key="org:group" value="C"/>
		</event>
		<event>
			<string key="concept:name" value="ER Sepsis Triage"/>
			<string key="lifecycle:transition" value="complete"/>
			<string key="org:resource" value="A"/>
			<date key="time:timestamp" value="2014-01-01T00:00:00.000+10:00"/>
			<string key="Activity" value="ER Sepsis Triage"/>
			<string key="org:group" value="A"/>
		</event>
	</trace>
	<trace>
		<string key="concept:name" value="SA"/>
		<string key="variant" value="Variant 94"/>
		<int key="variant-index" value="94"/>
		<string key="creator" value="Fluxicon Disco"/>
		<event>
			<string key="concept:name" value="ER Registration"/>
			<string key="lifecycle:transition" value="complete"/>
			<string key="org:resource" value="L"/>
			<date key="time:timestamp" value="2014-01-01T00:00:00.000+10:00"/>
			<string key="Activity" value="ER Registration"/>
			<string key="Age" value="45"/>
			<string key="Diagnose" value="R"/>
			<string key="DiagnosticArtAstrup" value="false"/>
			<string key="DiagnosticBlood" value="true"/>
			<string key="DiagnosticECG" value="true"/>
			<string key="DiagnosticIC" value="true"/>
			<string key="DiagnosticLacticAcid" value="true"/>
			<string key="DiagnosticLiquor" value="false"/>
			<string key="DiagnosticOther" value="false"/>
			<string key="DiagnosticSputum" value="false"/>
			<string key="DiagnosticUrinaryCulture" value="true"/>
			<string key="DiagnosticUrinarySediment" value="true"/>
			<string key="DiagnosticXthorax" value="true"/>
			<string key="DisfuncOrg" value="false"/>
			<string key="Hypotensie" value="false"/>
			<string key="Hypoxie" value="false"/>
			<string key="InfectionSuspected" value="true"/>
			<string key="Infusion" value="true"/>
			<string key="Oligurie" value="false"/>
			<string key="SIRSCritHeartRate" value="true"/>
			<string key="SIRSCritLeucos" value="false"/>
			<string key="SIRSCritTachypnea" value="true"/>
			<string key="SIRSCritTemperature" value="true"/>
			<string key="SIRSCriteria2OrMore" value="true"/>
			<string key="org:group" value="L"/>
		</event>
		<event>
			<string key="concept:name" value="ER Triage"/>
			<string key="lifecycle:transition" value="complete"/>
			<string key="org:resource" value="C"/>
			<date key="time:timestamp" value="2014-01-01T00:00:00.000+10:00"/>
			<string key="Activity" value="ER Triage"/>
			<string key="org:group" value="C"/>
		</event>
		<event>
			<string key="concept:name" value="ER Sepsis Triage"/>
			<string key="lifecycle:transition" value="complete"/>
			<string key="org:resource" value="L"/>
			<date key="time:timestamp" value="2014-01-01T00:00:00.000+10:00"/>
			<string key="Activity" value="ER Sepsis Triage"/>
			<string key="org:group" value="L"/>
		</event>
		<event>
			<string key="concept:name" value="IV Liquid"/>
			<string key="lifecycle:transition" value="complete"/>
			<string key="org:resource" value="L"/>
			<date key="time:timestamp" value="2014-01-01T00:00:00.000+10:00"/>
			<string key="Activity" value="IV Liquid"/>
			<string key="org:group" value="L"/>
		</event>
		<event>
			<string key="concept:name" value="CRP"/>
			<string key="lifecycle:transition" value="complete"/>
			<string key="org:resource" value="B"/>
			<date key="time:timestamp" value="2014-01-01T00:00:00.000+10:00"/>
			<string key="Activity" value="CRP"/>
			<string key="CRP" value="230.0"/>
			<string key="org:group" value="B"/>
		</event>
		<event>
			<string key="concept:name" value="LacticAcid"/>
			<string key="lifecycle:transition" value="complete"/>
			<string key="org:resource" value="B"/>
			<date key="time:timestamp" value="2014-01-01T00:00:00.000+10:00"/>
			<string key="Activity" value="LacticAcid"/>
			<string key="LacticAcid" value="1.2"/>
			<string key="org:group" value="B"/>
		</event>
		<event>
			<string key="concept:name" value="Leucocytes"/>
			<string key="lifecycle:transition" value="complete"/>
			<string key="org:resource" value="B"/>
			<date key="time:timestamp" value="2014-01-01T00:00:00.000+10:00"/>
			<string key="Activity" value="Leucocytes"/>
			<string key="Leucocytes" value="14.3"/>
			<string key="org:group" value="B"/>
		</event>
		<event>
			<string key="concept:name" value="IV Antibiotics"/>
			<string key="lifecycle:transition" value="complete"/>
			<string key="org:resource" value="L"/>
			<date key="time:timestamp" value="2014-01-01T00:00:00.000+10:00"/>
			<string key="Activity" value="IV Antibiotics"/>
			<string key="org:group" value="L"/>
		</event>
		<event>
			<string key="concept:name" value="Admission NC"/>
			<string key="lifecycle:transition" value="complete"/>
			<string key="org:resource" value="M"/>
			<date key="time:timestamp" value="2014-01-01T00:00:00.000+10:00"/>
			<string key="Activity" value="Admission NC"/>
			<string key="org:group" value="M"/>
		</event>
		<event>
			<string key="concept:name" value="CRP"/>
			<string key="lifecycle:transition" value="complete"/>
			<string key="org:resource" value="B"/>
			<date key="time:timestamp" value="2014-01-01T00:00:00.000+10:00"/>
			<string key="Activity" value="CRP"/>
			<string key="CRP" value="214.0"/>
			<string key="org:group" value="B"/>
		</event>
		<event>
			<string key="concept:name" value="Leucocytes"/>
			<string key="lifecycle:transition" value="complete"/>
			<string key="org:resource" value="B"/>
			<date key="time:timestamp" value="2014-01-01T00:00:00.000+10:00"/>
			<string key="Activity" value="Leucocytes"/>
			<string key="Leucocytes" value="9.0"/>
			<string key="org:group" value="B"/>
		</event>
		<event>
			<string key="concept:name" value="CRP"/>
			<string key="lifecycle:transition" value="complete"/>
			<string key="org:resource" value="B"/>
			<date key="time:timestamp" value="2014-01-01T00:00:00.000+10:00"/>
			<string key="Activity" value="CRP"/>
			<string key="CRP" value="93.0"/>
			<string key="org:group" value="B"/>
		</event>
		<event>
			<string key="concept:name" value="Release A"/>
			<string key="lifecycle:transition" value="complete"/>
			<string key="org:resource" value="E"/>
			<date key="time:timestamp" value="2014-01-01T00:00:00.000+10:00"/>
			<string key="Activity" value="Release A"/>
			<string key="org:group" value="E"/>
		</event>
		<event>
			<string key="concept:name" value="Return ER"/>
			<string key="lifecycle:transition" value="complete"/>
			<string key="org:resource" value="?"/>
			<date key="time:timestamp" value="2014-01-01T00:00:00.000+10:00"/>
			<string key="Activity" value="Return ER"/>
			<string key="org:group" value="?"/>
		</event>
	</trace>
	<trace>
		<string key="concept:name" value="TA"/>
		<string key="variant" value="Variant 95"/>
		<int key="variant-index" value="95"/>
		<string key="creator" value="Fluxicon Disco"/>
		<event>
			<string key="concept:name" value="ER Registration"/>
			<string key="lifecycle:transition" value="complete"/>
			<string key="org:resource" value="A"/>
			<date key="time:timestamp" value="2014-01-01T00:00:00.000+10:00"/>
			<string key="Activity" value="ER Registration"/>
			<string key="Age" value="80"/>
			<string key="Diagnose" value="C"/>
			<string key="DiagnosticArtAstrup" value="false"/>
			<string key="DiagnosticBlood" value="false"/>
			<string key="DiagnosticECG" value="false"/>
			<string key="DiagnosticIC" value="false"/>
			<string key="DiagnosticLacticAcid" value="false"/>
			<string key="DiagnosticLiquor" value="false"/>
			<string key="DiagnosticOther" value="false"/>
			<string key="DiagnosticSputum" value="false"/>
			<string key="DiagnosticUrinaryCulture" value="false"/>
			<string key="DiagnosticUrinarySediment" value="false"/>
			<string key="DiagnosticXthorax" value="false"/>
			<string key="DisfuncOrg" value="false"/>
			<string key="Hypotensie" value="false"/>
			<string key="Hypoxie" value="false"/>
			<string key="InfectionSuspected" value="false"/>
			<string key="Infusion" value="false"/>
			<string key="Oligurie" value="false"/>
			<string key="SIRSCritHeartRate" value="false"/>
			<string key="SIRSCritLeucos" value="false"/>
			<string key="SIRSCritTachypnea" value="false"/>
			<string key="SIRSCritTemperature" value="false"/>
			<string key="SIRSCriteria2OrMore" value="false"/>
			<string key="org:group" value="A"/>
		</event>
		<event>
			<string key="concept:name" value="ER Triage"/>
			<string key="lifecycle:transition" value="complete"/>
			<string key="org:resource" value="C"/>
			<date key="time:timestamp" value="2014-01-01T00:00:00.000+10:00"/>
			<string key="Activity" value="ER Triage"/>
			<string key="org:group" value="C"/>
		</event>
		<event>
			<string key="concept:name" value="ER Sepsis Triage"/>
			<string key="lifecycle:transition" value="complete"/>
			<string key="org:resource" value="A"/>
			<date key="time:timestamp" value="2014-01-01T00:00:00.000+10:00"/>
			<string key="Activity" value="ER Sepsis Triage"/>
			<string key="org:group" value="A"/>
		</event>
		<event>
			<string key="concept:name" value="CRP"/>
			<string key="lifecycle:transition" value="complete"/>
			<string key="org:resource" value="B"/>
			<date key="time:timestamp" value="2014-01-01T00:00:00.000+10:00"/>
			<string key="Activity" value="CRP"/>
			<string key="CRP" value="140.0"/>
			<string key="org:group" value="B"/>
		</event>
		<event>
			<string key="concept:name" value="Leucocytes"/>
			<string key="lifecycle:transition" value="complete"/>
			<string key="org:resource" value="B"/>
			<date key="time:timestamp" value="2014-01-01T00:00:00.000+10:00"/>
			<string key="Activity" value="Leucocytes"/>
			<string key="Leucocytes" value="15.2"/>
			<string key="org:group" value="B"/>
		</event>
		<event>
			<string key="concept:name" value="Admission NC"/>
			<string key="lifecycle:transition" value="complete"/>
			<string key="org:resource" value="O"/>
			<date key="time:timestamp" value="2014-01-01T00:00:00.000+10:00"/>
			<string key="Activity" value="Admission NC"/>
			<string key="org:group" value="O"/>
		</event>
		<event>
			<string key="concept:name" value="CRP"/>
			<string key="lifecycle:transition" value="complete"/>
			<string key="org:resource" value="B"/>
			<date key="time:timestamp" value="2014-01-01T00:00:00.000+10:00"/>
			<string key="Activity" value="CRP"/>
			<string key="CRP" value="169.0"/>
			<string key="org:group" value="B"/>
		</event>
		<event>
			<string key="concept:name" value="Leucocytes"/>
			<string key="lifecycle:transition" value="complete"/>
			<string key="org:resource" value="B"/>
			<date key="time:timestamp" value="2014-01-01T00:00:00.000+10:00"/>
			<string key="Activity" value="Leucocytes"/>
			<string key="Leucocytes" value="12.4"/>
			<string key="org:group" value="B"/>
		</event>
		<event>
			<string key="concept:name" value="CRP"/>
			<string key="lifecycle:transition" value="complete"/>
			<string key="org:resource" value="B"/>
			<date key="time:timestamp" value="2014-01-01T00:00:00.000+10:00"/>
			<string key="Activity" value="CRP"/>
			<string key="CRP" value="149.0"/>
			<string key="org:group" value="B"/>
		</event>
		<event>
			<string key="concept:name" value="Release A"/>
			<string key="lifecycle:transition" value="complete"/>
			<string key="org:resource" value="E"/>
			<date key="time:timestamp" value="2014-01-01T00:00:00.000+10:00"/>
			<string key="Activity" value="Release A"/>
			<string key="org:group" value="E"/>
		</event>
	</trace>
	<trace>
		<string key="concept:name" value="UA"/>
		<string key="variant" value="Variant 96"/>
		<int key="variant-index" value="96"/>
		<string key="creator" value="Fluxicon Disco"/>
		<event>
			<string key="concept:name" value="ER Registration"/>
			<string key="lifecycle:transition" value="complete"/>
			<string key="org:resource" value="A"/>
			<date key="time:timestamp" value="2014-01-01T00:00:00.000+10:00"/>
			<string key="Activity" value="ER Registration"/>
			<string key="Age" value="85"/>
			<string key="Diagnose" value="E"/>
			<string key="DiagnosticArtAstrup" value="false"/>
			<string key="DiagnosticBlood" value="true"/>
			<string key="DiagnosticECG" value="true"/>
			<string key="DiagnosticIC" value="true"/>
			<string key="DiagnosticLacticAcid" value="true"/>
			<string key="DiagnosticLiquor" value="false"/>
			<string key="DiagnosticOther" value="false"/>
			<string key="DiagnosticSputum" value="false"/>
			<string key="DiagnosticUrinaryCulture" value="true"/>
			<string key="DiagnosticUrinarySediment" value="true"/>
			<string key="DiagnosticXthorax" value="true"/>
			<string key="DisfuncOrg" value="false"/>
			<string key="Hypotensie" value="false"/>
			<string key="Hypoxie" value="false"/>
			<string key="InfectionSuspected" value="true"/>
			<string key="Infusion" value="true"/>
			<string key="Oligurie" value="false"/>
			<string key="SIRSCritHeartRate" value="true"/>
			<string key="SIRSCritLeucos" value="false"/>
			<string key="SIRSCritTachypnea" value="false"/>
			<string key="SIRSCritTemperature" value="true"/>
			<string key="SIRSCriteria2OrMore" value="true"/>
			<string key="org:group" value="A"/>
		</event>
		<event>
			<string key="concept:name" value="ER Triage"/>
			<string key="lifecycle:transition" value="complete"/>
			<string key="org:resource" value="C"/>
			<date key="time:timestamp" value="2014-01-01T00:00:00.000+10:00"/>
			<string key="Activity" value="ER Triage"/>
			<string key="org:group" value="C"/>
		</event>
		<event>
			<string key="concept:name" value="ER Sepsis Triage"/>
			<string key="lifecycle:transition" value="complete"/>
			<string key="org:resource" value="A"/>
			<date key="time:timestamp" value="2014-01-01T00:00:00.000+10:00"/>
			<string key="Activity" value="ER Sepsis Triage"/>
			<string key="org:group" value="A"/>
		</event>
		<event>
			<string key="concept:name" value="LacticAcid"/>
			<string key="lifecycle:transition" value="complete"/>
			<string key="org:resource" value="B"/>
			<date key="time:timestamp" value="2014-01-01T00:00:00.000+10:00"/>
			<string key="Activity" value="LacticAcid"/>
			<string key="LacticAcid" value="3.4"/>
			<string key="org:group" value="B"/>
		</event>
		<event>
			<string key="concept:name" value="Leucocytes"/>
			<string key="lifecycle:transition" value="complete"/>
			<string key="org:resource" value="B"/>
			<date key="time:timestamp" value="2014-01-01T00:00:00.000+10:00"/>
			<string key="Activity" value="Leucocytes"/>
			<string key="Leucocytes" value="8.0"/>
			<string key="org:group" value="B"/>
		</event>
		<event>
			<string key="concept:name" value="CRP"/>
			<string key="lifecycle:transition" value="complete"/>
			<string key="org:resource" value="B"/>
			<date key="time:timestamp" value="2014-01-01T00:00:00.000+10:00"/>
			<string key="Activity" value="CRP"/>
			<string key="CRP" value="10.0"/>
			<string key="org:group" value="B"/>
		</event>
		<event>
			<string key="concept:name" value="IV Liquid"/>
			<string key="lifecycle:transition" value="complete"/>
			<string key="org:resource" value="A"/>
			<date key="time:timestamp" value="2014-01-01T00:00:00.000+10:00"/>
			<string key="Activity" value="IV Liquid"/>
			<string key="org:group" value="A"/>
		</event>
		<event>
			<string key="concept:name" value="IV Antibiotics"/>
			<string key="lifecycle:transition" value="complete"/>
			<string key="org:resource" value="A"/>
			<date key="time:timestamp" value="2014-01-01T00:00:00.000+10:00"/>
			<string key="Activity" value="IV Antibiotics"/>
			<string key="org:group" value="A"/>
		</event>
		<event>
			<string key="concept:name" value="Admission NC"/>
			<string key="lifecycle:transition" value="complete"/>
			<string key="org:resource" value="I"/>
			<date key="time:timestamp" value="2014-01-01T00:00:00.000+10:00"/>
			<string key="Activity" value="Admission NC"/>
			<string key="org:group" value="I"/>
		</event>
		<event>
			<string key="concept:name" value="LacticAcid"/>
			<string key="lifecycle:transition" value="complete"/>
			<string key="org:resource" value="B"/>
			<date key="time:timestamp" value="2014-01-01T00:00:00.000+10:00"/>
			<string key="Activity" value="LacticAcid"/>
			<string key="LacticAcid" value="1.6"/>
			<string key="org:group" value="B"/>
		</event>
		<event>
			<string key="concept:name" value="Release A"/>
			<string key="lifecycle:transition" value="complete"/>
			<string key="org:resource" value="E"/>
			<date key="time:timestamp" value="2014-01-01T00:00:00.000+10:00"/>
			<string key="Activity" value="Release A"/>
			<string key="org:group" value="E"/>
		</event>
	</trace>
	<trace>
		<string key="concept:name" value="VA"/>
		<string key="variant" value="Variant 97"/>
		<int key="variant-index" value="97"/>
		<string key="creator" value="Fluxicon Disco"/>
		<event>
			<string key="concept:name" value="ER Registration"/>
			<string key="lifecycle:transition" value="complete"/>
			<string key="org:resource" value="A"/>
			<date key="time:timestamp" value="2014-01-01T00:00:00.000+10:00"/>
			<string key="Activity" value="ER Registration"/>
			<string key="Age" value="90"/>
			<string key="Diagnose" value="C"/>
			<string key="DiagnosticArtAstrup" value="true"/>
			<string key="DiagnosticBlood" value="true"/>
			<string key="DiagnosticECG" value="true"/>
			<string key="DiagnosticIC" value="true"/>
			<string key="DiagnosticLacticAcid" value="true"/>
			<string key="DiagnosticLiquor" value="false"/>
			<string key="DiagnosticOther" value="false"/>
			<string key="DiagnosticSputum" value="false"/>
			<string key="DiagnosticUrinaryCulture" value="true"/>
			<string key="DiagnosticUrinarySediment" value="true"/>
			<string key="DiagnosticXthorax" value="true"/>
			<string key="DisfuncOrg" value="false"/>
			<string key="Hypotensie" value="false"/>
			<string key="Hypoxie" value="false"/>
			<string key="InfectionSuspected" value="true"/>
			<string key="Infusion" value="true"/>
			<string key="Oligurie" value="false"/>
			<string key="SIRSCritHeartRate" value="true"/>
			<string key="SIRSCritLeucos" value="false"/>
			<string key="SIRSCritTachypnea" value="true"/>
			<string key="SIRSCritTemperature" value="true"/>
			<string key="SIRSCriteria2OrMore" value="true"/>
			<string key="org:group" value="A"/>
		</event>
		<event>
			<string key="concept:name" value="ER Triage"/>
			<string key="lifecycle:transition" value="complete"/>
			<string key="org:resource" value="C"/>
			<date key="time:timestamp" value="2014-01-01T00:00:00.000+10:00"/>
			<string key="Activity" value="ER Triage"/>
			<string key="org:group" value="C"/>
		</event>
		<event>
			<string key="concept:name" value="ER Sepsis Triage"/>
			<string key="lifecycle:transition" value="complete"/>
			<string key="org:resource" value="A"/>
			<date key="time:timestamp" value="2014-01-01T00:00:00.000+10:00"/>
			<string key="Activity" value="ER Sepsis Triage"/>
			<string key="org:group" value="A"/>
		</event>
		<event>
			<string key="concept:name" value="CRP"/>
			<string key="lifecycle:transition" value="complete"/>
			<string key="org:resource" value="B"/>
			<date key="time:timestamp" value="2014-01-01T00:00:00.000+10:00"/>
			<string key="Activity" value="CRP"/>
			<string key="org:group" value="B"/>
		</event>
		<event>
			<string key="concept:name" value="LacticAcid"/>
			<string key="lifecycle:transition" value="complete"/>
			<string key="org:resource" value="B"/>
			<date key="time:timestamp" value="2014-01-01T00:00:00.000+10:00"/>
			<string key="Activity" value="LacticAcid"/>
			<string key="LacticAcid" value="1.1"/>
			<string key="org:group" value="B"/>
		</event>
		<event>
			<string key="concept:name" value="Leucocytes"/>
			<string key="lifecycle:transition" value="complete"/>
			<string key="org:resource" value="B"/>
			<date key="time:timestamp" value="2014-01-01T00:00:00.000+10:00"/>
			<string key="Activity" value="Leucocytes"/>
			<string key="Leucocytes" value="5.0"/>
			<string key="org:group" value="B"/>
		</event>
		<event>
			<string key="concept:name" value="IV Liquid"/>
			<string key="lifecycle:transition" value="complete"/>
			<string key="org:resource" value="A"/>
			<date key="time:timestamp" value="2014-01-01T00:00:00.000+10:00"/>
			<string key="Activity" value="IV Liquid"/>
			<string key="org:group" value="A"/>
		</event>
		<event>
			<string key="concept:name" value="IV Antibiotics"/>
			<string key="lifecycle:transition" value="complete"/>
			<string key="org:resource" value="A"/>
			<date key="time:timestamp" value="2014-01-01T00:00:00.000+10:00"/>
			<string key="Activity" value="IV Antibiotics"/>
			<string key="org:group" value="A"/>
		</event>
		<event>
			<string key="concept:name" value="Admission NC"/>
			<string key="lifecycle:transition" value="complete"/>
			<string key="org:resource" value="G"/>
			<date key="time:timestamp" value="2014-01-01T00:00:00.000+10:00"/>
			<string key="Activity" value="Admission NC"/>
			<string key="org:group" value="G"/>
		</event>
		<event>
			<string key="concept:name" value="CRP"/>
			<string key="lifecycle:transition" value="complete"/>
			<string key="org:resource" value="B"/>
			<date key="time:timestamp" value="2014-01-01T00:00:00.000+10:00"/>
			<string key="Activity" value="CRP"/>
			<string key="CRP" value="67.0"/>
			<string key="org:group" value="B"/>
		</event>
		<event>
			<string key="concept:name" value="Leucocytes"/>
			<string key="lifecycle:transition" value="complete"/>
			<string key="org:resource" value="B"/>
			<date key="time:timestamp" value="2014-01-01T00:00:00.000+10:00"/>
			<string key="Activity" value="Leucocytes"/>
			<string key="Leucocytes" value="12.7"/>
			<string key="org:group" value="B"/>
		</event>
		<event>
			<string key="concept:name" value="Admission NC"/>
			<string key="lifecycle:transition" value="complete"/>
			<string key="org:resource" value="O"/>
			<date key="time:timestamp" value="2014-01-01T00:00:00.000+10:00"/>
			<string key="Activity" value="Admission NC"/>
			<string key="org:group" value="O"/>
		</event>
		<event>
			<string key="concept:name" value="Release A"/>
			<string key="lifecycle:transition" value="complete"/>
			<string key="org:resource" value="E"/>
			<date key="time:timestamp" value="2014-01-01T00:00:00.000+10:00"/>
			<string key="Activity" value="Release A"/>
			<string key="org:group" value="E"/>
		</event>
	</trace>
	<trace>
		<string key="concept:name" value="WA"/>
		<string key="variant" value="Variant 98"/>
		<int key="variant-index" value="98"/>
		<string key="creator" value="Fluxicon Disco"/>
		<event>
			<string key="concept:name" value="ER Registration"/>
			<string key="lifecycle:transition" value="complete"/>
			<string key="org:resource" value="A"/>
			<date key="time:timestamp" value="2014-01-01T00:00:00.000+10:00"/>
			<string key="Activity" value="ER Registration"/>
			<string key="Age" value="85"/>
			<string key="Diagnose" value="S"/>
			<string key="DiagnosticArtAstrup" value="false"/>
			<string key="DiagnosticBlood" value="false"/>
			<string key="DiagnosticECG" value="false"/>
			<string key="DiagnosticIC" value="false"/>
			<string key="DiagnosticLacticAcid" value="false"/>
			<string key="DiagnosticLiquor" value="false"/>
			<string key="DiagnosticOther" value="false"/>
			<string key="DiagnosticSputum" value="false"/>
			<string key="DiagnosticUrinaryCulture" value="false"/>
			<string key="DiagnosticUrinarySediment" value="false"/>
			<string key="DiagnosticXthorax" value="false"/>
			<string key="DisfuncOrg" value="false"/>
			<string key="Hypotensie" value="false"/>
			<string key="Hypoxie" value="false"/>
			<string key="InfectionSuspected" value="false"/>
			<string key="Infusion" value="false"/>
			<string key="Oligurie" value="false"/>
			<string key="SIRSCritHeartRate" value="false"/>
			<string key="SIRSCritLeucos" value="false"/>
			<string key="SIRSCritTachypnea" value="false"/>
			<string key="SIRSCritTemperature" value="false"/>
			<string key="SIRSCriteria2OrMore" value="false"/>
			<string key="org:group" value="A"/>
		</event>
		<event>
			<string key="concept:name" value="ER Triage"/>
			<string key="lifecycle:transition" value="complete"/>
			<string key="org:resource" value="C"/>
			<date key="time:timestamp" value="2014-01-01T00:00:00.000+10:00"/>
			<string key="Activity" value="ER Triage"/>
			<string key="org:group" value="C"/>
		</event>
		<event>
			<string key="concept:name" value="ER Sepsis Triage"/>
			<string key="lifecycle:transition" value="complete"/>
			<string key="org:resource" value="A"/>
			<date key="time:timestamp" value="2014-01-01T00:00:00.000+10:00"/>
			<string key="Activity" value="ER Sepsis Triage"/>
			<string key="org:group" value="A"/>
		</event>
		<event>
			<string key="concept:name" value="CRP"/>
			<string key="lifecycle:transition" value="complete"/>
			<string key="org:resource" value="B"/>
			<date key="time:timestamp" value="2014-01-01T00:00:00.000+10:00"/>
			<string key="Activity" value="CRP"/>
			<string key="CRP" value="5.0"/>
			<string key="org:group" value="B"/>
		</event>
		<event>
			<string key="concept:name" value="Admission NC"/>
			<string key="lifecycle:transition" value="complete"/>
			<string key="org:resource" value="F"/>
			<date key="time:timestamp" value="2014-01-01T00:00:00.000+10:00"/>
			<string key="Activity" value="Admission NC"/>
			<string key="org:group" value="F"/>
		</event>
		<event>
			<string key="concept:name" value="Admission NC"/>
			<string key="lifecycle:transition" value="complete"/>
			<string key="org:resource" value="R"/>
			<date key="time:timestamp" value="2014-01-01T00:00:00.000+10:00"/>
			<string key="Activity" value="Admission NC"/>
			<string key="org:group" value="R"/>
		</event>
		<event>
			<string key="concept:name" value="Release A"/>
			<string key="lifecycle:transition" value="complete"/>
			<string key="org:resource" value="E"/>
			<date key="time:timestamp" value="2014-01-01T00:00:00.000+10:00"/>
			<string key="Activity" value="Release A"/>
			<string key="org:group" value="E"/>
		</event>
		<event>
			<string key="concept:name" value="Return ER"/>
			<string key="lifecycle:transition" value="complete"/>
			<string key="org:resource" value="?"/>
			<date key="time:timestamp" value="2014-01-01T00:00:00.000+10:00"/>
			<string key="Activity" value="Return ER"/>
			<string key="org:group" value="?"/>
		</event>
	</trace>
	<trace>
		<string key="concept:name" value="XA"/>
		<string key="variant" value="Variant 1"/>
		<int key="variant-index" value="1"/>
		<string key="creator" value="Fluxicon Disco"/>
		<event>
			<string key="concept:name" value="ER Registration"/>
			<string key="lifecycle:transition" value="complete"/>
			<string key="org:resource" value="A"/>
			<date key="time:timestamp" value="2014-01-01T00:00:00.000+10:00"/>
			<string key="Activity" value="ER Registration"/>
			<string key="Age" value="70"/>
			<string key="DiagnosticArtAstrup" value="false"/>
			<string key="DiagnosticBlood" value="false"/>
			<string key="DiagnosticECG" value="false"/>
			<string key="DiagnosticIC" value="false"/>
			<string key="DiagnosticLacticAcid" value="false"/>
			<string key="DiagnosticLiquor" value="false"/>
			<string key="DiagnosticOther" value="false"/>
			<string key="DiagnosticSputum" value="false"/>
			<string key="DiagnosticUrinaryCulture" value="false"/>
			<string key="DiagnosticUrinarySediment" value="false"/>
			<string key="DiagnosticXthorax" value="false"/>
			<string key="DisfuncOrg" value="false"/>
			<string key="Hypotensie" value="false"/>
			<string key="Hypoxie" value="false"/>
			<string key="InfectionSuspected" value="false"/>
			<string key="Infusion" value="false"/>
			<string key="Oligurie" value="false"/>
			<string key="SIRSCritHeartRate" value="false"/>
			<string key="SIRSCritLeucos" value="false"/>
			<string key="SIRSCritTachypnea" value="false"/>
			<string key="SIRSCritTemperature" value="false"/>
			<string key="SIRSCriteria2OrMore" value="false"/>
			<string key="org:group" value="A"/>
		</event>
		<event>
			<string key="concept:name" value="ER Triage"/>
			<string key="lifecycle:transition" value="complete"/>
			<string key="org:resource" value="C"/>
			<date key="time:timestamp" value="2014-01-01T00:00:00.000+10:00"/>
			<string key="Activity" value="ER Triage"/>
			<string key="org:group" value="C"/>
		</event>
		<event>
			<string key="concept:name" value="ER Sepsis Triage"/>
			<string key="lifecycle:transition" value="complete"/>
			<string key="org:resource" value="A"/>
			<date key="time:timestamp" value="2014-01-01T00:00:00.000+10:00"/>
			<string key="Activity" value="ER Sepsis Triage"/>
			<string key="org:group" value="A"/>
		</event>
	</trace>
	<trace>
		<string key="concept:name" value="YA"/>
		<string key="variant" value="Variant 5"/>
		<int key="variant-index" value="5"/>
		<string key="creator" value="Fluxicon Disco"/>
		<event>
			<string key="concept:name" value="ER Registration"/>
			<string key="lifecycle:transition" value="complete"/>
			<string key="org:resource" value="A"/>
			<date key="time:timestamp" value="2014-01-01T00:00:00.000+10:00"/>
			<string key="Activity" value="ER Registration"/>
			<string key="Age" value="90"/>
			<string key="DiagnosticArtAstrup" value="false"/>
			<string key="DiagnosticBlood" value="true"/>
			<string key="DiagnosticECG" value="true"/>
			<string key="DiagnosticIC" value="true"/>
			<string key="DiagnosticLacticAcid" value="true"/>
			<string key="DiagnosticLiquor" value="false"/>
			<string key="DiagnosticOther" value="false"/>
			<string key="DiagnosticSputum" value="false"/>
			<string key="DiagnosticUrinaryCulture" value="false"/>
			<string key="DiagnosticUrinarySediment" value="false"/>
			<string key="DiagnosticXthorax" value="true"/>
			<string key="DisfuncOrg" value="false"/>
			<string key="Hypotensie" value="false"/>
			<string key="Hypoxie" value="false"/>
			<string key="InfectionSuspected" value="true"/>
			<string key="Infusion" value="false"/>
			<string key="Oligurie" value="false"/>
			<string key="SIRSCritHeartRate" value="true"/>
			<string key="SIRSCritLeucos" value="false"/>
			<string key="SIRSCritTachypnea" value="true"/>
			<string key="SIRSCritTemperature" value="true"/>
			<string key="SIRSCriteria2OrMore" value="true"/>
			<string key="org:group" value="A"/>
		</event>
		<event>
			<string key="concept:name" value="ER Triage"/>
			<string key="lifecycle:transition" value="complete"/>
			<string key="org:resource" value="C"/>
			<date key="time:timestamp" value="2014-01-01T00:00:00.000+10:00"/>
			<string key="Activity" value="ER Triage"/>
			<string key="org:group" value="C"/>
		</event>
		<event>
			<string key="concept:name" value="ER Sepsis Triage"/>
			<string key="lifecycle:transition" value="complete"/>
			<string key="org:resource" value="A"/>
			<date key="time:timestamp" value="2014-01-01T00:00:00.000+10:00"/>
			<string key="Activity" value="ER Sepsis Triage"/>
			<string key="org:group" value="A"/>
		</event>
		<event>
			<string key="concept:name" value="Leucocytes"/>
			<string key="lifecycle:transition" value="complete"/>
			<string key="org:resource" value="B"/>
			<date key="time:timestamp" value="2014-01-01T00:00:00.000+10:00"/>
			<string key="Activity" value="Leucocytes"/>
			<string key="Leucocytes" value="20.4"/>
			<string key="org:group" value="B"/>
		</event>
		<event>
			<string key="concept:name" value="CRP"/>
			<string key="lifecycle:transition" value="complete"/>
			<string key="org:resource" value="B"/>
			<date key="time:timestamp" value="2014-01-01T00:00:00.000+10:00"/>
			<string key="Activity" value="CRP"/>
			<string key="CRP" value="69.0"/>
			<string key="org:group" value="B"/>
		</event>
		<event>
			<string key="concept:name" value="LacticAcid"/>
			<string key="lifecycle:transition" value="complete"/>
			<string key="org:resource" value="B"/>
			<date key="time:timestamp" value="2014-01-01T00:00:00.000+10:00"/>
			<string key="Activity" value="LacticAcid"/>
			<string key="LacticAcid" value="2.0"/>
			<string key="org:group" value="B"/>
		</event>
	</trace>
	<trace>
		<string key="concept:name" value="ZA"/>
		<string key="variant" value="Variant 4"/>
		<int key="variant-index" value="4"/>
		<string key="creator" value="Fluxicon Disco"/>
		<event>
			<string key="concept:name" value="ER Registration"/>
			<string key="lifecycle:transition" value="complete"/>
			<string key="org:resource" value="A"/>
			<date key="time:timestamp" value="2014-01-01T00:00:00.000+10:00"/>
			<string key="Activity" value="ER Registration"/>
			<string key="Age" value="90"/>
			<string key="DiagnosticArtAstrup" value="false"/>
			<string key="DiagnosticBlood" value="true"/>
			<string key="DiagnosticECG" value="true"/>
			<string key="DiagnosticIC" value="true"/>
			<string key="DiagnosticLacticAcid" value="true"/>
			<string key="DiagnosticLiquor" value="false"/>
			<string key="DiagnosticOther" value="false"/>
			<string key="DiagnosticSputum" value="false"/>
			<string key="DiagnosticUrinaryCulture" value="true"/>
			<string key="DiagnosticUrinarySediment" value="true"/>
			<string key="DiagnosticXthorax" value="true"/>
			<string key="DisfuncOrg" value="false"/>
			<string key="Hypotensie" value="false"/>
			<string key="Hypoxie" value="false"/>
			<string key="InfectionSuspected" value="true"/>
			<string key="Infusion" value="true"/>
			<string key="Oligurie" value="false"/>
			<string key="SIRSCritHeartRate" value="true"/>
			<string key="SIRSCritLeucos" value="false"/>
			<string key="SIRSCritTachypnea" value="false"/>
			<string key="SIRSCritTemperature" value="true"/>
			<string key="SIRSCriteria2OrMore" value="true"/>
			<string key="org:group" value="A"/>
		</event>
		<event>
			<string key="concept:name" value="ER Triage"/>
			<string key="lifecycle:transition" value="complete"/>
			<string key="org:resource" value="C"/>
			<date key="time:timestamp" value="2014-01-01T00:00:00.000+10:00"/>
			<string key="Activity" value="ER Triage"/>
			<string key="org:group" value="C"/>
		</event>
		<event>
			<string key="concept:name" value="ER Sepsis Triage"/>
			<string key="lifecycle:transition" value="complete"/>
			<string key="org:resource" value="A"/>
			<date key="time:timestamp" value="2014-01-01T00:00:00.000+10:00"/>
			<string key="Activity" value="ER Sepsis Triage"/>
			<string key="org:group" value="A"/>
		</event>
		<event>
			<string key="concept:name" value="CRP"/>
			<string key="lifecycle:transition" value="complete"/>
			<string key="org:resource" value="B"/>
			<date key="time:timestamp" value="2014-01-01T00:00:00.000+10:00"/>
			<string key="Activity" value="CRP"/>
			<string key="CRP" value="219.0"/>
			<string key="org:group" value="B"/>
		</event>
		<event>
			<string key="concept:name" value="LacticAcid"/>
			<string key="lifecycle:transition" value="complete"/>
			<string key="org:resource" value="B"/>
			<date key="time:timestamp" value="2014-01-01T00:00:00.000+10:00"/>
			<string key="Activity" value="LacticAcid"/>
			<string key="LacticAcid" value="1.3"/>
			<string key="org:group" value="B"/>
		</event>
		<event>
			<string key="concept:name" value="Leucocytes"/>
			<string key="lifecycle:transition" value="complete"/>
			<string key="org:resource" value="B"/>
			<date key="time:timestamp" value="2014-01-01T00:00:00.000+10:00"/>
			<string key="Activity" value="Leucocytes"/>
			<string key="Leucocytes" value="15.4"/>
			<string key="org:group" value="B"/>
		</event>
		<event>
			<string key="concept:name" value="IV Liquid"/>
			<string key="lifecycle:transition" value="complete"/>
			<string key="org:resource" value="A"/>
			<date key="time:timestamp" value="2014-01-01T00:00:00.000+10:00"/>
			<string key="Activity" value="IV Liquid"/>
			<string key="org:group" value="A"/>
		</event>
		<event>
			<string key="concept:name" value="IV Antibiotics"/>
			<string key="lifecycle:transition" value="complete"/>
			<string key="org:resource" value="A"/>
			<date key="time:timestamp" value="2014-01-01T00:00:00.000+10:00"/>
			<string key="Activity" value="IV Antibiotics"/>
			<string key="org:group" value="A"/>
		</event>
	</trace>
	<trace>
		<string key="concept:name" value="AB"/>
		<string key="variant" value="Variant 4"/>
		<int key="variant-index" value="4"/>
		<string key="creator" value="Fluxicon Disco"/>
		<event>
			<string key="concept:name" value="ER Registration"/>
			<string key="lifecycle:transition" value="complete"/>
			<string key="org:resource" value="A"/>
			<date key="time:timestamp" value="2014-01-01T00:00:00.000+10:00"/>
			<string key="Activity" value="ER Registration"/>
			<string key="Age" value="90"/>
			<string key="DiagnosticArtAstrup" value="true"/>
			<string key="DiagnosticBlood" value="true"/>
			<string key="DiagnosticECG" value="true"/>
			<string key="DiagnosticIC" value="true"/>
			<string key="DiagnosticLacticAcid" value="true"/>
			<string key="DiagnosticLiquor" value="false"/>
			<string key="DiagnosticOther" value="false"/>
			<string key="DiagnosticSputum" value="false"/>
			<string key="DiagnosticUrinaryCulture" value="true"/>
			<string key="DiagnosticUrinarySediment" value="true"/>
			<string key="DiagnosticXthorax" value="true"/>
			<string key="DisfuncOrg" value="false"/>
			<string key="Hypotensie" value="false"/>
			<string key="Hypoxie" value="false"/>
			<string key="InfectionSuspected" value="true"/>
			<string key="Infusion" value="true"/>
			<string key="Oligurie" value="false"/>
			<string key="SIRSCritHeartRate" value="true"/>
			<string key="SIRSCritLeucos" value="false"/>
			<string key="SIRSCritTachypnea" value="true"/>
			<string key="SIRSCritTemperature" value="true"/>
			<string key="SIRSCriteria2OrMore" value="true"/>
			<string key="org:group" value="A"/>
		</event>
		<event>
			<string key="concept:name" value="ER Triage"/>
			<string key="lifecycle:transition" value="complete"/>
			<string key="org:resource" value="C"/>
			<date key="time:timestamp" value="2014-01-01T00:00:00.000+10:00"/>
			<string key="Activity" value="ER Triage"/>
			<string key="org:group" value="C"/>
		</event>
		<event>
			<string key="concept:name" value="ER Sepsis Triage"/>
			<string key="lifecycle:transition" value="complete"/>
			<string key="org:resource" value="A"/>
			<date key="time:timestamp" value="2014-01-01T00:00:00.000+10:00"/>
			<string key="Activity" value="ER Sepsis Triage"/>
			<string key="org:group" value="A"/>
		</event>
		<event>
			<string key="concept:name" value="CRP"/>
			<string key="lifecycle:transition" value="complete"/>
			<string key="org:resource" value="B"/>
			<date key="time:timestamp" value="2014-01-01T00:00:00.000+10:00"/>
			<string key="Activity" value="CRP"/>
			<string key="CRP" value="48.0"/>
			<string key="org:group" value="B"/>
		</event>
		<event>
			<string key="concept:name" value="LacticAcid"/>
			<string key="lifecycle:transition" value="complete"/>
			<string key="org:resource" value="B"/>
			<date key="time:timestamp" value="2014-01-01T00:00:00.000+10:00"/>
			<string key="Activity" value="LacticAcid"/>
			<string key="LacticAcid" value="1.3"/>
			<string key="org:group" value="B"/>
		</event>
		<event>
			<string key="concept:name" value="Leucocytes"/>
			<string key="lifecycle:transition" value="complete"/>
			<string key="org:resource" value="B"/>
			<date key="time:timestamp" value="2014-01-01T00:00:00.000+10:00"/>
			<string key="Activity" value="Leucocytes"/>
			<string key="Leucocytes" value="15.7"/>
			<string key="org:group" value="B"/>
		</event>
		<event>
			<string key="concept:name" value="IV Liquid"/>
			<string key="lifecycle:transition" value="complete"/>
			<string key="org:resource" value="A"/>
			<date key="time:timestamp" value="2014-01-01T00:00:00.000+10:00"/>
			<string key="Activity" value="IV Liquid"/>
			<string key="org:group" value="A"/>
		</event>
		<event>
			<string key="concept:name" value="IV Antibiotics"/>
			<string key="lifecycle:transition" value="complete"/>
			<string key="org:resource" value="A"/>
			<date key="time:timestamp" value="2014-01-01T00:00:00.000+10:00"/>
			<string key="Activity" value="IV Antibiotics"/>
			<string key="org:group" value="A"/>
		</event>
	</trace>
	<trace>
		<string key="concept:name" value="BB"/>
		<string key="variant" value="Variant 14"/>
		<int key="variant-index" value="14"/>
		<string key="creator" value="Fluxicon Disco"/>
		<event>
			<string key="concept:name" value="ER Registration"/>
			<string key="lifecycle:transition" value="complete"/>
			<string key="org:resource" value="A"/>
			<date key="time:timestamp" value="2014-01-01T00:00:00.000+10:00"/>
			<string key="Activity" value="ER Registration"/>
			<string key="Age" value="35"/>
			<string key="DiagnosticArtAstrup" value="false"/>
			<string key="DiagnosticBlood" value="false"/>
			<string key="DiagnosticECG" value="false"/>
			<string key="DiagnosticIC" value="false"/>
			<string key="DiagnosticLacticAcid" value="false"/>
			<string key="DiagnosticLiquor" value="false"/>
			<string key="DiagnosticOther" value="false"/>
			<string key="DiagnosticSputum" value="false"/>
			<string key="DiagnosticUrinaryCulture" value="false"/>
			<string key="DiagnosticUrinarySediment" value="false"/>
			<string key="DiagnosticXthorax" value="false"/>
			<string key="DisfuncOrg" value="false"/>
			<string key="Hypotensie" value="false"/>
			<string key="Hypoxie" value="false"/>
			<string key="InfectionSuspected" value="false"/>
			<string key="Infusion" value="false"/>
			<string key="Oligurie" value="false"/>
			<string key="SIRSCritHeartRate" value="true"/>
			<string key="SIRSCritLeucos" value="false"/>
			<string key="SIRSCritTachypnea" value="true"/>
			<string key="SIRSCritTemperature" value="true"/>
			<string key="SIRSCriteria2OrMore" value="false"/>
			<string key="org:group" value="A"/>
		</event>
		<event>
			<string key="concept:name" value="ER Triage"/>
			<string key="lifecycle:transition" value="complete"/>
			<string key="org:resource" value="C"/>
			<date key="time:timestamp" value="2014-01-01T00:00:00.000+10:00"/>
			<string key="Activity" value="ER Triage"/>
			<string key="org:group" value="C"/>
		</event>
		<event>
			<string key="concept:name" value="ER Sepsis Triage"/>
			<string key="lifecycle:transition" value="complete"/>
			<string key="org:resource" value="A"/>
			<date key="time:timestamp" value="2014-01-01T00:00:00.000+10:00"/>
			<string key="Activity" value="ER Sepsis Triage"/>
			<string key="org:group" value="A"/>
		</event>
		<event>
			<string key="concept:name" value="CRP"/>
			<string key="lifecycle:transition" value="complete"/>
			<string key="org:resource" value="B"/>
			<date key="time:timestamp" value="2014-01-01T00:00:00.000+10:00"/>
			<string key="Activity" value="CRP"/>
			<string key="CRP" value="39.0"/>
			<string key="org:group" value="B"/>
		</event>
		<event>
			<string key="concept:name" value="LacticAcid"/>
			<string key="lifecycle:transition" value="complete"/>
			<string key="org:resource" value="B"/>
			<date key="time:timestamp" value="2014-01-01T00:00:00.000+10:00"/>
			<string key="Activity" value="LacticAcid"/>
			<string key="LacticAcid" value="2.0"/>
			<string key="org:group" value="B"/>
		</event>
		<event>
			<string key="concept:name" value="Leucocytes"/>
			<string key="lifecycle:transition" value="complete"/>
			<string key="org:resource" value="B"/>
			<date key="time:timestamp" value="2014-01-01T00:00:00.000+10:00"/>
			<string key="Activity" value="Leucocytes"/>
			<string key="Leucocytes" value="13.1"/>
			<string key="org:group" value="B"/>
		</event>
	</trace>
	<trace>
		<string key="concept:name" value="CB"/>
		<string key="variant" value="Variant 99"/>
		<int key="variant-index" value="99"/>
		<string key="creator" value="Fluxicon Disco"/>
		<event>
			<string key="concept:name" value="ER Registration"/>
			<string key="lifecycle:transition" value="complete"/>
			<string key="org:resource" value="A"/>
			<date key="time:timestamp" value="2014-01-01T00:00:00.000+10:00"/>
			<string key="Activity" value="ER Registration"/>
			<string key="Age" value="75"/>
			<string key="Diagnose" value="E"/>
			<string key="DiagnosticArtAstrup" value="true"/>
			<string key="DiagnosticBlood" value="true"/>
			<string key="DiagnosticECG" value="true"/>
			<string key="DiagnosticIC" value="true"/>
			<string key="DiagnosticLacticAcid" value="true"/>
			<string key="DiagnosticLiquor" value="false"/>
			<string key="DiagnosticOther" value="false"/>
			<string key="DiagnosticSputum" value="true"/>
			<string key="DiagnosticUrinaryCulture" value="true"/>
			<string key="DiagnosticUrinarySediment" value="true"/>
			<string key="DiagnosticXthorax" value="true"/>
			<string key="DisfuncOrg" value="false"/>
			<string key="Hypotensie" value="false"/>
			<string key="Hypoxie" value="false"/>
			<string key="InfectionSuspected" value="true"/>
			<string key="Infusion" value="true"/>
			<string key="Oligurie" value="false"/>
			<string key="SIRSCritHeartRate" value="true"/>
			<string key="SIRSCritLeucos" value="false"/>
			<string key="SIRSCritTachypnea" value="true"/>
			<string key="SIRSCritTemperature" value="true"/>
			<string key="SIRSCriteria2OrMore" value="true"/>
			<string key="org:group" value="A"/>
		</event>
		<event>
			<string key="concept:name" value="ER Triage"/>
			<string key="lifecycle:transition" value="complete"/>
			<string key="org:resource" value="C"/>
			<date key="time:timestamp" value="2014-01-01T00:00:00.000+10:00"/>
			<string key="Activity" value="ER Triage"/>
			<string key="org:group" value="C"/>
		</event>
		<event>
			<string key="concept:name" value="ER Sepsis Triage"/>
			<string key="lifecycle:transition" value="complete"/>
			<string key="org:resource" value="A"/>
			<date key="time:timestamp" value="2014-01-01T00:00:00.000+10:00"/>
			<string key="Activity" value="ER Sepsis Triage"/>
			<string key="org:group" value="A"/>
		</event>
		<event>
			<string key="concept:name" value="CRP"/>
			<string key="lifecycle:transition" value="complete"/>
			<string key="org:resource" value="B"/>
			<date key="time:timestamp" value="2014-01-01T00:00:00.000+10:00"/>
			<string key="Activity" value="CRP"/>
			<string key="CRP" value="136.0"/>
			<string key="org:group" value="B"/>
		</event>
		<event>
			<string key="concept:name" value="LacticAcid"/>
			<string key="lifecycle:transition" value="complete"/>
			<string key="org:resource" value="B"/>
			<date key="time:timestamp" value="2014-01-01T00:00:00.000+10:00"/>
			<string key="Activity" value="LacticAcid"/>
			<string key="LacticAcid" value="2.0"/>
			<string key="org:group" value="B"/>
		</event>
		<event>
			<string key="concept:name" value="Leucocytes"/>
			<string key="lifecycle:transition" value="complete"/>
			<string key="org:resource" value="B"/>
			<date key="time:timestamp" value="2014-01-01T00:00:00.000+10:00"/>
			<string key="Activity" value="Leucocytes"/>
			<string key="Leucocytes" value="18.4"/>
			<string key="org:group" value="B"/>
		</event>
		<event>
			<string key="concept:name" value="IV Liquid"/>
			<string key="lifecycle:transition" value="complete"/>
			<string key="org:resource" value="A"/>
			<date key="time:timestamp" value="2014-01-01T00:00:00.000+10:00"/>
			<string key="Activity" value="IV Liquid"/>
			<string key="org:group" value="A"/>
		</event>
		<event>
			<string key="concept:name" value="IV Antibiotics"/>
			<string key="lifecycle:transition" value="complete"/>
			<string key="org:resource" value="A"/>
			<date key="time:timestamp" value="2014-01-01T00:00:00.000+10:00"/>
			<string key="Activity" value="IV Antibiotics"/>
			<string key="org:group" value="A"/>
		</event>
		<event>
			<string key="concept:name" value="Admission NC"/>
			<string key="lifecycle:transition" value="complete"/>
			<string key="org:resource" value="G"/>
			<date key="time:timestamp" value="2014-01-01T00:00:00.000+10:00"/>
			<string key="Activity" value="Admission NC"/>
			<string key="org:group" value="G"/>
		</event>
		<event>
			<string key="concept:name" value="Admission NC"/>
			<string key="lifecycle:transition" value="complete"/>
			<string key="org:resource" value="O"/>
			<date key="time:timestamp" value="2014-01-01T00:00:00.000+10:00"/>
			<string key="Activity" value="Admission NC"/>
			<string key="org:group" value="O"/>
		</event>
		<event>
			<string key="concept:name" value="CRP"/>
			<string key="lifecycle:transition" value="complete"/>
			<string key="org:resource" value="B"/>
			<date key="time:timestamp" value="2014-01-01T00:00:00.000+10:00"/>
			<string key="Activity" value="CRP"/>
			<string key="CRP" value="184.0"/>
			<string key="org:group" value="B"/>
		</event>
		<event>
			<string key="concept:name" value="Leucocytes"/>
			<string key="lifecycle:transition" value="complete"/>
			<string key="org:resource" value="B"/>
			<date key="time:timestamp" value="2014-01-01T00:00:00.000+10:00"/>
			<string key="Activity" value="Leucocytes"/>
			<string key="Leucocytes" value="9.4"/>
			<string key="org:group" value="B"/>
		</event>
		<event>
			<string key="concept:name" value="CRP"/>
			<string key="lifecycle:transition" value="complete"/>
			<string key="org:resource" value="B"/>
			<date key="time:timestamp" value="2014-01-01T00:00:00.000+10:00"/>
			<string key="Activity" value="CRP"/>
			<string key="CRP" value="87.0"/>
			<string key="org:group" value="B"/>
		</event>
		<event>
			<string key="concept:name" value="Release A"/>
			<string key="lifecycle:transition" value="complete"/>
			<string key="org:resource" value="E"/>
			<date key="time:timestamp" value="2014-01-01T00:00:00.000+10:00"/>
			<string key="Activity" value="Release A"/>
			<string key="org:group" value="E"/>
		</event>
	</trace>
	<trace>
		<string key="concept:name" value="DB"/>
		<string key="variant" value="Variant 100"/>
		<int key="variant-index" value="100"/>
		<string key="creator" value="Fluxicon Disco"/>
		<event>
			<string key="concept:name" value="ER Registration"/>
			<string key="lifecycle:transition" value="complete"/>
			<string key="org:resource" value="A"/>
			<date key="time:timestamp" value="2014-01-01T00:00:00.000+10:00"/>
			<string key="Activity" value="ER Registration"/>
			<string key="Age" value="90"/>
			<string key="Diagnose" value="E"/>
			<string key="DiagnosticArtAstrup" value="false"/>
			<string key="DiagnosticBlood" value="true"/>
			<string key="DiagnosticECG" value="true"/>
			<string key="DiagnosticIC" value="true"/>
			<string key="DiagnosticLacticAcid" value="true"/>
			<string key="DiagnosticLiquor" value="false"/>
			<string key="DiagnosticOther" value="false"/>
			<string key="DiagnosticSputum" value="false"/>
			<string key="DiagnosticUrinaryCulture" value="true"/>
			<string key="DiagnosticUrinarySediment" value="true"/>
			<string key="DiagnosticXthorax" value="true"/>
			<string key="DisfuncOrg" value="false"/>
			<string key="Hypotensie" value="false"/>
			<string key="Hypoxie" value="false"/>
			<string key="InfectionSuspected" value="true"/>
			<string key="Infusion" value="true"/>
			<string key="Oligurie" value="false"/>
			<string key="SIRSCritHeartRate" value="true"/>
			<string key="SIRSCritLeucos" value="false"/>
			<string key="SIRSCritTachypnea" value="false"/>
			<string key="SIRSCritTemperature" value="true"/>
			<string key="SIRSCriteria2OrMore" value="true"/>
			<string key="org:group" value="A"/>
		</event>
		<event>
			<string key="concept:name" value="ER Triage"/>
			<string key="lifecycle:transition" value="complete"/>
			<string key="org:resource" value="C"/>
			<date key="time:timestamp" value="2014-01-01T00:00:00.000+10:00"/>
			<string key="Activity" value="ER Triage"/>
			<string key="org:group" value="C"/>
		</event>
		<event>
			<string key="concept:name" value="ER Sepsis Triage"/>
			<string key="lifecycle:transition" value="complete"/>
			<string key="org:resource" value="A"/>
			<date key="time:timestamp" value="2014-01-01T00:00:00.000+10:00"/>
			<string key="Activity" value="ER Sepsis Triage"/>
			<string key="org:group" value="A"/>
		</event>
		<event>
			<string key="concept:name" value="CRP"/>
			<string key="lifecycle:transition" value="complete"/>
			<string key="org:resource" value="B"/>
			<date key="time:timestamp" value="2014-01-01T00:00:00.000+10:00"/>
			<string key="Activity" value="CRP"/>
			<string key="CRP" value="80.0"/>
			<string key="org:group" value="B"/>
		</event>
		<event>
			<string key="concept:name" value="LacticAcid"/>
			<string key="lifecycle:transition" value="complete"/>
			<string key="org:resource" value="B"/>
			<date key="time:timestamp" value="2014-01-01T00:00:00.000+10:00"/>
			<string key="Activity" value="LacticAcid"/>
			<string key="LacticAcid" value="1.9"/>
			<string key="org:group" value="B"/>
		</event>
		<event>
			<string key="concept:name" value="Leucocytes"/>
			<string key="lifecycle:transition" value="complete"/>
			<string key="org:resource" value="B"/>
			<date key="time:timestamp" value="2014-01-01T00:00:00.000+10:00"/>
			<string key="Activity" value="Leucocytes"/>
			<string key="Leucocytes" value="9.8"/>
			<string key="org:group" value="B"/>
		</event>
		<event>
			<string key="concept:name" value="IV Liquid"/>
			<string key="lifecycle:transition" value="complete"/>
			<string key="org:resource" value="A"/>
			<date key="time:timestamp" value="2014-01-01T00:00:00.000+10:00"/>
			<string key="Activity" value="IV Liquid"/>
			<string key="org:group" value="A"/>
		</event>
		<event>
			<string key="concept:name" value="IV Antibiotics"/>
			<string key="lifecycle:transition" value="complete"/>
			<string key="org:resource" value="A"/>
			<date key="time:timestamp" value="2014-01-01T00:00:00.000+10:00"/>
			<string key="Activity" value="IV Antibiotics"/>
			<string key="org:group" value="A"/>
		</event>
		<event>
			<string key="concept:name" value="Admission NC"/>
			<string key="lifecycle:transition" value="complete"/>
			<string key="org:resource" value="M"/>
			<date key="time:timestamp" value="2014-01-01T00:00:00.000+10:00"/>
			<string key="Activity" value="Admission NC"/>
			<string key="org:group" value="M"/>
		</event>
		<event>
			<string key="concept:name" value="Leucocytes"/>
			<string key="lifecycle:transition" value="complete"/>
			<string key="org:resource" value="B"/>
			<date key="time:timestamp" value="2014-01-01T00:00:00.000+10:00"/>
			<string key="Activity" value="Leucocytes"/>
			<string key="org:group" value="B"/>
		</event>
		<event>
			<string key="concept:name" value="CRP"/>
			<string key="lifecycle:transition" value="complete"/>
			<string key="org:resource" value="B"/>
			<date key="time:timestamp" value="2014-01-01T00:00:00.000+10:00"/>
			<string key="Activity" value="CRP"/>
			<string key="CRP" value="76.0"/>
			<string key="org:group" value="B"/>
		</event>
		<event>
			<string key="concept:name" value="Release A"/>
			<string key="lifecycle:transition" value="complete"/>
			<string key="org:resource" value="E"/>
			<date key="time:timestamp" value="2014-01-01T00:00:00.000+10:00"/>
			<string key="Activity" value="Release A"/>
			<string key="org:group" value="E"/>
		</event>
	</trace>
	<trace>
		<string key="concept:name" value="EB"/>
		<string key="variant" value="Variant 6"/>
		<int key="variant-index" value="6"/>
		<string key="creator" value="Fluxicon Disco"/>
		<event>
			<string key="concept:name" value="ER Registration"/>
			<string key="lifecycle:transition" value="complete"/>
			<string key="org:resource" value="A"/>
			<date key="time:timestamp" value="2014-01-01T00:00:00.000+10:00"/>
			<string key="Activity" value="ER Registration"/>
			<string key="Age" value="80"/>
			<string key="DiagnosticArtAstrup" value="true"/>
			<string key="DiagnosticBlood" value="true"/>
			<string key="DiagnosticECG" value="true"/>
			<string key="DiagnosticIC" value="true"/>
			<string key="DiagnosticLacticAcid" value="true"/>
			<string key="DiagnosticLiquor" value="false"/>
			<string key="DiagnosticOther" value="false"/>
			<string key="DiagnosticSputum" value="false"/>
			<string key="DiagnosticUrinaryCulture" value="true"/>
			<string key="DiagnosticUrinarySediment" value="true"/>
			<string key="DiagnosticXthorax" value="true"/>
			<string key="DisfuncOrg" value="false"/>
			<string key="Hypotensie" value="false"/>
			<string key="Hypoxie" value="false"/>
			<string key="InfectionSuspected" value="true"/>
			<string key="Infusion" value="true"/>
			<string key="Oligurie" value="false"/>
			<string key="SIRSCritHeartRate" value="true"/>
			<string key="SIRSCritLeucos" value="false"/>
			<string key="SIRSCritTachypnea" value="true"/>
			<string key="SIRSCritTemperature" value="true"/>
			<string key="SIRSCriteria2OrMore" value="true"/>
			<string key="org:group" value="A"/>
		</event>
		<event>
			<string key="concept:name" value="ER Triage"/>
			<string key="lifecycle:transition" value="complete"/>
			<string key="org:resource" value="C"/>
			<date key="time:timestamp" value="2014-01-01T00:00:00.000+10:00"/>
			<string key="Activity" value="ER Triage"/>
			<string key="org:group" value="C"/>
		</event>
		<event>
			<string key="concept:name" value="ER Sepsis Triage"/>
			<string key="lifecycle:transition" value="complete"/>
			<string key="org:resource" value="A"/>
			<date key="time:timestamp" value="2014-01-01T00:00:00.000+10:00"/>
			<string key="Activity" value="ER Sepsis Triage"/>
			<string key="org:group" value="A"/>
		</event>
		<event>
			<string key="concept:name" value="Leucocytes"/>
			<string key="lifecycle:transition" value="complete"/>
			<string key="org:resource" value="B"/>
			<date key="time:timestamp" value="2014-01-01T00:00:00.000+10:00"/>
			<string key="Activity" value="Leucocytes"/>
			<string key="Leucocytes" value="26.6"/>
			<string key="org:group" value="B"/>
		</event>
		<event>
			<string key="concept:name" value="CRP"/>
			<string key="lifecycle:transition" value="complete"/>
			<string key="org:resource" value="B"/>
			<date key="time:timestamp" value="2014-01-01T00:00:00.000+10:00"/>
			<string key="Activity" value="CRP"/>
			<string key="CRP" value="237.0"/>
			<string key="org:group" value="B"/>
		</event>
		<event>
			<string key="concept:name" value="LacticAcid"/>
			<string key="lifecycle:transition" value="complete"/>
			<string key="org:resource" value="B"/>
			<date key="time:timestamp" value="2014-01-01T00:00:00.000+10:00"/>
			<string key="Activity" value="LacticAcid"/>
			<string key="LacticAcid" value="1.9"/>
			<string key="org:group" value="B"/>
		</event>
		<event>
			<string key="concept:name" value="IV Liquid"/>
			<string key="lifecycle:transition" value="complete"/>
			<string key="org:resource" value="A"/>
			<date key="time:timestamp" value="2014-01-01T00:00:00.000+10:00"/>
			<string key="Activity" value="IV Liquid"/>
			<string key="org:group" value="A"/>
		</event>
		<event>
			<string key="concept:name" value="IV Antibiotics"/>
			<string key="lifecycle:transition" value="complete"/>
			<string key="org:resource" value="A"/>
			<date key="time:timestamp" value="2014-01-01T00:00:00.000+10:00"/>
			<string key="Activity" value="IV Antibiotics"/>
			<string key="org:group" value="A"/>
		</event>
	</trace>
	<trace>
		<string key="concept:name" value="FB"/>
		<string key="variant" value="Variant 50"/>
		<int key="variant-index" value="50"/>
		<string key="creator" value="Fluxicon Disco"/>
		<event>
			<string key="concept:name" value="ER Registration"/>
			<string key="lifecycle:transition" value="complete"/>
			<string key="org:resource" value="A"/>
			<date key="time:timestamp" value="2014-01-01T00:00:00.000+10:00"/>
			<string key="Activity" value="ER Registration"/>
			<string key="Age" value="85"/>
			<string key="DiagnosticArtAstrup" value="true"/>
			<string key="DiagnosticBlood" value="true"/>
			<string key="DiagnosticECG" value="true"/>
			<string key="DiagnosticIC" value="true"/>
			<string key="DiagnosticLacticAcid" value="true"/>
			<string key="DiagnosticLiquor" value="false"/>
			<string key="DiagnosticOther" value="false"/>
			<string key="DiagnosticSputum" value="false"/>
			<string key="DiagnosticUrinaryCulture" value="false"/>
			<string key="DiagnosticUrinarySediment" value="false"/>
			<string key="DiagnosticXthorax" value="true"/>
			<string key="DisfuncOrg" value="false"/>
			<string key="Hypotensie" value="false"/>
			<string key="Hypoxie" value="false"/>
			<string key="InfectionSuspected" value="true"/>
			<string key="Infusion" value="true"/>
			<string key="Oligurie" value="false"/>
			<string key="SIRSCritHeartRate" value="true"/>
			<string key="SIRSCritLeucos" value="false"/>
			<string key="SIRSCritTachypnea" value="true"/>
			<string key="SIRSCritTemperature" value="false"/>
			<string key="SIRSCriteria2OrMore" value="true"/>
			<string key="org:group" value="A"/>
		</event>
		<event>
			<string key="concept:name" value="ER Triage"/>
			<string key="lifecycle:transition" value="complete"/>
			<string key="org:resource" value="C"/>
			<date key="time:timestamp" value="2014-01-01T00:00:00.000+10:00"/>
			<string key="Activity" value="ER Triage"/>
			<string key="org:group" value="C"/>
		</event>
		<event>
			<string key="concept:name" value="ER Sepsis Triage"/>
			<string key="lifecycle:transition" value="complete"/>
			<string key="org:resource" value="A"/>
			<date key="time:timestamp" value="2014-01-01T00:00:00.000+10:00"/>
			<string key="Activity" value="ER Sepsis Triage"/>
			<string key="org:group" value="A"/>
		</event>
		<event>
			<string key="concept:name" value="IV Liquid"/>
			<string key="lifecycle:transition" value="complete"/>
			<string key="org:resource" value="A"/>
			<date key="time:timestamp" value="2014-01-01T00:00:00.000+10:00"/>
			<string key="Activity" value="IV Liquid"/>
			<string key="org:group" value="A"/>
		</event>
		<event>
			<string key="concept:name" value="IV Antibiotics"/>
			<string key="lifecycle:transition" value="complete"/>
			<string key="org:resource" value="A"/>
			<date key="time:timestamp" value="2014-01-01T00:00:00.000+10:00"/>
			<string key="Activity" value="IV Antibiotics"/>
			<string key="org:group" value="A"/>
		</event>
		<event>
			<string key="concept:name" value="CRP"/>
			<string key="lifecycle:transition" value="complete"/>
			<string key="org:resource" value="B"/>
			<date key="time:timestamp" value="2014-01-01T00:00:00.000+10:00"/>
			<string key="Activity" value="CRP"/>
			<string key="org:group" value="B"/>
		</event>
		<event>
			<string key="concept:name" value="Leucocytes"/>
			<string key="lifecycle:transition" value="complete"/>
			<string key="org:resource" value="B"/>
			<date key="time:timestamp" value="2014-01-01T00:00:00.000+10:00"/>
			<string key="Activity" value="Leucocytes"/>
			<string key="Leucocytes" value="7.1"/>
			<string key="org:group" value="B"/>
		</event>
		<event>
			<string key="concept:name" value="LacticAcid"/>
			<string key="lifecycle:transition" value="complete"/>
			<string key="org:resource" value="B"/>
			<date key="time:timestamp" value="2014-01-01T00:00:00.000+10:00"/>
			<string key="Activity" value="LacticAcid"/>
			<string key="LacticAcid" value="1.5"/>
			<string key="org:group" value="B"/>
		</event>
	</trace>
	<trace>
		<string key="concept:name" value="GB"/>
		<string key="variant" value="Variant 101"/>
		<int key="variant-index" value="101"/>
		<string key="creator" value="Fluxicon Disco"/>
		<event>
			<string key="concept:name" value="ER Registration"/>
			<string key="lifecycle:transition" value="complete"/>
			<string key="org:resource" value="A"/>
			<date key="time:timestamp" value="2014-01-01T00:00:00.000+10:00"/>
			<string key="Activity" value="ER Registration"/>
			<string key="Age" value="85"/>
			<string key="Diagnose" value="C"/>
			<string key="DiagnosticArtAstrup" value="false"/>
			<string key="DiagnosticBlood" value="true"/>
			<string key="DiagnosticECG" value="true"/>
			<string key="DiagnosticIC" value="true"/>
			<string key="DiagnosticLacticAcid" value="true"/>
			<string key="DiagnosticLiquor" value="false"/>
			<string key="DiagnosticOther" value="false"/>
			<string key="DiagnosticSputum" value="false"/>
			<string key="DiagnosticUrinaryCulture" value="false"/>
			<string key="DiagnosticUrinarySediment" value="false"/>
			<string key="DiagnosticXthorax" value="true"/>
			<string key="DisfuncOrg" value="false"/>
			<string key="Hypotensie" value="false"/>
			<string key="Hypoxie" value="false"/>
			<string key="InfectionSuspected" value="true"/>
			<string key="Infusion" value="true"/>
			<string key="Oligurie" value="false"/>
			<string key="SIRSCritHeartRate" value="true"/>
			<string key="SIRSCritLeucos" value="false"/>
			<string key="SIRSCritTachypnea" value="true"/>
			<string key="SIRSCritTemperature" value="true"/>
			<string key="SIRSCriteria2OrMore" value="true"/>
			<string key="org:group" value="A"/>
		</event>
		<event>
			<string key="concept:name" value="Leucocytes"/>
			<string key="lifecycle:transition" value="complete"/>
			<string key="org:resource" value="B"/>
			<date key="time:timestamp" value="2014-01-01T00:00:00.000+10:00"/>
			<string key="Activity" value="Leucocytes"/>
			<string key="Leucocytes" value="13.1"/>
			<string key="org:group" value="B"/>
		</event>
		<event>
			<string key="concept:name" value="LacticAcid"/>
			<string key="lifecycle:transition" value="complete"/>
			<string key="org:resource" value="B"/>
			<date key="time:timestamp" value="2014-01-01T00:00:00.000+10:00"/>
			<string key="Activity" value="LacticAcid"/>
			<string key="LacticAcid" value="2.1"/>
			<string key="org:group" value="B"/>
		</event>
		<event>
			<string key="concept:name" value="CRP"/>
			<string key="lifecycle:transition" value="complete"/>
			<string key="org:resource" value="B"/>
			<date key="time:timestamp" value="2014-01-01T00:00:00.000+10:00"/>
			<string key="Activity" value="CRP"/>
			<string key="CRP" value="12.0"/>
			<string key="org:group" value="B"/>
		</event>
		<event>
			<string key="concept:name" value="ER Triage"/>
			<string key="lifecycle:transition" value="complete"/>
			<string key="org:resource" value="C"/>
			<date key="time:timestamp" value="2014-01-01T00:00:00.000+10:00"/>
			<string key="Activity" value="ER Triage"/>
			<string key="org:group" value="C"/>
		</event>
		<event>
			<string key="concept:name" value="ER Sepsis Triage"/>
			<string key="lifecycle:transition" value="complete"/>
			<string key="org:resource" value="A"/>
			<date key="time:timestamp" value="2014-01-01T00:00:00.000+10:00"/>
			<string key="Activity" value="ER Sepsis Triage"/>
			<string key="org:group" value="A"/>
		</event>
		<event>
			<string key="concept:name" value="IV Liquid"/>
			<string key="lifecycle:transition" value="complete"/>
			<string key="org:resource" value="A"/>
			<date key="time:timestamp" value="2014-01-01T00:00:00.000+10:00"/>
			<string key="Activity" value="IV Liquid"/>
			<string key="org:group" value="A"/>
		</event>
		<event>
			<string key="concept:name" value="IV Antibiotics"/>
			<string key="lifecycle:transition" value="complete"/>
			<string key="org:resource" value="A"/>
			<date key="time:timestamp" value="2014-01-01T00:00:00.000+10:00"/>
			<string key="Activity" value="IV Antibiotics"/>
			<string key="org:group" value="A"/>
		</event>
		<event>
			<string key="concept:name" value="Admission NC"/>
			<string key="lifecycle:transition" value="complete"/>
			<string key="org:resource" value="O"/>
			<date key="time:timestamp" value="2014-01-01T00:00:00.000+10:00"/>
			<string key="Activity" value="Admission NC"/>
			<string key="org:group" value="O"/>
		</event>
		<event>
			<string key="concept:name" value="Leucocytes"/>
			<string key="lifecycle:transition" value="complete"/>
			<string key="org:resource" value="B"/>
			<date key="time:timestamp" value="2014-01-01T00:00:00.000+10:00"/>
			<string key="Activity" value="Leucocytes"/>
			<string key="Leucocytes" value="9.8"/>
			<string key="org:group" value="B"/>
		</event>
		<event>
			<string key="concept:name" value="CRP"/>
			<string key="lifecycle:transition" value="complete"/>
			<string key="org:resource" value="B"/>
			<date key="time:timestamp" value="2014-01-01T00:00:00.000+10:00"/>
			<string key="Activity" value="CRP"/>
			<string key="CRP" value="54.0"/>
			<string key="org:group" value="B"/>
		</event>
		<event>
			<string key="concept:name" value="Release A"/>
			<string key="lifecycle:transition" value="complete"/>
			<string key="org:resource" value="E"/>
			<date key="time:timestamp" value="2014-01-01T00:00:00.000+10:00"/>
			<string key="Activity" value="Release A"/>
			<string key="org:group" value="E"/>
		</event>
		<event>
			<string key="concept:name" value="Return ER"/>
			<string key="lifecycle:transition" value="complete"/>
			<string key="org:resource" value="?"/>
			<date key="time:timestamp" value="2015-01-01T00:00:00.000+10:00"/>
			<string key="Activity" value="Return ER"/>
			<string key="org:group" value="?"/>
		</event>
	</trace>
	<trace>
		<string key="concept:name" value="HB"/>
		<string key="variant" value="Variant 102"/>
		<int key="variant-index" value="102"/>
		<string key="creator" value="Fluxicon Disco"/>
		<event>
			<string key="concept:name" value="ER Registration"/>
			<string key="lifecycle:transition" value="complete"/>
			<string key="org:resource" value="A"/>
			<date key="time:timestamp" value="2014-01-01T00:00:00.000+10:00"/>
			<string key="Activity" value="ER Registration"/>
			<string key="Age" value="80"/>
			<string key="Diagnose" value="T"/>
			<string key="DiagnosticArtAstrup" value="false"/>
			<string key="DiagnosticBlood" value="true"/>
			<string key="DiagnosticECG" value="true"/>
			<string key="DiagnosticIC" value="true"/>
			<string key="DiagnosticLacticAcid" value="true"/>
			<string key="DiagnosticLiquor" value="false"/>
			<string key="DiagnosticOther" value="false"/>
			<string key="DiagnosticSputum" value="false"/>
			<string key="DiagnosticUrinaryCulture" value="true"/>
			<string key="DiagnosticUrinarySediment" value="true"/>
			<string key="DiagnosticXthorax" value="true"/>
			<string key="DisfuncOrg" value="false"/>
			<string key="Hypotensie" value="false"/>
			<string key="Hypoxie" value="false"/>
			<string key="InfectionSuspected" value="true"/>
			<string key="Infusion" value="true"/>
			<string key="Oligurie" value="false"/>
			<string key="SIRSCritHeartRate" value="true"/>
			<string key="SIRSCritLeucos" value="false"/>
			<string key="SIRSCritTachypnea" value="true"/>
			<string key="SIRSCritTemperature" value="true"/>
			<string key="SIRSCriteria2OrMore" value="true"/>
			<string key="org:group" value="A"/>
		</event>
		<event>
			<string key="concept:name" value="ER Triage"/>
			<string key="lifecycle:transition" value="complete"/>
			<string key="org:resource" value="C"/>
			<date key="time:timestamp" value="2014-01-01T00:00:00.000+10:00"/>
			<string key="Activity" value="ER Triage"/>
			<string key="org:group" value="C"/>
		</event>
		<event>
			<string key="concept:name" value="ER Sepsis Triage"/>
			<string key="lifecycle:transition" value="complete"/>
			<string key="org:resource" value="A"/>
			<date key="time:timestamp" value="2014-01-01T00:00:00.000+10:00"/>
			<string key="Activity" value="ER Sepsis Triage"/>
			<string key="org:group" value="A"/>
		</event>
		<event>
			<string key="concept:name" value="CRP"/>
			<string key="lifecycle:transition" value="complete"/>
			<string key="org:resource" value="B"/>
			<date key="time:timestamp" value="2014-01-01T00:00:00.000+10:00"/>
			<string key="Activity" value="CRP"/>
			<string key="CRP" value="157.0"/>
			<string key="org:group" value="B"/>
		</event>
		<event>
			<string key="concept:name" value="LacticAcid"/>
			<string key="lifecycle:transition" value="complete"/>
			<string key="org:resource" value="B"/>
			<date key="time:timestamp" value="2014-01-01T00:00:00.000+10:00"/>
			<string key="Activity" value="LacticAcid"/>
			<string key="LacticAcid" value="1.1"/>
			<string key="org:group" value="B"/>
		</event>
		<event>
			<string key="concept:name" value="Leucocytes"/>
			<string key="lifecycle:transition" value="complete"/>
			<string key="org:resource" value="B"/>
			<date key="time:timestamp" value="2014-01-01T00:00:00.000+10:00"/>
			<string key="Activity" value="Leucocytes"/>
			<string key="Leucocytes" value="18.5"/>
			<string key="org:group" value="B"/>
		</event>
		<event>
			<string key="concept:name" value="IV Liquid"/>
			<string key="lifecycle:transition" value="complete"/>
			<string key="org:resource" value="A"/>
			<date key="time:timestamp" value="2014-01-01T00:00:00.000+10:00"/>
			<string key="Activity" value="IV Liquid"/>
			<string key="org:group" value="A"/>
		</event>
		<event>
			<string key="concept:name" value="IV Antibiotics"/>
			<string key="lifecycle:transition" value="complete"/>
			<string key="org:resource" value="A"/>
			<date key="time:timestamp" value="2014-01-01T00:00:00.000+10:00"/>
			<string key="Activity" value="IV Antibiotics"/>
			<string key="org:group" value="A"/>
		</event>
		<event>
			<string key="concept:name" value="Admission NC"/>
			<string key="lifecycle:transition" value="complete"/>
			<string key="org:resource" value="T"/>
			<date key="time:timestamp" value="2014-01-01T00:00:00.000+10:00"/>
			<string key="Activity" value="Admission NC"/>
			<string key="org:group" value="T"/>
		</event>
		<event>
			<string key="concept:name" value="CRP"/>
			<string key="lifecycle:transition" value="complete"/>
			<string key="org:resource" value="B"/>
			<date key="time:timestamp" value="2014-01-01T00:00:00.000+10:00"/>
			<string key="Activity" value="CRP"/>
			<string key="CRP" value="294.0"/>
			<string key="org:group" value="B"/>
		</event>
		<event>
			<string key="concept:name" value="Leucocytes"/>
			<string key="lifecycle:transition" value="complete"/>
			<string key="org:resource" value="B"/>
			<date key="time:timestamp" value="2014-01-01T00:00:00.000+10:00"/>
			<string key="Activity" value="Leucocytes"/>
			<string key="Leucocytes" value="17.5"/>
			<string key="org:group" value="B"/>
		</event>
		<event>
			<string key="concept:name" value="Admission NC"/>
			<string key="lifecycle:transition" value="complete"/>
			<string key="org:resource" value="H"/>
			<date key="time:timestamp" value="2014-01-01T00:00:00.000+10:00"/>
			<string key="Activity" value="Admission NC"/>
			<string key="org:group" value="H"/>
		</event>
		<event>
			<string key="concept:name" value="Leucocytes"/>
			<string key="lifecycle:transition" value="complete"/>
			<string key="org:resource" value="B"/>
			<date key="time:timestamp" value="2014-01-01T00:00:00.000+10:00"/>
			<string key="Activity" value="Leucocytes"/>
			<string key="Leucocytes" value="10.7"/>
			<string key="org:group" value="B"/>
		</event>
		<event>
			<string key="concept:name" value="CRP"/>
			<string key="lifecycle:transition" value="complete"/>
			<string key="org:resource" value="B"/>
			<date key="time:timestamp" value="2014-01-01T00:00:00.000+10:00"/>
			<string key="Activity" value="CRP"/>
			<string key="CRP" value="177.0"/>
			<string key="org:group" value="B"/>
		</event>
		<event>
			<string key="concept:name" value="Release A"/>
			<string key="lifecycle:transition" value="complete"/>
			<string key="org:resource" value="E"/>
			<date key="time:timestamp" value="2014-01-01T00:00:00.000+10:00"/>
			<string key="Activity" value="Release A"/>
			<string key="org:group" value="E"/>
		</event>
	</trace>
	<trace>
		<string key="concept:name" value="IB"/>
		<string key="variant" value="Variant 103"/>
		<int key="variant-index" value="103"/>
		<string key="creator" value="Fluxicon Disco"/>
		<event>
			<string key="concept:name" value="ER Registration"/>
			<string key="lifecycle:transition" value="complete"/>
			<string key="org:resource" value="A"/>
			<date key="time:timestamp" value="2014-01-01T00:00:00.000+10:00"/>
			<string key="Activity" value="ER Registration"/>
			<string key="Age" value="80"/>
			<string key="Diagnose" value="U"/>
			<string key="DiagnosticArtAstrup" value="false"/>
			<string key="DiagnosticBlood" value="true"/>
			<string key="DiagnosticECG" value="true"/>
			<string key="DiagnosticIC" value="true"/>
			<string key="DiagnosticLacticAcid" value="true"/>
			<string key="DiagnosticLiquor" value="false"/>
			<string key="DiagnosticOther" value="false"/>
			<string key="DiagnosticSputum" value="false"/>
			<string key="DiagnosticUrinaryCulture" value="false"/>
			<string key="DiagnosticUrinarySediment" value="false"/>
			<string key="DiagnosticXthorax" value="true"/>
			<string key="DisfuncOrg" value="false"/>
			<string key="Hypotensie" value="false"/>
			<string key="Hypoxie" value="false"/>
			<string key="InfectionSuspected" value="true"/>
			<string key="Infusion" value="true"/>
			<string key="Oligurie" value="false"/>
			<string key="SIRSCritHeartRate" value="true"/>
			<string key="SIRSCritLeucos" value="false"/>
			<string key="SIRSCritTachypnea" value="true"/>
			<string key="SIRSCritTemperature" value="true"/>
			<string key="SIRSCriteria2OrMore" value="true"/>
			<string key="org:group" value="A"/>
		</event>
		<event>
			<string key="concept:name" value="Leucocytes"/>
			<string key="lifecycle:transition" value="complete"/>
			<string key="org:resource" value="B"/>
			<date key="time:timestamp" value="2014-01-01T00:00:00.000+10:00"/>
			<string key="Activity" value="Leucocytes"/>
			<string key="Leucocytes" value="6.8"/>
			<string key="org:group" value="B"/>
		</event>
		<event>
			<string key="concept:name" value="CRP"/>
			<string key="lifecycle:transition" value="complete"/>
			<string key="org:resource" value="B"/>
			<date key="time:timestamp" value="2014-01-01T00:00:00.000+10:00"/>
			<string key="Activity" value="CRP"/>
			<string key="CRP" value="259.0"/>
			<string key="org:group" value="B"/>
		</event>
		<event>
			<string key="concept:name" value="LacticAcid"/>
			<string key="lifecycle:transition" value="complete"/>
			<string key="org:resource" value="B"/>
			<date key="time:timestamp" value="2014-01-01T00:00:00.000+10:00"/>
			<string key="Activity" value="LacticAcid"/>
			<string key="LacticAcid" value="1.3"/>
			<string key="org:group" value="B"/>
		</event>
		<event>
			<string key="concept:name" value="ER Triage"/>
			<string key="lifecycle:transition" value="complete"/>
			<string key="org:resource" value="C"/>
			<date key="time:timestamp" value="2014-01-01T00:00:00.000+10:00"/>
			<string key="Activity" value="ER Triage"/>
			<string key="org:group" value="C"/>
		</event>
		<event>
			<string key="concept:name" value="ER Sepsis Triage"/>
			<string key="lifecycle:transition" value="complete"/>
			<string key="org:resource" value="A"/>
			<date key="time:timestamp" value="2014-01-01T00:00:00.000+10:00"/>
			<string key="Activity" value="ER Sepsis Triage"/>
			<string key="org:group" value="A"/>
		</event>
		<event>
			<string key="concept:name" value="IV Liquid"/>
			<string key="lifecycle:transition" value="complete"/>
			<string key="org:resource" value="A"/>
			<date key="time:timestamp" value="2014-01-01T00:00:00.000+10:00"/>
			<string key="Activity" value="IV Liquid"/>
			<string key="org:group" value="A"/>
		</event>
		<event>
			<string key="concept:name" value="IV Antibiotics"/>
			<string key="lifecycle:transition" value="complete"/>
			<string key="org:resource" value="A"/>
			<date key="time:timestamp" value="2014-01-01T00:00:00.000+10:00"/>
			<string key="Activity" value="IV Antibiotics"/>
			<string key="org:group" value="A"/>
		</event>
		<event>
			<string key="concept:name" value="Admission NC"/>
			<string key="lifecycle:transition" value="complete"/>
			<string key="org:resource" value="G"/>
			<date key="time:timestamp" value="2014-01-01T00:00:00.000+10:00"/>
			<string key="Activity" value="Admission NC"/>
			<string key="org:group" value="G"/>
		</event>
		<event>
			<string key="concept:name" value="Leucocytes"/>
			<string key="lifecycle:transition" value="complete"/>
			<string key="org:resource" value="B"/>
			<date key="time:timestamp" value="2014-01-01T00:00:00.000+10:00"/>
			<string key="Activity" value="Leucocytes"/>
			<string key="Leucocytes" value="13.7"/>
			<string key="org:group" value="B"/>
		</event>
		<event>
			<string key="concept:name" value="Admission NC"/>
			<string key="lifecycle:transition" value="complete"/>
			<string key="org:resource" value="O"/>
			<date key="time:timestamp" value="2014-01-01T00:00:00.000+10:00"/>
			<string key="Activity" value="Admission NC"/>
			<string key="org:group" value="O"/>
		</event>
		<event>
			<string key="concept:name" value="CRP"/>
			<string key="lifecycle:transition" value="complete"/>
			<string key="org:resource" value="B"/>
			<date key="time:timestamp" value="2014-01-01T00:00:00.000+10:00"/>
			<string key="Activity" value="CRP"/>
			<string key="CRP" value="119.0"/>
			<string key="org:group" value="B"/>
		</event>
		<event>
			<string key="concept:name" value="Leucocytes"/>
			<string key="lifecycle:transition" value="complete"/>
			<string key="org:resource" value="B"/>
			<date key="time:timestamp" value="2014-01-01T00:00:00.000+10:00"/>
			<string key="Activity" value="Leucocytes"/>
			<string key="Leucocytes" value="9.2"/>
			<string key="org:group" value="B"/>
		</event>
		<event>
			<string key="concept:name" value="Release A"/>
			<string key="lifecycle:transition" value="complete"/>
			<string key="org:resource" value="E"/>
			<date key="time:timestamp" value="2014-01-01T00:00:00.000+10:00"/>
			<string key="Activity" value="Release A"/>
			<string key="org:group" value="E"/>
		</event>
	</trace>
	<trace>
		<string key="concept:name" value="JB"/>
		<string key="variant" value="Variant 4"/>
		<int key="variant-index" value="4"/>
		<string key="creator" value="Fluxicon Disco"/>
		<event>
			<string key="concept:name" value="ER Registration"/>
			<string key="lifecycle:transition" value="complete"/>
			<string key="org:resource" value="A"/>
			<date key="time:timestamp" value="2014-01-01T00:00:00.000+10:00"/>
			<string key="Activity" value="ER Registration"/>
			<string key="Age" value="75"/>
			<string key="DiagnosticArtAstrup" value="false"/>
			<string key="DiagnosticBlood" value="true"/>
			<string key="DiagnosticECG" value="true"/>
			<string key="DiagnosticIC" value="true"/>
			<string key="DiagnosticLacticAcid" value="true"/>
			<string key="DiagnosticLiquor" value="false"/>
			<string key="DiagnosticOther" value="false"/>
			<string key="DiagnosticSputum" value="false"/>
			<string key="DiagnosticUrinaryCulture" value="true"/>
			<string key="DiagnosticUrinarySediment" value="true"/>
			<string key="DiagnosticXthorax" value="true"/>
			<string key="DisfuncOrg" value="false"/>
			<string key="Hypotensie" value="false"/>
			<string key="Hypoxie" value="false"/>
			<string key="InfectionSuspected" value="true"/>
			<string key="Infusion" value="true"/>
			<string key="Oligurie" value="false"/>
			<string key="SIRSCritHeartRate" value="true"/>
			<string key="SIRSCritLeucos" value="false"/>
			<string key="SIRSCritTachypnea" value="true"/>
			<string key="SIRSCritTemperature" value="true"/>
			<string key="SIRSCriteria2OrMore" value="true"/>
			<string key="org:group" value="A"/>
		</event>
		<event>
			<string key="concept:name" value="ER Triage"/>
			<string key="lifecycle:transition" value="complete"/>
			<string key="org:resource" value="C"/>
			<date key="time:timestamp" value="2014-01-01T00:00:00.000+10:00"/>
			<string key="Activity" value="ER Triage"/>
			<string key="org:group" value="C"/>
		</event>
		<event>
			<string key="concept:name" value="ER Sepsis Triage"/>
			<string key="lifecycle:transition" value="complete"/>
			<string key="org:resource" value="A"/>
			<date key="time:timestamp" value="2014-01-01T00:00:00.000+10:00"/>
			<string key="Activity" value="ER Sepsis Triage"/>
			<string key="org:group" value="A"/>
		</event>
		<event>
			<string key="concept:name" value="CRP"/>
			<string key="lifecycle:transition" value="complete"/>
			<string key="org:resource" value="B"/>
			<date key="time:timestamp" value="2014-01-01T00:00:00.000+10:00"/>
			<string key="Activity" value="CRP"/>
			<string key="CRP" value="64.0"/>
			<string key="org:group" value="B"/>
		</event>
		<event>
			<string key="concept:name" value="LacticAcid"/>
			<string key="lifecycle:transition" value="complete"/>
			<string key="org:resource" value="B"/>
			<date key="time:timestamp" value="2014-01-01T00:00:00.000+10:00"/>
			<string key="Activity" value="LacticAcid"/>
			<string key="LacticAcid" value="1.5"/>
			<string key="org:group" value="B"/>
		</event>
		<event>
			<string key="concept:name" value="Leucocytes"/>
			<string key="lifecycle:transition" value="complete"/>
			<string key="org:resource" value="B"/>
			<date key="time:timestamp" value="2014-01-01T00:00:00.000+10:00"/>
			<string key="Activity" value="Leucocytes"/>
			<string key="Leucocytes" value="7.7"/>
			<string key="org:group" value="B"/>
		</event>
		<event>
			<string key="concept:name" value="IV Liquid"/>
			<string key="lifecycle:transition" value="complete"/>
			<string key="org:resource" value="A"/>
			<date key="time:timestamp" value="2014-01-01T00:00:00.000+10:00"/>
			<string key="Activity" value="IV Liquid"/>
			<string key="org:group" value="A"/>
		</event>
		<event>
			<string key="concept:name" value="IV Antibiotics"/>
			<string key="lifecycle:transition" value="complete"/>
			<string key="org:resource" value="A"/>
			<date key="time:timestamp" value="2014-01-01T00:00:00.000+10:00"/>
			<string key="Activity" value="IV Antibiotics"/>
			<string key="org:group" value="A"/>
		</event>
	</trace>
	<trace>
		<string key="concept:name" value="KB"/>
		<string key="variant" value="Variant 104"/>
		<int key="variant-index" value="104"/>
		<string key="creator" value="Fluxicon Disco"/>
		<event>
			<string key="concept:name" value="ER Registration"/>
			<string key="lifecycle:transition" value="complete"/>
			<string key="org:resource" value="A"/>
			<date key="time:timestamp" value="2014-01-01T00:00:00.000+10:00"/>
			<string key="Activity" value="ER Registration"/>
			<string key="Age" value="70"/>
			<string key="Diagnose" value="H"/>
			<string key="DiagnosticArtAstrup" value="false"/>
			<string key="DiagnosticBlood" value="true"/>
			<string key="DiagnosticECG" value="true"/>
			<string key="DiagnosticIC" value="true"/>
			<string key="DiagnosticLacticAcid" value="true"/>
			<string key="DiagnosticLiquor" value="false"/>
			<string key="DiagnosticOther" value="false"/>
			<string key="DiagnosticSputum" value="false"/>
			<string key="DiagnosticUrinaryCulture" value="true"/>
			<string key="DiagnosticUrinarySediment" value="true"/>
			<string key="DiagnosticXthorax" value="true"/>
			<string key="DisfuncOrg" value="false"/>
			<string key="Hypotensie" value="false"/>
			<string key="Hypoxie" value="false"/>
			<string key="InfectionSuspected" value="true"/>
			<string key="Infusion" value="true"/>
			<string key="Oligurie" value="false"/>
			<string key="SIRSCritHeartRate" value="true"/>
			<string key="SIRSCritLeucos" value="false"/>
			<string key="SIRSCritTachypnea" value="false"/>
			<string key="SIRSCritTemperature" value="true"/>
			<string key="SIRSCriteria2OrMore" value="true"/>
			<string key="org:group" value="A"/>
		</event>
		<event>
			<string key="concept:name" value="ER Triage"/>
			<string key="lifecycle:transition" value="complete"/>
			<string key="org:resource" value="C"/>
			<date key="time:timestamp" value="2014-01-01T00:00:00.000+10:00"/>
			<string key="Activity" value="ER Triage"/>
			<string key="org:group" value="C"/>
		</event>
		<event>
			<string key="concept:name" value="ER Sepsis Triage"/>
			<string key="lifecycle:transition" value="complete"/>
			<string key="org:resource" value="A"/>
			<date key="time:timestamp" value="2014-01-01T00:00:00.000+10:00"/>
			<string key="Activity" value="ER Sepsis Triage"/>
			<string key="org:group" value="A"/>
		</event>
		<event>
			<string key="concept:name" value="LacticAcid"/>
			<string key="lifecycle:transition" value="complete"/>
			<string key="org:resource" value="B"/>
			<date key="time:timestamp" value="2014-01-01T00:00:00.000+10:00"/>
			<string key="Activity" value="LacticAcid"/>
			<string key="LacticAcid" value="1.5"/>
			<string key="org:group" value="B"/>
		</event>
		<event>
			<string key="concept:name" value="CRP"/>
			<string key="lifecycle:transition" value="complete"/>
			<string key="org:resource" value="B"/>
			<date key="time:timestamp" value="2014-01-01T00:00:00.000+10:00"/>
			<string key="Activity" value="CRP"/>
			<string key="CRP" value="15.0"/>
			<string key="org:group" value="B"/>
		</event>
		<event>
			<string key="concept:name" value="Leucocytes"/>
			<string key="lifecycle:transition" value="complete"/>
			<string key="org:resource" value="B"/>
			<date key="time:timestamp" value="2014-01-01T00:00:00.000+10:00"/>
			<string key="Activity" value="Leucocytes"/>
			<string key="Leucocytes" value="23.2"/>
			<string key="org:group" value="B"/>
		</event>
		<event>
			<string key="concept:name" value="IV Antibiotics"/>
			<string key="lifecycle:transition" value="complete"/>
			<string key="org:resource" value="A"/>
			<date key="time:timestamp" value="2014-01-01T00:00:00.000+10:00"/>
			<string key="Activity" value="IV Antibiotics"/>
			<string key="org:group" value="A"/>
		</event>
		<event>
			<string key="concept:name" value="IV Liquid"/>
			<string key="lifecycle:transition" value="complete"/>
			<string key="org:resource" value="A"/>
			<date key="time:timestamp" value="2014-01-01T00:00:00.000+10:00"/>
			<string key="Activity" value="IV Liquid"/>
			<string key="org:group" value="A"/>
		</event>
		<event>
			<string key="concept:name" value="Admission NC"/>
			<string key="lifecycle:transition" value="complete"/>
			<string key="org:resource" value="F"/>
			<date key="time:timestamp" value="2014-01-01T00:00:00.000+10:00"/>
			<string key="Activity" value="Admission NC"/>
			<string key="org:group" value="F"/>
		</event>
		<event>
			<string key="concept:name" value="Release A"/>
			<string key="lifecycle:transition" value="complete"/>
			<string key="org:resource" value="E"/>
			<date key="time:timestamp" value="2014-01-01T00:00:00.000+10:00"/>
			<string key="Activity" value="Release A"/>
			<string key="org:group" value="E"/>
		</event>
		<event>
			<string key="concept:name" value="Return ER"/>
			<string key="lifecycle:transition" value="complete"/>
			<string key="org:resource" value="?"/>
			<date key="time:timestamp" value="2014-01-01T00:00:00.000+10:00"/>
			<string key="Activity" value="Return ER"/>
			<string key="org:group" value="?"/>
		</event>
	</trace>
	<trace>
		<string key="concept:name" value="LB"/>
		<string key="variant" value="Variant 105"/>
		<int key="variant-index" value="105"/>
		<string key="creator" value="Fluxicon Disco"/>
		<event>
			<string key="concept:name" value="ER Registration"/>
			<string key="lifecycle:transition" value="complete"/>
			<string key="org:resource" value="A"/>
			<date key="time:timestamp" value="2013-01-01T00:00:00.000+10:00"/>
			<string key="Activity" value="ER Registration"/>
			<string key="Age" value="85"/>
			<string key="Diagnose" value="J"/>
			<string key="DiagnosticArtAstrup" value="true"/>
			<string key="DiagnosticBlood" value="true"/>
			<string key="DiagnosticECG" value="true"/>
			<string key="DiagnosticIC" value="true"/>
			<string key="DiagnosticLacticAcid" value="true"/>
			<string key="DiagnosticLiquor" value="false"/>
			<string key="DiagnosticOther" value="false"/>
			<string key="DiagnosticSputum" value="false"/>
			<string key="DiagnosticUrinaryCulture" value="true"/>
			<string key="DiagnosticUrinarySediment" value="true"/>
			<string key="DiagnosticXthorax" value="true"/>
			<string key="DisfuncOrg" value="false"/>
			<string key="Hypotensie" value="false"/>
			<string key="Hypoxie" value="false"/>
			<string key="InfectionSuspected" value="true"/>
			<string key="Infusion" value="true"/>
			<string key="Oligurie" value="false"/>
			<string key="SIRSCritHeartRate" value="true"/>
			<string key="SIRSCritLeucos" value="false"/>
			<string key="SIRSCritTachypnea" value="true"/>
			<string key="SIRSCritTemperature" value="false"/>
			<string key="SIRSCriteria2OrMore" value="true"/>
			<string key="org:group" value="A"/>
		</event>
		<event>
			<string key="concept:name" value="ER Triage"/>
			<string key="lifecycle:transition" value="complete"/>
			<string key="org:resource" value="C"/>
			<date key="time:timestamp" value="2013-01-01T00:00:00.000+10:00"/>
			<string key="Activity" value="ER Triage"/>
			<string key="org:group" value="C"/>
		</event>
		<event>
			<string key="concept:name" value="LacticAcid"/>
			<string key="lifecycle:transition" value="complete"/>
			<string key="org:resource" value="B"/>
			<date key="time:timestamp" value="2013-01-01T00:00:00.000+10:00"/>
			<string key="Activity" value="LacticAcid"/>
			<string key="LacticAcid" value="2.6"/>
			<string key="org:group" value="B"/>
		</event>
		<event>
			<string key="concept:name" value="CRP"/>
			<string key="lifecycle:transition" value="complete"/>
			<string key="org:resource" value="B"/>
			<date key="time:timestamp" value="2013-01-01T00:00:00.000+10:00"/>
			<string key="Activity" value="CRP"/>
			<string key="CRP" value="130.0"/>
			<string key="org:group" value="B"/>
		</event>
		<event>
			<string key="concept:name" value="Leucocytes"/>
			<string key="lifecycle:transition" value="complete"/>
			<string key="org:resource" value="B"/>
			<date key="time:timestamp" value="2013-01-01T00:00:00.000+10:00"/>
			<string key="Activity" value="Leucocytes"/>
			<string key="Leucocytes" value="0.5"/>
			<string key="org:group" value="B"/>
		</event>
		<event>
			<string key="concept:name" value="ER Sepsis Triage"/>
			<string key="lifecycle:transition" value="complete"/>
			<string key="org:resource" value="A"/>
			<date key="time:timestamp" value="2013-01-01T00:00:00.000+10:00"/>
			<string key="Activity" value="ER Sepsis Triage"/>
			<string key="org:group" value="A"/>
		</event>
		<event>
			<string key="concept:name" value="IV Liquid"/>
			<string key="lifecycle:transition" value="complete"/>
			<string key="org:resource" value="A"/>
			<date key="time:timestamp" value="2013-01-01T00:00:00.000+10:00"/>
			<string key="Activity" value="IV Liquid"/>
			<string key="org:group" value="A"/>
		</event>
		<event>
			<string key="concept:name" value="IV Antibiotics"/>
			<string key="lifecycle:transition" value="complete"/>
			<string key="org:resource" value="A"/>
			<date key="time:timestamp" value="2013-01-01T00:00:00.000+10:00"/>
			<string key="Activity" value="IV Antibiotics"/>
			<string key="org:group" value="A"/>
		</event>
		<event>
			<string key="concept:name" value="Admission NC"/>
			<string key="lifecycle:transition" value="complete"/>
			<string key="org:resource" value="I"/>
			<date key="time:timestamp" value="2013-01-01T00:00:00.000+10:00"/>
			<string key="Activity" value="Admission NC"/>
			<string key="org:group" value="I"/>
		</event>
		<event>
			<string key="concept:name" value="Admission NC"/>
			<string key="lifecycle:transition" value="complete"/>
			<string key="org:resource" value="N"/>
			<date key="time:timestamp" value="2013-01-01T00:00:00.000+10:00"/>
			<string key="Activity" value="Admission NC"/>
			<string key="org:group" value="N"/>
		</event>
		<event>
			<string key="concept:name" value="CRP"/>
			<string key="lifecycle:transition" value="complete"/>
			<string key="org:resource" value="B"/>
			<date key="time:timestamp" value="2013-01-01T00:00:00.000+10:00"/>
			<string key="Activity" value="CRP"/>
			<string key="CRP" value="94.0"/>
			<string key="org:group" value="B"/>
		</event>
		<event>
			<string key="concept:name" value="Leucocytes"/>
			<string key="lifecycle:transition" value="complete"/>
			<string key="org:resource" value="B"/>
			<date key="time:timestamp" value="2013-01-01T00:00:00.000+10:00"/>
			<string key="Activity" value="Leucocytes"/>
			<string key="Leucocytes" value="1.7"/>
			<string key="org:group" value="B"/>
		</event>
		<event>
			<string key="concept:name" value="Leucocytes"/>
			<string key="lifecycle:transition" value="complete"/>
			<string key="org:resource" value="B"/>
			<date key="time:timestamp" value="2013-01-01T00:00:00.000+10:00"/>
			<string key="Activity" value="Leucocytes"/>
			<string key="Leucocytes" value="11.1"/>
			<string key="org:group" value="B"/>
		</event>
		<event>
			<string key="concept:name" value="CRP"/>
			<string key="lifecycle:transition" value="complete"/>
			<string key="org:resource" value="B"/>
			<date key="time:timestamp" value="2013-01-01T00:00:00.000+10:00"/>
			<string key="Activity" value="CRP"/>
			<string key="CRP" value="88.0"/>
			<string key="org:group" value="B"/>
		</event>
		<event>
			<string key="concept:name" value="CRP"/>
			<string key="lifecycle:transition" value="complete"/>
			<string key="org:resource" value="B"/>
			<date key="time:timestamp" value="2013-01-01T00:00:00.000+10:00"/>
			<string key="Activity" value="CRP"/>
			<string key="CRP" value="94.0"/>
			<string key="org:group" value="B"/>
		</event>
		<event>
			<string key="concept:name" value="Leucocytes"/>
			<string key="lifecycle:transition" value="complete"/>
			<string key="org:resource" value="B"/>
			<date key="time:timestamp" value="2013-01-01T00:00:00.000+10:00"/>
			<string key="Activity" value="Leucocytes"/>
			<string key="Leucocytes" value="13.9"/>
			<string key="org:group" value="B"/>
		</event>
		<event>
			<string key="concept:name" value="Leucocytes"/>
			<string key="lifecycle:transition" value="complete"/>
			<string key="org:resource" value="B"/>
			<date key="time:timestamp" value="2013-01-01T00:00:00.000+10:00"/>
			<string key="Activity" value="Leucocytes"/>
			<string key="Leucocytes" value="22.8"/>
			<string key="org:group" value="B"/>
		</event>
		<event>
			<string key="concept:name" value="CRP"/>
			<string key="lifecycle:transition" value="complete"/>
			<string key="org:resource" value="B"/>
			<date key="time:timestamp" value="2013-01-01T00:00:00.000+10:00"/>
			<string key="Activity" value="CRP"/>
			<string key="CRP" value="23.0"/>
			<string key="org:group" value="B"/>
		</event>
		<event>
			<string key="concept:name" value="Release B"/>
			<string key="lifecycle:transition" value="complete"/>
			<string key="org:resource" value="E"/>
			<date key="time:timestamp" value="2013-01-01T00:00:00.000+10:00"/>
			<string key="Activity" value="Release B"/>
			<string key="org:group" value="E"/>
		</event>
	</trace>
	<trace>
		<string key="concept:name" value="MB"/>
		<string key="variant" value="Variant 1"/>
		<int key="variant-index" value="1"/>
		<string key="creator" value="Fluxicon Disco"/>
		<event>
			<string key="concept:name" value="ER Registration"/>
			<string key="lifecycle:transition" value="complete"/>
			<string key="org:resource" value="A"/>
			<date key="time:timestamp" value="2014-01-01T00:00:00.000+10:00"/>
			<string key="Activity" value="ER Registration"/>
			<string key="Age" value="75"/>
			<string key="DiagnosticArtAstrup" value="false"/>
			<string key="DiagnosticBlood" value="false"/>
			<string key="DiagnosticECG" value="false"/>
			<string key="DiagnosticIC" value="false"/>
			<string key="DiagnosticLacticAcid" value="false"/>
			<string key="DiagnosticLiquor" value="false"/>
			<string key="DiagnosticOther" value="false"/>
			<string key="DiagnosticSputum" value="false"/>
			<string key="DiagnosticUrinaryCulture" value="false"/>
			<string key="DiagnosticUrinarySediment" value="false"/>
			<string key="DiagnosticXthorax" value="false"/>
			<string key="DisfuncOrg" value="false"/>
			<string key="Hypotensie" value="false"/>
			<string key="Hypoxie" value="false"/>
			<string key="InfectionSuspected" value="false"/>
			<string key="Infusion" value="false"/>
			<string key="Oligurie" value="false"/>
			<string key="SIRSCritHeartRate" value="false"/>
			<string key="SIRSCritLeucos" value="false"/>
			<string key="SIRSCritTachypnea" value="false"/>
			<string key="SIRSCritTemperature" value="false"/>
			<string key="SIRSCriteria2OrMore" value="false"/>
			<string key="org:group" value="A"/>
		</event>
		<event>
			<string key="concept:name" value="ER Triage"/>
			<string key="lifecycle:transition" value="complete"/>
			<string key="org:resource" value="C"/>
			<date key="time:timestamp" value="2014-01-01T00:00:00.000+10:00"/>
			<string key="Activity" value="ER Triage"/>
			<string key="org:group" value="C"/>
		</event>
		<event>
			<string key="concept:name" value="ER Sepsis Triage"/>
			<string key="lifecycle:transition" value="complete"/>
			<string key="org:resource" value="A"/>
			<date key="time:timestamp" value="2014-01-01T00:00:00.000+10:00"/>
			<string key="Activity" value="ER Sepsis Triage"/>
			<string key="org:group" value="A"/>
		</event>
	</trace>
	<trace>
		<string key="concept:name" value="NB"/>
		<string key="variant" value="Variant 106"/>
		<int key="variant-index" value="106"/>
		<string key="creator" value="Fluxicon Disco"/>
		<event>
			<string key="concept:name" value="ER Registration"/>
			<string key="lifecycle:transition" value="complete"/>
			<string key="org:resource" value="A"/>
			<date key="time:timestamp" value="2014-01-01T00:00:00.000+10:00"/>
			<string key="Activity" value="ER Registration"/>
			<string key="Age" value="65"/>
			<string key="Diagnose" value="E"/>
			<string key="DiagnosticArtAstrup" value="false"/>
			<string key="DiagnosticBlood" value="true"/>
			<string key="DiagnosticECG" value="true"/>
			<string key="DiagnosticIC" value="true"/>
			<string key="DiagnosticLacticAcid" value="true"/>
			<string key="DiagnosticLiquor" value="false"/>
			<string key="DiagnosticOther" value="false"/>
			<string key="DiagnosticSputum" value="true"/>
			<string key="DiagnosticUrinaryCulture" value="true"/>
			<string key="DiagnosticUrinarySediment" value="true"/>
			<string key="DiagnosticXthorax" value="true"/>
			<string key="DisfuncOrg" value="false"/>
			<string key="Hypotensie" value="false"/>
			<string key="Hypoxie" value="false"/>
			<string key="InfectionSuspected" value="true"/>
			<string key="Infusion" value="true"/>
			<string key="Oligurie" value="false"/>
			<string key="SIRSCritHeartRate" value="true"/>
			<string key="SIRSCritLeucos" value="false"/>
			<string key="SIRSCritTachypnea" value="false"/>
			<string key="SIRSCritTemperature" value="true"/>
			<string key="SIRSCriteria2OrMore" value="true"/>
			<string key="org:group" value="A"/>
		</event>
		<event>
			<string key="concept:name" value="ER Triage"/>
			<string key="lifecycle:transition" value="complete"/>
			<string key="org:resource" value="C"/>
			<date key="time:timestamp" value="2014-01-01T00:00:00.000+10:00"/>
			<string key="Activity" value="ER Triage"/>
			<string key="org:group" value="C"/>
		</event>
		<event>
			<string key="concept:name" value="ER Sepsis Triage"/>
			<string key="lifecycle:transition" value="complete"/>
			<string key="org:resource" value="A"/>
			<date key="time:timestamp" value="2014-01-01T00:00:00.000+10:00"/>
			<string key="Activity" value="ER Sepsis Triage"/>
			<string key="org:group" value="A"/>
		</event>
		<event>
			<string key="concept:name" value="Leucocytes"/>
			<string key="lifecycle:transition" value="complete"/>
			<string key="org:resource" value="B"/>
			<date key="time:timestamp" value="2014-01-01T00:00:00.000+10:00"/>
			<string key="Activity" value="Leucocytes"/>
			<string key="Leucocytes" value="13.1"/>
			<string key="org:group" value="B"/>
		</event>
		<event>
			<string key="concept:name" value="LacticAcid"/>
			<string key="lifecycle:transition" value="complete"/>
			<string key="org:resource" value="B"/>
			<date key="time:timestamp" value="2014-01-01T00:00:00.000+10:00"/>
			<string key="Activity" value="LacticAcid"/>
			<string key="LacticAcid" value="2.4"/>
			<string key="org:group" value="B"/>
		</event>
		<event>
			<string key="concept:name" value="CRP"/>
			<string key="lifecycle:transition" value="complete"/>
			<string key="org:resource" value="B"/>
			<date key="time:timestamp" value="2014-01-01T00:00:00.000+10:00"/>
			<string key="Activity" value="CRP"/>
			<string key="CRP" value="343.0"/>
			<string key="org:group" value="B"/>
		</event>
		<event>
			<string key="concept:name" value="IV Liquid"/>
			<string key="lifecycle:transition" value="complete"/>
			<string key="org:resource" value="A"/>
			<date key="time:timestamp" value="2014-01-01T00:00:00.000+10:00"/>
			<string key="Activity" value="IV Liquid"/>
			<string key="org:group" value="A"/>
		</event>
		<event>
			<string key="concept:name" value="IV Antibiotics"/>
			<string key="lifecycle:transition" value="complete"/>
			<string key="org:resource" value="A"/>
			<date key="time:timestamp" value="2014-01-01T00:00:00.000+10:00"/>
			<string key="Activity" value="IV Antibiotics"/>
			<string key="org:group" value="A"/>
		</event>
		<event>
			<string key="concept:name" value="Admission NC"/>
			<string key="lifecycle:transition" value="complete"/>
			<string key="org:resource" value="G"/>
			<date key="time:timestamp" value="2014-01-01T00:00:00.000+10:00"/>
			<string key="Activity" value="Admission NC"/>
			<string key="org:group" value="G"/>
		</event>
		<event>
			<string key="concept:name" value="CRP"/>
			<string key="lifecycle:transition" value="complete"/>
			<string key="org:resource" value="B"/>
			<date key="time:timestamp" value="2014-01-01T00:00:00.000+10:00"/>
			<string key="Activity" value="CRP"/>
			<string key="CRP" value="270.0"/>
			<string key="org:group" value="B"/>
		</event>
		<event>
			<string key="concept:name" value="Leucocytes"/>
			<string key="lifecycle:transition" value="complete"/>
			<string key="org:resource" value="B"/>
			<date key="time:timestamp" value="2014-01-01T00:00:00.000+10:00"/>
			<string key="Activity" value="Leucocytes"/>
			<string key="Leucocytes" value="10.2"/>
			<string key="org:group" value="B"/>
		</event>
		<event>
			<string key="concept:name" value="LacticAcid"/>
			<string key="lifecycle:transition" value="complete"/>
			<string key="org:resource" value="B"/>
			<date key="time:timestamp" value="2014-01-01T00:00:00.000+10:00"/>
			<string key="Activity" value="LacticAcid"/>
			<string key="LacticAcid" value="1.2"/>
			<string key="org:group" value="B"/>
		</event>
		<event>
			<string key="concept:name" value="Admission NC"/>
			<string key="lifecycle:transition" value="complete"/>
			<string key="org:resource" value="I"/>
			<date key="time:timestamp" value="2014-01-01T00:00:00.000+10:00"/>
			<string key="Activity" value="Admission NC"/>
			<string key="org:group" value="I"/>
		</event>
		<event>
			<string key="concept:name" value="CRP"/>
			<string key="lifecycle:transition" value="complete"/>
			<string key="org:resource" value="B"/>
			<date key="time:timestamp" value="2014-01-01T00:00:00.000+10:00"/>
			<string key="Activity" value="CRP"/>
			<string key="CRP" value="319.0"/>
			<string key="org:group" value="B"/>
		</event>
		<event>
			<string key="concept:name" value="Leucocytes"/>
			<string key="lifecycle:transition" value="complete"/>
			<string key="org:resource" value="B"/>
			<date key="time:timestamp" value="2014-01-01T00:00:00.000+10:00"/>
			<string key="Activity" value="Leucocytes"/>
			<string key="Leucocytes" value="8.1"/>
			<string key="org:group" value="B"/>
		</event>
		<event>
			<string key="concept:name" value="CRP"/>
			<string key="lifecycle:transition" value="complete"/>
			<string key="org:resource" value="B"/>
			<date key="time:timestamp" value="2014-01-01T00:00:00.000+10:00"/>
			<string key="Activity" value="CRP"/>
			<string key="CRP" value="243.0"/>
			<string key="org:group" value="B"/>
		</event>
		<event>
			<string key="concept:name" value="CRP"/>
			<string key="lifecycle:transition" value="complete"/>
			<string key="org:resource" value="B"/>
			<date key="time:timestamp" value="2014-01-01T00:00:00.000+10:00"/>
			<string key="Activity" value="CRP"/>
			<string key="CRP" value="155.0"/>
			<string key="org:group" value="B"/>
		</event>
		<event>
			<string key="concept:name" value="Leucocytes"/>
			<string key="lifecycle:transition" value="complete"/>
			<string key="org:resource" value="B"/>
			<date key="time:timestamp" value="2014-01-01T00:00:00.000+10:00"/>
			<string key="Activity" value="Leucocytes"/>
			<string key="Leucocytes" value="9.2"/>
			<string key="org:group" value="B"/>
		</event>
		<event>
			<string key="concept:name" value="CRP"/>
			<string key="lifecycle:transition" value="complete"/>
			<string key="org:resource" value="B"/>
			<date key="time:timestamp" value="2014-01-01T00:00:00.000+10:00"/>
			<string key="Activity" value="CRP"/>
			<string key="CRP" value="39.0"/>
			<string key="org:group" value="B"/>
		</event>
		<event>
			<string key="concept:name" value="Leucocytes"/>
			<string key="lifecycle:transition" value="complete"/>
			<string key="org:resource" value="B"/>
			<date key="time:timestamp" value="2014-01-01T00:00:00.000+10:00"/>
			<string key="Activity" value="Leucocytes"/>
			<string key="Leucocytes" value="11.4"/>
			<string key="org:group" value="B"/>
		</event>
		<event>
			<string key="concept:name" value="Release A"/>
			<string key="lifecycle:transition" value="complete"/>
			<string key="org:resource" value="E"/>
			<date key="time:timestamp" value="2014-01-01T00:00:00.000+10:00"/>
			<string key="Activity" value="Release A"/>
			<string key="org:group" value="E"/>
		</event>
	</trace>
	<trace>
		<string key="concept:name" value="OB"/>
		<string key="variant" value="Variant 107"/>
		<int key="variant-index" value="107"/>
		<string key="creator" value="Fluxicon Disco"/>
		<event>
			<string key="concept:name" value="ER Registration"/>
			<string key="lifecycle:transition" value="complete"/>
			<string key="org:resource" value="A"/>
			<date key="time:timestamp" value="2014-01-01T00:00:00.000+10:00"/>
			<string key="Activity" value="ER Registration"/>
			<string key="Age" value="80"/>
			<string key="Diagnose" value="E"/>
			<string key="DiagnosticArtAstrup" value="false"/>
			<string key="DiagnosticBlood" value="true"/>
			<string key="DiagnosticECG" value="true"/>
			<string key="DiagnosticIC" value="true"/>
			<string key="DiagnosticLacticAcid" value="true"/>
			<string key="DiagnosticLiquor" value="false"/>
			<string key="DiagnosticOther" value="false"/>
			<string key="DiagnosticSputum" value="false"/>
			<string key="DiagnosticUrinaryCulture" value="true"/>
			<string key="DiagnosticUrinarySediment" value="true"/>
			<string key="DiagnosticXthorax" value="true"/>
			<string key="DisfuncOrg" value="false"/>
			<string key="Hypotensie" value="false"/>
			<string key="Hypoxie" value="false"/>
			<string key="InfectionSuspected" value="true"/>
			<string key="Infusion" value="true"/>
			<string key="Oligurie" value="false"/>
			<string key="SIRSCritHeartRate" value="true"/>
			<string key="SIRSCritLeucos" value="false"/>
			<string key="SIRSCritTachypnea" value="true"/>
			<string key="SIRSCritTemperature" value="true"/>
			<string key="SIRSCriteria2OrMore" value="true"/>
			<string key="org:group" value="A"/>
		</event>
		<event>
			<string key="concept:name" value="ER Triage"/>
			<string key="lifecycle:transition" value="complete"/>
			<string key="org:resource" value="C"/>
			<date key="time:timestamp" value="2014-01-01T00:00:00.000+10:00"/>
			<string key="Activity" value="ER Triage"/>
			<string key="org:group" value="C"/>
		</event>
		<event>
			<string key="concept:name" value="CRP"/>
			<string key="lifecycle:transition" value="complete"/>
			<string key="org:resource" value="B"/>
			<date key="time:timestamp" value="2014-01-01T00:00:00.000+10:00"/>
			<string key="Activity" value="CRP"/>
			<string key="CRP" value="184.0"/>
			<string key="org:group" value="B"/>
		</event>
		<event>
			<string key="concept:name" value="LacticAcid"/>
			<string key="lifecycle:transition" value="complete"/>
			<string key="org:resource" value="B"/>
			<date key="time:timestamp" value="2014-01-01T00:00:00.000+10:00"/>
			<string key="Activity" value="LacticAcid"/>
			<string key="LacticAcid" value="1.5"/>
			<string key="org:group" value="B"/>
		</event>
		<event>
			<string key="concept:name" value="Leucocytes"/>
			<string key="lifecycle:transition" value="complete"/>
			<string key="org:resource" value="B"/>
			<date key="time:timestamp" value="2014-01-01T00:00:00.000+10:00"/>
			<string key="Activity" value="Leucocytes"/>
			<string key="Leucocytes" value="15.5"/>
			<string key="org:group" value="B"/>
		</event>
		<event>
			<string key="concept:name" value="ER Sepsis Triage"/>
			<string key="lifecycle:transition" value="complete"/>
			<string key="org:resource" value="A"/>
			<date key="time:timestamp" value="2014-01-01T00:00:00.000+10:00"/>
			<string key="Activity" value="ER Sepsis Triage"/>
			<string key="org:group" value="A"/>
		</event>
		<event>
			<string key="concept:name" value="IV Liquid"/>
			<string key="lifecycle:transition" value="complete"/>
			<string key="org:resource" value="A"/>
			<date key="time:timestamp" value="2014-01-01T00:00:00.000+10:00"/>
			<string key="Activity" value="IV Liquid"/>
			<string key="org:group" value="A"/>
		</event>
		<event>
			<string key="concept:name" value="IV Antibiotics"/>
			<string key="lifecycle:transition" value="complete"/>
			<string key="org:resource" value="A"/>
			<date key="time:timestamp" value="2014-01-01T00:00:00.000+10:00"/>
			<string key="Activity" value="IV Antibiotics"/>
			<string key="org:group" value="A"/>
		</event>
		<event>
			<string key="concept:name" value="Admission NC"/>
			<string key="lifecycle:transition" value="complete"/>
			<string key="org:resource" value="N"/>
			<date key="time:timestamp" value="2014-01-01T00:00:00.000+10:00"/>
			<string key="Activity" value="Admission NC"/>
			<string key="org:group" value="N"/>
		</event>
		<event>
			<string key="concept:name" value="CRP"/>
			<string key="lifecycle:transition" value="complete"/>
			<string key="org:resource" value="B"/>
			<date key="time:timestamp" value="2014-01-01T00:00:00.000+10:00"/>
			<string key="Activity" value="CRP"/>
			<string key="CRP" value="208.0"/>
			<string key="org:group" value="B"/>
		</event>
		<event>
			<string key="concept:name" value="Leucocytes"/>
			<string key="lifecycle:transition" value="complete"/>
			<string key="org:resource" value="B"/>
			<date key="time:timestamp" value="2014-01-01T00:00:00.000+10:00"/>
			<string key="Activity" value="Leucocytes"/>
			<string key="Leucocytes" value="11.4"/>
			<string key="org:group" value="B"/>
		</event>
		<event>
			<string key="concept:name" value="Leucocytes"/>
			<string key="lifecycle:transition" value="complete"/>
			<string key="org:resource" value="B"/>
			<date key="time:timestamp" value="2014-01-01T00:00:00.000+10:00"/>
			<string key="Activity" value="Leucocytes"/>
			<string key="Leucocytes" value="11.4"/>
			<string key="org:group" value="B"/>
		</event>
		<event>
			<string key="concept:name" value="CRP"/>
			<string key="lifecycle:transition" value="complete"/>
			<string key="org:resource" value="B"/>
			<date key="time:timestamp" value="2014-01-01T00:00:00.000+10:00"/>
			<string key="Activity" value="CRP"/>
			<string key="CRP" value="111.0"/>
			<string key="org:group" value="B"/>
		</event>
		<event>
			<string key="concept:name" value="Leucocytes"/>
			<string key="lifecycle:transition" value="complete"/>
			<string key="org:resource" value="B"/>
			<date key="time:timestamp" value="2014-01-01T00:00:00.000+10:00"/>
			<string key="Activity" value="Leucocytes"/>
			<string key="Leucocytes" value="7.6"/>
			<string key="org:group" value="B"/>
		</event>
		<event>
			<string key="concept:name" value="CRP"/>
			<string key="lifecycle:transition" value="complete"/>
			<string key="org:resource" value="B"/>
			<date key="time:timestamp" value="2014-01-01T00:00:00.000+10:00"/>
			<string key="Activity" value="CRP"/>
			<string key="CRP" value="65.0"/>
			<string key="org:group" value="B"/>
		</event>
		<event>
			<string key="concept:name" value="Release A"/>
			<string key="lifecycle:transition" value="complete"/>
			<string key="org:resource" value="E"/>
			<date key="time:timestamp" value="2014-01-01T00:00:00.000+10:00"/>
			<string key="Activity" value="Release A"/>
			<string key="org:group" value="E"/>
		</event>
	</trace>
	<trace>
		<string key="concept:name" value="PB"/>
		<string key="variant" value="Variant 47"/>
		<int key="variant-index" value="47"/>
		<string key="creator" value="Fluxicon Disco"/>
		<event>
			<string key="concept:name" value="ER Registration"/>
			<string key="lifecycle:transition" value="complete"/>
			<string key="org:resource" value="A"/>
			<date key="time:timestamp" value="2015-01-01T00:00:00.000+10:00"/>
			<string key="Activity" value="ER Registration"/>
			<string key="Age" value="80"/>
			<string key="Diagnose" value="V"/>
			<string key="DiagnosticArtAstrup" value="false"/>
			<string key="DiagnosticBlood" value="true"/>
			<string key="DiagnosticECG" value="true"/>
			<string key="DiagnosticIC" value="true"/>
			<string key="DiagnosticLacticAcid" value="true"/>
			<string key="DiagnosticLiquor" value="false"/>
			<string key="DiagnosticOther" value="false"/>
			<string key="DiagnosticSputum" value="false"/>
			<string key="DiagnosticUrinaryCulture" value="false"/>
			<string key="DiagnosticUrinarySediment" value="false"/>
			<string key="DiagnosticXthorax" value="true"/>
			<string key="DisfuncOrg" value="false"/>
			<string key="Hypotensie" value="false"/>
			<string key="Hypoxie" value="false"/>
			<string key="InfectionSuspected" value="true"/>
			<string key="Infusion" value="true"/>
			<string key="Oligurie" value="false"/>
			<string key="SIRSCritHeartRate" value="true"/>
			<string key="SIRSCritLeucos" value="false"/>
			<string key="SIRSCritTachypnea" value="true"/>
			<string key="SIRSCritTemperature" value="true"/>
			<string key="SIRSCriteria2OrMore" value="true"/>
			<string key="org:group" value="A"/>
		</event>
		<event>
			<string key="concept:name" value="ER Triage"/>
			<string key="lifecycle:transition" value="complete"/>
			<string key="org:resource" value="C"/>
			<date key="time:timestamp" value="2015-01-01T00:00:00.000+10:00"/>
			<string key="Activity" value="ER Triage"/>
			<string key="org:group" value="C"/>
		</event>
		<event>
			<string key="concept:name" value="ER Sepsis Triage"/>
			<string key="lifecycle:transition" value="complete"/>
			<string key="org:resource" value="A"/>
			<date key="time:timestamp" value="2015-01-01T00:00:00.000+10:00"/>
			<string key="Activity" value="ER Sepsis Triage"/>
			<string key="org:group" value="A"/>
		</event>
		<event>
			<string key="concept:name" value="IV Liquid"/>
			<string key="lifecycle:transition" value="complete"/>
			<string key="org:resource" value="A"/>
			<date key="time:timestamp" value="2015-01-01T00:00:00.000+10:00"/>
			<string key="Activity" value="IV Liquid"/>
			<string key="org:group" value="A"/>
		</event>
		<event>
			<string key="concept:name" value="CRP"/>
			<string key="lifecycle:transition" value="complete"/>
			<string key="org:resource" value="B"/>
			<date key="time:timestamp" value="2015-01-01T00:00:00.000+10:00"/>
			<string key="Activity" value="CRP"/>
			<string key="CRP" value="207.0"/>
			<string key="org:group" value="B"/>
		</event>
		<event>
			<string key="concept:name" value="LacticAcid"/>
			<string key="lifecycle:transition" value="complete"/>
			<string key="org:resource" value="B"/>
			<date key="time:timestamp" value="2015-01-01T00:00:00.000+10:00"/>
			<string key="Activity" value="LacticAcid"/>
			<string key="LacticAcid" value="1.9"/>
			<string key="org:group" value="B"/>
		</event>
		<event>
			<string key="concept:name" value="Leucocytes"/>
			<string key="lifecycle:transition" value="complete"/>
			<string key="org:resource" value="B"/>
			<date key="time:timestamp" value="2015-01-01T00:00:00.000+10:00"/>
			<string key="Activity" value="Leucocytes"/>
			<string key="Leucocytes" value="7.4"/>
			<string key="org:group" value="B"/>
		</event>
		<event>
			<string key="concept:name" value="IV Antibiotics"/>
			<string key="lifecycle:transition" value="complete"/>
			<string key="org:resource" value="A"/>
			<date key="time:timestamp" value="2015-01-01T00:00:00.000+10:00"/>
			<string key="Activity" value="IV Antibiotics"/>
			<string key="org:group" value="A"/>
		</event>
		<event>
			<string key="concept:name" value="Admission NC"/>
			<string key="lifecycle:transition" value="complete"/>
			<string key="org:resource" value="O"/>
			<date key="time:timestamp" value="2015-01-01T00:00:00.000+10:00"/>
			<string key="Activity" value="Admission NC"/>
			<string key="org:group" value="O"/>
		</event>
		<event>
			<string key="concept:name" value="Leucocytes"/>
			<string key="lifecycle:transition" value="complete"/>
			<string key="org:resource" value="B"/>
			<date key="time:timestamp" value="2015-01-01T00:00:00.000+10:00"/>
			<string key="Activity" value="Leucocytes"/>
			<string key="Leucocytes" value="10.7"/>
			<string key="org:group" value="B"/>
		</event>
		<event>
			<string key="concept:name" value="CRP"/>
			<string key="lifecycle:transition" value="complete"/>
			<string key="org:resource" value="B"/>
			<date key="time:timestamp" value="2015-01-01T00:00:00.000+10:00"/>
			<string key="Activity" value="CRP"/>
			<string key="CRP" value="263.0"/>
			<string key="org:group" value="B"/>
		</event>
		<event>
			<string key="concept:name" value="Leucocytes"/>
			<string key="lifecycle:transition" value="complete"/>
			<string key="org:resource" value="B"/>
			<date key="time:timestamp" value="2015-01-01T00:00:00.000+10:00"/>
			<string key="Activity" value="Leucocytes"/>
			<string key="Leucocytes" value="10.8"/>
			<string key="org:group" value="B"/>
		</event>
		<event>
			<string key="concept:name" value="CRP"/>
			<string key="lifecycle:transition" value="complete"/>
			<string key="org:resource" value="B"/>
			<date key="time:timestamp" value="2015-01-01T00:00:00.000+10:00"/>
			<string key="Activity" value="CRP"/>
			<string key="CRP" value="139.0"/>
			<string key="org:group" value="B"/>
		</event>
		<event>
			<string key="concept:name" value="Leucocytes"/>
			<string key="lifecycle:transition" value="complete"/>
			<string key="org:resource" value="B"/>
			<date key="time:timestamp" value="2015-01-01T00:00:00.000+10:00"/>
			<string key="Activity" value="Leucocytes"/>
			<string key="Leucocytes" value="9.1"/>
			<string key="org:group" value="B"/>
		</event>
		<event>
			<string key="concept:name" value="Release A"/>
			<string key="lifecycle:transition" value="complete"/>
			<string key="org:resource" value="E"/>
			<date key="time:timestamp" value="2015-01-01T00:00:00.000+10:00"/>
			<string key="Activity" value="Release A"/>
			<string key="org:group" value="E"/>
		</event>
		<event>
			<string key="concept:name" value="Return ER"/>
			<string key="lifecycle:transition" value="complete"/>
			<string key="org:resource" value="?"/>
			<date key="time:timestamp" value="2015-01-01T00:00:00.000+10:00"/>
			<string key="Activity" value="Return ER"/>
			<string key="org:group" value="?"/>
		</event>
	</trace>
	<trace>
		<string key="concept:name" value="QB"/>
		<string key="variant" value="Variant 108"/>
		<int key="variant-index" value="108"/>
		<string key="creator" value="Fluxicon Disco"/>
		<event>
			<string key="concept:name" value="ER Registration"/>
			<string key="lifecycle:transition" value="complete"/>
			<string key="org:resource" value="A"/>
			<date key="time:timestamp" value="2014-01-01T00:00:00.000+10:00"/>
			<string key="Activity" value="ER Registration"/>
			<string key="Age" value="85"/>
			<string key="Diagnose" value="W"/>
			<string key="DiagnosticArtAstrup" value="false"/>
			<string key="DiagnosticBlood" value="true"/>
			<string key="DiagnosticECG" value="true"/>
			<string key="DiagnosticIC" value="true"/>
			<string key="DiagnosticLacticAcid" value="true"/>
			<string key="DiagnosticLiquor" value="false"/>
			<string key="DiagnosticOther" value="false"/>
			<string key="DiagnosticSputum" value="false"/>
			<string key="DiagnosticUrinaryCulture" value="true"/>
			<string key="DiagnosticUrinarySediment" value="true"/>
			<string key="DiagnosticXthorax" value="true"/>
			<string key="DisfuncOrg" value="false"/>
			<string key="Hypotensie" value="false"/>
			<string key="Hypoxie" value="false"/>
			<string key="InfectionSuspected" value="true"/>
			<string key="Infusion" value="true"/>
			<string key="Oligurie" value="false"/>
			<string key="SIRSCritHeartRate" value="true"/>
			<string key="SIRSCritLeucos" value="false"/>
			<string key="SIRSCritTachypnea" value="true"/>
			<string key="SIRSCritTemperature" value="true"/>
			<string key="SIRSCriteria2OrMore" value="true"/>
			<string key="org:group" value="A"/>
		</event>
		<event>
			<string key="concept:name" value="ER Triage"/>
			<string key="lifecycle:transition" value="complete"/>
			<string key="org:resource" value="C"/>
			<date key="time:timestamp" value="2014-01-01T00:00:00.000+10:00"/>
			<string key="Activity" value="ER Triage"/>
			<string key="org:group" value="C"/>
		</event>
		<event>
			<string key="concept:name" value="ER Sepsis Triage"/>
			<string key="lifecycle:transition" value="complete"/>
			<string key="org:resource" value="A"/>
			<date key="time:timestamp" value="2014-01-01T00:00:00.000+10:00"/>
			<string key="Activity" value="ER Sepsis Triage"/>
			<string key="org:group" value="A"/>
		</event>
		<event>
			<string key="concept:name" value="IV Liquid"/>
			<string key="lifecycle:transition" value="complete"/>
			<string key="org:resource" value="A"/>
			<date key="time:timestamp" value="2014-01-01T00:00:00.000+10:00"/>
			<string key="Activity" value="IV Liquid"/>
			<string key="org:group" value="A"/>
		</event>
		<event>
			<string key="concept:name" value="CRP"/>
			<string key="lifecycle:transition" value="complete"/>
			<string key="org:resource" value="B"/>
			<date key="time:timestamp" value="2014-01-01T00:00:00.000+10:00"/>
			<string key="Activity" value="CRP"/>
			<string key="CRP" value="14.0"/>
			<string key="org:group" value="B"/>
		</event>
		<event>
			<string key="concept:name" value="LacticAcid"/>
			<string key="lifecycle:transition" value="complete"/>
			<string key="org:resource" value="B"/>
			<date key="time:timestamp" value="2014-01-01T00:00:00.000+10:00"/>
			<string key="Activity" value="LacticAcid"/>
			<string key="LacticAcid" value="1.8"/>
			<string key="org:group" value="B"/>
		</event>
		<event>
			<string key="concept:name" value="Leucocytes"/>
			<string key="lifecycle:transition" value="complete"/>
			<string key="org:resource" value="B"/>
			<date key="time:timestamp" value="2014-01-01T00:00:00.000+10:00"/>
			<string key="Activity" value="Leucocytes"/>
			<string key="Leucocytes" value="17.0"/>
			<string key="org:group" value="B"/>
		</event>
		<event>
			<string key="concept:name" value="IV Antibiotics"/>
			<string key="lifecycle:transition" value="complete"/>
			<string key="org:resource" value="A"/>
			<date key="time:timestamp" value="2014-01-01T00:00:00.000+10:00"/>
			<string key="Activity" value="IV Antibiotics"/>
			<string key="org:group" value="A"/>
		</event>
		<event>
			<string key="concept:name" value="Admission NC"/>
			<string key="lifecycle:transition" value="complete"/>
			<string key="org:resource" value="D"/>
			<date key="time:timestamp" value="2014-01-01T00:00:00.000+10:00"/>
			<string key="Activity" value="Admission NC"/>
			<string key="org:group" value="D"/>
		</event>
		<event>
			<string key="concept:name" value="CRP"/>
			<string key="lifecycle:transition" value="complete"/>
			<string key="org:resource" value="B"/>
			<date key="time:timestamp" value="2014-01-01T00:00:00.000+10:00"/>
			<string key="Activity" value="CRP"/>
			<string key="CRP" value="201.0"/>
			<string key="org:group" value="B"/>
		</event>
		<event>
			<string key="concept:name" value="Leucocytes"/>
			<string key="lifecycle:transition" value="complete"/>
			<string key="org:resource" value="B"/>
			<date key="time:timestamp" value="2014-01-01T00:00:00.000+10:00"/>
			<string key="Activity" value="Leucocytes"/>
			<string key="Leucocytes" value="19.7"/>
			<string key="org:group" value="B"/>
		</event>
		<event>
			<string key="concept:name" value="Leucocytes"/>
			<string key="lifecycle:transition" value="complete"/>
			<string key="org:resource" value="B"/>
			<date key="time:timestamp" value="2014-01-01T00:00:00.000+10:00"/>
			<string key="Activity" value="Leucocytes"/>
			<string key="Leucocytes" value="18.7"/>
			<string key="org:group" value="B"/>
		</event>
		<event>
			<string key="concept:name" value="CRP"/>
			<string key="lifecycle:transition" value="complete"/>
			<string key="org:resource" value="B"/>
			<date key="time:timestamp" value="2014-01-01T00:00:00.000+10:00"/>
			<string key="Activity" value="CRP"/>
			<string key="CRP" value="85.0"/>
			<string key="org:group" value="B"/>
		</event>
		<event>
			<string key="concept:name" value="Leucocytes"/>
			<string key="lifecycle:transition" value="complete"/>
			<string key="org:resource" value="B"/>
			<date key="time:timestamp" value="2014-01-01T00:00:00.000+10:00"/>
			<string key="Activity" value="Leucocytes"/>
			<string key="Leucocytes" value="11.3"/>
			<string key="org:group" value="B"/>
		</event>
		<event>
			<string key="concept:name" value="Release A"/>
			<string key="lifecycle:transition" value="complete"/>
			<string key="org:resource" value="E"/>
			<date key="time:timestamp" value="2014-01-01T00:00:00.000+10:00"/>
			<string key="Activity" value="Release A"/>
			<string key="org:group" value="E"/>
		</event>
		<event>
			<string key="concept:name" value="Return ER"/>
			<string key="lifecycle:transition" value="complete"/>
			<string key="org:resource" value="?"/>
			<date key="time:timestamp" value="2014-01-01T00:00:00.000+10:00"/>
			<string key="Activity" value="Return ER"/>
			<string key="org:group" value="?"/>
		</event>
	</trace>
	<trace>
		<string key="concept:name" value="RB"/>
		<string key="variant" value="Variant 9"/>
		<int key="variant-index" value="9"/>
		<string key="creator" value="Fluxicon Disco"/>
		<event>
			<string key="concept:name" value="ER Registration"/>
			<string key="lifecycle:transition" value="complete"/>
			<string key="org:resource" value="L"/>
			<date key="time:timestamp" value="2014-01-01T00:00:00.000+10:00"/>
			<string key="Activity" value="ER Registration"/>
			<string key="Age" value="90"/>
			<string key="Diagnose" value="X"/>
			<string key="DiagnosticArtAstrup" value="false"/>
			<string key="DiagnosticBlood" value="false"/>
			<string key="DiagnosticECG" value="false"/>
			<string key="DiagnosticIC" value="false"/>
			<string key="DiagnosticLacticAcid" value="false"/>
			<string key="DiagnosticLiquor" value="false"/>
			<string key="DiagnosticOther" value="false"/>
			<string key="DiagnosticSputum" value="false"/>
			<string key="DiagnosticUrinaryCulture" value="false"/>
			<string key="DiagnosticUrinarySediment" value="false"/>
			<string key="DiagnosticXthorax" value="false"/>
			<string key="DisfuncOrg" value="false"/>
			<string key="Hypotensie" value="false"/>
			<string key="Hypoxie" value="false"/>
			<string key="InfectionSuspected" value="false"/>
			<string key="Infusion" value="false"/>
			<string key="Oligurie" value="false"/>
			<string key="SIRSCritHeartRate" value="false"/>
			<string key="SIRSCritLeucos" value="false"/>
			<string key="SIRSCritTachypnea" value="false"/>
			<string key="SIRSCritTemperature" value="false"/>
			<string key="SIRSCriteria2OrMore" value="false"/>
			<string key="org:group" value="L"/>
		</event>
		<event>
			<string key="concept:name" value="ER Triage"/>
			<string key="lifecycle:transition" value="complete"/>
			<string key="org:resource" value="C"/>
			<date key="time:timestamp" value="2014-01-01T00:00:00.000+10:00"/>
			<string key="Activity" value="ER Triage"/>
			<string key="org:group" value="C"/>
		</event>
		<event>
			<string key="concept:name" value="ER Sepsis Triage"/>
			<string key="lifecycle:transition" value="complete"/>
			<string key="org:resource" value="L"/>
			<date key="time:timestamp" value="2014-01-01T00:00:00.000+10:00"/>
			<string key="Activity" value="ER Sepsis Triage"/>
			<string key="org:group" value="L"/>
		</event>
		<event>
			<string key="concept:name" value="Leucocytes"/>
			<string key="lifecycle:transition" value="complete"/>
			<string key="org:resource" value="B"/>
			<date key="time:timestamp" value="2014-01-01T00:00:00.000+10:00"/>
			<string key="Activity" value="Leucocytes"/>
			<string key="Leucocytes" value="7.5"/>
			<string key="org:group" value="B"/>
		</event>
		<event>
			<string key="concept:name" value="CRP"/>
			<string key="lifecycle:transition" value="complete"/>
			<string key="org:resource" value="B"/>
			<date key="time:timestamp" value="2014-01-01T00:00:00.000+10:00"/>
			<string key="Activity" value="CRP"/>
			<string key="org:group" value="B"/>
		</event>
		<event>
			<string key="concept:name" value="Admission NC"/>
			<string key="lifecycle:transition" value="complete"/>
			<string key="org:resource" value="M"/>
			<date key="time:timestamp" value="2014-01-01T00:00:00.000+10:00"/>
			<string key="Activity" value="Admission NC"/>
			<string key="org:group" value="M"/>
		</event>
		<event>
			<string key="concept:name" value="Release A"/>
			<string key="lifecycle:transition" value="complete"/>
			<string key="org:resource" value="E"/>
			<date key="time:timestamp" value="2014-01-01T00:00:00.000+10:00"/>
			<string key="Activity" value="Release A"/>
			<string key="org:group" value="E"/>
		</event>
	</trace>
	<trace>
		<string key="concept:name" value="SB"/>
		<string key="variant" value="Variant 109"/>
		<int key="variant-index" value="109"/>
		<string key="creator" value="Fluxicon Disco"/>
		<event>
			<string key="concept:name" value="ER Registration"/>
			<string key="lifecycle:transition" value="complete"/>
			<string key="org:resource" value="A"/>
			<date key="time:timestamp" value="2014-01-01T00:00:00.000+10:00"/>
			<string key="Activity" value="ER Registration"/>
			<string key="Age" value="80"/>
			<string key="Diagnose" value="B"/>
			<string key="DiagnosticArtAstrup" value="true"/>
			<string key="DiagnosticBlood" value="true"/>
			<string key="DiagnosticECG" value="true"/>
			<string key="DiagnosticIC" value="true"/>
			<string key="DiagnosticLacticAcid" value="true"/>
			<string key="DiagnosticLiquor" value="false"/>
			<string key="DiagnosticOther" value="false"/>
			<string key="DiagnosticSputum" value="false"/>
			<string key="DiagnosticUrinaryCulture" value="false"/>
			<string key="DiagnosticUrinarySediment" value="false"/>
			<string key="DiagnosticXthorax" value="true"/>
			<string key="DisfuncOrg" value="false"/>
			<string key="Hypotensie" value="false"/>
			<string key="Hypoxie" value="false"/>
			<string key="InfectionSuspected" value="true"/>
			<string key="Infusion" value="true"/>
			<string key="Oligurie" value="false"/>
			<string key="SIRSCritHeartRate" value="true"/>
			<string key="SIRSCritLeucos" value="false"/>
			<string key="SIRSCritTachypnea" value="true"/>
			<string key="SIRSCritTemperature" value="true"/>
			<string key="SIRSCriteria2OrMore" value="true"/>
			<string key="org:group" value="A"/>
		</event>
		<event>
			<string key="concept:name" value="ER Triage"/>
			<string key="lifecycle:transition" value="complete"/>
			<string key="org:resource" value="C"/>
			<date key="time:timestamp" value="2014-01-01T00:00:00.000+10:00"/>
			<string key="Activity" value="ER Triage"/>
			<string key="org:group" value="C"/>
		</event>
		<event>
			<string key="concept:name" value="ER Sepsis Triage"/>
			<string key="lifecycle:transition" value="complete"/>
			<string key="org:resource" value="A"/>
			<date key="time:timestamp" value="2014-01-01T00:00:00.000+10:00"/>
			<string key="Activity" value="ER Sepsis Triage"/>
			<string key="org:group" value="A"/>
		</event>
		<event>
			<string key="concept:name" value="IV Liquid"/>
			<string key="lifecycle:transition" value="complete"/>
			<string key="org:resource" value="A"/>
			<date key="time:timestamp" value="2014-01-01T00:00:00.000+10:00"/>
			<string key="Activity" value="IV Liquid"/>
			<string key="org:group" value="A"/>
		</event>
		<event>
			<string key="concept:name" value="IV Antibiotics"/>
			<string key="lifecycle:transition" value="complete"/>
			<string key="org:resource" value="A"/>
			<date key="time:timestamp" value="2014-01-01T00:00:00.000+10:00"/>
			<string key="Activity" value="IV Antibiotics"/>
			<string key="org:group" value="A"/>
		</event>
		<event>
			<string key="concept:name" value="Leucocytes"/>
			<string key="lifecycle:transition" value="complete"/>
			<string key="org:resource" value="B"/>
			<date key="time:timestamp" value="2014-01-01T00:00:00.000+10:00"/>
			<string key="Activity" value="Leucocytes"/>
			<string key="Leucocytes" value="9.8"/>
			<string key="org:group" value="B"/>
		</event>
		<event>
			<string key="concept:name" value="CRP"/>
			<string key="lifecycle:transition" value="complete"/>
			<string key="org:resource" value="B"/>
			<date key="time:timestamp" value="2014-01-01T00:00:00.000+10:00"/>
			<string key="Activity" value="CRP"/>
			<string key="CRP" value="91.0"/>
			<string key="org:group" value="B"/>
		</event>
		<event>
			<string key="concept:name" value="LacticAcid"/>
			<string key="lifecycle:transition" value="complete"/>
			<string key="org:resource" value="B"/>
			<date key="time:timestamp" value="2014-01-01T00:00:00.000+10:00"/>
			<string key="Activity" value="LacticAcid"/>
			<string key="LacticAcid" value="1.0"/>
			<string key="org:group" value="B"/>
		</event>
		<event>
			<string key="concept:name" value="Admission NC"/>
			<string key="lifecycle:transition" value="complete"/>
			<string key="org:resource" value="I"/>
			<date key="time:timestamp" value="2014-01-01T00:00:00.000+10:00"/>
			<string key="Activity" value="Admission NC"/>
			<string key="org:group" value="I"/>
		</event>
		<event>
			<string key="concept:name" value="CRP"/>
			<string key="lifecycle:transition" value="complete"/>
			<string key="org:resource" value="B"/>
			<date key="time:timestamp" value="2014-01-01T00:00:00.000+10:00"/>
			<string key="Activity" value="CRP"/>
			<string key="CRP" value="51.0"/>
			<string key="org:group" value="B"/>
		</event>
		<event>
			<string key="concept:name" value="Admission NC"/>
			<string key="lifecycle:transition" value="complete"/>
			<string key="org:resource" value="F"/>
			<date key="time:timestamp" value="2014-01-01T00:00:00.000+10:00"/>
			<string key="Activity" value="Admission NC"/>
			<string key="org:group" value="F"/>
		</event>
		<event>
			<string key="concept:name" value="CRP"/>
			<string key="lifecycle:transition" value="complete"/>
			<string key="org:resource" value="B"/>
			<date key="time:timestamp" value="2014-01-01T00:00:00.000+10:00"/>
			<string key="Activity" value="CRP"/>
			<string key="CRP" value="38.0"/>
			<string key="org:group" value="B"/>
		</event>
		<event>
			<string key="concept:name" value="Release A"/>
			<string key="lifecycle:transition" value="complete"/>
			<string key="org:resource" value="E"/>
			<date key="time:timestamp" value="2014-01-01T00:00:00.000+10:00"/>
			<string key="Activity" value="Release A"/>
			<string key="org:group" value="E"/>
		</event>
		<event>
			<string key="concept:name" value="Return ER"/>
			<string key="lifecycle:transition" value="complete"/>
			<string key="org:resource" value="?"/>
			<date key="time:timestamp" value="2014-01-01T00:00:00.000+10:00"/>
			<string key="Activity" value="Return ER"/>
			<string key="org:group" value="?"/>
		</event>
	</trace>
	<trace>
		<string key="concept:name" value="TB"/>
		<string key="variant" value="Variant 110"/>
		<int key="variant-index" value="110"/>
		<string key="creator" value="Fluxicon Disco"/>
		<event>
			<string key="concept:name" value="ER Registration"/>
			<string key="lifecycle:transition" value="complete"/>
			<string key="org:resource" value="A"/>
			<date key="time:timestamp" value="2014-01-01T00:00:00.000+10:00"/>
			<string key="Activity" value="ER Registration"/>
			<string key="Age" value="70"/>
			<string key="Diagnose" value="Y"/>
			<string key="DiagnosticArtAstrup" value="false"/>
			<string key="DiagnosticBlood" value="false"/>
			<string key="DiagnosticECG" value="false"/>
			<string key="DiagnosticIC" value="false"/>
			<string key="DiagnosticLacticAcid" value="false"/>
			<string key="DiagnosticLiquor" value="false"/>
			<string key="DiagnosticOther" value="false"/>
			<string key="DiagnosticSputum" value="false"/>
			<string key="DiagnosticUrinaryCulture" value="false"/>
			<string key="DiagnosticUrinarySediment" value="false"/>
			<string key="DiagnosticXthorax" value="false"/>
			<string key="DisfuncOrg" value="false"/>
			<string key="Hypotensie" value="false"/>
			<string key="Hypoxie" value="false"/>
			<string key="InfectionSuspected" value="false"/>
			<string key="Infusion" value="false"/>
			<string key="Oligurie" value="false"/>
			<string key="SIRSCritHeartRate" value="false"/>
			<string key="SIRSCritLeucos" value="false"/>
			<string key="SIRSCritTachypnea" value="false"/>
			<string key="SIRSCritTemperature" value="false"/>
			<string key="SIRSCriteria2OrMore" value="false"/>
			<string key="org:group" value="A"/>
		</event>
		<event>
			<string key="concept:name" value="ER Triage"/>
			<string key="lifecycle:transition" value="complete"/>
			<string key="org:resource" value="C"/>
			<date key="time:timestamp" value="2014-01-01T00:00:00.000+10:00"/>
			<string key="Activity" value="ER Triage"/>
			<string key="org:group" value="C"/>
		</event>
		<event>
			<string key="concept:name" value="ER Sepsis Triage"/>
			<string key="lifecycle:transition" value="complete"/>
			<string key="org:resource" value="A"/>
			<date key="time:timestamp" value="2014-01-01T00:00:00.000+10:00"/>
			<string key="Activity" value="ER Sepsis Triage"/>
			<string key="org:group" value="A"/>
		</event>
		<event>
			<string key="concept:name" value="Leucocytes"/>
			<string key="lifecycle:transition" value="complete"/>
			<string key="org:resource" value="B"/>
			<date key="time:timestamp" value="2014-01-01T00:00:00.000+10:00"/>
			<string key="Activity" value="Leucocytes"/>
			<string key="Leucocytes" value="13.8"/>
			<string key="org:group" value="B"/>
		</event>
		<event>
			<string key="concept:name" value="LacticAcid"/>
			<string key="lifecycle:transition" value="complete"/>
			<string key="org:resource" value="B"/>
			<date key="time:timestamp" value="2014-01-01T00:00:00.000+10:00"/>
			<string key="Activity" value="LacticAcid"/>
			<string key="LacticAcid" value="1.1"/>
			<string key="org:group" value="B"/>
		</event>
		<event>
			<string key="concept:name" value="CRP"/>
			<string key="lifecycle:transition" value="complete"/>
			<string key="org:resource" value="B"/>
			<date key="time:timestamp" value="2014-01-01T00:00:00.000+10:00"/>
			<string key="Activity" value="CRP"/>
			<string key="CRP" value="39.0"/>
			<string key="org:group" value="B"/>
		</event>
		<event>
			<string key="concept:name" value="Admission NC"/>
			<string key="lifecycle:transition" value="complete"/>
			<string key="org:resource" value="N"/>
			<date key="time:timestamp" value="2014-01-01T00:00:00.000+10:00"/>
			<string key="Activity" value="Admission NC"/>
			<string key="org:group" value="N"/>
		</event>
		<event>
			<string key="concept:name" value="Release A"/>
			<string key="lifecycle:transition" value="complete"/>
			<string key="org:resource" value="E"/>
			<date key="time:timestamp" value="2014-01-01T00:00:00.000+10:00"/>
			<string key="Activity" value="Release A"/>
			<string key="org:group" value="E"/>
		</event>
		<event>
			<string key="concept:name" value="Return ER"/>
			<string key="lifecycle:transition" value="complete"/>
			<string key="org:resource" value="?"/>
			<date key="time:timestamp" value="2015-01-01T00:00:00.000+10:00"/>
			<string key="Activity" value="Return ER"/>
			<string key="org:group" value="?"/>
		</event>
	</trace>
	<trace>
		<string key="concept:name" value="UB"/>
		<string key="variant" value="Variant 111"/>
		<int key="variant-index" value="111"/>
		<string key="creator" value="Fluxicon Disco"/>
		<event>
			<string key="concept:name" value="ER Registration"/>
			<string key="lifecycle:transition" value="complete"/>
			<string key="org:resource" value="A"/>
			<date key="time:timestamp" value="2014-01-01T00:00:00.000+10:00"/>
			<string key="Activity" value="ER Registration"/>
			<string key="Age" value="90"/>
			<string key="DiagnosticArtAstrup" value="true"/>
			<string key="DiagnosticBlood" value="true"/>
			<string key="DiagnosticECG" value="true"/>
			<string key="DiagnosticIC" value="true"/>
			<string key="DiagnosticLacticAcid" value="true"/>
			<string key="DiagnosticLiquor" value="false"/>
			<string key="DiagnosticOther" value="false"/>
			<string key="DiagnosticSputum" value="false"/>
			<string key="DiagnosticUrinaryCulture" value="false"/>
			<string key="DiagnosticUrinarySediment" value="false"/>
			<string key="DiagnosticXthorax" value="true"/>
			<string key="DisfuncOrg" value="false"/>
			<string key="Hypotensie" value="false"/>
			<string key="Hypoxie" value="false"/>
			<string key="InfectionSuspected" value="true"/>
			<string key="Infusion" value="true"/>
			<string key="Oligurie" value="false"/>
			<string key="SIRSCritHeartRate" value="false"/>
			<string key="SIRSCritLeucos" value="false"/>
			<string key="SIRSCritTachypnea" value="true"/>
			<string key="SIRSCritTemperature" value="true"/>
			<string key="SIRSCriteria2OrMore" value="true"/>
			<string key="org:group" value="A"/>
		</event>
		<event>
			<string key="concept:name" value="ER Triage"/>
			<string key="lifecycle:transition" value="complete"/>
			<string key="org:resource" value="C"/>
			<date key="time:timestamp" value="2014-01-01T00:00:00.000+10:00"/>
			<string key="Activity" value="ER Triage"/>
			<string key="org:group" value="C"/>
		</event>
		<event>
			<string key="concept:name" value="ER Sepsis Triage"/>
			<string key="lifecycle:transition" value="complete"/>
			<string key="org:resource" value="A"/>
			<date key="time:timestamp" value="2014-01-01T00:00:00.000+10:00"/>
			<string key="Activity" value="ER Sepsis Triage"/>
			<string key="org:group" value="A"/>
		</event>
		<event>
			<string key="concept:name" value="IV Liquid"/>
			<string key="lifecycle:transition" value="complete"/>
			<string key="org:resource" value="A"/>
			<date key="time:timestamp" value="2014-01-01T00:00:00.000+10:00"/>
			<string key="Activity" value="IV Liquid"/>
			<string key="org:group" value="A"/>
		</event>
		<event>
			<string key="concept:name" value="CRP"/>
			<string key="lifecycle:transition" value="complete"/>
			<string key="org:resource" value="B"/>
			<date key="time:timestamp" value="2014-01-01T00:00:00.000+10:00"/>
			<string key="Activity" value="CRP"/>
			<string key="CRP" value="255.0"/>
			<string key="org:group" value="B"/>
		</event>
		<event>
			<string key="concept:name" value="LacticAcid"/>
			<string key="lifecycle:transition" value="complete"/>
			<string key="org:resource" value="B"/>
			<date key="time:timestamp" value="2014-01-01T00:00:00.000+10:00"/>
			<string key="Activity" value="LacticAcid"/>
			<string key="LacticAcid" value="3.2"/>
			<string key="org:group" value="B"/>
		</event>
		<event>
			<string key="concept:name" value="Leucocytes"/>
			<string key="lifecycle:transition" value="complete"/>
			<string key="org:resource" value="B"/>
			<date key="time:timestamp" value="2014-01-01T00:00:00.000+10:00"/>
			<string key="Activity" value="Leucocytes"/>
			<string key="Leucocytes" value="8.9"/>
			<string key="org:group" value="B"/>
		</event>
		<event>
			<string key="concept:name" value="IV Antibiotics"/>
			<string key="lifecycle:transition" value="complete"/>
			<string key="org:resource" value="A"/>
			<date key="time:timestamp" value="2014-01-01T00:00:00.000+10:00"/>
			<string key="Activity" value="IV Antibiotics"/>
			<string key="org:group" value="A"/>
		</event>
		<event>
			<string key="concept:name" value="Admission NC"/>
			<string key="lifecycle:transition" value="complete"/>
			<string key="org:resource" value="F"/>
			<date key="time:timestamp" value="2014-01-01T00:00:00.000+10:00"/>
			<string key="Activity" value="Admission NC"/>
			<string key="org:group" value="F"/>
		</event>
	</trace>
	<trace>
		<string key="concept:name" value="VB"/>
		<string key="variant" value="Variant 112"/>
		<int key="variant-index" value="112"/>
		<string key="creator" value="Fluxicon Disco"/>
		<event>
			<string key="concept:name" value="ER Registration"/>
			<string key="lifecycle:transition" value="complete"/>
			<string key="org:resource" value="A"/>
			<date key="time:timestamp" value="2015-01-01T00:00:00.000+10:00"/>
			<string key="Activity" value="ER Registration"/>
			<string key="Age" value="75"/>
			<string key="Diagnose" value="Z"/>
			<string key="DiagnosticArtAstrup" value="false"/>
			<string key="DiagnosticBlood" value="true"/>
			<string key="DiagnosticECG" value="true"/>
			<string key="DiagnosticIC" value="true"/>
			<string key="DiagnosticLacticAcid" value="true"/>
			<string key="DiagnosticLiquor" value="false"/>
			<string key="DiagnosticOther" value="false"/>
			<string key="DiagnosticSputum" value="false"/>
			<string key="DiagnosticUrinaryCulture" value="false"/>
			<string key="DiagnosticUrinarySediment" value="false"/>
			<string key="DiagnosticXthorax" value="true"/>
			<string key="DisfuncOrg" value="false"/>
			<string key="Hypotensie" value="false"/>
			<string key="Hypoxie" value="false"/>
			<string key="InfectionSuspected" value="true"/>
			<string key="Infusion" value="false"/>
			<string key="Oligurie" value="false"/>
			<string key="SIRSCritHeartRate" value="true"/>
			<string key="SIRSCritLeucos" value="false"/>
			<string key="SIRSCritTachypnea" value="false"/>
			<string key="SIRSCritTemperature" value="true"/>
			<string key="SIRSCriteria2OrMore" value="true"/>
			<string key="org:group" value="A"/>
		</event>
		<event>
			<string key="concept:name" value="ER Triage"/>
			<string key="lifecycle:transition" value="complete"/>
			<string key="org:resource" value="C"/>
			<date key="time:timestamp" value="2015-01-01T00:00:00.000+10:00"/>
			<string key="Activity" value="ER Triage"/>
			<string key="org:group" value="C"/>
		</event>
		<event>
			<string key="concept:name" value="ER Sepsis Triage"/>
			<string key="lifecycle:transition" value="complete"/>
			<string key="org:resource" value="A"/>
			<date key="time:timestamp" value="2015-01-01T00:00:00.000+10:00"/>
			<string key="Activity" value="ER Sepsis Triage"/>
			<string key="org:group" value="A"/>
		</event>
		<event>
			<string key="concept:name" value="Leucocytes"/>
			<string key="lifecycle:transition" value="complete"/>
			<string key="org:resource" value="B"/>
			<date key="time:timestamp" value="2015-01-01T00:00:00.000+10:00"/>
			<string key="Activity" value="Leucocytes"/>
			<string key="Leucocytes" value="11.1"/>
			<string key="org:group" value="B"/>
		</event>
		<event>
			<string key="concept:name" value="CRP"/>
			<string key="lifecycle:transition" value="complete"/>
			<string key="org:resource" value="B"/>
			<date key="time:timestamp" value="2015-01-01T00:00:00.000+10:00"/>
			<string key="Activity" value="CRP"/>
			<string key="CRP" value="97.0"/>
			<string key="org:group" value="B"/>
		</event>
		<event>
			<string key="concept:name" value="LacticAcid"/>
			<string key="lifecycle:transition" value="complete"/>
			<string key="org:resource" value="B"/>
			<date key="time:timestamp" value="2015-01-01T00:00:00.000+10:00"/>
			<string key="Activity" value="LacticAcid"/>
			<string key="LacticAcid" value="1.6"/>
			<string key="org:group" value="B"/>
		</event>
		<event>
			<string key="concept:name" value="IV Antibiotics"/>
			<string key="lifecycle:transition" value="complete"/>
			<string key="org:resource" value="A"/>
			<date key="time:timestamp" value="2015-01-01T00:00:00.000+10:00"/>
			<string key="Activity" value="IV Antibiotics"/>
			<string key="org:group" value="A"/>
		</event>
		<event>
			<string key="concept:name" value="Admission NC"/>
			<string key="lifecycle:transition" value="complete"/>
			<string key="org:resource" value="G"/>
			<date key="time:timestamp" value="2015-01-01T00:00:00.000+10:00"/>
			<string key="Activity" value="Admission NC"/>
			<string key="org:group" value="G"/>
		</event>
		<event>
			<string key="concept:name" value="Admission NC"/>
			<string key="lifecycle:transition" value="complete"/>
			<string key="org:resource" value="I"/>
			<date key="time:timestamp" value="2015-01-01T00:00:00.000+10:00"/>
			<string key="Activity" value="Admission NC"/>
			<string key="org:group" value="I"/>
		</event>
		<event>
			<string key="concept:name" value="CRP"/>
			<string key="lifecycle:transition" value="complete"/>
			<string key="org:resource" value="B"/>
			<date key="time:timestamp" value="2015-01-01T00:00:00.000+10:00"/>
			<string key="Activity" value="CRP"/>
			<string key="CRP" value="70.0"/>
			<string key="org:group" value="B"/>
		</event>
		<event>
			<string key="concept:name" value="Leucocytes"/>
			<string key="lifecycle:transition" value="complete"/>
			<string key="org:resource" value="B"/>
			<date key="time:timestamp" value="2015-01-01T00:00:00.000+10:00"/>
			<string key="Activity" value="Leucocytes"/>
			<string key="Leucocytes" value="6.9"/>
			<string key="org:group" value="B"/>
		</event>
		<event>
			<string key="concept:name" value="Release A"/>
			<string key="lifecycle:transition" value="complete"/>
			<string key="org:resource" value="E"/>
			<date key="time:timestamp" value="2015-01-01T00:00:00.000+10:00"/>
			<string key="Activity" value="Release A"/>
			<string key="org:group" value="E"/>
		</event>
		<event>
			<string key="concept:name" value="Return ER"/>
			<string key="lifecycle:transition" value="complete"/>
			<string key="org:resource" value="?"/>
			<date key="time:timestamp" value="2015-01-01T00:00:00.000+10:00"/>
			<string key="Activity" value="Return ER"/>
			<string key="org:group" value="?"/>
		</event>
	</trace>
	<trace>
		<string key="concept:name" value="WB"/>
		<string key="variant" value="Variant 3"/>
		<int key="variant-index" value="3"/>
		<string key="creator" value="Fluxicon Disco"/>
		<event>
			<string key="concept:name" value="ER Registration"/>
			<string key="lifecycle:transition" value="complete"/>
			<string key="org:resource" value="A"/>
			<date key="time:timestamp" value="2014-01-01T00:00:00.000+10:00"/>
			<string key="Activity" value="ER Registration"/>
			<string key="Age" value="50"/>
			<string key="DiagnosticArtAstrup" value="false"/>
			<string key="DiagnosticBlood" value="false"/>
			<string key="DiagnosticECG" value="false"/>
			<string key="DiagnosticIC" value="false"/>
			<string key="DiagnosticLacticAcid" value="false"/>
			<string key="DiagnosticLiquor" value="false"/>
			<string key="DiagnosticOther" value="false"/>
			<string key="DiagnosticSputum" value="false"/>
			<string key="DiagnosticUrinaryCulture" value="false"/>
			<string key="DiagnosticUrinarySediment" value="false"/>
			<string key="DiagnosticXthorax" value="false"/>
			<string key="DisfuncOrg" value="false"/>
			<string key="Hypotensie" value="false"/>
			<string key="Hypoxie" value="false"/>
			<string key="InfectionSuspected" value="false"/>
			<string key="Infusion" value="false"/>
			<string key="Oligurie" value="false"/>
			<string key="SIRSCritHeartRate" value="false"/>
			<string key="SIRSCritLeucos" value="false"/>
			<string key="SIRSCritTachypnea" value="false"/>
			<string key="SIRSCritTemperature" value="false"/>
			<string key="SIRSCriteria2OrMore" value="false"/>
			<string key="org:group" value="A"/>
		</event>
		<event>
			<string key="concept:name" value="ER Triage"/>
			<string key="lifecycle:transition" value="complete"/>
			<string key="org:resource" value="C"/>
			<date key="time:timestamp" value="2014-01-01T00:00:00.000+10:00"/>
			<string key="Activity" value="ER Triage"/>
			<string key="org:group" value="C"/>
		</event>
		<event>
			<string key="concept:name" value="ER Sepsis Triage"/>
			<string key="lifecycle:transition" value="complete"/>
			<string key="org:resource" value="A"/>
			<date key="time:timestamp" value="2014-01-01T00:00:00.000+10:00"/>
			<string key="Activity" value="ER Sepsis Triage"/>
			<string key="org:group" value="A"/>
		</event>
		<event>
			<string key="concept:name" value="CRP"/>
			<string key="lifecycle:transition" value="complete"/>
			<string key="org:resource" value="B"/>
			<date key="time:timestamp" value="2014-01-01T00:00:00.000+10:00"/>
			<string key="Activity" value="CRP"/>
			<string key="org:group" value="B"/>
		</event>
		<event>
			<string key="concept:name" value="Leucocytes"/>
			<string key="lifecycle:transition" value="complete"/>
			<string key="org:resource" value="B"/>
			<date key="time:timestamp" value="2014-01-01T00:00:00.000+10:00"/>
			<string key="Activity" value="Leucocytes"/>
			<string key="Leucocytes" value="9.7"/>
			<string key="org:group" value="B"/>
		</event>
	</trace>
	<trace>
		<string key="concept:name" value="XB"/>
		<string key="variant" value="Variant 113"/>
		<int key="variant-index" value="113"/>
		<string key="creator" value="Fluxicon Disco"/>
		<event>
			<string key="concept:name" value="ER Registration"/>
			<string key="lifecycle:transition" value="complete"/>
			<string key="org:resource" value="A"/>
			<date key="time:timestamp" value="2014-01-01T00:00:00.000+10:00"/>
			<string key="Activity" value="ER Registration"/>
			<string key="Age" value="60"/>
			<string key="Diagnose" value="B"/>
			<string key="DiagnosticArtAstrup" value="false"/>
			<string key="DiagnosticBlood" value="true"/>
			<string key="DiagnosticECG" value="true"/>
			<string key="DiagnosticIC" value="true"/>
			<string key="DiagnosticLacticAcid" value="true"/>
			<string key="DiagnosticLiquor" value="false"/>
			<string key="DiagnosticOther" value="false"/>
			<string key="DiagnosticSputum" value="false"/>
			<string key="DiagnosticUrinaryCulture" value="true"/>
			<string key="DiagnosticUrinarySediment" value="true"/>
			<string key="DiagnosticXthorax" value="true"/>
			<string key="DisfuncOrg" value="false"/>
			<string key="Hypotensie" value="false"/>
			<string key="Hypoxie" value="false"/>
			<string key="InfectionSuspected" value="true"/>
			<string key="Infusion" value="true"/>
			<string key="Oligurie" value="false"/>
			<string key="SIRSCritHeartRate" value="true"/>
			<string key="SIRSCritLeucos" value="false"/>
			<string key="SIRSCritTachypnea" value="true"/>
			<string key="SIRSCritTemperature" value="true"/>
			<string key="SIRSCriteria2OrMore" value="true"/>
			<string key="org:group" value="A"/>
		</event>
		<event>
			<string key="concept:name" value="ER Triage"/>
			<string key="lifecycle:transition" value="complete"/>
			<string key="org:resource" value="C"/>
			<date key="time:timestamp" value="2014-01-01T00:00:00.000+10:00"/>
			<string key="Activity" value="ER Triage"/>
			<string key="org:group" value="C"/>
		</event>
		<event>
			<string key="concept:name" value="ER Sepsis Triage"/>
			<string key="lifecycle:transition" value="complete"/>
			<string key="org:resource" value="A"/>
			<date key="time:timestamp" value="2014-01-01T00:00:00.000+10:00"/>
			<string key="Activity" value="ER Sepsis Triage"/>
			<string key="org:group" value="A"/>
		</event>
		<event>
			<string key="concept:name" value="Leucocytes"/>
			<string key="lifecycle:transition" value="complete"/>
			<string key="org:resource" value="B"/>
			<date key="time:timestamp" value="2014-01-01T00:00:00.000+10:00"/>
			<string key="Activity" value="Leucocytes"/>
			<string key="Leucocytes" value="23.1"/>
			<string key="org:group" value="B"/>
		</event>
		<event>
			<string key="concept:name" value="LacticAcid"/>
			<string key="lifecycle:transition" value="complete"/>
			<string key="org:resource" value="B"/>
			<date key="time:timestamp" value="2014-01-01T00:00:00.000+10:00"/>
			<string key="Activity" value="LacticAcid"/>
			<string key="LacticAcid" value="6.7"/>
			<string key="org:group" value="B"/>
		</event>
		<event>
			<string key="concept:name" value="CRP"/>
			<string key="lifecycle:transition" value="complete"/>
			<string key="org:resource" value="B"/>
			<date key="time:timestamp" value="2014-01-01T00:00:00.000+10:00"/>
			<string key="Activity" value="CRP"/>
			<string key="CRP" value="335.0"/>
			<string key="org:group" value="B"/>
		</event>
		<event>
			<string key="concept:name" value="IV Liquid"/>
			<string key="lifecycle:transition" value="complete"/>
			<string key="org:resource" value="A"/>
			<date key="time:timestamp" value="2014-01-01T00:00:00.000+10:00"/>
			<string key="Activity" value="IV Liquid"/>
			<string key="org:group" value="A"/>
		</event>
		<event>
			<string key="concept:name" value="IV Antibiotics"/>
			<string key="lifecycle:transition" value="complete"/>
			<string key="org:resource" value="A"/>
			<date key="time:timestamp" value="2014-01-01T00:00:00.000+10:00"/>
			<string key="Activity" value="IV Antibiotics"/>
			<string key="org:group" value="A"/>
		</event>
		<event>
			<string key="concept:name" value="Admission NC"/>
			<string key="lifecycle:transition" value="complete"/>
			<string key="org:resource" value="F"/>
			<date key="time:timestamp" value="2014-01-01T00:00:00.000+10:00"/>
			<string key="Activity" value="Admission NC"/>
			<string key="org:group" value="F"/>
		</event>
		<event>
			<string key="concept:name" value="LacticAcid"/>
			<string key="lifecycle:transition" value="complete"/>
			<string key="org:resource" value="B"/>
			<date key="time:timestamp" value="2014-01-01T00:00:00.000+10:00"/>
			<string key="Activity" value="LacticAcid"/>
			<string key="LacticAcid" value="8.2"/>
			<string key="org:group" value="B"/>
		</event>
		<event>
			<string key="concept:name" value="Release B"/>
			<string key="lifecycle:transition" value="complete"/>
			<string key="org:resource" value="E"/>
			<date key="time:timestamp" value="2014-01-01T00:00:00.000+10:00"/>
			<string key="Activity" value="Release B"/>
			<string key="org:group" value="E"/>
		</event>
	</trace>
	<trace>
		<string key="concept:name" value="YB"/>
		<string key="variant" value="Variant 114"/>
		<int key="variant-index" value="114"/>
		<string key="creator" value="Fluxicon Disco"/>
		<event>
			<string key="concept:name" value="ER Registration"/>
			<string key="lifecycle:transition" value="complete"/>
			<string key="org:resource" value="A"/>
			<date key="time:timestamp" value="2014-01-01T00:00:00.000+10:00"/>
			<string key="Activity" value="ER Registration"/>
			<string key="Age" value="85"/>
			<string key="Diagnose" value="B"/>
			<string key="DiagnosticArtAstrup" value="true"/>
			<string key="DiagnosticBlood" value="true"/>
			<string key="DiagnosticECG" value="true"/>
			<string key="DiagnosticIC" value="true"/>
			<string key="DiagnosticLacticAcid" value="true"/>
			<string key="DiagnosticLiquor" value="false"/>
			<string key="DiagnosticOther" value="false"/>
			<string key="DiagnosticSputum" value="false"/>
			<string key="DiagnosticUrinaryCulture" value="true"/>
			<string key="DiagnosticUrinarySediment" value="true"/>
			<string key="DiagnosticXthorax" value="true"/>
			<string key="DisfuncOrg" value="false"/>
			<string key="Hypotensie" value="false"/>
			<string key="Hypoxie" value="false"/>
			<string key="InfectionSuspected" value="true"/>
			<string key="Infusion" value="true"/>
			<string key="Oligurie" value="false"/>
			<string key="SIRSCritHeartRate" value="true"/>
			<string key="SIRSCritLeucos" value="false"/>
			<string key="SIRSCritTachypnea" value="false"/>
			<string key="SIRSCritTemperature" value="true"/>
			<string key="SIRSCriteria2OrMore" value="true"/>
			<string key="org:group" value="A"/>
		</event>
		<event>
			<string key="concept:name" value="ER Triage"/>
			<string key="lifecycle:transition" value="complete"/>
			<string key="org:resource" value="C"/>
			<date key="time:timestamp" value="2014-01-01T00:00:00.000+10:00"/>
			<string key="Activity" value="ER Triage"/>
			<string key="org:group" value="C"/>
		</event>
		<event>
			<string key="concept:name" value="ER Sepsis Triage"/>
			<string key="lifecycle:transition" value="complete"/>
			<string key="org:resource" value="A"/>
			<date key="time:timestamp" value="2014-01-01T00:00:00.000+10:00"/>
			<string key="Activity" value="ER Sepsis Triage"/>
			<string key="org:group" value="A"/>
		</event>
		<event>
			<string key="concept:name" value="CRP"/>
			<string key="lifecycle:transition" value="complete"/>
			<string key="org:resource" value="B"/>
			<date key="time:timestamp" value="2014-01-01T00:00:00.000+10:00"/>
			<string key="Activity" value="CRP"/>
			<string key="CRP" value="63.0"/>
			<string key="org:group" value="B"/>
		</event>
		<event>
			<string key="concept:name" value="LacticAcid"/>
			<string key="lifecycle:transition" value="complete"/>
			<string key="org:resource" value="B"/>
			<date key="time:timestamp" value="2014-01-01T00:00:00.000+10:00"/>
			<string key="Activity" value="LacticAcid"/>
			<string key="LacticAcid" value="1.1"/>
			<string key="org:group" value="B"/>
		</event>
		<event>
			<string key="concept:name" value="Leucocytes"/>
			<string key="lifecycle:transition" value="complete"/>
			<string key="org:resource" value="B"/>
			<date key="time:timestamp" value="2014-01-01T00:00:00.000+10:00"/>
			<string key="Activity" value="Leucocytes"/>
			<string key="Leucocytes" value="10.0"/>
			<string key="org:group" value="B"/>
		</event>
		<event>
			<string key="concept:name" value="IV Antibiotics"/>
			<string key="lifecycle:transition" value="complete"/>
			<string key="org:resource" value="A"/>
			<date key="time:timestamp" value="2014-01-01T00:00:00.000+10:00"/>
			<string key="Activity" value="IV Antibiotics"/>
			<string key="org:group" value="A"/>
		</event>
		<event>
			<string key="concept:name" value="IV Liquid"/>
			<string key="lifecycle:transition" value="complete"/>
			<string key="org:resource" value="A"/>
			<date key="time:timestamp" value="2014-01-01T00:00:00.000+10:00"/>
			<string key="Activity" value="IV Liquid"/>
			<string key="org:group" value="A"/>
		</event>
		<event>
			<string key="concept:name" value="Admission NC"/>
			<string key="lifecycle:transition" value="complete"/>
			<string key="org:resource" value="G"/>
			<date key="time:timestamp" value="2014-01-01T00:00:00.000+10:00"/>
			<string key="Activity" value="Admission NC"/>
			<string key="org:group" value="G"/>
		</event>
		<event>
			<string key="concept:name" value="Admission NC"/>
			<string key="lifecycle:transition" value="complete"/>
			<string key="org:resource" value="F"/>
[truncated: 6,282,718 more chars]
