# Supplementary material for: Privacy-Preserving Process Mining in Healthcare
Source: Int J Environ Res Public Health. 2020 Mar 2;17(5):1612. doi: 10.3390/ijerph17051612 (PMC7084661; doi:10.3390/ijerph17051612)
Supplement: Supplementary file 1 [file ijerph-17-01612-s001.zip › Anonymisation_code_and_data/Code/bpic11_hospital_log_1.01.06_31_03_06_started.csv]

Case ID	Activity	Complete Timestamp	Variant	Variant index	(case) creator	(case) variant	(case) variant-index	(case)_Age	(case)_Age:1	(case)_Age:2	(case)_Age:3	(case)_Age:4	(case)_Age:5	(case)_Diagnosis	(case)_Diagnosis:1	(case)_Diagnosis:10	(case)_Diagnosis:11	(case)_Diagnosis:12	(case)_Diagnosis:13	(case)_Diagnosis:14	(case)_Diagnosis:15	(case)_Diagnosis:2	(case)_Diagnosis:3	(case)_Diagnosis:4	(case)_Diagnosis:5	(case)_Diagnosis:6	(case)_Diagnosis:7	(case)_Diagnosis:8	(case)_Diagnosis:9	(case)_Diagnosis_Treatment_Combination_ID	(case)_Diagnosis_Treatment_Combination_ID:1	(case)_Diagnosis_Treatment_Combination_ID:10	(case)_Diagnosis_Treatment_Combination_ID:11	(case)_Diagnosis_Treatment_Combination_ID:12	(case)_Diagnosis_Treatment_Combination_ID:13	(case)_Diagnosis_Treatment_Combination_ID:14	(case)_Diagnosis_Treatment_Combination_ID:15	(case)_Diagnosis_Treatment_Combination_ID:2	(case)_Diagnosis_Treatment_Combination_ID:3	(case)_Diagnosis_Treatment_Combination_ID:4	(case)_Diagnosis_Treatment_Combination_ID:5	(case)_Diagnosis_Treatment_Combination_ID:6	(case)_Diagnosis_Treatment_Combination_ID:7	(case)_Diagnosis_Treatment_Combination_ID:8	(case)_Diagnosis_Treatment_Combination_ID:9	(case)_Diagnosis_code	(case)_Diagnosis_code:1	(case)_Diagnosis_code:10	(case)_Diagnosis_code:11
00000539	1e consult poliklinisch	2006/01/02 09:00:00.000	Variant 7	7	Fluxicon Disco	Variant 7	7	36						maligniteit cervix	Maligne neoplasma cervix uteri							Gynaecologische tumoren								441938	386013							785830								M13	822
00000539	administratief tarief - eerste pol	2006/01/02 09:00:00.000	Variant 7	7	Fluxicon Disco	Variant 7	7	36						maligniteit cervix	Maligne neoplasma cervix uteri							Gynaecologische tumoren								441938	386013							785830								M13	822
00000539	vervolgconsult poliklinisch	2006/02/13 09:00:00.000	Variant 7	7	Fluxicon Disco	Variant 7	7	36						maligniteit cervix	Maligne neoplasma cervix uteri							Gynaecologische tumoren								441938	386013							785830								M13	822
00000539	e.c.g. - elektrocardiografie	2006/02/16 09:00:00.000	Variant 7	7	Fluxicon Disco	Variant 7	7	36						maligniteit cervix	Maligne neoplasma cervix uteri							Gynaecologische tumoren								441938	386013							785830								M13	822
00000539	aanname laboratoriumonderzoek	2006/02/16 09:00:00.000	Variant 7	7	Fluxicon Disco	Variant 7	7	36						maligniteit cervix	Maligne neoplasma cervix uteri							Gynaecologische tumoren								441938	386013							785830								M13	822
00000539	aanname laboratoriumonderzoek	2006/02/16 09:00:00.000	Variant 7	7	Fluxicon Disco	Variant 7	7	36						maligniteit cervix	Maligne neoplasma cervix uteri							Gynaecologische tumoren								441938	386013							785830								M13	822
00000539	aanname laboratoriumonderzoek	2006/02/16 09:00:00.000	Variant 7	7	Fluxicon Disco	Variant 7	7	36						maligniteit cervix	Maligne neoplasma cervix uteri							Gynaecologische tumoren								441938	386013							785830								M13	822
00000539	sediment	2006/02/16 09:00:00.000	Variant 7	7	Fluxicon Disco	Variant 7	7	36						maligniteit cervix	Maligne neoplasma cervix uteri							Gynaecologische tumoren								441938	386013							785830								M13	822
00000539	bilirubine - totaal	2006/02/16 09:00:00.000	Variant 7	7	Fluxicon Disco	Variant 7	7	36						maligniteit cervix	Maligne neoplasma cervix uteri							Gynaecologische tumoren								441938	386013							785830								M13	822
00000539	glucose	2006/02/16 09:00:00.000	Variant 7	7	Fluxicon Disco	Variant 7	7	36						maligniteit cervix	Maligne neoplasma cervix uteri							Gynaecologische tumoren								441938	386013							785830								M13	822
00000539	ureum	2006/02/16 09:00:00.000	Variant 7	7	Fluxicon Disco	Variant 7	7	36						maligniteit cervix	Maligne neoplasma cervix uteri							Gynaecologische tumoren								441938	386013							785830								M13	822
00000539	urinezuur met uricase u.v. spectrofotome	2006/02/16 09:00:00.000	Variant 7	7	Fluxicon Disco	Variant 7	7	36						maligniteit cervix	Maligne neoplasma cervix uteri							Gynaecologische tumoren								441938	386013							785830								M13	822
00000539	creatinine	2006/02/16 09:00:00.000	Variant 7	7	Fluxicon Disco	Variant 7	7	36						maligniteit cervix	Maligne neoplasma cervix uteri							Gynaecologische tumoren								441938	386013							785830								M13	822
00000539	fosfaat	2006/02/16 09:00:00.000	Variant 7	7	Fluxicon Disco	Variant 7	7	36						maligniteit cervix	Maligne neoplasma cervix uteri							Gynaecologische tumoren								441938	386013							785830								M13	822
00000539	alkalische fosfatase -kinetisch-	2006/02/16 09:00:00.000	Variant 7	7	Fluxicon Disco	Variant 7	7	36						maligniteit cervix	Maligne neoplasma cervix uteri							Gynaecologische tumoren								441938	386013							785830								M13	822
00000539	natrium vlamfotometrisch	2006/02/16 09:00:00.000	Variant 7	7	Fluxicon Disco	Variant 7	7	36						maligniteit cervix	Maligne neoplasma cervix uteri							Gynaecologische tumoren								441938	386013							785830								M13	822
00000539	kalium potentiometrisch	2006/02/16 09:00:00.000	Variant 7	7	Fluxicon Disco	Variant 7	7	36						maligniteit cervix	Maligne neoplasma cervix uteri							Gynaecologische tumoren								441938	386013							785830								M13	822
00000539	totaal eiwit	2006/02/16 09:00:00.000	Variant 7	7	Fluxicon Disco	Variant 7	7	36						maligniteit cervix	Maligne neoplasma cervix uteri							Gynaecologische tumoren								441938	386013							785830								M13	822
00000539	sgot - asat kinetisch	2006/02/16 09:00:00.000	Variant 7	7	Fluxicon Disco	Variant 7	7	36						maligniteit cervix	Maligne neoplasma cervix uteri							Gynaecologische tumoren								441938	386013							785830								M13	822
00000539	sgpt - alat kinetisch	2006/02/16 09:00:00.000	Variant 7	7	Fluxicon Disco	Variant 7	7	36						maligniteit cervix	Maligne neoplasma cervix uteri							Gynaecologische tumoren								441938	386013							785830								M13	822
00000539	melkzuurdehydrogenase -ldh- kinetisch	2006/02/16 09:00:00.000	Variant 7	7	Fluxicon Disco	Variant 7	7	36						maligniteit cervix	Maligne neoplasma cervix uteri							Gynaecologische tumoren								441938	386013							785830								M13	822
00000539	differentiele telling automatisch	2006/02/16 09:00:00.000	Variant 7	7	Fluxicon Disco	Variant 7	7	36						maligniteit cervix	Maligne neoplasma cervix uteri							Gynaecologische tumoren								441938	386013							785830								M13	822
00000539	haemoglobine foto-electrisch - spoed	2006/02/16 09:00:00.000	Variant 7	7	Fluxicon Disco	Variant 7	7	36						maligniteit cervix	Maligne neoplasma cervix uteri							Gynaecologische tumoren								441938	386013							785830								M13	822
00000539	hematocriet mbv centrifuge	2006/02/16 09:00:00.000	Variant 7	7	Fluxicon Disco	Variant 7	7	36						maligniteit cervix	Maligne neoplasma cervix uteri							Gynaecologische tumoren								441938	386013							785830								M13	822
00000539	trombocyten tellen - spoed	2006/02/16 09:00:00.000	Variant 7	7	Fluxicon Disco	Variant 7	7	36						maligniteit cervix	Maligne neoplasma cervix uteri							Gynaecologische tumoren								441938	386013							785830								M13	822
00000539	gammaglutamyltranspeptidase	2006/02/16 09:00:00.000	Variant 7	7	Fluxicon Disco	Variant 7	7	36						maligniteit cervix	Maligne neoplasma cervix uteri							Gynaecologische tumoren								441938	386013							785830								M13	822
00000539	leucocyten tellen -electronisch- spoed	2006/02/16 09:00:00.000	Variant 7	7	Fluxicon Disco	Variant 7	7	36						maligniteit cervix	Maligne neoplasma cervix uteri							Gynaecologische tumoren								441938	386013							785830								M13	822
00000539	calcium	2006/02/16 09:00:00.000	Variant 7	7	Fluxicon Disco	Variant 7	7	36						maligniteit cervix	Maligne neoplasma cervix uteri							Gynaecologische tumoren								441938	386013							785830								M13	822
00000539	urine onderzoek - kwalitatief	2006/02/16 09:00:00.000	Variant 7	7	Fluxicon Disco	Variant 7	7	36						maligniteit cervix	Maligne neoplasma cervix uteri							Gynaecologische tumoren								441938	386013							785830								M13	822
00000539	albumine	2006/02/16 09:00:00.000	Variant 7	7	Fluxicon Disco	Variant 7	7	36						maligniteit cervix	Maligne neoplasma cervix uteri							Gynaecologische tumoren								441938	386013							785830								M13	822
00000539	magnesium -aas	2006/02/16 09:00:00.000	Variant 7	7	Fluxicon Disco	Variant 7	7	36						maligniteit cervix	Maligne neoplasma cervix uteri							Gynaecologische tumoren								441938	386013							785830								M13	822
00000539	ordertarief	2006/02/16 09:00:00.000	Variant 7	7	Fluxicon Disco	Variant 7	7	36						maligniteit cervix	Maligne neoplasma cervix uteri							Gynaecologische tumoren								441938	386013							785830								M13	822
00000539	ct abdomen	2006/02/16 09:00:00.000	Variant 7	7	Fluxicon Disco	Variant 7	7	36						maligniteit cervix	Maligne neoplasma cervix uteri							Gynaecologische tumoren								441938	386013							785830								M13	822
00000539	aanname laboratoriumonderzoek	2006/02/20 09:00:00.000	Variant 7	7	Fluxicon Disco	Variant 7	7	36						maligniteit cervix	Maligne neoplasma cervix uteri							Gynaecologische tumoren								441938	386013							785830								M13	822
00000539	cefalinetijd - coagulatie	2006/02/20 09:00:00.000	Variant 7	7	Fluxicon Disco	Variant 7	7	36						maligniteit cervix	Maligne neoplasma cervix uteri							Gynaecologische tumoren								441938	386013							785830								M13	822
00000539	trombotest	2006/02/20 09:00:00.000	Variant 7	7	Fluxicon Disco	Variant 7	7	36						maligniteit cervix	Maligne neoplasma cervix uteri							Gynaecologische tumoren								441938	386013							785830								M13	822
00000539	protrombinetijd	2006/02/20 09:00:00.000	Variant 7	7	Fluxicon Disco	Variant 7	7	36						maligniteit cervix	Maligne neoplasma cervix uteri							Gynaecologische tumoren								441938	386013							785830								M13	822
00000539	ordertarief	2006/02/20 09:00:00.000	Variant 7	7	Fluxicon Disco	Variant 7	7	36						maligniteit cervix	Maligne neoplasma cervix uteri							Gynaecologische tumoren								441938	386013							785830								M13	822
00000539	vervolgconsult poliklinisch	2006/02/28 09:00:00.000	Variant 7	7	Fluxicon Disco	Variant 7	7	36						maligniteit cervix	Maligne neoplasma cervix uteri							Gynaecologische tumoren								441938	386013							785830								M13	822
00000539	echo hals --waaronder schildklier--	2006/03/06 09:00:00.000	Variant 7	7	Fluxicon Disco	Variant 7	7	36						maligniteit cervix	Maligne neoplasma cervix uteri							Gynaecologische tumoren								441938	386013							785830								M13	822
00000539	vervolgconsult poliklinisch	2006/03/06 09:00:00.000	Variant 7	7	Fluxicon Disco	Variant 7	7	36						maligniteit cervix	Maligne neoplasma cervix uteri							Gynaecologische tumoren								441938	386013							785830								M13	822
00000539	vervolgconsult poliklinisch	2006/03/20 09:00:00.000	Variant 7	7	Fluxicon Disco	Variant 7	7	36						maligniteit cervix	Maligne neoplasma cervix uteri							Gynaecologische tumoren								441938	386013							785830								M13	822
00000539	ligdagen - alle spec.beh.kinderg.-reval.	2006/03/23 09:00:00.000	Variant 7	7	Fluxicon Disco	Variant 7	7	36						maligniteit cervix	Maligne neoplasma cervix uteri							Gynaecologische tumoren								441938	386013							785830								M13	822
00000539	ligdagen - alle spec.beh.kinderg.-reval.	2006/03/23 09:00:00.000	Variant 7	7	Fluxicon Disco	Variant 7	7	36						maligniteit cervix	Maligne neoplasma cervix uteri							Gynaecologische tumoren								441938	386013							785830								M13	822
00000539	dagverpleging - alle spec.beh.kind.-rev.	2006/03/23 09:00:00.000	Variant 7	7	Fluxicon Disco	Variant 7	7	36						maligniteit cervix	Maligne neoplasma cervix uteri							Gynaecologische tumoren								441938	386013							785830								M13	822
00000539	aanname laboratoriumonderzoek	2006/03/23 09:00:00.000	Variant 7	7	Fluxicon Disco	Variant 7	7	36						maligniteit cervix	Maligne neoplasma cervix uteri							Gynaecologische tumoren								441938	386013							785830								M13	822
00000539	aanname laboratoriumonderzoek	2006/03/23 09:00:00.000	Variant 7	7	Fluxicon Disco	Variant 7	7	36						maligniteit cervix	Maligne neoplasma cervix uteri							Gynaecologische tumoren								441938	386013							785830								M13	822
00000539	aanname laboratoriumonderzoek	2006/03/23 09:00:00.000	Variant 7	7	Fluxicon Disco	Variant 7	7	36						maligniteit cervix	Maligne neoplasma cervix uteri							Gynaecologische tumoren								441938	386013							785830								M13	822
00000539	sediment - spoed	2006/03/23 09:00:00.000	Variant 7	7	Fluxicon Disco	Variant 7	7	36						maligniteit cervix	Maligne neoplasma cervix uteri							Gynaecologische tumoren								441938	386013							785830								M13	822
00000539	bilirubine - totaal	2006/03/23 09:00:00.000	Variant 7	7	Fluxicon Disco	Variant 7	7	36						maligniteit cervix	Maligne neoplasma cervix uteri							Gynaecologische tumoren								441938	386013							785830								M13	822
00000539	ureum	2006/03/23 09:00:00.000	Variant 7	7	Fluxicon Disco	Variant 7	7	36						maligniteit cervix	Maligne neoplasma cervix uteri							Gynaecologische tumoren								441938	386013							785830								M13	822
00000539	creatinine	2006/03/23 09:00:00.000	Variant 7	7	Fluxicon Disco	Variant 7	7	36						maligniteit cervix	Maligne neoplasma cervix uteri							Gynaecologische tumoren								441938	386013							785830								M13	822
00000539	fosfaat	2006/03/23 09:00:00.000	Variant 7	7	Fluxicon Disco	Variant 7	7	36						maligniteit cervix	Maligne neoplasma cervix uteri							Gynaecologische tumoren								441938	386013							785830								M13	822
00000539	alkalische fosfatase -kinetisch-	2006/03/23 09:00:00.000	Variant 7	7	Fluxicon Disco	Variant 7	7	36						maligniteit cervix	Maligne neoplasma cervix uteri							Gynaecologische tumoren								441938	386013							785830								M13	822
00000539	natrium vlamfotometrisch	2006/03/23 09:00:00.000	Variant 7	7	Fluxicon Disco	Variant 7	7	36						maligniteit cervix	Maligne neoplasma cervix uteri							Gynaecologische tumoren								441938	386013							785830								M13	822
00000539	kalium potentiometrisch	2006/03/23 09:00:00.000	Variant 7	7	Fluxicon Disco	Variant 7	7	36						maligniteit cervix	Maligne neoplasma cervix uteri							Gynaecologische tumoren								441938	386013							785830								M13	822
00000539	totaal eiwit	2006/03/23 09:00:00.000	Variant 7	7	Fluxicon Disco	Variant 7	7	36						maligniteit cervix	Maligne neoplasma cervix uteri							Gynaecologische tumoren								441938	386013							785830								M13	822
00000539	sgot - asat kinetisch	2006/03/23 09:00:00.000	Variant 7	7	Fluxicon Disco	Variant 7	7	36						maligniteit cervix	Maligne neoplasma cervix uteri							Gynaecologische tumoren								441938	386013							785830								M13	822
00000539	sgpt - alat kinetisch	2006/03/23 09:00:00.000	Variant 7	7	Fluxicon Disco	Variant 7	7	36						maligniteit cervix	Maligne neoplasma cervix uteri							Gynaecologische tumoren								441938	386013							785830								M13	822
00000539	melkzuurdehydrogenase -ldh- kinetisch	2006/03/23 09:00:00.000	Variant 7	7	Fluxicon Disco	Variant 7	7	36						maligniteit cervix	Maligne neoplasma cervix uteri							Gynaecologische tumoren								441938	386013							785830								M13	822
00000539	differentiele telling automatisch	2006/03/23 09:00:00.000	Variant 7	7	Fluxicon Disco	Variant 7	7	36						maligniteit cervix	Maligne neoplasma cervix uteri							Gynaecologische tumoren								441938	386013							785830								M13	822
00000539	haemoglobine foto-electrisch - spoed	2006/03/23 09:00:00.000	Variant 7	7	Fluxicon Disco	Variant 7	7	36						maligniteit cervix	Maligne neoplasma cervix uteri							Gynaecologische tumoren								441938	386013							785830								M13	822
00000539	protrombinetijd -quick owren of modif.-	2006/03/23 09:00:00.000	Variant 7	7	Fluxicon Disco	Variant 7	7	36						maligniteit cervix	Maligne neoplasma cervix uteri							Gynaecologische tumoren								441938	386013							785830								M13	822
00000539	hematocriet - spoed	2006/03/23 09:00:00.000	Variant 7	7	Fluxicon Disco	Variant 7	7	36						maligniteit cervix	Maligne neoplasma cervix uteri							Gynaecologische tumoren								441938	386013							785830								M13	822
00000539	trombocyten tellen - spoed	2006/03/23 09:00:00.000	Variant 7	7	Fluxicon Disco	Variant 7	7	36						maligniteit cervix	Maligne neoplasma cervix uteri							Gynaecologische tumoren								441938	386013							785830								M13	822
00000539	heparinebepaling - kaoline - cefalinetij	2006/03/23 09:00:00.000	Variant 7	7	Fluxicon Disco	Variant 7	7	36						maligniteit cervix	Maligne neoplasma cervix uteri							Gynaecologische tumoren								441938	386013							785830								M13	822
00000539	international normalised ratio mbv tromb	2006/03/23 09:00:00.000	Variant 7	7	Fluxicon Disco	Variant 7	7	36						maligniteit cervix	Maligne neoplasma cervix uteri							Gynaecologische tumoren								441938	386013							785830								M13	822
00000539	gammaglutamyltranspeptidase	2006/03/23 09:00:00.000	Variant 7	7	Fluxicon Disco	Variant 7	7	36						maligniteit cervix	Maligne neoplasma cervix uteri							Gynaecologische tumoren								441938	386013							785830								M13	822
00000539	leucocyten tellen -electronisch- spoed	2006/03/23 09:00:00.000	Variant 7	7	Fluxicon Disco	Variant 7	7	36						maligniteit cervix	Maligne neoplasma cervix uteri							Gynaecologische tumoren								441938	386013							785830								M13	822
00000539	calcium	2006/03/23 09:00:00.000	Variant 7	7	Fluxicon Disco	Variant 7	7	36						maligniteit cervix	Maligne neoplasma cervix uteri							Gynaecologische tumoren								441938	386013							785830								M13	822
00000539	urine onderzoek - kwalitatief	2006/03/23 09:00:00.000	Variant 7	7	Fluxicon Disco	Variant 7	7	36						maligniteit cervix	Maligne neoplasma cervix uteri							Gynaecologische tumoren								441938	386013							785830								M13	822
00000539	ordertarief	2006/03/23 09:00:00.000	Variant 7	7	Fluxicon Disco	Variant 7	7	36						maligniteit cervix	Maligne neoplasma cervix uteri							Gynaecologische tumoren								441938	386013							785830								M13	822
00000539	190021 klinische opname a002	2006/03/23 09:00:00.000	Variant 7	7	Fluxicon Disco	Variant 7	7	36						maligniteit cervix	Maligne neoplasma cervix uteri							Gynaecologische tumoren								441938	386013							785830								M13	822
00000539	190021 klinische opname a002	2006/03/23 09:00:00.000	Variant 7	7	Fluxicon Disco	Variant 7	7	36						maligniteit cervix	Maligne neoplasma cervix uteri							Gynaecologische tumoren								441938	386013							785830								M13	822
00000539	190205 klasse 3b a205	2006/03/23 09:00:00.000	Variant 7	7	Fluxicon Disco	Variant 7	7	36						maligniteit cervix	Maligne neoplasma cervix uteri							Gynaecologische tumoren								441938	386013							785830								M13	822
00000539	190205 klasse 3b a205	2006/03/23 09:00:00.000	Variant 7	7	Fluxicon Disco	Variant 7	7	36						maligniteit cervix	Maligne neoplasma cervix uteri							Gynaecologische tumoren								441938	386013							785830								M13	822
00000539	190101 bovenreg.toesl. a101	2006/03/23 09:00:00.000	Variant 7	7	Fluxicon Disco	Variant 7	7	36						maligniteit cervix	Maligne neoplasma cervix uteri							Gynaecologische tumoren								441938	386013							785830								M13	822
00000539	190101 bovenreg.toesl. a101	2006/03/23 09:00:00.000	Variant 7	7	Fluxicon Disco	Variant 7	7	36						maligniteit cervix	Maligne neoplasma cervix uteri							Gynaecologische tumoren								441938	386013							785830								M13	822
00000539	190035 dagverpleging a007	2006/03/23 09:00:00.000	Variant 7	7	Fluxicon Disco	Variant 7	7	36						maligniteit cervix	Maligne neoplasma cervix uteri							Gynaecologische tumoren								441938	386013							785830								M13	822
00000539	vervolgconsult poliklinisch	2006/04/11 09:00:00.000	Variant 7	7	Fluxicon Disco	Variant 7	7	36						maligniteit cervix	Maligne neoplasma cervix uteri							Gynaecologische tumoren								441938	386013							785830								M13	822
00000539	dagverpleging - alle spec.beh.kind.-rev.	2006/04/20 09:00:00.000	Variant 7	7	Fluxicon Disco	Variant 7	7	36						maligniteit cervix	Maligne neoplasma cervix uteri							Gynaecologische tumoren								441938	386013							785830								M13	822
00000539	aanname laboratoriumonderzoek	2006/04/20 09:00:00.000	Variant 7	7	Fluxicon Disco	Variant 7	7	36						maligniteit cervix	Maligne neoplasma cervix uteri							Gynaecologische tumoren								441938	386013							785830								M13	822
00000539	aanname laboratoriumonderzoek	2006/04/20 09:00:00.000	Variant 7	7	Fluxicon Disco	Variant 7	7	36						maligniteit cervix	Maligne neoplasma cervix uteri							Gynaecologische tumoren								441938	386013							785830								M13	822
00000539	aanname laboratoriumonderzoek	2006/04/20 09:00:00.000	Variant 7	7	Fluxicon Disco	Variant 7	7	36						maligniteit cervix	Maligne neoplasma cervix uteri							Gynaecologische tumoren								441938	386013							785830								M13	822
00000539	aanname laboratoriumonderzoek	2006/04/20 09:00:00.000	Variant 7	7	Fluxicon Disco	Variant 7	7	36						maligniteit cervix	Maligne neoplasma cervix uteri							Gynaecologische tumoren								441938	386013							785830								M13	822
00000539	creatinine	2006/04/20 09:00:00.000	Variant 7	7	Fluxicon Disco	Variant 7	7	36						maligniteit cervix	Maligne neoplasma cervix uteri							Gynaecologische tumoren								441938	386013							785830								M13	822
00000539	natrium vlamfotometrisch	2006/04/20 09:00:00.000	Variant 7	7	Fluxicon Disco	Variant 7	7	36						maligniteit cervix	Maligne neoplasma cervix uteri							Gynaecologische tumoren								441938	386013							785830								M13	822
00000539	kalium potentiometrisch	2006/04/20 09:00:00.000	Variant 7	7	Fluxicon Disco	Variant 7	7	36						maligniteit cervix	Maligne neoplasma cervix uteri							Gynaecologische tumoren								441938	386013							785830								M13	822
00000539	bacteriologisch onderzoek met kweek -nie	2006/04/20 09:00:00.000	Variant 7	7	Fluxicon Disco	Variant 7	7	36						maligniteit cervix	Maligne neoplasma cervix uteri							Gynaecologische tumoren								441938	386013							785830								M13	822
00000539	differentiele telling automatisch	2006/04/20 09:00:00.000	Variant 7	7	Fluxicon Disco	Variant 7	7	36						maligniteit cervix	Maligne neoplasma cervix uteri							Gynaecologische tumoren								441938	386013							785830								M13	822
00000539	haemoglobine foto-electrisch - spoed	2006/04/20 09:00:00.000	Variant 7	7	Fluxicon Disco	Variant 7	7	36						maligniteit cervix	Maligne neoplasma cervix uteri							Gynaecologische tumoren								441938	386013							785830								M13	822
00000539	trombocyten tellen - spoed	2006/04/20 09:00:00.000	Variant 7	7	Fluxicon Disco	Variant 7	7	36						maligniteit cervix	Maligne neoplasma cervix uteri							Gynaecologische tumoren								441938	386013							785830								M13	822
00000539	leucocyten tellen -electronisch- spoed	2006/04/20 09:00:00.000	Variant 7	7	Fluxicon Disco	Variant 7	7	36						maligniteit cervix	Maligne neoplasma cervix uteri							Gynaecologische tumoren								441938	386013							785830								M13	822
00000539	urine onderzoek - kwalitatief	2006/04/20 09:00:00.000	Variant 7	7	Fluxicon Disco	Variant 7	7	36						maligniteit cervix	Maligne neoplasma cervix uteri							Gynaecologische tumoren								441938	386013							785830								M13	822
00000539	ordertarief	2006/04/20 09:00:00.000	Variant 7	7	Fluxicon Disco	Variant 7	7	36						maligniteit cervix	Maligne neoplasma cervix uteri							Gynaecologische tumoren								441938	386013							785830								M13	822
00000539	ordertarief	2006/04/20 09:00:00.000	Variant 7	7	Fluxicon Disco	Variant 7	7	36						maligniteit cervix	Maligne neoplasma cervix uteri							Gynaecologische tumoren								441938	386013							785830								M13	822
00000539	ordertarief	2006/04/20 09:00:00.000	Variant 7	7	Fluxicon Disco	Variant 7	7	36						maligniteit cervix	Maligne neoplasma cervix uteri							Gynaecologische tumoren								441938	386013							785830								M13	822
00000539	190035 dagverpleging a007	2006/04/20 09:00:00.000	Variant 7	7	Fluxicon Disco	Variant 7	7	36						maligniteit cervix	Maligne neoplasma cervix uteri							Gynaecologische tumoren								441938	386013							785830								M13	822
00000539	vervolgconsult poliklinisch	2006/05/09 09:00:00.000	Variant 7	7	Fluxicon Disco	Variant 7	7	36						maligniteit cervix	Maligne neoplasma cervix uteri							Gynaecologische tumoren								441938	386013							785830								M13	822
00000539	dagverpleging - alle spec.beh.kind.-rev.	2006/05/11 09:00:00.000	Variant 7	7	Fluxicon Disco	Variant 7	7	36						maligniteit cervix	Maligne neoplasma cervix uteri							Gynaecologische tumoren								441938	386013							785830								M13	822
00000539	e.c.g. - elektrocardiografie	2006/05/11 09:00:00.000	Variant 7	7	Fluxicon Disco	Variant 7	7	36						maligniteit cervix	Maligne neoplasma cervix uteri							Gynaecologische tumoren								441938	386013							785830								M13	822
00000539	aanname laboratoriumonderzoek	2006/05/11 09:00:00.000	Variant 7	7	Fluxicon Disco	Variant 7	7	36						maligniteit cervix	Maligne neoplasma cervix uteri							Gynaecologische tumoren								441938	386013							785830								M13	822
00000539	aanname laboratoriumonderzoek	2006/05/11 09:00:00.000	Variant 7	7	Fluxicon Disco	Variant 7	7	36						maligniteit cervix	Maligne neoplasma cervix uteri							Gynaecologische tumoren								441938	386013							785830								M13	822
00000539	aanname laboratoriumonderzoek	2006/05/11 09:00:00.000	Variant 7	7	Fluxicon Disco	Variant 7	7	36						maligniteit cervix	Maligne neoplasma cervix uteri							Gynaecologische tumoren								441938	386013							785830								M13	822
00000539	bilirubine - totaal	2006/05/11 09:00:00.000	Variant 7	7	Fluxicon Disco	Variant 7	7	36						maligniteit cervix	Maligne neoplasma cervix uteri							Gynaecologische tumoren								441938	386013							785830								M13	822
00000539	glucose	2006/05/11 09:00:00.000	Variant 7	7	Fluxicon Disco	Variant 7	7	36						maligniteit cervix	Maligne neoplasma cervix uteri							Gynaecologische tumoren								441938	386013							785830								M13	822
00000539	ureum	2006/05/11 09:00:00.000	Variant 7	7	Fluxicon Disco	Variant 7	7	36						maligniteit cervix	Maligne neoplasma cervix uteri							Gynaecologische tumoren								441938	386013							785830								M13	822
00000539	creatinine	2006/05/11 09:00:00.000	Variant 7	7	Fluxicon Disco	Variant 7	7	36						maligniteit cervix	Maligne neoplasma cervix uteri							Gynaecologische tumoren								441938	386013							785830								M13	822
00000539	alkalische fosfatase -kinetisch-	2006/05/11 09:00:00.000	Variant 7	7	Fluxicon Disco	Variant 7	7	36						maligniteit cervix	Maligne neoplasma cervix uteri							Gynaecologische tumoren								441938	386013							785830								M13	822
00000539	natrium vlamfotometrisch	2006/05/11 09:00:00.000	Variant 7	7	Fluxicon Disco	Variant 7	7	36						maligniteit cervix	Maligne neoplasma cervix uteri							Gynaecologische tumoren								441938	386013							785830								M13	822
00000539	kalium potentiometrisch	2006/05/11 09:00:00.000	Variant 7	7	Fluxicon Disco	Variant 7	7	36						maligniteit cervix	Maligne neoplasma cervix uteri							Gynaecologische tumoren								441938	386013							785830								M13	822
00000539	totaal eiwit	2006/05/11 09:00:00.000	Variant 7	7	Fluxicon Disco	Variant 7	7	36						maligniteit cervix	Maligne neoplasma cervix uteri							Gynaecologische tumoren								441938	386013							785830								M13	822
00000539	sgot - asat kinetisch	2006/05/11 09:00:00.000	Variant 7	7	Fluxicon Disco	Variant 7	7	36						maligniteit cervix	Maligne neoplasma cervix uteri							Gynaecologische tumoren								441938	386013							785830								M13	822
00000539	sgpt - alat kinetisch	2006/05/11 09:00:00.000	Variant 7	7	Fluxicon Disco	Variant 7	7	36						maligniteit cervix	Maligne neoplasma cervix uteri							Gynaecologische tumoren								441938	386013							785830								M13	822
00000539	melkzuurdehydrogenase -ldh- kinetisch	2006/05/11 09:00:00.000	Variant 7	7	Fluxicon Disco	Variant 7	7	36						maligniteit cervix	Maligne neoplasma cervix uteri							Gynaecologische tumoren								441938	386013							785830								M13	822
00000539	differentiele telling automatisch	2006/05/11 09:00:00.000	Variant 7	7	Fluxicon Disco	Variant 7	7	36						maligniteit cervix	Maligne neoplasma cervix uteri							Gynaecologische tumoren								441938	386013							785830								M13	822
00000539	haemoglobine foto-electrisch - spoed	2006/05/11 09:00:00.000	Variant 7	7	Fluxicon Disco	Variant 7	7	36						maligniteit cervix	Maligne neoplasma cervix uteri							Gynaecologische tumoren								441938	386013							785830								M13	822
00000539	protrombinetijd -quick owren of modif.-	2006/05/11 09:00:00.000	Variant 7	7	Fluxicon Disco	Variant 7	7	36						maligniteit cervix	Maligne neoplasma cervix uteri							Gynaecologische tumoren								441938	386013							785830								M13	822
00000539	hematocriet - spoed	2006/05/11 09:00:00.000	Variant 7	7	Fluxicon Disco	Variant 7	7	36						maligniteit cervix	Maligne neoplasma cervix uteri							Gynaecologische tumoren								441938	386013							785830								M13	822
00000539	trombocyten tellen - spoed	2006/05/11 09:00:00.000	Variant 7	7	Fluxicon Disco	Variant 7	7	36						maligniteit cervix	Maligne neoplasma cervix uteri							Gynaecologische tumoren								441938	386013							785830								M13	822
00000539	heparinebepaling - kaoline - cefalinetij	2006/05/11 09:00:00.000	Variant 7	7	Fluxicon Disco	Variant 7	7	36						maligniteit cervix	Maligne neoplasma cervix uteri							Gynaecologische tumoren								441938	386013							785830								M13	822
00000539	international normalised ratio mbv tromb	2006/05/11 09:00:00.000	Variant 7	7	Fluxicon Disco	Variant 7	7	36						maligniteit cervix	Maligne neoplasma cervix uteri							Gynaecologische tumoren								441938	386013							785830								M13	822
00000539	gammaglutamyltranspeptidase	2006/05/11 09:00:00.000	Variant 7	7	Fluxicon Disco	Variant 7	7	36						maligniteit cervix	Maligne neoplasma cervix uteri							Gynaecologische tumoren								441938	386013							785830								M13	822
00000539	leucocyten tellen -electronisch- spoed	2006/05/11 09:00:00.000	Variant 7	7	Fluxicon Disco	Variant 7	7	36						maligniteit cervix	Maligne neoplasma cervix uteri							Gynaecologische tumoren								441938	386013							785830								M13	822
00000539	calcium	2006/05/11 09:00:00.000	Variant 7	7	Fluxicon Disco	Variant 7	7	36						maligniteit cervix	Maligne neoplasma cervix uteri							Gynaecologische tumoren								441938	386013							785830								M13	822
00000539	urine onderzoek - kwalitatief	2006/05/11 09:00:00.000	Variant 7	7	Fluxicon Disco	Variant 7	7	36						maligniteit cervix	Maligne neoplasma cervix uteri							Gynaecologische tumoren								441938	386013							785830								M13	822
00000539	ordertarief	2006/05/11 09:00:00.000	Variant 7	7	Fluxicon Disco	Variant 7	7	36						maligniteit cervix	Maligne neoplasma cervix uteri							Gynaecologische tumoren								441938	386013							785830								M13	822
00000539	ordertarief	2006/05/11 09:00:00.000	Variant 7	7	Fluxicon Disco	Variant 7	7	36						maligniteit cervix	Maligne neoplasma cervix uteri							Gynaecologische tumoren								441938	386013							785830								M13	822
00000539	190035 dagverpleging a007	2006/05/11 09:00:00.000	Variant 7	7	Fluxicon Disco	Variant 7	7	36						maligniteit cervix	Maligne neoplasma cervix uteri							Gynaecologische tumoren								441938	386013							785830								M13	822
00000539	ct hals	2006/05/19 09:00:00.000	Variant 7	7	Fluxicon Disco	Variant 7	7	36						maligniteit cervix	Maligne neoplasma cervix uteri							Gynaecologische tumoren								441938	386013							785830								M13	822
00000539	ct thorax	2006/05/19 09:00:00.000	Variant 7	7	Fluxicon Disco	Variant 7	7	36						maligniteit cervix	Maligne neoplasma cervix uteri							Gynaecologische tumoren								441938	386013							785830								M13	822
00000539	ct abdomen	2006/05/19 09:00:00.000	Variant 7	7	Fluxicon Disco	Variant 7	7	36						maligniteit cervix	Maligne neoplasma cervix uteri							Gynaecologische tumoren								441938	386013							785830								M13	822
00000539	ligdagen - alle spec.beh.kinderg.-reval.	2006/05/30 09:00:00.000	Variant 7	7	Fluxicon Disco	Variant 7	7	36						maligniteit cervix	Maligne neoplasma cervix uteri							Gynaecologische tumoren								441938	386013							785830								M13	822
00000539	aanname laboratoriumonderzoek	2006/05/30 09:00:00.000	Variant 7	7	Fluxicon Disco	Variant 7	7	36						maligniteit cervix	Maligne neoplasma cervix uteri							Gynaecologische tumoren								441938	386013							785830								M13	822
00000539	aanname laboratoriumonderzoek	2006/05/30 09:00:00.000	Variant 7	7	Fluxicon Disco	Variant 7	7	36						maligniteit cervix	Maligne neoplasma cervix uteri							Gynaecologische tumoren								441938	386013							785830								M13	822
00000539	aanname laboratoriumonderzoek	2006/05/30 09:00:00.000	Variant 7	7	Fluxicon Disco	Variant 7	7	36						maligniteit cervix	Maligne neoplasma cervix uteri							Gynaecologische tumoren								441938	386013							785830								M13	822
00000539	aanname laboratoriumonderzoek	2006/05/30 09:00:00.000	Variant 7	7	Fluxicon Disco	Variant 7	7	36						maligniteit cervix	Maligne neoplasma cervix uteri							Gynaecologische tumoren								441938	386013							785830								M13	822
00000539	aanname laboratoriumonderzoek	2006/05/30 09:00:00.000	Variant 7	7	Fluxicon Disco	Variant 7	7	36						maligniteit cervix	Maligne neoplasma cervix uteri							Gynaecologische tumoren								441938	386013							785830								M13	822
00000539	bilirubine - totaal	2006/05/30 09:00:00.000	Variant 7	7	Fluxicon Disco	Variant 7	7	36						maligniteit cervix	Maligne neoplasma cervix uteri							Gynaecologische tumoren								441938	386013							785830								M13	822
00000539	creatinine	2006/05/30 09:00:00.000	Variant 7	7	Fluxicon Disco	Variant 7	7	36						maligniteit cervix	Maligne neoplasma cervix uteri							Gynaecologische tumoren								441938	386013							785830								M13	822
00000539	alkalische fosfatase -kinetisch-	2006/05/30 09:00:00.000	Variant 7	7	Fluxicon Disco	Variant 7	7	36						maligniteit cervix	Maligne neoplasma cervix uteri							Gynaecologische tumoren								441938	386013							785830								M13	822
00000539	natrium vlamfotometrisch	2006/05/30 09:00:00.000	Variant 7	7	Fluxicon Disco	Variant 7	7	36						maligniteit cervix	Maligne neoplasma cervix uteri							Gynaecologische tumoren								441938	386013							785830								M13	822
00000539	kalium potentiometrisch	2006/05/30 09:00:00.000	Variant 7	7	Fluxicon Disco	Variant 7	7	36						maligniteit cervix	Maligne neoplasma cervix uteri							Gynaecologische tumoren								441938	386013							785830								M13	822
00000539	sgot - asat kinetisch	2006/05/30 09:00:00.000	Variant 7	7	Fluxicon Disco	Variant 7	7	36						maligniteit cervix	Maligne neoplasma cervix uteri							Gynaecologische tumoren								441938	386013							785830								M13	822
00000539	sgpt - alat kinetisch	2006/05/30 09:00:00.000	Variant 7	7	Fluxicon Disco	Variant 7	7	36						maligniteit cervix	Maligne neoplasma cervix uteri							Gynaecologische tumoren								441938	386013							785830								M13	822
00000539	bacteriologisch onderzoek met kweek -nie	2006/05/30 09:00:00.000	Variant 7	7	Fluxicon Disco	Variant 7	7	36						maligniteit cervix	Maligne neoplasma cervix uteri							Gynaecologische tumoren								441938	386013							785830								M13	822
00000539	bacteriologisch onderzoek met kweek -nie	2006/05/30 09:00:00.000	Variant 7	7	Fluxicon Disco	Variant 7	7	36						maligniteit cervix	Maligne neoplasma cervix uteri							Gynaecologische tumoren								441938	386013							785830								M13	822
00000539	differentiele telling automatisch	2006/05/30 09:00:00.000	Variant 7	7	Fluxicon Disco	Variant 7	7	36						maligniteit cervix	Maligne neoplasma cervix uteri							Gynaecologische tumoren								441938	386013							785830								M13	822
00000539	haemoglobine foto-electrisch - spoed	2006/05/30 09:00:00.000	Variant 7	7	Fluxicon Disco	Variant 7	7	36						maligniteit cervix	Maligne neoplasma cervix uteri							Gynaecologische tumoren								441938	386013							785830								M13	822
00000539	gammaglutamyltranspeptidase	2006/05/30 09:00:00.000	Variant 7	7	Fluxicon Disco	Variant 7	7	36						maligniteit cervix	Maligne neoplasma cervix uteri							Gynaecologische tumoren								441938	386013							785830								M13	822
00000539	leucocyten tellen -electronisch- spoed	2006/05/30 09:00:00.000	Variant 7	7	Fluxicon Disco	Variant 7	7	36						maligniteit cervix	Maligne neoplasma cervix uteri							Gynaecologische tumoren								441938	386013							785830								M13	822
00000539	urine onderzoek - kwalitatief	2006/05/30 09:00:00.000	Variant 7	7	Fluxicon Disco	Variant 7	7	36						maligniteit cervix	Maligne neoplasma cervix uteri							Gynaecologische tumoren								441938	386013							785830								M13	822
00000539	crp c-reactief proteine	2006/05/30 09:00:00.000	Variant 7	7	Fluxicon Disco	Variant 7	7	36						maligniteit cervix	Maligne neoplasma cervix uteri							Gynaecologische tumoren								441938	386013							785830								M13	822
00000539	ordertarief	2006/05/30 09:00:00.000	Variant 7	7	Fluxicon Disco	Variant 7	7	36						maligniteit cervix	Maligne neoplasma cervix uteri							Gynaecologische tumoren								441938	386013							785830								M13	822
00000539	ordertarief	2006/05/30 09:00:00.000	Variant 7	7	Fluxicon Disco	Variant 7	7	36						maligniteit cervix	Maligne neoplasma cervix uteri							Gynaecologische tumoren								441938	386013							785830								M13	822
00000539	190021 klinische opname a002	2006/05/30 09:00:00.000	Variant 7	7	Fluxicon Disco	Variant 7	7	36						maligniteit cervix	Maligne neoplasma cervix uteri							Gynaecologische tumoren								441938	386013							785830								M13	822
00000539	190205 klasse 3b a205	2006/05/30 09:00:00.000	Variant 7	7	Fluxicon Disco	Variant 7	7	36						maligniteit cervix	Maligne neoplasma cervix uteri							Gynaecologische tumoren								441938	386013							785830								M13	822
00000539	190101 bovenreg.toesl. a101	2006/05/30 09:00:00.000	Variant 7	7	Fluxicon Disco	Variant 7	7	36						maligniteit cervix	Maligne neoplasma cervix uteri							Gynaecologische tumoren								441938	386013							785830								M13	822
00000539	ligdagen - alle spec.beh.kinderg.-reval.	2006/06/02 09:00:00.000	Variant 7	7	Fluxicon Disco	Variant 7	7	36						maligniteit cervix	Maligne neoplasma cervix uteri							Gynaecologische tumoren								441938	386013							785830								M13	822
00000539	ligdagen - alle spec.beh.kinderg.-reval.	2006/06/02 09:00:00.000	Variant 7	7	Fluxicon Disco	Variant 7	7	36						maligniteit cervix	Maligne neoplasma cervix uteri							Gynaecologische tumoren								441938	386013							785830								M13	822
00000539	dagverpleging - alle spec.beh.kind.-rev.	2006/06/02 09:00:00.000	Variant 7	7	Fluxicon Disco	Variant 7	7	36						maligniteit cervix	Maligne neoplasma cervix uteri							Gynaecologische tumoren								441938	386013							785830								M13	822
00000539	aanname laboratoriumonderzoek	2006/06/02 09:00:00.000	Variant 7	7	Fluxicon Disco	Variant 7	7	36						maligniteit cervix	Maligne neoplasma cervix uteri							Gynaecologische tumoren								441938	386013							785830								M13	822
00000539	aanname laboratoriumonderzoek	2006/06/02 09:00:00.000	Variant 7	7	Fluxicon Disco	Variant 7	7	36						maligniteit cervix	Maligne neoplasma cervix uteri							Gynaecologische tumoren								441938	386013							785830								M13	822
00000539	bilirubine -geconjugeerd	2006/06/02 09:00:00.000	Variant 7	7	Fluxicon Disco	Variant 7	7	36						maligniteit cervix	Maligne neoplasma cervix uteri							Gynaecologische tumoren								441938	386013							785830								M13	822
00000539	bilirubine - totaal	2006/06/02 09:00:00.000	Variant 7	7	Fluxicon Disco	Variant 7	7	36						maligniteit cervix	Maligne neoplasma cervix uteri							Gynaecologische tumoren								441938	386013							785830								M13	822
00000539	alkalische fosfatase -kinetisch-	2006/06/02 09:00:00.000	Variant 7	7	Fluxicon Disco	Variant 7	7	36						maligniteit cervix	Maligne neoplasma cervix uteri							Gynaecologische tumoren								441938	386013							785830								M13	822
00000539	sgot - asat kinetisch	2006/06/02 09:00:00.000	Variant 7	7	Fluxicon Disco	Variant 7	7	36						maligniteit cervix	Maligne neoplasma cervix uteri							Gynaecologische tumoren								441938	386013							785830								M13	822
00000539	sgpt - alat kinetisch	2006/06/02 09:00:00.000	Variant 7	7	Fluxicon Disco	Variant 7	7	36						maligniteit cervix	Maligne neoplasma cervix uteri							Gynaecologische tumoren								441938	386013							785830								M13	822
00000539	haemoglobine foto-electrisch - spoed	2006/06/02 09:00:00.000	Variant 7	7	Fluxicon Disco	Variant 7	7	36						maligniteit cervix	Maligne neoplasma cervix uteri							Gynaecologische tumoren								441938	386013							785830								M13	822
00000539	trombocyten tellen - spoed	2006/06/02 09:00:00.000	Variant 7	7	Fluxicon Disco	Variant 7	7	36						maligniteit cervix	Maligne neoplasma cervix uteri							Gynaecologische tumoren								441938	386013							785830								M13	822
00000539	gammaglutamyltranspeptidase	2006/06/02 09:00:00.000	Variant 7	7	Fluxicon Disco	Variant 7	7	36						maligniteit cervix	Maligne neoplasma cervix uteri							Gynaecologische tumoren								441938	386013							785830								M13	822
00000539	leucocyten tellen -electronisch- spoed	2006/06/02 09:00:00.000	Variant 7	7	Fluxicon Disco	Variant 7	7	36						maligniteit cervix	Maligne neoplasma cervix uteri							Gynaecologische tumoren								441938	386013							785830								M13	822
00000539	crp c-reactief proteine	2006/06/02 09:00:00.000	Variant 7	7	Fluxicon Disco	Variant 7	7	36						maligniteit cervix	Maligne neoplasma cervix uteri							Gynaecologische tumoren								441938	386013							785830								M13	822
00000539	ordertarief	2006/06/02 09:00:00.000	Variant 7	7	Fluxicon Disco	Variant 7	7	36						maligniteit cervix	Maligne neoplasma cervix uteri							Gynaecologische tumoren								441938	386013							785830								M13	822
00000539	buikoverzicht	2006/06/02 09:00:00.000	Variant 7	7	Fluxicon Disco	Variant 7	7	36						maligniteit cervix	Maligne neoplasma cervix uteri							Gynaecologische tumoren								441938	386013							785830								M13	822
00000539	190021 klinische opname a002	2006/06/02 09:00:00.000	Variant 7	7	Fluxicon Disco	Variant 7	7	36						maligniteit cervix	Maligne neoplasma cervix uteri							Gynaecologische tumoren								441938	386013							785830								M13	822
00000539	190021 klinische opname a002	2006/06/02 09:00:00.000	Variant 7	7	Fluxicon Disco	Variant 7	7	36						maligniteit cervix	Maligne neoplasma cervix uteri							Gynaecologische tumoren								441938	386013							785830								M13	822
00000539	190205 klasse 3b a205	2006/06/02 09:00:00.000	Variant 7	7	Fluxicon Disco	Variant 7	7	36						maligniteit cervix	Maligne neoplasma cervix uteri							Gynaecologische tumoren								441938	386013							785830								M13	822
00000539	190205 klasse 3b a205	2006/06/02 09:00:00.000	Variant 7	7	Fluxicon Disco	Variant 7	7	36						maligniteit cervix	Maligne neoplasma cervix uteri							Gynaecologische tumoren								441938	386013							785830								M13	822
00000539	190101 bovenreg.toesl. a101	2006/06/02 09:00:00.000	Variant 7	7	Fluxicon Disco	Variant 7	7	36						maligniteit cervix	Maligne neoplasma cervix uteri							Gynaecologische tumoren								441938	386013							785830								M13	822
00000539	190101 bovenreg.toesl. a101	2006/06/02 09:00:00.000	Variant 7	7	Fluxicon Disco	Variant 7	7	36						maligniteit cervix	Maligne neoplasma cervix uteri							Gynaecologische tumoren								441938	386013							785830								M13	822
00000539	190035 dagverpleging a007	2006/06/02 09:00:00.000	Variant 7	7	Fluxicon Disco	Variant 7	7	36						maligniteit cervix	Maligne neoplasma cervix uteri							Gynaecologische tumoren								441938	386013							785830								M13	822
00000539	vervolgconsult poliklinisch	2006/06/08 09:00:00.000	Variant 7	7	Fluxicon Disco	Variant 7	7	36						maligniteit cervix	Maligne neoplasma cervix uteri							Gynaecologische tumoren								441938	386013							785830								M13	822
00000539	administratief tarief - eerste pol	2006/06/08 09:00:00.000	Variant 7	7	Fluxicon Disco	Variant 7	7	36						maligniteit cervix	Maligne neoplasma cervix uteri							Gynaecologische tumoren								441938	386013							785830								M13	822
00000539	vervolgconsult poliklinisch	2006/06/27 09:00:00.000	Variant 7	7	Fluxicon Disco	Variant 7	7	36						maligniteit cervix	Maligne neoplasma cervix uteri							Gynaecologische tumoren								441938	386013							785830								M13	822
00000539	ct abdomen	2006/07/07 09:00:00.000	Variant 7	7	Fluxicon Disco	Variant 7	7	36						maligniteit cervix	Maligne neoplasma cervix uteri							Gynaecologische tumoren								441938	386013							785830								M13	822
00000539	vervolgconsult poliklinisch	2006/07/11 09:00:00.000	Variant 7	7	Fluxicon Disco	Variant 7	7	36						maligniteit cervix	Maligne neoplasma cervix uteri							Gynaecologische tumoren								441938	386013							785830								M13	822
00000539	echo onderbuik	2006/07/14 09:00:00.000	Variant 7	7	Fluxicon Disco	Variant 7	7	36						maligniteit cervix	Maligne neoplasma cervix uteri							Gynaecologische tumoren								441938	386013							785830								M13	822
00000539	vervolgconsult poliklinisch	2006/08/24 09:00:00.000	Variant 7	7	Fluxicon Disco	Variant 7	7	36						maligniteit cervix	Maligne neoplasma cervix uteri							Gynaecologische tumoren								441938	386013							785830								M13	822
00000539	telefonisch consult	2006/09/11 09:00:00.000	Variant 7	7	Fluxicon Disco	Variant 7	7	36						maligniteit cervix	Maligne neoplasma cervix uteri							Gynaecologische tumoren								441938	386013							785830								M13	822
00000539	ct hals	2006/09/14 09:00:00.000	Variant 7	7	Fluxicon Disco	Variant 7	7	36						maligniteit cervix	Maligne neoplasma cervix uteri							Gynaecologische tumoren								441938	386013							785830								M13	822
00000539	ct thorax	2006/09/14 09:00:00.000	Variant 7	7	Fluxicon Disco	Variant 7	7	36						maligniteit cervix	Maligne neoplasma cervix uteri							Gynaecologische tumoren								441938	386013							785830								M13	822
00000539	ct abdomen	2006/09/14 09:00:00.000	Variant 7	7	Fluxicon Disco	Variant 7	7	36						maligniteit cervix	Maligne neoplasma cervix uteri							Gynaecologische tumoren								441938	386013							785830								M13	822
00000539	1e consult poliklinisch	2006/09/14 09:00:00.000	Variant 7	7	Fluxicon Disco	Variant 7	7	36						maligniteit cervix	Maligne neoplasma cervix uteri							Gynaecologische tumoren								441938	386013							785830								M13	822
00000539	administratief tarief - eerste pol	2006/09/14 09:00:00.000	Variant 7	7	Fluxicon Disco	Variant 7	7	36						maligniteit cervix	Maligne neoplasma cervix uteri							Gynaecologische tumoren								441938	386013							785830								M13	822
00000539	1e consult poliklinisch	2006/09/25 09:00:00.000	Variant 7	7	Fluxicon Disco	Variant 7	7	36						maligniteit cervix	Maligne neoplasma cervix uteri							Gynaecologische tumoren								441938	386013							785830								M13	822
00000539	telefonisch consult	2006/09/28 09:00:00.000	Variant 7	7	Fluxicon Disco	Variant 7	7	36						maligniteit cervix	Maligne neoplasma cervix uteri							Gynaecologische tumoren								441938	386013							785830								M13	822
00000539	behandeltijd - eenheid t2 - megavolt	2006/10/05 09:00:00.000	Variant 7	7	Fluxicon Disco	Variant 7	7	36						maligniteit cervix	Maligne neoplasma cervix uteri							Gynaecologische tumoren								441938	386013							785830								M13	822
00000539	teletherapie - megavolt fotonen bestrali	2006/10/05 09:00:00.000	Variant 7	7	Fluxicon Disco	Variant 7	7	36						maligniteit cervix	Maligne neoplasma cervix uteri							Gynaecologische tumoren								441938	386013							785830								M13	822
00000539	vervolgconsult poliklinisch	2006/10/09 09:00:00.000	Variant 7	7	Fluxicon Disco	Variant 7	7	36						maligniteit cervix	Maligne neoplasma cervix uteri							Gynaecologische tumoren								441938	386013							785830								M13	822
00000539	vervolgconsult poliklinisch	2006/10/09 09:00:00.000	Variant 7	7	Fluxicon Disco	Variant 7	7	36						maligniteit cervix	Maligne neoplasma cervix uteri							Gynaecologische tumoren								441938	386013							785830								M13	822
00000539	ligdagen - alle spec.beh.kinderg.-reval.	2006/10/18 09:00:00.000	Variant 7	7	Fluxicon Disco	Variant 7	7	36						maligniteit cervix	Maligne neoplasma cervix uteri							Gynaecologische tumoren								441938	386013							785830								M13	822
00000539	aanname laboratoriumonderzoek	2006/10/18 09:00:00.000	Variant 7	7	Fluxicon Disco	Variant 7	7	36						maligniteit cervix	Maligne neoplasma cervix uteri							Gynaecologische tumoren								441938	386013							785830								M13	822
00000539	aanname laboratoriumonderzoek	2006/10/18 09:00:00.000	Variant 7	7	Fluxicon Disco	Variant 7	7	36						maligniteit cervix	Maligne neoplasma cervix uteri							Gynaecologische tumoren								441938	386013							785830								M13	822
00000539	glucose	2006/10/18 09:00:00.000	Variant 7	7	Fluxicon Disco	Variant 7	7	36						maligniteit cervix	Maligne neoplasma cervix uteri							Gynaecologische tumoren								441938	386013							785830								M13	822
00000539	ureum	2006/10/18 09:00:00.000	Variant 7	7	Fluxicon Disco	Variant 7	7	36						maligniteit cervix	Maligne neoplasma cervix uteri							Gynaecologische tumoren								441938	386013							785830								M13	822
00000539	hemoglobine foto-elektrisch	2006/10/18 09:00:00.000	Variant 7	7	Fluxicon Disco	Variant 7	7	36						maligniteit cervix	Maligne neoplasma cervix uteri							Gynaecologische tumoren								441938	386013							785830								M13	822
00000539	creatinine	2006/10/18 09:00:00.000	Variant 7	7	Fluxicon Disco	Variant 7	7	36						maligniteit cervix	Maligne neoplasma cervix uteri							Gynaecologische tumoren								441938	386013							785830								M13	822
00000539	alkalische fosfatase -kinetisch-	2006/10/18 09:00:00.000	Variant 7	7	Fluxicon Disco	Variant 7	7	36						maligniteit cervix	Maligne neoplasma cervix uteri							Gynaecologische tumoren								441938	386013							785830								M13	822
00000539	natrium vlamfotometrisch	2006/10/18 09:00:00.000	Variant 7	7	Fluxicon Disco	Variant 7	7	36						maligniteit cervix	Maligne neoplasma cervix uteri							Gynaecologische tumoren								441938	386013							785830								M13	822
00000539	kalium potentiometrisch	2006/10/18 09:00:00.000	Variant 7	7	Fluxicon Disco	Variant 7	7	36						maligniteit cervix	Maligne neoplasma cervix uteri							Gynaecologische tumoren								441938	386013							785830								M13	822
00000539	sgot - asat kinetisch	2006/10/18 09:00:00.000	Variant 7	7	Fluxicon Disco	Variant 7	7	36						maligniteit cervix	Maligne neoplasma cervix uteri							Gynaecologische tumoren								441938	386013							785830								M13	822
00000539	sgpt - alat kinetisch	2006/10/18 09:00:00.000	Variant 7	7	Fluxicon Disco	Variant 7	7	36						maligniteit cervix	Maligne neoplasma cervix uteri							Gynaecologische tumoren								441938	386013							785830								M13	822
00000539	leukocyten tellen elektronisch	2006/10/18 09:00:00.000	Variant 7	7	Fluxicon Disco	Variant 7	7	36						maligniteit cervix	Maligne neoplasma cervix uteri							Gynaecologische tumoren								441938	386013							785830								M13	822
00000539	trombocyten tellen - elektronisch	2006/10/18 09:00:00.000	Variant 7	7	Fluxicon Disco	Variant 7	7	36						maligniteit cervix	Maligne neoplasma cervix uteri							Gynaecologische tumoren								441938	386013							785830								M13	822
00000539	gammaglutamyltranspeptidase	2006/10/18 09:00:00.000	Variant 7	7	Fluxicon Disco	Variant 7	7	36						maligniteit cervix	Maligne neoplasma cervix uteri							Gynaecologische tumoren								441938	386013							785830								M13	822
00000539	squamous cell carcinoma mbv eia	2006/10/18 09:00:00.000	Variant 7	7	Fluxicon Disco	Variant 7	7	36						maligniteit cervix	Maligne neoplasma cervix uteri							Gynaecologische tumoren								441938	386013							785830								M13	822
00000539	calcium	2006/10/18 09:00:00.000	Variant 7	7	Fluxicon Disco	Variant 7	7	36						maligniteit cervix	Maligne neoplasma cervix uteri							Gynaecologische tumoren								441938	386013							785830								M13	822
00000539	crp c-reactief proteine	2006/10/18 09:00:00.000	Variant 7	7	Fluxicon Disco	Variant 7	7	36						maligniteit cervix	Maligne neoplasma cervix uteri							Gynaecologische tumoren								441938	386013							785830								M13	822
00000539	albumine	2006/10/18 09:00:00.000	Variant 7	7	Fluxicon Disco	Variant 7	7	36						maligniteit cervix	Maligne neoplasma cervix uteri							Gynaecologische tumoren								441938	386013							785830								M13	822
00000539	magnesium -aas	2006/10/18 09:00:00.000	Variant 7	7	Fluxicon Disco	Variant 7	7	36						maligniteit cervix	Maligne neoplasma cervix uteri							Gynaecologische tumoren								441938	386013							785830								M13	822
00000539	ordertarief	2006/10/18 09:00:00.000	Variant 7	7	Fluxicon Disco	Variant 7	7	36						maligniteit cervix	Maligne neoplasma cervix uteri							Gynaecologische tumoren								441938	386013							785830								M13	822
00000539	ct hersenen	2006/10/18 09:00:00.000	Variant 7	7	Fluxicon Disco	Variant 7	7	36						maligniteit cervix	Maligne neoplasma cervix uteri							Gynaecologische tumoren								441938	386013							785830								M13	822
00000539	190021 klinische opname a002	2006/10/18 09:00:00.000	Variant 7	7	Fluxicon Disco	Variant 7	7	36						maligniteit cervix	Maligne neoplasma cervix uteri							Gynaecologische tumoren								441938	386013							785830								M13	822
00000539	190205 klasse 3b a205	2006/10/18 09:00:00.000	Variant 7	7	Fluxicon Disco	Variant 7	7	36						maligniteit cervix	Maligne neoplasma cervix uteri							Gynaecologische tumoren								441938	386013							785830								M13	822
00000539	190101 bovenreg.toesl. a101	2006/10/18 09:00:00.000	Variant 7	7	Fluxicon Disco	Variant 7	7	36						maligniteit cervix	Maligne neoplasma cervix uteri							Gynaecologische tumoren								441938	386013							785830								M13	822
00000539	ligdagen - alle spec.beh.kinderg.-reval.	2006/10/19 09:00:00.000	Variant 7	7	Fluxicon Disco	Variant 7	7	36						maligniteit cervix	Maligne neoplasma cervix uteri							Gynaecologische tumoren								441938	386013							785830								M13	822
00000539	190205 klasse 3b a205	2006/10/19 09:00:00.000	Variant 7	7	Fluxicon Disco	Variant 7	7	36						maligniteit cervix	Maligne neoplasma cervix uteri							Gynaecologische tumoren								441938	386013							785830								M13	822
00000539	190101 bovenreg.toesl. a101	2006/10/19 09:00:00.000	Variant 7	7	Fluxicon Disco	Variant 7	7	36						maligniteit cervix	Maligne neoplasma cervix uteri							Gynaecologische tumoren								441938	386013							785830								M13	822
00000539	aanname laboratoriumonderzoek	2006/10/23 09:00:00.000	Variant 7	7	Fluxicon Disco	Variant 7	7	36						maligniteit cervix	Maligne neoplasma cervix uteri							Gynaecologische tumoren								441938	386013							785830								M13	822
00000539	aanname laboratoriumonderzoek	2006/10/23 09:00:00.000	Variant 7	7	Fluxicon Disco	Variant 7	7	36						maligniteit cervix	Maligne neoplasma cervix uteri							Gynaecologische tumoren								441938	386013							785830								M13	822
00000539	glucose	2006/10/23 09:00:00.000	Variant 7	7	Fluxicon Disco	Variant 7	7	36						maligniteit cervix	Maligne neoplasma cervix uteri							Gynaecologische tumoren								441938	386013							785830								M13	822
00000539	hemoglobine foto-elektrisch	2006/10/23 09:00:00.000	Variant 7	7	Fluxicon Disco	Variant 7	7	36						maligniteit cervix	Maligne neoplasma cervix uteri							Gynaecologische tumoren								441938	386013							785830								M13	822
00000539	creatinine	2006/10/23 09:00:00.000	Variant 7	7	Fluxicon Disco	Variant 7	7	36						maligniteit cervix	Maligne neoplasma cervix uteri							Gynaecologische tumoren								441938	386013							785830								M13	822
00000539	kalium potentiometrisch	2006/10/23 09:00:00.000	Variant 7	7	Fluxicon Disco	Variant 7	7	36						maligniteit cervix	Maligne neoplasma cervix uteri							Gynaecologische tumoren								441938	386013							785830								M13	822
00000539	sgot - asat kinetisch	2006/10/23 09:00:00.000	Variant 7	7	Fluxicon Disco	Variant 7	7	36						maligniteit cervix	Maligne neoplasma cervix uteri							Gynaecologische tumoren								441938	386013							785830								M13	822
00000539	sgpt - alat kinetisch	2006/10/23 09:00:00.000	Variant 7	7	Fluxicon Disco	Variant 7	7	36						maligniteit cervix	Maligne neoplasma cervix uteri							Gynaecologische tumoren								441938	386013							785830								M13	822
00000539	crp c-reactief proteine	2006/10/23 09:00:00.000	Variant 7	7	Fluxicon Disco	Variant 7	7	36						maligniteit cervix	Maligne neoplasma cervix uteri							Gynaecologische tumoren								441938	386013							785830								M13	822
00000539	ordertarief	2006/10/23 09:00:00.000	Variant 7	7	Fluxicon Disco	Variant 7	7	36						maligniteit cervix	Maligne neoplasma cervix uteri							Gynaecologische tumoren								441938	386013							785830								M13	822
00000539	vervolgconsult poliklinisch	2006/10/23 09:00:00.000	Variant 7	7	Fluxicon Disco	Variant 7	7	36						maligniteit cervix	Maligne neoplasma cervix uteri							Gynaecologische tumoren								441938	386013							785830								M13	822
00000539	telefonisch consult	2006/11/02 09:00:00.000	Variant 7	7	Fluxicon Disco	Variant 7	7	36						maligniteit cervix	Maligne neoplasma cervix uteri							Gynaecologische tumoren								441938	386013							785830								M13	822
00000539	thorax	2006/11/13 09:00:00.000	Variant 7	7	Fluxicon Disco	Variant 7	7	36						maligniteit cervix	Maligne neoplasma cervix uteri							Gynaecologische tumoren								441938	386013							785830								M13	822
00000539	vervolgconsult poliklinisch	2006/11/13 09:00:00.000	Variant 7	7	Fluxicon Disco	Variant 7	7	36						maligniteit cervix	Maligne neoplasma cervix uteri							Gynaecologische tumoren								441938	386013							785830								M13	822
00000539	ligdagen - alle spec.beh.kinderg.-reval.	2006/11/20 09:00:00.000	Variant 7	7	Fluxicon Disco	Variant 7	7	36						maligniteit cervix	Maligne neoplasma cervix uteri							Gynaecologische tumoren								441938	386013							785830								M13	822
00000539	aanname laboratoriumonderzoek	2006/11/20 09:00:00.000	Variant 7	7	Fluxicon Disco	Variant 7	7	36						maligniteit cervix	Maligne neoplasma cervix uteri							Gynaecologische tumoren								441938	386013							785830								M13	822
00000539	aanname laboratoriumonderzoek	2006/11/20 09:00:00.000	Variant 7	7	Fluxicon Disco	Variant 7	7	36						maligniteit cervix	Maligne neoplasma cervix uteri							Gynaecologische tumoren								441938	386013							785830								M13	822
00000539	aanname laboratoriumonderzoek	2006/11/20 09:00:00.000	Variant 7	7	Fluxicon Disco	Variant 7	7	36						maligniteit cervix	Maligne neoplasma cervix uteri							Gynaecologische tumoren								441938	386013							785830								M13	822
00000539	aanname laboratoriumonderzoek	2006/11/20 09:00:00.000	Variant 7	7	Fluxicon Disco	Variant 7	7	36						maligniteit cervix	Maligne neoplasma cervix uteri							Gynaecologische tumoren								441938	386013							785830								M13	822
00000539	aanname laboratoriumonderzoek	2006/11/20 09:00:00.000	Variant 7	7	Fluxicon Disco	Variant 7	7	36						maligniteit cervix	Maligne neoplasma cervix uteri							Gynaecologische tumoren								441938	386013							785830								M13	822
00000539	glucose	2006/11/20 09:00:00.000	Variant 7	7	Fluxicon Disco	Variant 7	7	36						maligniteit cervix	Maligne neoplasma cervix uteri							Gynaecologische tumoren								441938	386013							785830								M13	822
00000539	ureum	2006/11/20 09:00:00.000	Variant 7	7	Fluxicon Disco	Variant 7	7	36						maligniteit cervix	Maligne neoplasma cervix uteri							Gynaecologische tumoren								441938	386013							785830								M13	822
00000539	hemoglobine foto-elektrisch	2006/11/20 09:00:00.000	Variant 7	7	Fluxicon Disco	Variant 7	7	36						maligniteit cervix	Maligne neoplasma cervix uteri							Gynaecologische tumoren								441938	386013							785830								M13	822
00000539	creatinine	2006/11/20 09:00:00.000	Variant 7	7	Fluxicon Disco	Variant 7	7	36						maligniteit cervix	Maligne neoplasma cervix uteri							Gynaecologische tumoren								441938	386013							785830								M13	822
00000539	alkalische fosfatase -kinetisch-	2006/11/20 09:00:00.000	Variant 7	7	Fluxicon Disco	Variant 7	7	36						maligniteit cervix	Maligne neoplasma cervix uteri							Gynaecologische tumoren								441938	386013							785830								M13	822
00000539	bicarbonaat	2006/11/20 09:00:00.000	Variant 7	7	Fluxicon Disco	Variant 7	7	36						maligniteit cervix	Maligne neoplasma cervix uteri							Gynaecologische tumoren								441938	386013							785830								M13	822
00000539	natrium vlamfotometrisch	2006/11/20 09:00:00.000	Variant 7	7	Fluxicon Disco	Variant 7	7	36						maligniteit cervix	Maligne neoplasma cervix uteri							Gynaecologische tumoren								441938	386013							785830								M13	822
00000539	kalium potentiometrisch	2006/11/20 09:00:00.000	Variant 7	7	Fluxicon Disco	Variant 7	7	36						maligniteit cervix	Maligne neoplasma cervix uteri							Gynaecologische tumoren								441938	386013							785830								M13	822
00000539	sgot - asat kinetisch	2006/11/20 09:00:00.000	Variant 7	7	Fluxicon Disco	Variant 7	7	36						maligniteit cervix	Maligne neoplasma cervix uteri							Gynaecologische tumoren								441938	386013							785830								M13	822
00000539	sgpt - alat kinetisch	2006/11/20 09:00:00.000	Variant 7	7	Fluxicon Disco	Variant 7	7	36						maligniteit cervix	Maligne neoplasma cervix uteri							Gynaecologische tumoren								441938	386013							785830								M13	822
00000539	microscopisch onderzoek - gekleurd en on	2006/11/20 09:00:00.000	Variant 7	7	Fluxicon Disco	Variant 7	7	36						maligniteit cervix	Maligne neoplasma cervix uteri							Gynaecologische tumoren								441938	386013							785830								M13	822
00000539	bacteriologisch onderzoek met kweek -nie	2006/11/20 09:00:00.000	Variant 7	7	Fluxicon Disco	Variant 7	7	36						maligniteit cervix	Maligne neoplasma cervix uteri							Gynaecologische tumoren								441938	386013							785830								M13	822
00000539	bloedgroep abo en rhesusfactor	2006/11/20 09:00:00.000	Variant 7	7	Fluxicon Disco	Variant 7	7	36						maligniteit cervix	Maligne neoplasma cervix uteri							Gynaecologische tumoren								441938	386013							785830								M13	822
00000539	rhesusfactor d - centrifugeermethode - e	2006/11/20 09:00:00.000	Variant 7	7	Fluxicon Disco	Variant 7	7	36						maligniteit cervix	Maligne neoplasma cervix uteri							Gynaecologische tumoren								441938	386013							785830								M13	822
00000539	differentiele telling automatisch	2006/11/20 09:00:00.000	Variant 7	7	Fluxicon Disco	Variant 7	7	36						maligniteit cervix	Maligne neoplasma cervix uteri							Gynaecologische tumoren								441938	386013							785830								M13	822
00000539	leukocyten tellen elektronisch	2006/11/20 09:00:00.000	Variant 7	7	Fluxicon Disco	Variant 7	7	36						maligniteit cervix	Maligne neoplasma cervix uteri							Gynaecologische tumoren								441938	386013							785830								M13	822
00000539	trombocyten tellen - elektronisch	2006/11/20 09:00:00.000	Variant 7	7	Fluxicon Disco	Variant 7	7	36						maligniteit cervix	Maligne neoplasma cervix uteri							Gynaecologische tumoren								441938	386013							785830								M13	822
00000539	actuele ph - pco2 - stand.bicarbonaat	2006/11/20 09:00:00.000	Variant 7	7	Fluxicon Disco	Variant 7	7	36						maligniteit cervix	Maligne neoplasma cervix uteri							Gynaecologische tumoren								441938	386013							785830								M13	822
00000539	calcium	2006/11/20 09:00:00.000	Variant 7	7	Fluxicon Disco	Variant 7	7	36						maligniteit cervix	Maligne neoplasma cervix uteri							Gynaecologische tumoren								441938	386013							785830								M13	822
00000539	crp c-reactief proteine	2006/11/20 09:00:00.000	Variant 7	7	Fluxicon Disco	Variant 7	7	36						maligniteit cervix	Maligne neoplasma cervix uteri							Gynaecologische tumoren								441938	386013							785830								M13	822
00000539	albumine	2006/11/20 09:00:00.000	Variant 7	7	Fluxicon Disco	Variant 7	7	36						maligniteit cervix	Maligne neoplasma cervix uteri							Gynaecologische tumoren								441938	386013							785830								M13	822
00000539	o2-saturatie	2006/11/20 09:00:00.000	Variant 7	7	Fluxicon Disco	Variant 7	7	36						maligniteit cervix	Maligne neoplasma cervix uteri							Gynaecologische tumoren								441938	386013							785830								M13	822
00000539	screening antistoffen erytrocyten	2006/11/20 09:00:00.000	Variant 7	7	Fluxicon Disco	Variant 7	7	36						maligniteit cervix	Maligne neoplasma cervix uteri							Gynaecologische tumoren								441938	386013							785830								M13	822
00000539	magnesium -aas	2006/11/20 09:00:00.000	Variant 7	7	Fluxicon Disco	Variant 7	7	36						maligniteit cervix	Maligne neoplasma cervix uteri							Gynaecologische tumoren								441938	386013							785830								M13	822
00000539	ordertarief	2006/11/20 09:00:00.000	Variant 7	7	Fluxicon Disco	Variant 7	7	36						maligniteit cervix	Maligne neoplasma cervix uteri							Gynaecologische tumoren								441938	386013							785830								M13	822
00000539	ordertarief	2006/11/20 09:00:00.000	Variant 7	7	Fluxicon Disco	Variant 7	7	36						maligniteit cervix	Maligne neoplasma cervix uteri							Gynaecologische tumoren								441938	386013							785830								M13	822
00000539	ordertarief	2006/11/20 09:00:00.000	Variant 7	7	Fluxicon Disco	Variant 7	7	36						maligniteit cervix	Maligne neoplasma cervix uteri							Gynaecologische tumoren								441938	386013							785830								M13	822
00000539	thorax	2006/11/20 09:00:00.000	Variant 7	7	Fluxicon Disco	Variant 7	7	36						maligniteit cervix	Maligne neoplasma cervix uteri							Gynaecologische tumoren								441938	386013							785830								M13	822
00000539	buikoverzicht	2006/11/20 09:00:00.000	Variant 7	7	Fluxicon Disco	Variant 7	7	36						maligniteit cervix	Maligne neoplasma cervix uteri							Gynaecologische tumoren								441938	386013							785830								M13	822
00000539	190021 klinische opname a002	2006/11/20 09:00:00.000	Variant 7	7	Fluxicon Disco	Variant 7	7	36						maligniteit cervix	Maligne neoplasma cervix uteri							Gynaecologische tumoren								441938	386013							785830								M13	822
00000539	ligdagen - alle spec.beh.kinderg.-reval.	2006/11/21 09:00:00.000	Variant 7	7	Fluxicon Disco	Variant 7	7	36						maligniteit cervix	Maligne neoplasma cervix uteri							Gynaecologische tumoren								441938	386013							785830								M13	822
00000539	190205 klasse 3b a205	2006/11/21 09:00:00.000	Variant 7	7	Fluxicon Disco	Variant 7	7	36						maligniteit cervix	Maligne neoplasma cervix uteri							Gynaecologische tumoren								441938	386013							785830								M13	822
00000539	190101 bovenreg.toesl. a101	2006/11/21 09:00:00.000	Variant 7	7	Fluxicon Disco	Variant 7	7	36						maligniteit cervix	Maligne neoplasma cervix uteri							Gynaecologische tumoren								441938	386013							785830								M13	822
00000539	ligdagen - alle spec.beh.kinderg.-reval.	2006/11/22 09:00:00.000	Variant 7	7	Fluxicon Disco	Variant 7	7	36						maligniteit cervix	Maligne neoplasma cervix uteri							Gynaecologische tumoren								441938	386013							785830								M13	822
00000539	aanname laboratoriumonderzoek	2006/11/22 09:00:00.000	Variant 7	7	Fluxicon Disco	Variant 7	7	36						maligniteit cervix	Maligne neoplasma cervix uteri							Gynaecologische tumoren								441938	386013							785830								M13	822
00000539	hemoglobine foto-elektrisch	2006/11/22 09:00:00.000	Variant 7	7	Fluxicon Disco	Variant 7	7	36						maligniteit cervix	Maligne neoplasma cervix uteri							Gynaecologische tumoren								441938	386013							785830								M13	822
00000539	ordertarief	2006/11/22 09:00:00.000	Variant 7	7	Fluxicon Disco	Variant 7	7	36						maligniteit cervix	Maligne neoplasma cervix uteri							Gynaecologische tumoren								441938	386013							785830								M13	822
00000539	190205 klasse 3b a205	2006/11/22 09:00:00.000	Variant 7	7	Fluxicon Disco	Variant 7	7	36						maligniteit cervix	Maligne neoplasma cervix uteri							Gynaecologische tumoren								441938	386013							785830								M13	822
00000539	190101 bovenreg.toesl. a101	2006/11/22 09:00:00.000	Variant 7	7	Fluxicon Disco	Variant 7	7	36						maligniteit cervix	Maligne neoplasma cervix uteri							Gynaecologische tumoren								441938	386013							785830								M13	822
00000539	ligdagen - alle spec.beh.kinderg.-reval.	2006/12/20 09:00:00.000	Variant 7	7	Fluxicon Disco	Variant 7	7	36						maligniteit cervix	Maligne neoplasma cervix uteri							Gynaecologische tumoren								441938	386013							785830								M13	822
00000539	aanname laboratoriumonderzoek	2006/12/20 09:00:00.000	Variant 7	7	Fluxicon Disco	Variant 7	7	36						maligniteit cervix	Maligne neoplasma cervix uteri							Gynaecologische tumoren								441938	386013							785830								M13	822
00000539	aanname laboratoriumonderzoek	2006/12/20 09:00:00.000	Variant 7	7	Fluxicon Disco	Variant 7	7	36						maligniteit cervix	Maligne neoplasma cervix uteri							Gynaecologische tumoren								441938	386013							785830								M13	822
00000539	ureum	2006/12/20 09:00:00.000	Variant 7	7	Fluxicon Disco	Variant 7	7	36						maligniteit cervix	Maligne neoplasma cervix uteri							Gynaecologische tumoren								441938	386013							785830								M13	822
00000539	hemoglobine foto-elektrisch	2006/12/20 09:00:00.000	Variant 7	7	Fluxicon Disco	Variant 7	7	36						maligniteit cervix	Maligne neoplasma cervix uteri							Gynaecologische tumoren								441938	386013							785830								M13	822
00000539	creatinine	2006/12/20 09:00:00.000	Variant 7	7	Fluxicon Disco	Variant 7	7	36						maligniteit cervix	Maligne neoplasma cervix uteri							Gynaecologische tumoren								441938	386013							785830								M13	822
00000539	natrium vlamfotometrisch	2006/12/20 09:00:00.000	Variant 7	7	Fluxicon Disco	Variant 7	7	36						maligniteit cervix	Maligne neoplasma cervix uteri							Gynaecologische tumoren								441938	386013							785830								M13	822
00000539	kalium potentiometrisch	2006/12/20 09:00:00.000	Variant 7	7	Fluxicon Disco	Variant 7	7	36						maligniteit cervix	Maligne neoplasma cervix uteri							Gynaecologische tumoren								441938	386013							785830								M13	822
00000539	leukocyten tellen elektronisch	2006/12/20 09:00:00.000	Variant 7	7	Fluxicon Disco	Variant 7	7	36						maligniteit cervix	Maligne neoplasma cervix uteri							Gynaecologische tumoren								441938	386013							785830								M13	822
00000539	trombocyten tellen - elektronisch	2006/12/20 09:00:00.000	Variant 7	7	Fluxicon Disco	Variant 7	7	36						maligniteit cervix	Maligne neoplasma cervix uteri							Gynaecologische tumoren								441938	386013							785830								M13	822
00000539	ordertarief	2006/12/20 09:00:00.000	Variant 7	7	Fluxicon Disco	Variant 7	7	36						maligniteit cervix	Maligne neoplasma cervix uteri							Gynaecologische tumoren								441938	386013							785830								M13	822
00000539	thorax	2006/12/20 09:00:00.000	Variant 7	7	Fluxicon Disco	Variant 7	7	36						maligniteit cervix	Maligne neoplasma cervix uteri							Gynaecologische tumoren								441938	386013							785830								M13	822
00000539	190021 klinische opname a002	2006/12/20 09:00:00.000	Variant 7	7	Fluxicon Disco	Variant 7	7	36						maligniteit cervix	Maligne neoplasma cervix uteri							Gynaecologische tumoren								441938	386013							785830								M13	822
00000539	190205 klasse 3b a205	2006/12/20 09:00:00.000	Variant 7	7	Fluxicon Disco	Variant 7	7	36						maligniteit cervix	Maligne neoplasma cervix uteri							Gynaecologische tumoren								441938	386013							785830								M13	822
00000539	190101 bovenreg.toesl. a101	2006/12/20 09:00:00.000	Variant 7	7	Fluxicon Disco	Variant 7	7	36						maligniteit cervix	Maligne neoplasma cervix uteri							Gynaecologische tumoren								441938	386013							785830								M13	822
00000539	ligdagen - alle spec.beh.kinderg.-reval.	2006/12/21 09:00:00.000	Variant 7	7	Fluxicon Disco	Variant 7	7	36						maligniteit cervix	Maligne neoplasma cervix uteri							Gynaecologische tumoren								441938	386013							785830								M13	822
00000539	190205 klasse 3b a205	2006/12/21 09:00:00.000	Variant 7	7	Fluxicon Disco	Variant 7	7	36						maligniteit cervix	Maligne neoplasma cervix uteri							Gynaecologische tumoren								441938	386013							785830								M13	822
00000539	190101 bovenreg.toesl. a101	2006/12/21 09:00:00.000	Variant 7	7	Fluxicon Disco	Variant 7	7	36						maligniteit cervix	Maligne neoplasma cervix uteri							Gynaecologische tumoren								441938	386013							785830								M13	822
00000539	dagverpleging - alle spec.beh.kind.-rev.	2006/12/28 09:00:00.000	Variant 7	7	Fluxicon Disco	Variant 7	7	36						maligniteit cervix	Maligne neoplasma cervix uteri							Gynaecologische tumoren								441938	386013							785830								M13	822
00000539	thorax	2006/12/28 09:00:00.000	Variant 7	7	Fluxicon Disco	Variant 7	7	36						maligniteit cervix	Maligne neoplasma cervix uteri							Gynaecologische tumoren								441938	386013							785830								M13	822
00000539	190035 dagverpleging a007	2006/12/28 09:00:00.000	Variant 7	7	Fluxicon Disco	Variant 7	7	36						maligniteit cervix	Maligne neoplasma cervix uteri							Gynaecologische tumoren								441938	386013							785830								M13	822
00000540	aanname laboratoriumonderzoek	2006/01/02 09:00:00.000	Variant 8	8	Fluxicon Disco	Variant 8	8		43	44					Gynaecologische tumoren							Gynaecologische tumoren	Gynaecologische tumoren								575140							575141	791386								106
00000540	aanname laboratoriumonderzoek	2006/01/02 09:00:00.000	Variant 8	8	Fluxicon Disco	Variant 8	8		43	44					Gynaecologische tumoren							Gynaecologische tumoren	Gynaecologische tumoren								575140							575141	791386								106
00000540	aanname laboratoriumonderzoek	2006/01/02 09:00:00.000	Variant 8	8	Fluxicon Disco	Variant 8	8		43	44					Gynaecologische tumoren							Gynaecologische tumoren	Gynaecologische tumoren								575140							575141	791386								106
00000540	bilirubine -geconjugeerd	2006/01/02 09:00:00.000	Variant 8	8	Fluxicon Disco	Variant 8	8		43	44					Gynaecologische tumoren							Gynaecologische tumoren	Gynaecologische tumoren								575140							575141	791386								106
00000540	bilirubine - totaal	2006/01/02 09:00:00.000	Variant 8	8	Fluxicon Disco	Variant 8	8		43	44					Gynaecologische tumoren							Gynaecologische tumoren	Gynaecologische tumoren								575140							575141	791386								106
00000540	glucose	2006/01/02 09:00:00.000	Variant 8	8	Fluxicon Disco	Variant 8	8		43	44					Gynaecologische tumoren							Gynaecologische tumoren	Gynaecologische tumoren								575140							575141	791386								106
00000540	ureum	2006/01/02 09:00:00.000	Variant 8	8	Fluxicon Disco	Variant 8	8		43	44					Gynaecologische tumoren							Gynaecologische tumoren	Gynaecologische tumoren								575140							575141	791386								106
00000540	hemoglobine foto-elektrisch	2006/01/02 09:00:00.000	Variant 8	8	Fluxicon Disco	Variant 8	8		43	44					Gynaecologische tumoren							Gynaecologische tumoren	Gynaecologische tumoren								575140							575141	791386								106
00000540	creatinine	2006/01/02 09:00:00.000	Variant 8	8	Fluxicon Disco	Variant 8	8		43	44					Gynaecologische tumoren							Gynaecologische tumoren	Gynaecologische tumoren								575140							575141	791386								106
00000540	alkalische fosfatase -kinetisch-	2006/01/02 09:00:00.000	Variant 8	8	Fluxicon Disco	Variant 8	8		43	44					Gynaecologische tumoren							Gynaecologische tumoren	Gynaecologische tumoren								575140							575141	791386								106
00000540	natrium vlamfotometrisch	2006/01/02 09:00:00.000	Variant 8	8	Fluxicon Disco	Variant 8	8		43	44					Gynaecologische tumoren							Gynaecologische tumoren	Gynaecologische tumoren								575140							575141	791386								106
00000540	kalium potentiometrisch	2006/01/02 09:00:00.000	Variant 8	8	Fluxicon Disco	Variant 8	8		43	44					Gynaecologische tumoren							Gynaecologische tumoren	Gynaecologische tumoren								575140							575141	791386								106
00000540	sgot - asat kinetisch	2006/01/02 09:00:00.000	Variant 8	8	Fluxicon Disco	Variant 8	8		43	44					Gynaecologische tumoren							Gynaecologische tumoren	Gynaecologische tumoren								575140							575141	791386								106
00000540	sgpt - alat kinetisch	2006/01/02 09:00:00.000	Variant 8	8	Fluxicon Disco	Variant 8	8		43	44					Gynaecologische tumoren							Gynaecologische tumoren	Gynaecologische tumoren								575140							575141	791386								106
00000540	melkzuurdehydrogenase -ldh- kinetisch	2006/01/02 09:00:00.000	Variant 8	8	Fluxicon Disco	Variant 8	8		43	44					Gynaecologische tumoren							Gynaecologische tumoren	Gynaecologische tumoren								575140							575141	791386								106
00000540	bloedgroep abo en rhesusfactor	2006/01/02 09:00:00.000	Variant 8	8	Fluxicon Disco	Variant 8	8		43	44					Gynaecologische tumoren							Gynaecologische tumoren	Gynaecologische tumoren								575140							575141	791386								106
00000540	rhesusfactor d - centrifugeermethode - e	2006/01/02 09:00:00.000	Variant 8	8	Fluxicon Disco	Variant 8	8		43	44					Gynaecologische tumoren							Gynaecologische tumoren	Gynaecologische tumoren								575140							575141	791386								106
00000540	leukocyten tellen elektronisch	2006/01/02 09:00:00.000	Variant 8	8	Fluxicon Disco	Variant 8	8		43	44					Gynaecologische tumoren							Gynaecologische tumoren	Gynaecologische tumoren								575140							575141	791386								106
00000540	trombocyten tellen - elektronisch	2006/01/02 09:00:00.000	Variant 8	8	Fluxicon Disco	Variant 8	8		43	44					Gynaecologische tumoren							Gynaecologische tumoren	Gynaecologische tumoren								575140							575141	791386								106
00000540	gammaglutamyltranspeptidase	2006/01/02 09:00:00.000	Variant 8	8	Fluxicon Disco	Variant 8	8		43	44					Gynaecologische tumoren							Gynaecologische tumoren	Gynaecologische tumoren								575140							575141	791386								106
00000540	squamous cell carcinoma mbv eia	2006/01/02 09:00:00.000	Variant 8	8	Fluxicon Disco	Variant 8	8		43	44					Gynaecologische tumoren							Gynaecologische tumoren	Gynaecologische tumoren								575140							575141	791386								106
00000540	calcium	2006/01/02 09:00:00.000	Variant 8	8	Fluxicon Disco	Variant 8	8		43	44					Gynaecologische tumoren							Gynaecologische tumoren	Gynaecologische tumoren								575140							575141	791386								106
00000540	albumine	2006/01/02 09:00:00.000	Variant 8	8	Fluxicon Disco	Variant 8	8		43	44					Gynaecologische tumoren							Gynaecologische tumoren	Gynaecologische tumoren								575140							575141	791386								106
00000540	screening antistoffen erytrocyten	2006/01/02 09:00:00.000	Variant 8	8	Fluxicon Disco	Variant 8	8		43	44					Gynaecologische tumoren							Gynaecologische tumoren	Gynaecologische tumoren								575140							575141	791386								106
00000540	ca-125 mbv meia	2006/01/02 09:00:00.000	Variant 8	8	Fluxicon Disco	Variant 8	8		43	44					Gynaecologische tumoren							Gynaecologische tumoren	Gynaecologische tumoren								575140							575141	791386								106
00000540	ordertarief	2006/01/02 09:00:00.000	Variant 8	8	Fluxicon Disco	Variant 8	8		43	44					Gynaecologische tumoren							Gynaecologische tumoren	Gynaecologische tumoren								575140							575141	791386								106
00000540	thorax	2006/01/02 09:00:00.000	Variant 8	8	Fluxicon Disco	Variant 8	8		43	44					Gynaecologische tumoren							Gynaecologische tumoren	Gynaecologische tumoren								575140							575141	791386								106
00000540	1e consult poliklinisch	2006/01/02 09:00:00.000	Variant 8	8	Fluxicon Disco	Variant 8	8		43	44					Gynaecologische tumoren							Gynaecologische tumoren	Gynaecologische tumoren								575140							575141	791386								106
00000540	administratief tarief - eerste pol	2006/01/02 09:00:00.000	Variant 8	8	Fluxicon Disco	Variant 8	8		43	44					Gynaecologische tumoren							Gynaecologische tumoren	Gynaecologische tumoren								575140							575141	791386								106
00000540	1e consult poliklinisch	2006/01/06 09:00:00.000	Variant 8	8	Fluxicon Disco	Variant 8	8		43	44					Gynaecologische tumoren							Gynaecologische tumoren	Gynaecologische tumoren								575140							575141	791386								106
00000540	administratief tarief - eerste pol	2006/01/06 09:00:00.000	Variant 8	8	Fluxicon Disco	Variant 8	8		43	44					Gynaecologische tumoren							Gynaecologische tumoren	Gynaecologische tumoren								575140							575141	791386								106
00000540	telefonisch consult	2006/01/12 09:00:00.000	Variant 8	8	Fluxicon Disco	Variant 8	8		43	44					Gynaecologische tumoren							Gynaecologische tumoren	Gynaecologische tumoren								575140							575141	791386								106
00000540	behandeltijd - eenheid t3 - megavolt	2006/01/23 09:00:00.000	Variant 8	8	Fluxicon Disco	Variant 8	8		43	44					Gynaecologische tumoren							Gynaecologische tumoren	Gynaecologische tumoren								575140							575141	791386								106
00000540	teletherapie - megavolt fotonen bestrali	2006/01/23 09:00:00.000	Variant 8	8	Fluxicon Disco	Variant 8	8		43	44					Gynaecologische tumoren							Gynaecologische tumoren	Gynaecologische tumoren								575140							575141	791386								106
00000540	aanname laboratoriumonderzoek	2006/02/21 09:00:00.000	Variant 8	8	Fluxicon Disco	Variant 8	8		43	44					Gynaecologische tumoren							Gynaecologische tumoren	Gynaecologische tumoren								575140							575141	791386								106
00000540	aanname laboratoriumonderzoek	2006/02/21 09:00:00.000	Variant 8	8	Fluxicon Disco	Variant 8	8		43	44					Gynaecologische tumoren							Gynaecologische tumoren	Gynaecologische tumoren								575140							575141	791386								106
00000540	aanname laboratoriumonderzoek	2006/02/21 09:00:00.000	Variant 8	8	Fluxicon Disco	Variant 8	8		43	44					Gynaecologische tumoren							Gynaecologische tumoren	Gynaecologische tumoren								575140							575141	791386								106
00000540	sediment	2006/02/21 09:00:00.000	Variant 8	8	Fluxicon Disco	Variant 8	8		43	44					Gynaecologische tumoren							Gynaecologische tumoren	Gynaecologische tumoren								575140							575141	791386								106
00000540	ureum	2006/02/21 09:00:00.000	Variant 8	8	Fluxicon Disco	Variant 8	8		43	44					Gynaecologische tumoren							Gynaecologische tumoren	Gynaecologische tumoren								575140							575141	791386								106
00000540	hemoglobine foto-elektrisch	2006/02/21 09:00:00.000	Variant 8	8	Fluxicon Disco	Variant 8	8		43	44					Gynaecologische tumoren							Gynaecologische tumoren	Gynaecologische tumoren								575140							575141	791386								106
00000540	creatinine	2006/02/21 09:00:00.000	Variant 8	8	Fluxicon Disco	Variant 8	8		43	44					Gynaecologische tumoren							Gynaecologische tumoren	Gynaecologische tumoren								575140							575141	791386								106
00000540	chloride	2006/02/21 09:00:00.000	Variant 8	8	Fluxicon Disco	Variant 8	8		43	44					Gynaecologische tumoren							Gynaecologische tumoren	Gynaecologische tumoren								575140							575141	791386								106
00000540	natrium vlamfotometrisch	2006/02/21 09:00:00.000	Variant 8	8	Fluxicon Disco	Variant 8	8		43	44					Gynaecologische tumoren							Gynaecologische tumoren	Gynaecologische tumoren								575140							575141	791386								106
00000540	kalium potentiometrisch	2006/02/21 09:00:00.000	Variant 8	8	Fluxicon Disco	Variant 8	8		43	44					Gynaecologische tumoren							Gynaecologische tumoren	Gynaecologische tumoren								575140							575141	791386								106
00000540	leukocyten tellen elektronisch	2006/02/21 09:00:00.000	Variant 8	8	Fluxicon Disco	Variant 8	8		43	44					Gynaecologische tumoren							Gynaecologische tumoren	Gynaecologische tumoren								575140							575141	791386								106
00000540	trombocyten tellen - elektronisch	2006/02/21 09:00:00.000	Variant 8	8	Fluxicon Disco	Variant 8	8		43	44					Gynaecologische tumoren							Gynaecologische tumoren	Gynaecologische tumoren								575140							575141	791386								106
00000540	calcium	2006/02/21 09:00:00.000	Variant 8	8	Fluxicon Disco	Variant 8	8		43	44					Gynaecologische tumoren							Gynaecologische tumoren	Gynaecologische tumoren								575140							575141	791386								106
00000540	urine onderzoek - kwalitatief	2006/02/21 09:00:00.000	Variant 8	8	Fluxicon Disco	Variant 8	8		43	44					Gynaecologische tumoren							Gynaecologische tumoren	Gynaecologische tumoren								575140							575141	791386								106
00000540	albumine	2006/02/21 09:00:00.000	Variant 8	8	Fluxicon Disco	Variant 8	8		43	44					Gynaecologische tumoren							Gynaecologische tumoren	Gynaecologische tumoren								575140							575141	791386								106
00000540	magnesium -aas	2006/02/21 09:00:00.000	Variant 8	8	Fluxicon Disco	Variant 8	8		43	44					Gynaecologische tumoren							Gynaecologische tumoren	Gynaecologische tumoren								575140							575141	791386								106
00000540	ordertarief	2006/02/21 09:00:00.000	Variant 8	8	Fluxicon Disco	Variant 8	8		43	44					Gynaecologische tumoren							Gynaecologische tumoren	Gynaecologische tumoren								575140							575141	791386								106
00000540	ligdagen - alle spec.beh.kinderg.-reval.	2006/02/27 09:00:00.000	Variant 8	8	Fluxicon Disco	Variant 8	8		43	44					Gynaecologische tumoren							Gynaecologische tumoren	Gynaecologische tumoren								575140							575141	791386								106
00000540	190021 klinische opname a002	2006/02/27 09:00:00.000	Variant 8	8	Fluxicon Disco	Variant 8	8		43	44					Gynaecologische tumoren							Gynaecologische tumoren	Gynaecologische tumoren								575140							575141	791386								106
00000540	ligdagen - alle spec.beh.kinderg.-reval.	2006/02/28 09:00:00.000	Variant 8	8	Fluxicon Disco	Variant 8	8		43	44					Gynaecologische tumoren							Gynaecologische tumoren	Gynaecologische tumoren								575140							575141	791386								106
00000540	brachytherapie - interstitieel - intensi	2006/02/28 09:00:00.000	Variant 8	8	Fluxicon Disco	Variant 8	8		43	44					Gynaecologische tumoren							Gynaecologische tumoren	Gynaecologische tumoren								575140							575141	791386								106
00000540	190205 klasse 3b a205	2006/02/28 09:00:00.000	Variant 8	8	Fluxicon Disco	Variant 8	8		43	44					Gynaecologische tumoren							Gynaecologische tumoren	Gynaecologische tumoren								575140							575141	791386								106
00000540	190101 bovenreg.toesl. a101	2006/02/28 09:00:00.000	Variant 8	8	Fluxicon Disco	Variant 8	8		43	44					Gynaecologische tumoren							Gynaecologische tumoren	Gynaecologische tumoren								575140							575141	791386								106
00000540	ligdagen - alle spec.beh.kinderg.-reval.	2006/03/01 09:00:00.000	Variant 8	8	Fluxicon Disco	Variant 8	8		43	44					Gynaecologische tumoren							Gynaecologische tumoren	Gynaecologische tumoren								575140							575141	791386								106
00000540	190205 klasse 3b a205	2006/03/01 09:00:00.000	Variant 8	8	Fluxicon Disco	Variant 8	8		43	44					Gynaecologische tumoren							Gynaecologische tumoren	Gynaecologische tumoren								575140							575141	791386								106
00000540	190101 bovenreg.toesl. a101	2006/03/01 09:00:00.000	Variant 8	8	Fluxicon Disco	Variant 8	8		43	44					Gynaecologische tumoren							Gynaecologische tumoren	Gynaecologische tumoren								575140							575141	791386								106
00000540	vervolgconsult poliklinisch	2006/03/20 09:00:00.000	Variant 8	8	Fluxicon Disco	Variant 8	8		43	44					Gynaecologische tumoren							Gynaecologische tumoren	Gynaecologische tumoren								575140							575141	791386								106
00000540	vervolgconsult poliklinisch	2006/04/12 09:00:00.000	Variant 8	8	Fluxicon Disco	Variant 8	8		43	44					Gynaecologische tumoren							Gynaecologische tumoren	Gynaecologische tumoren								575140							575141	791386								106
00000540	vervolgconsult poliklinisch	2006/07/07 09:00:00.000	Variant 8	8	Fluxicon Disco	Variant 8	8		43	44					Gynaecologische tumoren							Gynaecologische tumoren	Gynaecologische tumoren								575140							575141	791386								106
00000540	cytologisch onderzoek - vagina -	2006/10/25 09:00:00.000	Variant 8	8	Fluxicon Disco	Variant 8	8		43	44					Gynaecologische tumoren							Gynaecologische tumoren	Gynaecologische tumoren								575140							575141	791386								106
00000540	vervolgconsult poliklinisch	2006/10/25 09:00:00.000	Variant 8	8	Fluxicon Disco	Variant 8	8		43	44					Gynaecologische tumoren							Gynaecologische tumoren	Gynaecologische tumoren								575140							575141	791386								106
00000540	telefonisch consult	2006/11/08 09:00:00.000	Variant 8	8	Fluxicon Disco	Variant 8	8		43	44					Gynaecologische tumoren							Gynaecologische tumoren	Gynaecologische tumoren								575140							575141	791386								106
00000540	vervolgconsult poliklinisch	2007/01/12 09:00:00.000	Variant 8	8	Fluxicon Disco	Variant 8	8		43	44					Gynaecologische tumoren							Gynaecologische tumoren	Gynaecologische tumoren								575140							575141	791386								106
00000540	administratief tarief - eerste pol	2007/01/12 09:00:00.000	Variant 8	8	Fluxicon Disco	Variant 8	8		43	44					Gynaecologische tumoren							Gynaecologische tumoren	Gynaecologische tumoren								575140							575141	791386								106
00000540	vervolgconsult poliklinisch	2007/05/16 09:00:00.000	Variant 8	8	Fluxicon Disco	Variant 8	8		43	44					Gynaecologische tumoren							Gynaecologische tumoren	Gynaecologische tumoren								575140							575141	791386								106
00000540	administratief tarief - eerste pol	2007/05/16 09:00:00.000	Variant 8	8	Fluxicon Disco	Variant 8	8		43	44					Gynaecologische tumoren							Gynaecologische tumoren	Gynaecologische tumoren								575140							575141	791386								106
00000541	aanname laboratoriumonderzoek	2006/01/02 09:00:00.000	Variant 9	9	Fluxicon Disco	Variant 9	9		41	42	43				maligniteit cervix							maligniteit cervix	maligniteit cervix								386043							678357	889971								M13
00000541	aanname laboratoriumonderzoek	2006/01/02 09:00:00.000	Variant 9	9	Fluxicon Disco	Variant 9	9		41	42	43				maligniteit cervix							maligniteit cervix	maligniteit cervix								386043							678357	889971								M13
00000541	aanname laboratoriumonderzoek	2006/01/02 09:00:00.000	Variant 9	9	Fluxicon Disco	Variant 9	9		41	42	43				maligniteit cervix							maligniteit cervix	maligniteit cervix								386043							678357	889971								M13
00000541	bilirubine -geconjugeerd	2006/01/02 09:00:00.000	Variant 9	9	Fluxicon Disco	Variant 9	9		41	42	43				maligniteit cervix							maligniteit cervix	maligniteit cervix								386043							678357	889971								M13
00000541	bilirubine - totaal	2006/01/02 09:00:00.000	Variant 9	9	Fluxicon Disco	Variant 9	9		41	42	43				maligniteit cervix							maligniteit cervix	maligniteit cervix								386043							678357	889971								M13
00000541	glucose	2006/01/02 09:00:00.000	Variant 9	9	Fluxicon Disco	Variant 9	9		41	42	43				maligniteit cervix							maligniteit cervix	maligniteit cervix								386043							678357	889971								M13
00000541	ureum	2006/01/02 09:00:00.000	Variant 9	9	Fluxicon Disco	Variant 9	9		41	42	43				maligniteit cervix							maligniteit cervix	maligniteit cervix								386043							678357	889971								M13
00000541	hemoglobine foto-elektrisch	2006/01/02 09:00:00.000	Variant 9	9	Fluxicon Disco	Variant 9	9		41	42	43				maligniteit cervix							maligniteit cervix	maligniteit cervix								386043							678357	889971								M13
00000541	creatinine	2006/01/02 09:00:00.000	Variant 9	9	Fluxicon Disco	Variant 9	9		41	42	43				maligniteit cervix							maligniteit cervix	maligniteit cervix								386043							678357	889971								M13
00000541	alkalische fosfatase -kinetisch-	2006/01/02 09:00:00.000	Variant 9	9	Fluxicon Disco	Variant 9	9		41	42	43				maligniteit cervix							maligniteit cervix	maligniteit cervix								386043							678357	889971								M13
00000541	natrium vlamfotometrisch	2006/01/02 09:00:00.000	Variant 9	9	Fluxicon Disco	Variant 9	9		41	42	43				maligniteit cervix							maligniteit cervix	maligniteit cervix								386043							678357	889971								M13
00000541	kalium potentiometrisch	2006/01/02 09:00:00.000	Variant 9	9	Fluxicon Disco	Variant 9	9		41	42	43				maligniteit cervix							maligniteit cervix	maligniteit cervix								386043							678357	889971								M13
00000541	sgot - asat kinetisch	2006/01/02 09:00:00.000	Variant 9	9	Fluxicon Disco	Variant 9	9		41	42	43				maligniteit cervix							maligniteit cervix	maligniteit cervix								386043							678357	889971								M13
00000541	sgpt - alat kinetisch	2006/01/02 09:00:00.000	Variant 9	9	Fluxicon Disco	Variant 9	9		41	42	43				maligniteit cervix							maligniteit cervix	maligniteit cervix								386043							678357	889971								M13
00000541	melkzuurdehydrogenase -ldh- kinetisch	2006/01/02 09:00:00.000	Variant 9	9	Fluxicon Disco	Variant 9	9		41	42	43				maligniteit cervix							maligniteit cervix	maligniteit cervix								386043							678357	889971								M13
00000541	bloedgroep abo en rhesusfactor	2006/01/02 09:00:00.000	Variant 9	9	Fluxicon Disco	Variant 9	9		41	42	43				maligniteit cervix							maligniteit cervix	maligniteit cervix								386043							678357	889971								M13
00000541	rhesusfactor d - centrifugeermethode - e	2006/01/02 09:00:00.000	Variant 9	9	Fluxicon Disco	Variant 9	9		41	42	43				maligniteit cervix							maligniteit cervix	maligniteit cervix								386043							678357	889971								M13
00000541	leukocyten tellen elektronisch	2006/01/02 09:00:00.000	Variant 9	9	Fluxicon Disco	Variant 9	9		41	42	43				maligniteit cervix							maligniteit cervix	maligniteit cervix								386043							678357	889971								M13
00000541	trombocyten tellen - elektronisch	2006/01/02 09:00:00.000	Variant 9	9	Fluxicon Disco	Variant 9	9		41	42	43				maligniteit cervix							maligniteit cervix	maligniteit cervix								386043							678357	889971								M13
00000541	gammaglutamyltranspeptidase	2006/01/02 09:00:00.000	Variant 9	9	Fluxicon Disco	Variant 9	9		41	42	43				maligniteit cervix							maligniteit cervix	maligniteit cervix								386043							678357	889971								M13
00000541	cea - tumormarker mbv meia	2006/01/02 09:00:00.000	Variant 9	9	Fluxicon Disco	Variant 9	9		41	42	43				maligniteit cervix							maligniteit cervix	maligniteit cervix								386043							678357	889971								M13
00000541	squamous cell carcinoma mbv eia	2006/01/02 09:00:00.000	Variant 9	9	Fluxicon Disco	Variant 9	9		41	42	43				maligniteit cervix							maligniteit cervix	maligniteit cervix								386043							678357	889971								M13
00000541	calcium	2006/01/02 09:00:00.000	Variant 9	9	Fluxicon Disco	Variant 9	9		41	42	43				maligniteit cervix							maligniteit cervix	maligniteit cervix								386043							678357	889971								M13
00000541	albumine	2006/01/02 09:00:00.000	Variant 9	9	Fluxicon Disco	Variant 9	9		41	42	43				maligniteit cervix							maligniteit cervix	maligniteit cervix								386043							678357	889971								M13
00000541	screening antistoffen erytrocyten	2006/01/02 09:00:00.000	Variant 9	9	Fluxicon Disco	Variant 9	9		41	42	43				maligniteit cervix							maligniteit cervix	maligniteit cervix								386043							678357	889971								M13
00000541	ca-125 mbv meia	2006/01/02 09:00:00.000	Variant 9	9	Fluxicon Disco	Variant 9	9		41	42	43				maligniteit cervix							maligniteit cervix	maligniteit cervix								386043							678357	889971								M13
00000541	ordertarief	2006/01/02 09:00:00.000	Variant 9	9	Fluxicon Disco	Variant 9	9		41	42	43				maligniteit cervix							maligniteit cervix	maligniteit cervix								386043							678357	889971								M13
00000541	thorax	2006/01/02 09:00:00.000	Variant 9	9	Fluxicon Disco	Variant 9	9		41	42	43				maligniteit cervix							maligniteit cervix	maligniteit cervix								386043							678357	889971								M13
00000541	1e consult poliklinisch	2006/01/02 09:00:00.000	Variant 9	9	Fluxicon Disco	Variant 9	9		41	42	43				maligniteit cervix							maligniteit cervix	maligniteit cervix								386043							678357	889971								M13
00000541	administratief tarief - eerste pol	2006/01/02 09:00:00.000	Variant 9	9	Fluxicon Disco	Variant 9	9		41	42	43				maligniteit cervix							maligniteit cervix	maligniteit cervix								386043							678357	889971								M13
00000541	ct abdomen	2006/01/06 09:00:00.000	Variant 9	9	Fluxicon Disco	Variant 9	9		41	42	43				maligniteit cervix							maligniteit cervix	maligniteit cervix								386043							678357	889971								M13
00000541	ligdagen - alle spec.beh.kinderg.-reval.	2006/01/26 09:00:00.000	Variant 9	9	Fluxicon Disco	Variant 9	9		41	42	43				maligniteit cervix							maligniteit cervix	maligniteit cervix								386043							678357	889971								M13
00000541	coupe ter inzage	2006/01/26 09:00:00.000	Variant 9	9	Fluxicon Disco	Variant 9	9		41	42	43				maligniteit cervix							maligniteit cervix	maligniteit cervix								386043							678357	889971								M13
00000541	cito histologisch onderzoek	2006/01/26 09:00:00.000	Variant 9	9	Fluxicon Disco	Variant 9	9		41	42	43				maligniteit cervix							maligniteit cervix	maligniteit cervix								386043							678357	889971								M13
00000541	aanname laboratoriumonderzoek	2006/01/26 09:00:00.000	Variant 9	9	Fluxicon Disco	Variant 9	9		41	42	43				maligniteit cervix							maligniteit cervix	maligniteit cervix								386043							678357	889971								M13
00000541	aanname laboratoriumonderzoek	2006/01/26 09:00:00.000	Variant 9	9	Fluxicon Disco	Variant 9	9		41	42	43				maligniteit cervix							maligniteit cervix	maligniteit cervix								386043							678357	889971								M13
00000541	hemoglobine foto-elektrisch	2006/01/26 09:00:00.000	Variant 9	9	Fluxicon Disco	Variant 9	9		41	42	43				maligniteit cervix							maligniteit cervix	maligniteit cervix								386043							678357	889971								M13
00000541	bloedgroep abo en rhesusfactor	2006/01/26 09:00:00.000	Variant 9	9	Fluxicon Disco	Variant 9	9		41	42	43				maligniteit cervix							maligniteit cervix	maligniteit cervix								386043							678357	889971								M13
00000541	rhesusfactor d - centrifugeermethode - e	2006/01/26 09:00:00.000	Variant 9	9	Fluxicon Disco	Variant 9	9		41	42	43				maligniteit cervix							maligniteit cervix	maligniteit cervix								386043							678357	889971								M13
00000541	hematocriet mbv centrifuge	2006/01/26 09:00:00.000	Variant 9	9	Fluxicon Disco	Variant 9	9		41	42	43				maligniteit cervix							maligniteit cervix	maligniteit cervix								386043							678357	889971								M13
00000541	cde fenotypering	2006/01/26 09:00:00.000	Variant 9	9	Fluxicon Disco	Variant 9	9		41	42	43				maligniteit cervix							maligniteit cervix	maligniteit cervix								386043							678357	889971								M13
00000541	bloedgroepantigenen andere dan abo-rhesu	2006/01/26 09:00:00.000	Variant 9	9	Fluxicon Disco	Variant 9	9		41	42	43				maligniteit cervix							maligniteit cervix	maligniteit cervix								386043							678357	889971								M13
00000541	screening antistoffen erytrocyten	2006/01/26 09:00:00.000	Variant 9	9	Fluxicon Disco	Variant 9	9		41	42	43				maligniteit cervix							maligniteit cervix	maligniteit cervix								386043							678357	889971								M13
00000541	ordertarief	2006/01/26 09:00:00.000	Variant 9	9	Fluxicon Disco	Variant 9	9		41	42	43				maligniteit cervix							maligniteit cervix	maligniteit cervix								386043							678357	889971								M13
00000541	1e consult bezoek	2006/01/26 09:00:00.000	Variant 9	9	Fluxicon Disco	Variant 9	9		41	42	43				maligniteit cervix							maligniteit cervix	maligniteit cervix								386043							678357	889971								M13
00000541	190021 klinische opname a002	2006/01/26 09:00:00.000	Variant 9	9	Fluxicon Disco	Variant 9	9		41	42	43				maligniteit cervix							maligniteit cervix	maligniteit cervix								386043							678357	889971								M13
00000541	190205 klasse 3b a205	2006/01/26 09:00:00.000	Variant 9	9	Fluxicon Disco	Variant 9	9		41	42	43				maligniteit cervix							maligniteit cervix	maligniteit cervix								386043							678357	889971								M13
00000541	190101 bovenreg.toesl. a101	2006/01/26 09:00:00.000	Variant 9	9	Fluxicon Disco	Variant 9	9		41	42	43				maligniteit cervix							maligniteit cervix	maligniteit cervix								386043							678357	889971								M13
00000541	ligdagen - alle spec.beh.kinderg.-reval.	2006/01/27 09:00:00.000	Variant 9	9	Fluxicon Disco	Variant 9	9		41	42	43				maligniteit cervix							maligniteit cervix	maligniteit cervix								386043							678357	889971								M13
00000541	maag - ontledig.-scint vast-vloeib.voeds	2006/01/27 09:00:00.000	Variant 9	9	Fluxicon Disco	Variant 9	9		41	42	43				maligniteit cervix							maligniteit cervix	maligniteit cervix								386043							678357	889971								M13
00000541	darm - colonpassage scint.comp.vervolg	2006/01/27 09:00:00.000	Variant 9	9	Fluxicon Disco	Variant 9	9		41	42	43				maligniteit cervix							maligniteit cervix	maligniteit cervix								386043							678357	889971								M13
00000541	uterus - carc. cervix vlgs. werthei	2006/01/27 09:00:00.000	Variant 9	9	Fluxicon Disco	Variant 9	9		41	42	43				maligniteit cervix							maligniteit cervix	maligniteit cervix								386043							678357	889971								M13
00000541	analgesie - epiduraal door anesthesist	2006/01/27 09:00:00.000	Variant 9	9	Fluxicon Disco	Variant 9	9		41	42	43				maligniteit cervix							maligniteit cervix	maligniteit cervix								386043							678357	889971								M13
00000541	infuus - inbrengen	2006/01/27 09:00:00.000	Variant 9	9	Fluxicon Disco	Variant 9	9		41	42	43				maligniteit cervix							maligniteit cervix	maligniteit cervix								386043							678357	889971								M13
00000541	histologisch onderzoek - grote resectiep	2006/01/27 09:00:00.000	Variant 9	9	Fluxicon Disco	Variant 9	9		41	42	43				maligniteit cervix							maligniteit cervix	maligniteit cervix								386043							678357	889971								M13
00000541	aanname laboratoriumonderzoek	2006/01/27 09:00:00.000	Variant 9	9	Fluxicon Disco	Variant 9	9		41	42	43				maligniteit cervix							maligniteit cervix	maligniteit cervix								386043							678357	889971								M13
00000541	glucose - spoed	2006/01/27 09:00:00.000	Variant 9	9	Fluxicon Disco	Variant 9	9		41	42	43				maligniteit cervix							maligniteit cervix	maligniteit cervix								386043							678357	889971								M13
00000541	methemoglobine - sulfhemoglobine elk	2006/01/27 09:00:00.000	Variant 9	9	Fluxicon Disco	Variant 9	9		41	42	43				maligniteit cervix							maligniteit cervix	maligniteit cervix								386043							678357	889971								M13
00000541	bicarbonaat	2006/01/27 09:00:00.000	Variant 9	9	Fluxicon Disco	Variant 9	9		41	42	43				maligniteit cervix							maligniteit cervix	maligniteit cervix								386043							678357	889971								M13
00000541	calcium - spoed	2006/01/27 09:00:00.000	Variant 9	9	Fluxicon Disco	Variant 9	9		41	42	43				maligniteit cervix							maligniteit cervix	maligniteit cervix								386043							678357	889971								M13
00000541	co-hb kwn.	2006/01/27 09:00:00.000	Variant 9	9	Fluxicon Disco	Variant 9	9		41	42	43				maligniteit cervix							maligniteit cervix	maligniteit cervix								386043							678357	889971								M13
00000541	natrium - vlamfotometrisch - spoed	2006/01/27 09:00:00.000	Variant 9	9	Fluxicon Disco	Variant 9	9		41	42	43				maligniteit cervix							maligniteit cervix	maligniteit cervix								386043							678357	889971								M13
00000541	kalium vlamfotometrisch - spoed	2006/01/27 09:00:00.000	Variant 9	9	Fluxicon Disco	Variant 9	9		41	42	43				maligniteit cervix							maligniteit cervix	maligniteit cervix								386043							678357	889971								M13
00000541	haemoglobine foto-electrisch - spoed	2006/01/27 09:00:00.000	Variant 9	9	Fluxicon Disco	Variant 9	9		41	42	43				maligniteit cervix							maligniteit cervix	maligniteit cervix								386043							678357	889971								M13
00000541	actuele ph - pco2 - stand.bicarbonaat	2006/01/27 09:00:00.000	Variant 9	9	Fluxicon Disco	Variant 9	9		41	42	43				maligniteit cervix							maligniteit cervix	maligniteit cervix								386043							678357	889971								M13
00000541	kruisproef volledig -drie methoden-	2006/01/27 09:00:00.000	Variant 9	9	Fluxicon Disco	Variant 9	9		41	42	43				maligniteit cervix							maligniteit cervix	maligniteit cervix								386043							678357	889971								M13
00000541	kruisproef volledig -drie methoden-	2006/01/27 09:00:00.000	Variant 9	9	Fluxicon Disco	Variant 9	9		41	42	43				maligniteit cervix							maligniteit cervix	maligniteit cervix								386043							678357	889971								M13
00000541	melkzuur enzymatisch - spoed	2006/01/27 09:00:00.000	Variant 9	9	Fluxicon Disco	Variant 9	9		41	42	43				maligniteit cervix							maligniteit cervix	maligniteit cervix								386043							678357	889971								M13
00000541	o2-saturatie	2006/01/27 09:00:00.000	Variant 9	9	Fluxicon Disco	Variant 9	9		41	42	43				maligniteit cervix							maligniteit cervix	maligniteit cervix								386043							678357	889971								M13
00000541	ordertarief	2006/01/27 09:00:00.000	Variant 9	9	Fluxicon Disco	Variant 9	9		41	42	43				maligniteit cervix							maligniteit cervix	maligniteit cervix								386043							678357	889971								M13
00000541	190205 klasse 3b a205	2006/01/27 09:00:00.000	Variant 9	9	Fluxicon Disco	Variant 9	9		41	42	43				maligniteit cervix							maligniteit cervix	maligniteit cervix								386043							678357	889971								M13
00000541	190101 bovenreg.toesl. a101	2006/01/27 09:00:00.000	Variant 9	9	Fluxicon Disco	Variant 9	9		41	42	43				maligniteit cervix							maligniteit cervix	maligniteit cervix								386043							678357	889971								M13
00000541	ligdagen - alle spec.beh.kinderg.-reval.	2006/01/28 09:00:00.000	Variant 9	9	Fluxicon Disco	Variant 9	9		41	42	43				maligniteit cervix							maligniteit cervix	maligniteit cervix								386043							678357	889971								M13
00000541	190205 klasse 3b a205	2006/01/28 09:00:00.000	Variant 9	9	Fluxicon Disco	Variant 9	9		41	42	43				maligniteit cervix							maligniteit cervix	maligniteit cervix								386043							678357	889971								M13
00000541	190101 bovenreg.toesl. a101	2006/01/28 09:00:00.000	Variant 9	9	Fluxicon Disco	Variant 9	9		41	42	43				maligniteit cervix							maligniteit cervix	maligniteit cervix								386043							678357	889971								M13
00000541	ligdagen - alle spec.beh.kinderg.-reval.	2006/01/29 09:00:00.000	Variant 9	9	Fluxicon Disco	Variant 9	9		41	42	43				maligniteit cervix							maligniteit cervix	maligniteit cervix								386043							678357	889971								M13
00000541	190205 klasse 3b a205	2006/01/29 09:00:00.000	Variant 9	9	Fluxicon Disco	Variant 9	9		41	42	43				maligniteit cervix							maligniteit cervix	maligniteit cervix								386043							678357	889971								M13
00000541	190101 bovenreg.toesl. a101	2006/01/29 09:00:00.000	Variant 9	9	Fluxicon Disco	Variant 9	9		41	42	43				maligniteit cervix							maligniteit cervix	maligniteit cervix								386043							678357	889971								M13
00000541	ligdagen - alle spec.beh.kinderg.-reval.	2006/01/30 09:00:00.000	Variant 9	9	Fluxicon Disco	Variant 9	9		41	42	43				maligniteit cervix							maligniteit cervix	maligniteit cervix								386043							678357	889971								M13
00000541	190205 klasse 3b a205	2006/01/30 09:00:00.000	Variant 9	9	Fluxicon Disco	Variant 9	9		41	42	43				maligniteit cervix							maligniteit cervix	maligniteit cervix								386043							678357	889971								M13
00000541	190101 bovenreg.toesl. a101	2006/01/30 09:00:00.000	Variant 9	9	Fluxicon Disco	Variant 9	9		41	42	43				maligniteit cervix							maligniteit cervix	maligniteit cervix								386043							678357	889971								M13
00000541	ligdagen - alle spec.beh.kinderg.-reval.	2006/01/31 09:00:00.000	Variant 9	9	Fluxicon Disco	Variant 9	9		41	42	43				maligniteit cervix							maligniteit cervix	maligniteit cervix								386043							678357	889971								M13
00000541	aanname laboratoriumonderzoek	2006/01/31 09:00:00.000	Variant 9	9	Fluxicon Disco	Variant 9	9		41	42	43				maligniteit cervix							maligniteit cervix	maligniteit cervix								386043							678357	889971								M13
00000541	aanname laboratoriumonderzoek	2006/01/31 09:00:00.000	Variant 9	9	Fluxicon Disco	Variant 9	9		41	42	43				maligniteit cervix							maligniteit cervix	maligniteit cervix								386043							678357	889971								M13
00000541	hemoglobine foto-elektrisch	2006/01/31 09:00:00.000	Variant 9	9	Fluxicon Disco	Variant 9	9		41	42	43				maligniteit cervix							maligniteit cervix	maligniteit cervix								386043							678357	889971								M13
00000541	creatinine	2006/01/31 09:00:00.000	Variant 9	9	Fluxicon Disco	Variant 9	9		41	42	43				maligniteit cervix							maligniteit cervix	maligniteit cervix								386043							678357	889971								M13
00000541	natrium vlamfotometrisch	2006/01/31 09:00:00.000	Variant 9	9	Fluxicon Disco	Variant 9	9		41	42	43				maligniteit cervix							maligniteit cervix	maligniteit cervix								386043							678357	889971								M13
00000541	kalium potentiometrisch	2006/01/31 09:00:00.000	Variant 9	9	Fluxicon Disco	Variant 9	9		41	42	43				maligniteit cervix							maligniteit cervix	maligniteit cervix								386043							678357	889971								M13
00000541	leukocyten tellen elektronisch	2006/01/31 09:00:00.000	Variant 9	9	Fluxicon Disco	Variant 9	9		41	42	43				maligniteit cervix							maligniteit cervix	maligniteit cervix								386043							678357	889971								M13
00000541	trombocyten tellen - elektronisch	2006/01/31 09:00:00.000	Variant 9	9	Fluxicon Disco	Variant 9	9		41	42	43				maligniteit cervix							maligniteit cervix	maligniteit cervix								386043							678357	889971								M13
00000541	ordertarief	2006/01/31 09:00:00.000	Variant 9	9	Fluxicon Disco	Variant 9	9		41	42	43				maligniteit cervix							maligniteit cervix	maligniteit cervix								386043							678357	889971								M13
00000541	190205 klasse 3b a205	2006/01/31 09:00:00.000	Variant 9	9	Fluxicon Disco	Variant 9	9		41	42	43				maligniteit cervix							maligniteit cervix	maligniteit cervix								386043							678357	889971								M13
00000541	190101 bovenreg.toesl. a101	2006/01/31 09:00:00.000	Variant 9	9	Fluxicon Disco	Variant 9	9		41	42	43				maligniteit cervix							maligniteit cervix	maligniteit cervix								386043							678357	889971								M13
00000541	ligdagen - alle spec.beh.kinderg.-reval.	2006/02/01 09:00:00.000	Variant 9	9	Fluxicon Disco	Variant 9	9		41	42	43				maligniteit cervix							maligniteit cervix	maligniteit cervix								386043							678357	889971								M13
00000541	190205 klasse 3b a205	2006/02/01 09:00:00.000	Variant 9	9	Fluxicon Disco	Variant 9	9		41	42	43				maligniteit cervix							maligniteit cervix	maligniteit cervix								386043							678357	889971								M13
00000541	190101 bovenreg.toesl. a101	2006/02/01 09:00:00.000	Variant 9	9	Fluxicon Disco	Variant 9	9		41	42	43				maligniteit cervix							maligniteit cervix	maligniteit cervix								386043							678357	889971								M13
00000541	ligdagen - alle spec.beh.kinderg.-reval.	2006/02/02 09:00:00.000	Variant 9	9	Fluxicon Disco	Variant 9	9		41	42	43				maligniteit cervix							maligniteit cervix	maligniteit cervix								386043							678357	889971								M13
00000541	190205 klasse 3b a205	2006/02/02 09:00:00.000	Variant 9	9	Fluxicon Disco	Variant 9	9		41	42	43				maligniteit cervix							maligniteit cervix	maligniteit cervix								386043							678357	889971								M13
00000541	190101 bovenreg.toesl. a101	2006/02/02 09:00:00.000	Variant 9	9	Fluxicon Disco	Variant 9	9		41	42	43				maligniteit cervix							maligniteit cervix	maligniteit cervix								386043							678357	889971								M13
00000541	ligdagen - alle spec.beh.kinderg.-reval.	2006/02/03 09:00:00.000	Variant 9	9	Fluxicon Disco	Variant 9	9		41	42	43				maligniteit cervix							maligniteit cervix	maligniteit cervix								386043							678357	889971								M13
00000541	190205 klasse 3b a205	2006/02/03 09:00:00.000	Variant 9	9	Fluxicon Disco	Variant 9	9		41	42	43				maligniteit cervix							maligniteit cervix	maligniteit cervix								386043							678357	889971								M13
00000541	190101 bovenreg.toesl. a101	2006/02/03 09:00:00.000	Variant 9	9	Fluxicon Disco	Variant 9	9		41	42	43				maligniteit cervix							maligniteit cervix	maligniteit cervix								386043							678357	889971								M13
00000541	ligdagen - alle spec.beh.kinderg.-reval.	2006/02/04 09:00:00.000	Variant 9	9	Fluxicon Disco	Variant 9	9		41	42	43				maligniteit cervix							maligniteit cervix	maligniteit cervix								386043							678357	889971								M13
00000541	190205 klasse 3b a205	2006/02/04 09:00:00.000	Variant 9	9	Fluxicon Disco	Variant 9	9		41	42	43				maligniteit cervix							maligniteit cervix	maligniteit cervix								386043							678357	889971								M13
00000541	190101 bovenreg.toesl. a101	2006/02/04 09:00:00.000	Variant 9	9	Fluxicon Disco	Variant 9	9		41	42	43				maligniteit cervix							maligniteit cervix	maligniteit cervix								386043							678357	889971								M13
00000541	ligdagen - alle spec.beh.kinderg.-reval.	2006/02/05 09:00:00.000	Variant 9	9	Fluxicon Disco	Variant 9	9		41	42	43				maligniteit cervix							maligniteit cervix	maligniteit cervix								386043							678357	889971								M13
00000541	190205 klasse 3b a205	2006/02/05 09:00:00.000	Variant 9	9	Fluxicon Disco	Variant 9	9		41	42	43				maligniteit cervix							maligniteit cervix	maligniteit cervix								386043							678357	889971								M13
00000541	190101 bovenreg.toesl. a101	2006/02/05 09:00:00.000	Variant 9	9	Fluxicon Disco	Variant 9	9		41	42	43				maligniteit cervix							maligniteit cervix	maligniteit cervix								386043							678357	889971								M13
00000541	ligdagen - alle spec.beh.kinderg.-reval.	2006/02/06 09:00:00.000	Variant 9	9	Fluxicon Disco	Variant 9	9		41	42	43				maligniteit cervix							maligniteit cervix	maligniteit cervix								386043							678357	889971								M13
00000541	190205 klasse 3b a205	2006/02/06 09:00:00.000	Variant 9	9	Fluxicon Disco	Variant 9	9		41	42	43				maligniteit cervix							maligniteit cervix	maligniteit cervix								386043							678357	889971								M13
00000541	190101 bovenreg.toesl. a101	2006/02/06 09:00:00.000	Variant 9	9	Fluxicon Disco	Variant 9	9		41	42	43				maligniteit cervix							maligniteit cervix	maligniteit cervix								386043							678357	889971								M13
00000541	ligdagen - alle spec.beh.kinderg.-reval.	2006/02/07 09:00:00.000	Variant 9	9	Fluxicon Disco	Variant 9	9		41	42	43				maligniteit cervix							maligniteit cervix	maligniteit cervix								386043							678357	889971								M13
00000541	190205 klasse 3b a205	2006/02/07 09:00:00.000	Variant 9	9	Fluxicon Disco	Variant 9	9		41	42	43				maligniteit cervix							maligniteit cervix	maligniteit cervix								386043							678357	889971								M13
00000541	190101 bovenreg.toesl. a101	2006/02/07 09:00:00.000	Variant 9	9	Fluxicon Disco	Variant 9	9		41	42	43				maligniteit cervix							maligniteit cervix	maligniteit cervix								386043							678357	889971								M13
00000541	ligdagen - alle spec.beh.kinderg.-reval.	2006/02/08 09:00:00.000	Variant 9	9	Fluxicon Disco	Variant 9	9		41	42	43				maligniteit cervix							maligniteit cervix	maligniteit cervix								386043							678357	889971								M13
00000541	190205 klasse 3b a205	2006/02/08 09:00:00.000	Variant 9	9	Fluxicon Disco	Variant 9	9		41	42	43				maligniteit cervix							maligniteit cervix	maligniteit cervix								386043							678357	889971								M13
00000541	190101 bovenreg.toesl. a101	2006/02/08 09:00:00.000	Variant 9	9	Fluxicon Disco	Variant 9	9		41	42	43				maligniteit cervix							maligniteit cervix	maligniteit cervix								386043							678357	889971								M13
00000541	ligdagen - alle spec.beh.kinderg.-reval.	2006/02/09 09:00:00.000	Variant 9	9	Fluxicon Disco	Variant 9	9		41	42	43				maligniteit cervix							maligniteit cervix	maligniteit cervix								386043							678357	889971								M13
00000541	190205 klasse 3b a205	2006/02/09 09:00:00.000	Variant 9	9	Fluxicon Disco	Variant 9	9		41	42	43				maligniteit cervix							maligniteit cervix	maligniteit cervix								386043							678357	889971								M13
00000541	190101 bovenreg.toesl. a101	2006/02/09 09:00:00.000	Variant 9	9	Fluxicon Disco	Variant 9	9		41	42	43				maligniteit cervix							maligniteit cervix	maligniteit cervix								386043							678357	889971								M13
00000541	ligdagen - alle spec.beh.kinderg.-reval.	2006/02/10 09:00:00.000	Variant 9	9	Fluxicon Disco	Variant 9	9		41	42	43				maligniteit cervix							maligniteit cervix	maligniteit cervix								386043							678357	889971								M13
00000541	190205 klasse 3b a205	2006/02/10 09:00:00.000	Variant 9	9	Fluxicon Disco	Variant 9	9		41	42	43				maligniteit cervix							maligniteit cervix	maligniteit cervix								386043							678357	889971								M13
00000541	190101 bovenreg.toesl. a101	2006/02/10 09:00:00.000	Variant 9	9	Fluxicon Disco	Variant 9	9		41	42	43				maligniteit cervix							maligniteit cervix	maligniteit cervix								386043							678357	889971								M13
00000541	ligdagen - alle spec.beh.kinderg.-reval.	2006/02/11 09:00:00.000	Variant 9	9	Fluxicon Disco	Variant 9	9		41	42	43				maligniteit cervix							maligniteit cervix	maligniteit cervix								386043							678357	889971								M13
00000541	190205 klasse 3b a205	2006/02/11 09:00:00.000	Variant 9	9	Fluxicon Disco	Variant 9	9		41	42	43				maligniteit cervix							maligniteit cervix	maligniteit cervix								386043							678357	889971								M13
00000541	190101 bovenreg.toesl. a101	2006/02/11 09:00:00.000	Variant 9	9	Fluxicon Disco	Variant 9	9		41	42	43				maligniteit cervix							maligniteit cervix	maligniteit cervix								386043							678357	889971								M13
00000541	vervolgconsult poliklinisch	2006/04/06 09:00:00.000	Variant 9	9	Fluxicon Disco	Variant 9	9		41	42	43				maligniteit cervix							maligniteit cervix	maligniteit cervix								386043							678357	889971								M13
00000541	immunopathologisch onderzoek	2006/07/06 09:00:00.000	Variant 9	9	Fluxicon Disco	Variant 9	9		41	42	43				maligniteit cervix							maligniteit cervix	maligniteit cervix								386043							678357	889971								M13
00000541	histologisch onderzoek - biopten nno	2006/07/06 09:00:00.000	Variant 9	9	Fluxicon Disco	Variant 9	9		41	42	43				maligniteit cervix							maligniteit cervix	maligniteit cervix								386043							678357	889971								M13
00000541	vervolgconsult poliklinisch	2006/07/06 09:00:00.000	Variant 9	9	Fluxicon Disco	Variant 9	9		41	42	43				maligniteit cervix							maligniteit cervix	maligniteit cervix								386043							678357	889971								M13
00000541	vervolgconsult poliklinisch	2006/11/23 09:00:00.000	Variant 9	9	Fluxicon Disco	Variant 9	9		41	42	43				maligniteit cervix							maligniteit cervix	maligniteit cervix								386043							678357	889971								M13
00000541	vervolgconsult poliklinisch	2007/03/08 09:00:00.000	Variant 9	9	Fluxicon Disco	Variant 9	9		41	42	43				maligniteit cervix							maligniteit cervix	maligniteit cervix								386043							678357	889971								M13
00000541	administratief tarief - eerste pol	2007/03/08 09:00:00.000	Variant 9	9	Fluxicon Disco	Variant 9	9		41	42	43				maligniteit cervix							maligniteit cervix	maligniteit cervix								386043							678357	889971								M13
00000541	vervolgconsult poliklinisch	2007/09/13 09:00:00.000	Variant 9	9	Fluxicon Disco	Variant 9	9		41	42	43				maligniteit cervix							maligniteit cervix	maligniteit cervix								386043							678357	889971								M13
00000542	1e consult poliklinisch	2006/01/03 09:00:00.000	Variant 10	10	Fluxicon Disco	Variant 10	10	45						maligniteit cervix																856666																M13
00000542	administratief tarief - eerste pol	2006/01/03 09:00:00.000	Variant 10	10	Fluxicon Disco	Variant 10	10	45						maligniteit cervix																856666																M13
00000542	ligdagen - alle spec.beh.kinderg.-reval.	2006/03/13 09:00:00.000	Variant 10	10	Fluxicon Disco	Variant 10	10	45						maligniteit cervix																856666																M13
00000542	vrw.gesl.org- curettage gefractioneerd	2006/03/13 09:00:00.000	Variant 10	10	Fluxicon Disco	Variant 10	10	45						maligniteit cervix																856666																M13
00000542	uterus - hysteroscopie	2006/03/13 09:00:00.000	Variant 10	10	Fluxicon Disco	Variant 10	10	45						maligniteit cervix																856666																M13
00000542	klinische kaart - verloskunde en gynaeco	2006/05/24 09:00:00.000	Variant 10	10	Fluxicon Disco	Variant 10	10	45						maligniteit cervix																856666																M13
00000543	aanname laboratoriumonderzoek	2006/01/04 09:00:00.000	Variant 11	11	Fluxicon Disco	Variant 11	11		40	41					Maligne neoplasma cervix uteri							Gynaecologische tumoren									392898							788733									822
00000543	aanname laboratoriumonderzoek	2006/01/04 09:00:00.000	Variant 11	11	Fluxicon Disco	Variant 11	11		40	41					Maligne neoplasma cervix uteri							Gynaecologische tumoren									392898							788733									822
00000543	bilirubine -geconjugeerd	2006/01/04 09:00:00.000	Variant 11	11	Fluxicon Disco	Variant 11	11		40	41					Maligne neoplasma cervix uteri							Gynaecologische tumoren									392898							788733									822
00000543	bilirubine - totaal	2006/01/04 09:00:00.000	Variant 11	11	Fluxicon Disco	Variant 11	11		40	41					Maligne neoplasma cervix uteri							Gynaecologische tumoren									392898							788733									822
00000543	ureum	2006/01/04 09:00:00.000	Variant 11	11	Fluxicon Disco	Variant 11	11		40	41					Maligne neoplasma cervix uteri							Gynaecologische tumoren									392898							788733									822
00000543	hemoglobine foto-elektrisch	2006/01/04 09:00:00.000	Variant 11	11	Fluxicon Disco	Variant 11	11		40	41					Maligne neoplasma cervix uteri							Gynaecologische tumoren									392898							788733									822
00000543	creatinine	2006/01/04 09:00:00.000	Variant 11	11	Fluxicon Disco	Variant 11	11		40	41					Maligne neoplasma cervix uteri							Gynaecologische tumoren									392898							788733									822
00000543	alkalische fosfatase -kinetisch-	2006/01/04 09:00:00.000	Variant 11	11	Fluxicon Disco	Variant 11	11		40	41					Maligne neoplasma cervix uteri							Gynaecologische tumoren									392898							788733									822
00000543	natrium vlamfotometrisch	2006/01/04 09:00:00.000	Variant 11	11	Fluxicon Disco	Variant 11	11		40	41					Maligne neoplasma cervix uteri							Gynaecologische tumoren									392898							788733									822
00000543	kalium potentiometrisch	2006/01/04 09:00:00.000	Variant 11	11	Fluxicon Disco	Variant 11	11		40	41					Maligne neoplasma cervix uteri							Gynaecologische tumoren									392898							788733									822
00000543	sgot - asat kinetisch	2006/01/04 09:00:00.000	Variant 11	11	Fluxicon Disco	Variant 11	11		40	41					Maligne neoplasma cervix uteri							Gynaecologische tumoren									392898							788733									822
00000543	sgpt - alat kinetisch	2006/01/04 09:00:00.000	Variant 11	11	Fluxicon Disco	Variant 11	11		40	41					Maligne neoplasma cervix uteri							Gynaecologische tumoren									392898							788733									822
00000543	melkzuurdehydrogenase -ldh- kinetisch	2006/01/04 09:00:00.000	Variant 11	11	Fluxicon Disco	Variant 11	11		40	41					Maligne neoplasma cervix uteri							Gynaecologische tumoren									392898							788733									822
00000543	leukocyten tellen elektronisch	2006/01/04 09:00:00.000	Variant 11	11	Fluxicon Disco	Variant 11	11		40	41					Maligne neoplasma cervix uteri							Gynaecologische tumoren									392898							788733									822
00000543	trombocyten tellen - elektronisch	2006/01/04 09:00:00.000	Variant 11	11	Fluxicon Disco	Variant 11	11		40	41					Maligne neoplasma cervix uteri							Gynaecologische tumoren									392898							788733									822
00000543	gammaglutamyltranspeptidase	2006/01/04 09:00:00.000	Variant 11	11	Fluxicon Disco	Variant 11	11		40	41					Maligne neoplasma cervix uteri							Gynaecologische tumoren									392898							788733									822
00000543	cea - tumormarker mbv meia	2006/01/04 09:00:00.000	Variant 11	11	Fluxicon Disco	Variant 11	11		40	41					Maligne neoplasma cervix uteri							Gynaecologische tumoren									392898							788733									822
00000543	squamous cell carcinoma mbv eia	2006/01/04 09:00:00.000	Variant 11	11	Fluxicon Disco	Variant 11	11		40	41					Maligne neoplasma cervix uteri							Gynaecologische tumoren									392898							788733									822
00000543	calcium	2006/01/04 09:00:00.000	Variant 11	11	Fluxicon Disco	Variant 11	11		40	41					Maligne neoplasma cervix uteri							Gynaecologische tumoren									392898							788733									822
00000543	alfa-1-foetoproteine	2006/01/04 09:00:00.000	Variant 11	11	Fluxicon Disco	Variant 11	11		40	41					Maligne neoplasma cervix uteri							Gynaecologische tumoren									392898							788733									822
00000543	ca-125 mbv meia	2006/01/04 09:00:00.000	Variant 11	11	Fluxicon Disco	Variant 11	11		40	41					Maligne neoplasma cervix uteri							Gynaecologische tumoren									392898							788733									822
00000543	magnesium -aas	2006/01/04 09:00:00.000	Variant 11	11	Fluxicon Disco	Variant 11	11		40	41					Maligne neoplasma cervix uteri							Gynaecologische tumoren									392898							788733									822
00000543	ordertarief	2006/01/04 09:00:00.000	Variant 11	11	Fluxicon Disco	Variant 11	11		40	41					Maligne neoplasma cervix uteri							Gynaecologische tumoren									392898							788733									822
00000543	1e consult poliklinisch	2006/01/04 09:00:00.000	Variant 11	11	Fluxicon Disco	Variant 11	11		40	41					Maligne neoplasma cervix uteri							Gynaecologische tumoren									392898							788733									822
00000543	administratief tarief - eerste pol	2006/01/04 09:00:00.000	Variant 11	11	Fluxicon Disco	Variant 11	11		40	41					Maligne neoplasma cervix uteri							Gynaecologische tumoren									392898							788733									822
00000543	1e consult poliklinisch	2006/01/09 09:00:00.000	Variant 11	11	Fluxicon Disco	Variant 11	11		40	41					Maligne neoplasma cervix uteri							Gynaecologische tumoren									392898							788733									822
00000543	administratief tarief - eerste pol	2006/01/09 09:00:00.000	Variant 11	11	Fluxicon Disco	Variant 11	11		40	41					Maligne neoplasma cervix uteri							Gynaecologische tumoren									392898							788733									822
00000543	coupe ter inzage	2006/01/11 09:00:00.000	Variant 11	11	Fluxicon Disco	Variant 11	11		40	41					Maligne neoplasma cervix uteri							Gynaecologische tumoren									392898							788733									822
00000543	ligdagen - alle spec.beh.kinderg.-reval.	2006/01/16 09:00:00.000	Variant 11	11	Fluxicon Disco	Variant 11	11		40	41					Maligne neoplasma cervix uteri							Gynaecologische tumoren									392898							788733									822
00000543	aanname laboratoriumonderzoek	2006/01/16 09:00:00.000	Variant 11	11	Fluxicon Disco	Variant 11	11		40	41					Maligne neoplasma cervix uteri							Gynaecologische tumoren									392898							788733									822
00000543	aanname laboratoriumonderzoek	2006/01/16 09:00:00.000	Variant 11	11	Fluxicon Disco	Variant 11	11		40	41					Maligne neoplasma cervix uteri							Gynaecologische tumoren									392898							788733									822
00000543	aanname laboratoriumonderzoek	2006/01/16 09:00:00.000	Variant 11	11	Fluxicon Disco	Variant 11	11		40	41					Maligne neoplasma cervix uteri							Gynaecologische tumoren									392898							788733									822
00000543	aanname laboratoriumonderzoek	2006/01/16 09:00:00.000	Variant 11	11	Fluxicon Disco	Variant 11	11		40	41					Maligne neoplasma cervix uteri							Gynaecologische tumoren									392898							788733									822
00000543	creatinine	2006/01/16 09:00:00.000	Variant 11	11	Fluxicon Disco	Variant 11	11		40	41					Maligne neoplasma cervix uteri							Gynaecologische tumoren									392898							788733									822
00000543	natrium vlamfotometrisch	2006/01/16 09:00:00.000	Variant 11	11	Fluxicon Disco	Variant 11	11		40	41					Maligne neoplasma cervix uteri							Gynaecologische tumoren									392898							788733									822
00000543	kalium potentiometrisch	2006/01/16 09:00:00.000	Variant 11	11	Fluxicon Disco	Variant 11	11		40	41					Maligne neoplasma cervix uteri							Gynaecologische tumoren									392898							788733									822
00000543	bloedgroep abo en rhesusfactor	2006/01/16 09:00:00.000	Variant 11	11	Fluxicon Disco	Variant 11	11		40	41					Maligne neoplasma cervix uteri							Gynaecologische tumoren									392898							788733									822
00000543	bloedgroep abo en rhesusfactor	2006/01/16 09:00:00.000	Variant 11	11	Fluxicon Disco	Variant 11	11		40	41					Maligne neoplasma cervix uteri							Gynaecologische tumoren									392898							788733									822
00000543	rhesusfactor d - centrifugeermethode - e	2006/01/16 09:00:00.000	Variant 11	11	Fluxicon Disco	Variant 11	11		40	41					Maligne neoplasma cervix uteri							Gynaecologische tumoren									392898							788733									822
00000543	rhesusfactor d - centrifugeermethode - e	2006/01/16 09:00:00.000	Variant 11	11	Fluxicon Disco	Variant 11	11		40	41					Maligne neoplasma cervix uteri							Gynaecologische tumoren									392898							788733									822
00000543	differentiele telling automatisch	2006/01/16 09:00:00.000	Variant 11	11	Fluxicon Disco	Variant 11	11		40	41					Maligne neoplasma cervix uteri							Gynaecologische tumoren									392898							788733									822
00000543	haemoglobine foto-electrisch - spoed	2006/01/16 09:00:00.000	Variant 11	11	Fluxicon Disco	Variant 11	11		40	41					Maligne neoplasma cervix uteri							Gynaecologische tumoren									392898							788733									822
00000543	trombocyten tellen - spoed	2006/01/16 09:00:00.000	Variant 11	11	Fluxicon Disco	Variant 11	11		40	41					Maligne neoplasma cervix uteri							Gynaecologische tumoren									392898							788733									822
00000543	cde fenotypering	2006/01/16 09:00:00.000	Variant 11	11	Fluxicon Disco	Variant 11	11		40	41					Maligne neoplasma cervix uteri							Gynaecologische tumoren									392898							788733									822
00000543	bloedgroepantigenen andere dan abo-rhesu	2006/01/16 09:00:00.000	Variant 11	11	Fluxicon Disco	Variant 11	11		40	41					Maligne neoplasma cervix uteri							Gynaecologische tumoren									392898							788733									822
00000543	kruisproef volledig -drie methoden-	2006/01/16 09:00:00.000	Variant 11	11	Fluxicon Disco	Variant 11	11		40	41					Maligne neoplasma cervix uteri							Gynaecologische tumoren									392898							788733									822
00000543	kruisproef volledig -drie methoden-	2006/01/16 09:00:00.000	Variant 11	11	Fluxicon Disco	Variant 11	11		40	41					Maligne neoplasma cervix uteri							Gynaecologische tumoren									392898							788733									822
00000543	leucocyten tellen -electronisch- spoed	2006/01/16 09:00:00.000	Variant 11	11	Fluxicon Disco	Variant 11	11		40	41					Maligne neoplasma cervix uteri							Gynaecologische tumoren									392898							788733									822
00000543	crp c-reactief proteine	2006/01/16 09:00:00.000	Variant 11	11	Fluxicon Disco	Variant 11	11		40	41					Maligne neoplasma cervix uteri							Gynaecologische tumoren									392898							788733									822
00000543	screening antistoffen erytrocyten	2006/01/16 09:00:00.000	Variant 11	11	Fluxicon Disco	Variant 11	11		40	41					Maligne neoplasma cervix uteri							Gynaecologische tumoren									392898							788733									822
00000543	ordertarief	2006/01/16 09:00:00.000	Variant 11	11	Fluxicon Disco	Variant 11	11		40	41					Maligne neoplasma cervix uteri							Gynaecologische tumoren									392898							788733									822
00000543	ordertarief	2006/01/16 09:00:00.000	Variant 11	11	Fluxicon Disco	Variant 11	11		40	41					Maligne neoplasma cervix uteri							Gynaecologische tumoren									392898							788733									822
00000543	knie - m-z onderbeen	2006/01/16 09:00:00.000	Variant 11	11	Fluxicon Disco	Variant 11	11		40	41					Maligne neoplasma cervix uteri							Gynaecologische tumoren									392898							788733									822
00000543	interc.consult klinisch reumatologie	2006/01/16 09:00:00.000	Variant 11	11	Fluxicon Disco	Variant 11	11		40	41					Maligne neoplasma cervix uteri							Gynaecologische tumoren									392898							788733									822
00000543	190021 klinische opname a002	2006/01/16 09:00:00.000	Variant 11	11	Fluxicon Disco	Variant 11	11		40	41					Maligne neoplasma cervix uteri							Gynaecologische tumoren									392898							788733									822
00000543	190205 klasse 3b a205	2006/01/16 09:00:00.000	Variant 11	11	Fluxicon Disco	Variant 11	11		40	41					Maligne neoplasma cervix uteri							Gynaecologische tumoren									392898							788733									822
00000543	190101 bovenreg.toesl. a101	2006/01/16 09:00:00.000	Variant 11	11	Fluxicon Disco	Variant 11	11		40	41					Maligne neoplasma cervix uteri							Gynaecologische tumoren									392898							788733									822
00000543	gefiltreerd erytrocytenconcentraat	2006/01/16 09:00:00.000	Variant 11	11	Fluxicon Disco	Variant 11	11		40	41					Maligne neoplasma cervix uteri							Gynaecologische tumoren									392898							788733									822
00000543	gefiltreerd erytrocytenconcentraat	2006/01/16 09:00:00.000	Variant 11	11	Fluxicon Disco	Variant 11	11		40	41					Maligne neoplasma cervix uteri							Gynaecologische tumoren									392898							788733									822
00000543	ligdagen - alle spec.beh.kinderg.-reval.	2006/01/17 09:00:00.000	Variant 11	11	Fluxicon Disco	Variant 11	11		40	41					Maligne neoplasma cervix uteri							Gynaecologische tumoren									392898							788733									822
00000543	190205 klasse 3b a205	2006/01/17 09:00:00.000	Variant 11	11	Fluxicon Disco	Variant 11	11		40	41					Maligne neoplasma cervix uteri							Gynaecologische tumoren									392898							788733									822
00000543	190101 bovenreg.toesl. a101	2006/01/17 09:00:00.000	Variant 11	11	Fluxicon Disco	Variant 11	11		40	41					Maligne neoplasma cervix uteri							Gynaecologische tumoren									392898							788733									822
00000543	ligdagen - alle spec.beh.kinderg.-reval.	2006/01/18 09:00:00.000	Variant 11	11	Fluxicon Disco	Variant 11	11		40	41					Maligne neoplasma cervix uteri							Gynaecologische tumoren									392898							788733									822
00000543	190205 klasse 3b a205	2006/01/18 09:00:00.000	Variant 11	11	Fluxicon Disco	Variant 11	11		40	41					Maligne neoplasma cervix uteri							Gynaecologische tumoren									392898							788733									822
00000543	190101 bovenreg.toesl. a101	2006/01/18 09:00:00.000	Variant 11	11	Fluxicon Disco	Variant 11	11		40	41					Maligne neoplasma cervix uteri							Gynaecologische tumoren									392898							788733									822
00000543	ligdagen - alle spec.beh.kinderg.-reval.	2006/01/19 09:00:00.000	Variant 11	11	Fluxicon Disco	Variant 11	11		40	41					Maligne neoplasma cervix uteri							Gynaecologische tumoren									392898							788733									822
00000543	aanname laboratoriumonderzoek	2006/01/19 09:00:00.000	Variant 11	11	Fluxicon Disco	Variant 11	11		40	41					Maligne neoplasma cervix uteri							Gynaecologische tumoren									392898							788733									822
00000543	haemoglobine foto-electrisch - spoed	2006/01/19 09:00:00.000	Variant 11	11	Fluxicon Disco	Variant 11	11		40	41					Maligne neoplasma cervix uteri							Gynaecologische tumoren									392898							788733									822
00000543	ordertarief	2006/01/19 09:00:00.000	Variant 11	11	Fluxicon Disco	Variant 11	11		40	41					Maligne neoplasma cervix uteri							Gynaecologische tumoren									392898							788733									822
00000543	190021 klinische opname a002	2006/01/19 09:00:00.000	Variant 11	11	Fluxicon Disco	Variant 11	11		40	41					Maligne neoplasma cervix uteri							Gynaecologische tumoren									392898							788733									822
00000543	190205 klasse 3b a205	2006/01/19 09:00:00.000	Variant 11	11	Fluxicon Disco	Variant 11	11		40	41					Maligne neoplasma cervix uteri							Gynaecologische tumoren									392898							788733									822
00000543	190101 bovenreg.toesl. a101	2006/01/19 09:00:00.000	Variant 11	11	Fluxicon Disco	Variant 11	11		40	41					Maligne neoplasma cervix uteri							Gynaecologische tumoren									392898							788733									822
00000543	ligdagen - alle spec.beh.kinderg.-reval.	2006/01/20 09:00:00.000	Variant 11	11	Fluxicon Disco	Variant 11	11		40	41					Maligne neoplasma cervix uteri							Gynaecologische tumoren									392898							788733									822
00000543	190205 klasse 3b a205	2006/01/20 09:00:00.000	Variant 11	11	Fluxicon Disco	Variant 11	11		40	41					Maligne neoplasma cervix uteri							Gynaecologische tumoren									392898							788733									822
00000543	190101 bovenreg.toesl. a101	2006/01/20 09:00:00.000	Variant 11	11	Fluxicon Disco	Variant 11	11		40	41					Maligne neoplasma cervix uteri							Gynaecologische tumoren									392898							788733									822
00000543	ligdagen - alle spec.beh.kinderg.-reval.	2006/01/23 09:00:00.000	Variant 11	11	Fluxicon Disco	Variant 11	11		40	41					Maligne neoplasma cervix uteri							Gynaecologische tumoren									392898							788733									822
00000543	aanname laboratoriumonderzoek	2006/01/23 09:00:00.000	Variant 11	11	Fluxicon Disco	Variant 11	11		40	41					Maligne neoplasma cervix uteri							Gynaecologische tumoren									392898							788733									822
00000543	aanname laboratoriumonderzoek	2006/01/23 09:00:00.000	Variant 11	11	Fluxicon Disco	Variant 11	11		40	41					Maligne neoplasma cervix uteri							Gynaecologische tumoren									392898							788733									822
00000543	aanname laboratoriumonderzoek	2006/01/23 09:00:00.000	Variant 11	11	Fluxicon Disco	Variant 11	11		40	41					Maligne neoplasma cervix uteri							Gynaecologische tumoren									392898							788733									822
00000543	aanname laboratoriumonderzoek	2006/01/23 09:00:00.000	Variant 11	11	Fluxicon Disco	Variant 11	11		40	41					Maligne neoplasma cervix uteri							Gynaecologische tumoren									392898							788733									822
00000543	aanname laboratoriumonderzoek	2006/01/23 09:00:00.000	Variant 11	11	Fluxicon Disco	Variant 11	11		40	41					Maligne neoplasma cervix uteri							Gynaecologische tumoren									392898							788733									822
00000543	aanname laboratoriumonderzoek	2006/01/23 09:00:00.000	Variant 11	11	Fluxicon Disco	Variant 11	11		40	41					Maligne neoplasma cervix uteri							Gynaecologische tumoren									392898							788733									822
00000543	creatinine	2006/01/23 09:00:00.000	Variant 11	11	Fluxicon Disco	Variant 11	11		40	41					Maligne neoplasma cervix uteri							Gynaecologische tumoren									392898							788733									822
00000543	alkalische fosfatase -kinetisch-	2006/01/23 09:00:00.000	Variant 11	11	Fluxicon Disco	Variant 11	11		40	41					Maligne neoplasma cervix uteri							Gynaecologische tumoren									392898							788733									822
00000543	natrium vlamfotometrisch	2006/01/23 09:00:00.000	Variant 11	11	Fluxicon Disco	Variant 11	11		40	41					Maligne neoplasma cervix uteri							Gynaecologische tumoren									392898							788733									822
00000543	kalium potentiometrisch	2006/01/23 09:00:00.000	Variant 11	11	Fluxicon Disco	Variant 11	11		40	41					Maligne neoplasma cervix uteri							Gynaecologische tumoren									392898							788733									822
00000543	sgot - asat kinetisch	2006/01/23 09:00:00.000	Variant 11	11	Fluxicon Disco	Variant 11	11		40	41					Maligne neoplasma cervix uteri							Gynaecologische tumoren									392898							788733									822
00000543	sgpt - alat kinetisch	2006/01/23 09:00:00.000	Variant 11	11	Fluxicon Disco	Variant 11	11		40	41					Maligne neoplasma cervix uteri							Gynaecologische tumoren									392898							788733									822
00000543	bacteriologisch onderzoek met kweek -nie	2006/01/23 09:00:00.000	Variant 11	11	Fluxicon Disco	Variant 11	11		40	41					Maligne neoplasma cervix uteri							Gynaecologische tumoren									392898							788733									822
00000543	haemoglobine foto-electrisch - spoed	2006/01/23 09:00:00.000	Variant 11	11	Fluxicon Disco	Variant 11	11		40	41					Maligne neoplasma cervix uteri							Gynaecologische tumoren									392898							788733									822
00000543	trombocyten tellen - elektronisch	2006/01/23 09:00:00.000	Variant 11	11	Fluxicon Disco	Variant 11	11		40	41					Maligne neoplasma cervix uteri							Gynaecologische tumoren									392898							788733									822
00000543	leucocyten tellen -electronisch- spoed	2006/01/23 09:00:00.000	Variant 11	11	Fluxicon Disco	Variant 11	11		40	41					Maligne neoplasma cervix uteri							Gynaecologische tumoren									392898							788733									822
00000543	crp c-reactief proteine	2006/01/23 09:00:00.000	Variant 11	11	Fluxicon Disco	Variant 11	11		40	41					Maligne neoplasma cervix uteri							Gynaecologische tumoren									392898							788733									822
00000543	magnesium -aas	2006/01/23 09:00:00.000	Variant 11	11	Fluxicon Disco	Variant 11	11		40	41					Maligne neoplasma cervix uteri							Gynaecologische tumoren									392898							788733									822
00000543	differentiatie leukocyten - handmatig	2006/01/23 09:00:00.000	Variant 11	11	Fluxicon Disco	Variant 11	11		40	41					Maligne neoplasma cervix uteri							Gynaecologische tumoren									392898							788733									822
00000543	ordertarief	2006/01/23 09:00:00.000	Variant 11	11	Fluxicon Disco	Variant 11	11		40	41					Maligne neoplasma cervix uteri							Gynaecologische tumoren									392898							788733									822
00000543	ordertarief	2006/01/23 09:00:00.000	Variant 11	11	Fluxicon Disco	Variant 11	11		40	41					Maligne neoplasma cervix uteri							Gynaecologische tumoren									392898							788733									822
00000543	ordertarief	2006/01/23 09:00:00.000	Variant 11	11	Fluxicon Disco	Variant 11	11		40	41					Maligne neoplasma cervix uteri							Gynaecologische tumoren									392898							788733									822
00000543	thorax	2006/01/23 09:00:00.000	Variant 11	11	Fluxicon Disco	Variant 11	11		40	41					Maligne neoplasma cervix uteri							Gynaecologische tumoren									392898							788733									822
00000543	interc.consult klinisch interne ziekten	2006/01/23 09:00:00.000	Variant 11	11	Fluxicon Disco	Variant 11	11		40	41					Maligne neoplasma cervix uteri							Gynaecologische tumoren									392898							788733									822
00000543	190021 klinische opname a002	2006/01/23 09:00:00.000	Variant 11	11	Fluxicon Disco	Variant 11	11		40	41					Maligne neoplasma cervix uteri							Gynaecologische tumoren									392898							788733									822
00000543	190205 klasse 3b a205	2006/01/23 09:00:00.000	Variant 11	11	Fluxicon Disco	Variant 11	11		40	41					Maligne neoplasma cervix uteri							Gynaecologische tumoren									392898							788733									822
00000543	190101 bovenreg.toesl. a101	2006/01/23 09:00:00.000	Variant 11	11	Fluxicon Disco	Variant 11	11		40	41					Maligne neoplasma cervix uteri							Gynaecologische tumoren									392898							788733									822
00000543	ligdagen - alle spec.beh.kinderg.-reval.	2006/01/24 09:00:00.000	Variant 11	11	Fluxicon Disco	Variant 11	11		40	41					Maligne neoplasma cervix uteri							Gynaecologische tumoren									392898							788733									822
00000543	e.c.g. - elektrocardiografie	2006/01/24 09:00:00.000	Variant 11	11	Fluxicon Disco	Variant 11	11		40	41					Maligne neoplasma cervix uteri							Gynaecologische tumoren									392898							788733									822
00000543	aanname laboratoriumonderzoek	2006/01/24 09:00:00.000	Variant 11	11	Fluxicon Disco	Variant 11	11		40	41					Maligne neoplasma cervix uteri							Gynaecologische tumoren									392898							788733									822
00000543	aanname laboratoriumonderzoek	2006/01/24 09:00:00.000	Variant 11	11	Fluxicon Disco	Variant 11	11		40	41					Maligne neoplasma cervix uteri							Gynaecologische tumoren									392898							788733									822
00000543	aanname laboratoriumonderzoek	2006/01/24 09:00:00.000	Variant 11	11	Fluxicon Disco	Variant 11	11		40	41					Maligne neoplasma cervix uteri							Gynaecologische tumoren									392898							788733									822
00000543	aanname laboratoriumonderzoek	2006/01/24 09:00:00.000	Variant 11	11	Fluxicon Disco	Variant 11	11		40	41					Maligne neoplasma cervix uteri							Gynaecologische tumoren									392898							788733									822
00000543	aanname laboratoriumonderzoek	2006/01/24 09:00:00.000	Variant 11	11	Fluxicon Disco	Variant 11	11		40	41					Maligne neoplasma cervix uteri							Gynaecologische tumoren									392898							788733									822
00000543	aanname laboratoriumonderzoek	2006/01/24 09:00:00.000	Variant 11	11	Fluxicon Disco	Variant 11	11		40	41					Maligne neoplasma cervix uteri							Gynaecologische tumoren									392898							788733									822
00000543	aanname laboratoriumonderzoek	2006/01/24 09:00:00.000	Variant 11	11	Fluxicon Disco	Variant 11	11		40	41					Maligne neoplasma cervix uteri							Gynaecologische tumoren									392898							788733									822
00000543	sediment - spoed	2006/01/24 09:00:00.000	Variant 11	11	Fluxicon Disco	Variant 11	11		40	41					Maligne neoplasma cervix uteri							Gynaecologische tumoren									392898							788733									822
00000543	creatinine	2006/01/24 09:00:00.000	Variant 11	11	Fluxicon Disco	Variant 11	11		40	41					Maligne neoplasma cervix uteri							Gynaecologische tumoren									392898							788733									822
00000543	natrium vlamfotometrisch	2006/01/24 09:00:00.000	Variant 11	11	Fluxicon Disco	Variant 11	11		40	41					Maligne neoplasma cervix uteri							Gynaecologische tumoren									392898							788733									822
00000543	kalium potentiometrisch	2006/01/24 09:00:00.000	Variant 11	11	Fluxicon Disco	Variant 11	11		40	41					Maligne neoplasma cervix uteri							Gynaecologische tumoren									392898							788733									822
00000543	bacteriologisch onderzoek met kweek -nie	2006/01/24 09:00:00.000	Variant 11	11	Fluxicon Disco	Variant 11	11		40	41					Maligne neoplasma cervix uteri							Gynaecologische tumoren									392898							788733									822
00000543	bacteriologisch onderzoek met kweek -nie	2006/01/24 09:00:00.000	Variant 11	11	Fluxicon Disco	Variant 11	11		40	41					Maligne neoplasma cervix uteri							Gynaecologische tumoren									392898							788733									822
00000543	bacteriologisch onderzoek met kweek -nie	2006/01/24 09:00:00.000	Variant 11	11	Fluxicon Disco	Variant 11	11		40	41					Maligne neoplasma cervix uteri							Gynaecologische tumoren									392898							788733									822
00000543	bacteriologisch onderzoek met kweek -nie	2006/01/24 09:00:00.000	Variant 11	11	Fluxicon Disco	Variant 11	11		40	41					Maligne neoplasma cervix uteri							Gynaecologische tumoren									392898							788733									822
00000543	resistentiebepalingen - 5 bepalingen	2006/01/24 09:00:00.000	Variant 11	11	Fluxicon Disco	Variant 11	11		40	41					Maligne neoplasma cervix uteri							Gynaecologische tumoren									392898							788733									822
00000543	differentiele telling automatisch	2006/01/24 09:00:00.000	Variant 11	11	Fluxicon Disco	Variant 11	11		40	41					Maligne neoplasma cervix uteri							Gynaecologische tumoren									392898							788733									822
00000543	haemoglobine foto-electrisch - spoed	2006/01/24 09:00:00.000	Variant 11	11	Fluxicon Disco	Variant 11	11		40	41					Maligne neoplasma cervix uteri							Gynaecologische tumoren									392898							788733									822
00000543	anti-cytomegalovirus ig of igg -elisa	2006/01/24 09:00:00.000	Variant 11	11	Fluxicon Disco	Variant 11	11		40	41					Maligne neoplasma cervix uteri							Gynaecologische tumoren									392898							788733									822
00000543	hepatitis-b surface antigeen confirmatie	2006/01/24 09:00:00.000	Variant 11	11	Fluxicon Disco	Variant 11	11		40	41					Maligne neoplasma cervix uteri							Gynaecologische tumoren									392898							788733									822
00000543	igm-as. tegen cmv virus	2006/01/24 09:00:00.000	Variant 11	11	Fluxicon Disco	Variant 11	11		40	41					Maligne neoplasma cervix uteri							Gynaecologische tumoren									392898							788733									822
00000543	leucocyten tellen -electronisch- spoed	2006/01/24 09:00:00.000	Variant 11	11	Fluxicon Disco	Variant 11	11		40	41					Maligne neoplasma cervix uteri							Gynaecologische tumoren									392898							788733									822
00000543	urine onderzoek - kwalitatief	2006/01/24 09:00:00.000	Variant 11	11	Fluxicon Disco	Variant 11	11		40	41					Maligne neoplasma cervix uteri							Gynaecologische tumoren									392898							788733									822
00000543	clostridium elisa-test	2006/01/24 09:00:00.000	Variant 11	11	Fluxicon Disco	Variant 11	11		40	41					Maligne neoplasma cervix uteri							Gynaecologische tumoren									392898							788733									822
00000543	crp c-reactief proteine	2006/01/24 09:00:00.000	Variant 11	11	Fluxicon Disco	Variant 11	11		40	41					Maligne neoplasma cervix uteri							Gynaecologische tumoren									392898							788733									822
00000543	anti-epstein-barr vca igm mbv elisa	2006/01/24 09:00:00.000	Variant 11	11	Fluxicon Disco	Variant 11	11		40	41					Maligne neoplasma cervix uteri							Gynaecologische tumoren									392898							788733									822
00000543	anti-epstein-barr na igg mbv elisa	2006/01/24 09:00:00.000	Variant 11	11	Fluxicon Disco	Variant 11	11		40	41					Maligne neoplasma cervix uteri							Gynaecologische tumoren									392898							788733									822
00000543	anti-epstein-barr vca igg mbv elisa	2006/01/24 09:00:00.000	Variant 11	11	Fluxicon Disco	Variant 11	11		40	41					Maligne neoplasma cervix uteri							Gynaecologische tumoren									392898							788733									822
00000543	ordertarief	2006/01/24 09:00:00.000	Variant 11	11	Fluxicon Disco	Variant 11	11		40	41					Maligne neoplasma cervix uteri							Gynaecologische tumoren									392898							788733									822
00000543	ordertarief	2006/01/24 09:00:00.000	Variant 11	11	Fluxicon Disco	Variant 11	11		40	41					Maligne neoplasma cervix uteri							Gynaecologische tumoren									392898							788733									822
00000543	ordertarief	2006/01/24 09:00:00.000	Variant 11	11	Fluxicon Disco	Variant 11	11		40	41					Maligne neoplasma cervix uteri							Gynaecologische tumoren									392898							788733									822
00000543	ordertarief	2006/01/24 09:00:00.000	Variant 11	11	Fluxicon Disco	Variant 11	11		40	41					Maligne neoplasma cervix uteri							Gynaecologische tumoren									392898							788733									822
00000543	190205 klasse 3b a205	2006/01/24 09:00:00.000	Variant 11	11	Fluxicon Disco	Variant 11	11		40	41					Maligne neoplasma cervix uteri							Gynaecologische tumoren									392898							788733									822
00000543	190101 bovenreg.toesl. a101	2006/01/24 09:00:00.000	Variant 11	11	Fluxicon Disco	Variant 11	11		40	41					Maligne neoplasma cervix uteri							Gynaecologische tumoren									392898							788733									822
00000543	ligdagen - alle spec.beh.kinderg.-reval.	2006/01/25 09:00:00.000	Variant 11	11	Fluxicon Disco	Variant 11	11		40	41					Maligne neoplasma cervix uteri							Gynaecologische tumoren									392898							788733									822
00000543	aanname laboratoriumonderzoek	2006/01/25 09:00:00.000	Variant 11	11	Fluxicon Disco	Variant 11	11		40	41					Maligne neoplasma cervix uteri							Gynaecologische tumoren									392898							788733									822
00000543	aanname laboratoriumonderzoek	2006/01/25 09:00:00.000	Variant 11	11	Fluxicon Disco	Variant 11	11		40	41					Maligne neoplasma cervix uteri							Gynaecologische tumoren									392898							788733									822
00000543	aanname laboratoriumonderzoek	2006/01/25 09:00:00.000	Variant 11	11	Fluxicon Disco	Variant 11	11		40	41					Maligne neoplasma cervix uteri							Gynaecologische tumoren									392898							788733									822
00000543	aanname laboratoriumonderzoek	2006/01/25 09:00:00.000	Variant 11	11	Fluxicon Disco	Variant 11	11		40	41					Maligne neoplasma cervix uteri							Gynaecologische tumoren									392898							788733									822
00000543	creatinine	2006/01/25 09:00:00.000	Variant 11	11	Fluxicon Disco	Variant 11	11		40	41					Maligne neoplasma cervix uteri							Gynaecologische tumoren									392898							788733									822
00000543	natrium vlamfotometrisch	2006/01/25 09:00:00.000	Variant 11	11	Fluxicon Disco	Variant 11	11		40	41					Maligne neoplasma cervix uteri							Gynaecologische tumoren									392898							788733									822
00000543	kalium vlamfotometrisch	2006/01/25 09:00:00.000	Variant 11	11	Fluxicon Disco	Variant 11	11		40	41					Maligne neoplasma cervix uteri							Gynaecologische tumoren									392898							788733									822
00000543	eiwit -colorimetrisch- totaal	2006/01/25 09:00:00.000	Variant 11	11	Fluxicon Disco	Variant 11	11		40	41					Maligne neoplasma cervix uteri							Gynaecologische tumoren									392898							788733									822
00000543	ureum	2006/01/25 09:00:00.000	Variant 11	11	Fluxicon Disco	Variant 11	11		40	41					Maligne neoplasma cervix uteri							Gynaecologische tumoren									392898							788733									822
00000543	creatinine	2006/01/25 09:00:00.000	Variant 11	11	Fluxicon Disco	Variant 11	11		40	41					Maligne neoplasma cervix uteri							Gynaecologische tumoren									392898							788733									822
00000543	natrium vlamfotometrisch	2006/01/25 09:00:00.000	Variant 11	11	Fluxicon Disco	Variant 11	11		40	41					Maligne neoplasma cervix uteri							Gynaecologische tumoren									392898							788733									822
00000543	kalium potentiometrisch	2006/01/25 09:00:00.000	Variant 11	11	Fluxicon Disco	Variant 11	11		40	41					Maligne neoplasma cervix uteri							Gynaecologische tumoren									392898							788733									822
00000543	haemoglobine foto-electrisch - spoed	2006/01/25 09:00:00.000	Variant 11	11	Fluxicon Disco	Variant 11	11		40	41					Maligne neoplasma cervix uteri							Gynaecologische tumoren									392898							788733									822
00000543	trombocyten tellen - spoed	2006/01/25 09:00:00.000	Variant 11	11	Fluxicon Disco	Variant 11	11		40	41					Maligne neoplasma cervix uteri							Gynaecologische tumoren									392898							788733									822
00000543	leucocyten tellen -electronisch- spoed	2006/01/25 09:00:00.000	Variant 11	11	Fluxicon Disco	Variant 11	11		40	41					Maligne neoplasma cervix uteri							Gynaecologische tumoren									392898							788733									822
00000543	gentamycine kwn - immuno-assay	2006/01/25 09:00:00.000	Variant 11	11	Fluxicon Disco	Variant 11	11		40	41					Maligne neoplasma cervix uteri							Gynaecologische tumoren									392898							788733									822
00000543	crp c-reactief proteine	2006/01/25 09:00:00.000	Variant 11	11	Fluxicon Disco	Variant 11	11		40	41					Maligne neoplasma cervix uteri							Gynaecologische tumoren									392898							788733									822
00000543	ordertarief	2006/01/25 09:00:00.000	Variant 11	11	Fluxicon Disco	Variant 11	11		40	41					Maligne neoplasma cervix uteri							Gynaecologische tumoren									392898							788733									822
00000543	ordertarief	2006/01/25 09:00:00.000	Variant 11	11	Fluxicon Disco	Variant 11	11		40	41					Maligne neoplasma cervix uteri							Gynaecologische tumoren									392898							788733									822
00000543	190205 klasse 3b a205	2006/01/25 09:00:00.000	Variant 11	11	Fluxicon Disco	Variant 11	11		40	41					Maligne neoplasma cervix uteri							Gynaecologische tumoren									392898							788733									822
00000543	190101 bovenreg.toesl. a101	2006/01/25 09:00:00.000	Variant 11	11	Fluxicon Disco	Variant 11	11		40	41					Maligne neoplasma cervix uteri							Gynaecologische tumoren									392898							788733									822
00000543	ligdagen - alle spec.beh.kinderg.-reval.	2006/01/26 09:00:00.000	Variant 11	11	Fluxicon Disco	Variant 11	11		40	41					Maligne neoplasma cervix uteri							Gynaecologische tumoren									392898							788733									822
00000543	infuus - inbrengen	2006/01/26 09:00:00.000	Variant 11	11	Fluxicon Disco	Variant 11	11		40	41					Maligne neoplasma cervix uteri							Gynaecologische tumoren									392898							788733									822
00000543	aanname laboratoriumonderzoek	2006/01/26 09:00:00.000	Variant 11	11	Fluxicon Disco	Variant 11	11		40	41					Maligne neoplasma cervix uteri							Gynaecologische tumoren									392898							788733									822
00000543	bacteriologisch onderzoek met kweek -nie	2006/01/26 09:00:00.000	Variant 11	11	Fluxicon Disco	Variant 11	11		40	41					Maligne neoplasma cervix uteri							Gynaecologische tumoren									392898							788733									822
00000543	ordertarief	2006/01/26 09:00:00.000	Variant 11	11	Fluxicon Disco	Variant 11	11		40	41					Maligne neoplasma cervix uteri							Gynaecologische tumoren									392898							788733									822
00000543	190205 klasse 3b a205	2006/01/26 09:00:00.000	Variant 11	11	Fluxicon Disco	Variant 11	11		40	41					Maligne neoplasma cervix uteri							Gynaecologische tumoren									392898							788733									822
00000543	190101 bovenreg.toesl. a101	2006/01/26 09:00:00.000	Variant 11	11	Fluxicon Disco	Variant 11	11		40	41					Maligne neoplasma cervix uteri							Gynaecologische tumoren									392898							788733									822
00000543	ligdagen - alle spec.beh.kinderg.-reval.	2006/01/27 09:00:00.000	Variant 11	11	Fluxicon Disco	Variant 11	11		40	41					Maligne neoplasma cervix uteri							Gynaecologische tumoren									392898							788733									822
00000543	aanname laboratoriumonderzoek	2006/01/27 09:00:00.000	Variant 11	11	Fluxicon Disco	Variant 11	11		40	41					Maligne neoplasma cervix uteri							Gynaecologische tumoren									392898							788733									822
00000543	aanname laboratoriumonderzoek	2006/01/27 09:00:00.000	Variant 11	11	Fluxicon Disco	Variant 11	11		40	41					Maligne neoplasma cervix uteri							Gynaecologische tumoren									392898							788733									822
00000543	aanname laboratoriumonderzoek	2006/01/27 09:00:00.000	Variant 11	11	Fluxicon Disco	Variant 11	11		40	41					Maligne neoplasma cervix uteri							Gynaecologische tumoren									392898							788733									822
00000543	aanname laboratoriumonderzoek	2006/01/27 09:00:00.000	Variant 11	11	Fluxicon Disco	Variant 11	11		40	41					Maligne neoplasma cervix uteri							Gynaecologische tumoren									392898							788733									822
00000543	aanname laboratoriumonderzoek	2006/01/27 09:00:00.000	Variant 11	11	Fluxicon Disco	Variant 11	11		40	41					Maligne neoplasma cervix uteri							Gynaecologische tumoren									392898							788733									822
00000543	aanname laboratoriumonderzoek	2006/01/27 09:00:00.000	Variant 11	11	Fluxicon Disco	Variant 11	11		40	41					Maligne neoplasma cervix uteri							Gynaecologische tumoren									392898							788733									822
00000543	aanname laboratoriumonderzoek	2006/01/27 09:00:00.000	Variant 11	11	Fluxicon Disco	Variant 11	11		40	41					Maligne neoplasma cervix uteri							Gynaecologische tumoren									392898							788733									822
00000543	aanname laboratoriumonderzoek	2006/01/27 09:00:00.000	Variant 11	11	Fluxicon Disco	Variant 11	11		40	41					Maligne neoplasma cervix uteri							Gynaecologische tumoren									392898							788733									822
00000543	ureum	2006/01/27 09:00:00.000	Variant 11	11	Fluxicon Disco	Variant 11	11		40	41					Maligne neoplasma cervix uteri							Gynaecologische tumoren									392898							788733									822
00000543	hemoglobine foto-elektrisch	2006/01/27 09:00:00.000	Variant 11	11	Fluxicon Disco	Variant 11	11		40	41					Maligne neoplasma cervix uteri							Gynaecologische tumoren									392898							788733									822
00000543	creatinine	2006/01/27 09:00:00.000	Variant 11	11	Fluxicon Disco	Variant 11	11		40	41					Maligne neoplasma cervix uteri							Gynaecologische tumoren									392898							788733									822
00000543	creatinine	2006/01/27 09:00:00.000	Variant 11	11	Fluxicon Disco	Variant 11	11		40	41					Maligne neoplasma cervix uteri							Gynaecologische tumoren									392898							788733									822
00000543	chloride	2006/01/27 09:00:00.000	Variant 11	11	Fluxicon Disco	Variant 11	11		40	41					Maligne neoplasma cervix uteri							Gynaecologische tumoren									392898							788733									822
00000543	bicarbonaat	2006/01/27 09:00:00.000	Variant 11	11	Fluxicon Disco	Variant 11	11		40	41					Maligne neoplasma cervix uteri							Gynaecologische tumoren									392898							788733									822
00000543	natrium vlamfotometrisch	2006/01/27 09:00:00.000	Variant 11	11	Fluxicon Disco	Variant 11	11		40	41					Maligne neoplasma cervix uteri							Gynaecologische tumoren									392898							788733									822
00000543	natrium vlamfotometrisch	2006/01/27 09:00:00.000	Variant 11	11	Fluxicon Disco	Variant 11	11		40	41					Maligne neoplasma cervix uteri							Gynaecologische tumoren									392898							788733									822
00000543	kalium potentiometrisch	2006/01/27 09:00:00.000	Variant 11	11	Fluxicon Disco	Variant 11	11		40	41					Maligne neoplasma cervix uteri							Gynaecologische tumoren									392898							788733									822
00000543	kalium potentiometrisch	2006/01/27 09:00:00.000	Variant 11	11	Fluxicon Disco	Variant 11	11		40	41					Maligne neoplasma cervix uteri							Gynaecologische tumoren									392898							788733									822
00000543	bacteriologisch onderzoek met kweek -nie	2006/01/27 09:00:00.000	Variant 11	11	Fluxicon Disco	Variant 11	11		40	41					Maligne neoplasma cervix uteri							Gynaecologische tumoren									392898							788733									822
00000543	bacteriologisch onderzoek met kweek -nie	2006/01/27 09:00:00.000	Variant 11	11	Fluxicon Disco	Variant 11	11		40	41					Maligne neoplasma cervix uteri							Gynaecologische tumoren									392898							788733									822
00000543	bacteriologisch onderzoek met kweek -nie	2006/01/27 09:00:00.000	Variant 11	11	Fluxicon Disco	Variant 11	11		40	41					Maligne neoplasma cervix uteri							Gynaecologische tumoren									392898							788733									822
00000543	bacteriologisch onderzoek met kweek -nie	2006/01/27 09:00:00.000	Variant 11	11	Fluxicon Disco	Variant 11	11		40	41					Maligne neoplasma cervix uteri							Gynaecologische tumoren									392898							788733									822
00000543	differentiele telling automatisch	2006/01/27 09:00:00.000	Variant 11	11	Fluxicon Disco	Variant 11	11		40	41					Maligne neoplasma cervix uteri							Gynaecologische tumoren									392898							788733									822
00000543	haemoglobine foto-electrisch - spoed	2006/01/27 09:00:00.000	Variant 11	11	Fluxicon Disco	Variant 11	11		40	41					Maligne neoplasma cervix uteri							Gynaecologische tumoren									392898							788733									822
00000543	leukocyten tellen elektronisch	2006/01/27 09:00:00.000	Variant 11	11	Fluxicon Disco	Variant 11	11		40	41					Maligne neoplasma cervix uteri							Gynaecologische tumoren									392898							788733									822
00000543	actuele ph - pco2 - stand.bicarbonaat	2006/01/27 09:00:00.000	Variant 11	11	Fluxicon Disco	Variant 11	11		40	41					Maligne neoplasma cervix uteri							Gynaecologische tumoren									392898							788733									822
00000543	hepatitis-b surface antigeen confirmatie	2006/01/27 09:00:00.000	Variant 11	11	Fluxicon Disco	Variant 11	11		40	41					Maligne neoplasma cervix uteri							Gynaecologische tumoren									392898							788733									822
00000543	leucocyten tellen -electronisch- spoed	2006/01/27 09:00:00.000	Variant 11	11	Fluxicon Disco	Variant 11	11		40	41					Maligne neoplasma cervix uteri							Gynaecologische tumoren									392898							788733									822
00000543	crp c-reactief proteine	2006/01/27 09:00:00.000	Variant 11	11	Fluxicon Disco	Variant 11	11		40	41					Maligne neoplasma cervix uteri							Gynaecologische tumoren									392898							788733									822
00000543	crp c-reactief proteine	2006/01/27 09:00:00.000	Variant 11	11	Fluxicon Disco	Variant 11	11		40	41					Maligne neoplasma cervix uteri							Gynaecologische tumoren									392898							788733									822
00000543	o2-saturatie	2006/01/27 09:00:00.000	Variant 11	11	Fluxicon Disco	Variant 11	11		40	41					Maligne neoplasma cervix uteri							Gynaecologische tumoren									392898							788733									822
00000543	ordertarief	2006/01/27 09:00:00.000	Variant 11	11	Fluxicon Disco	Variant 11	11		40	41					Maligne neoplasma cervix uteri							Gynaecologische tumoren									392898							788733									822
00000543	ordertarief	2006/01/27 09:00:00.000	Variant 11	11	Fluxicon Disco	Variant 11	11		40	41					Maligne neoplasma cervix uteri							Gynaecologische tumoren									392898							788733									822
00000543	ordertarief	2006/01/27 09:00:00.000	Variant 11	11	Fluxicon Disco	Variant 11	11		40	41					Maligne neoplasma cervix uteri							Gynaecologische tumoren									392898							788733									822
00000543	ordertarief	2006/01/27 09:00:00.000	Variant 11	11	Fluxicon Disco	Variant 11	11		40	41					Maligne neoplasma cervix uteri							Gynaecologische tumoren									392898							788733									822
00000543	ordertarief	2006/01/27 09:00:00.000	Variant 11	11	Fluxicon Disco	Variant 11	11		40	41					Maligne neoplasma cervix uteri							Gynaecologische tumoren									392898							788733									822
00000543	thorax	2006/01/27 09:00:00.000	Variant 11	11	Fluxicon Disco	Variant 11	11		40	41					Maligne neoplasma cervix uteri							Gynaecologische tumoren									392898							788733									822
00000543	190205 klasse 3b a205	2006/01/27 09:00:00.000	Variant 11	11	Fluxicon Disco	Variant 11	11		40	41					Maligne neoplasma cervix uteri							Gynaecologische tumoren									392898							788733									822
00000543	190101 bovenreg.toesl. a101	2006/01/27 09:00:00.000	Variant 11	11	Fluxicon Disco	Variant 11	11		40	41					Maligne neoplasma cervix uteri							Gynaecologische tumoren									392898							788733									822
00000543	ligdagen - alle spec.beh.kinderg.-reval.	2006/01/28 09:00:00.000	Variant 11	11	Fluxicon Disco	Variant 11	11		40	41					Maligne neoplasma cervix uteri							Gynaecologische tumoren									392898							788733									822
00000543	infuus - inbrengen	2006/01/28 09:00:00.000	Variant 11	11	Fluxicon Disco	Variant 11	11		40	41					Maligne neoplasma cervix uteri							Gynaecologische tumoren									392898							788733									822
00000543	190205 klasse 3b a205	2006/01/28 09:00:00.000	Variant 11	11	Fluxicon Disco	Variant 11	11		40	41					Maligne neoplasma cervix uteri							Gynaecologische tumoren									392898							788733									822
00000543	190101 bovenreg.toesl. a101	2006/01/28 09:00:00.000	Variant 11	11	Fluxicon Disco	Variant 11	11		40	41					Maligne neoplasma cervix uteri							Gynaecologische tumoren									392898							788733									822
00000543	ligdagen - alle spec.beh.kinderg.-reval.	2006/01/29 09:00:00.000	Variant 11	11	Fluxicon Disco	Variant 11	11		40	41					Maligne neoplasma cervix uteri							Gynaecologische tumoren									392898							788733									822
00000543	aanname laboratoriumonderzoek	2006/01/29 09:00:00.000	Variant 11	11	Fluxicon Disco	Variant 11	11		40	41					Maligne neoplasma cervix uteri							Gynaecologische tumoren									392898							788733									822
00000543	aanname laboratoriumonderzoek	2006/01/29 09:00:00.000	Variant 11	11	Fluxicon Disco	Variant 11	11		40	41					Maligne neoplasma cervix uteri							Gynaecologische tumoren									392898							788733									822
00000543	aanname laboratoriumonderzoek	2006/01/29 09:00:00.000	Variant 11	11	Fluxicon Disco	Variant 11	11		40	41					Maligne neoplasma cervix uteri							Gynaecologische tumoren									392898							788733									822
00000543	bilirubine -geconjugeerd	2006/01/29 09:00:00.000	Variant 11	11	Fluxicon Disco	Variant 11	11		40	41					Maligne neoplasma cervix uteri							Gynaecologische tumoren									392898							788733									822
00000543	bilirubine - totaal	2006/01/29 09:00:00.000	Variant 11	11	Fluxicon Disco	Variant 11	11		40	41					Maligne neoplasma cervix uteri							Gynaecologische tumoren									392898							788733									822
00000543	ureum	2006/01/29 09:00:00.000	Variant 11	11	Fluxicon Disco	Variant 11	11		40	41					Maligne neoplasma cervix uteri							Gynaecologische tumoren									392898							788733									822
00000543	creatinine	2006/01/29 09:00:00.000	Variant 11	11	Fluxicon Disco	Variant 11	11		40	41					Maligne neoplasma cervix uteri							Gynaecologische tumoren									392898							788733									822
00000543	chloride	2006/01/29 09:00:00.000	Variant 11	11	Fluxicon Disco	Variant 11	11		40	41					Maligne neoplasma cervix uteri							Gynaecologische tumoren									392898							788733									822
00000543	alkalische fosfatase -kinetisch-	2006/01/29 09:00:00.000	Variant 11	11	Fluxicon Disco	Variant 11	11		40	41					Maligne neoplasma cervix uteri							Gynaecologische tumoren									392898							788733									822
00000543	natrium vlamfotometrisch	2006/01/29 09:00:00.000	Variant 11	11	Fluxicon Disco	Variant 11	11		40	41					Maligne neoplasma cervix uteri							Gynaecologische tumoren									392898							788733									822
00000543	kalium potentiometrisch	2006/01/29 09:00:00.000	Variant 11	11	Fluxicon Disco	Variant 11	11		40	41					Maligne neoplasma cervix uteri							Gynaecologische tumoren									392898							788733									822
00000543	sgot - asat kinetisch	2006/01/29 09:00:00.000	Variant 11	11	Fluxicon Disco	Variant 11	11		40	41					Maligne neoplasma cervix uteri							Gynaecologische tumoren									392898							788733									822
00000543	sgpt - alat kinetisch	2006/01/29 09:00:00.000	Variant 11	11	Fluxicon Disco	Variant 11	11		40	41					Maligne neoplasma cervix uteri							Gynaecologische tumoren									392898							788733									822
00000543	bacteriologisch onderzoek met kweek -nie	2006/01/29 09:00:00.000	Variant 11	11	Fluxicon Disco	Variant 11	11		40	41					Maligne neoplasma cervix uteri							Gynaecologische tumoren									392898							788733									822
00000543	differentiele telling automatisch	2006/01/29 09:00:00.000	Variant 11	11	Fluxicon Disco	Variant 11	11		40	41					Maligne neoplasma cervix uteri							Gynaecologische tumoren									392898							788733									822
00000543	haemoglobine foto-electrisch - spoed	2006/01/29 09:00:00.000	Variant 11	11	Fluxicon Disco	Variant 11	11		40	41					Maligne neoplasma cervix uteri							Gynaecologische tumoren									392898							788733									822
00000543	trombocyten tellen - spoed	2006/01/29 09:00:00.000	Variant 11	11	Fluxicon Disco	Variant 11	11		40	41					Maligne neoplasma cervix uteri							Gynaecologische tumoren									392898							788733									822
00000543	gammaglutamyltranspeptidase	2006/01/29 09:00:00.000	Variant 11	11	Fluxicon Disco	Variant 11	11		40	41					Maligne neoplasma cervix uteri							Gynaecologische tumoren									392898							788733									822
00000543	leucocyten tellen -electronisch- spoed	2006/01/29 09:00:00.000	Variant 11	11	Fluxicon Disco	Variant 11	11		40	41					Maligne neoplasma cervix uteri							Gynaecologische tumoren									392898							788733									822
00000543	calcium	2006/01/29 09:00:00.000	Variant 11	11	Fluxicon Disco	Variant 11	11		40	41					Maligne neoplasma cervix uteri							Gynaecologische tumoren									392898							788733									822
00000543	crp c-reactief proteine	2006/01/29 09:00:00.000	Variant 11	11	Fluxicon Disco	Variant 11	11		40	41					Maligne neoplasma cervix uteri							Gynaecologische tumoren									392898							788733									822
00000543	albumine	2006/01/29 09:00:00.000	Variant 11	11	Fluxicon Disco	Variant 11	11		40	41					Maligne neoplasma cervix uteri							Gynaecologische tumoren									392898							788733									822
00000543	magnesium -aas	2006/01/29 09:00:00.000	Variant 11	11	Fluxicon Disco	Variant 11	11		40	41					Maligne neoplasma cervix uteri							Gynaecologische tumoren									392898							788733									822
00000543	ordertarief	2006/01/29 09:00:00.000	Variant 11	11	Fluxicon Disco	Variant 11	11		40	41					Maligne neoplasma cervix uteri							Gynaecologische tumoren									392898							788733									822
00000543	ordertarief	2006/01/29 09:00:00.000	Variant 11	11	Fluxicon Disco	Variant 11	11		40	41					Maligne neoplasma cervix uteri							Gynaecologische tumoren									392898							788733									822
00000543	190205 klasse 3b a205	2006/01/29 09:00:00.000	Variant 11	11	Fluxicon Disco	Variant 11	11		40	41					Maligne neoplasma cervix uteri							Gynaecologische tumoren									392898							788733									822
00000543	190101 bovenreg.toesl. a101	2006/01/29 09:00:00.000	Variant 11	11	Fluxicon Disco	Variant 11	11		40	41					Maligne neoplasma cervix uteri							Gynaecologische tumoren									392898							788733									822
00000543	ligdagen - alle spec.beh.kinderg.-reval.	2006/01/30 09:00:00.000	Variant 11	11	Fluxicon Disco	Variant 11	11		40	41					Maligne neoplasma cervix uteri							Gynaecologische tumoren									392898							788733									822
00000543	aanname laboratoriumonderzoek	2006/01/30 09:00:00.000	Variant 11	11	Fluxicon Disco	Variant 11	11		40	41					Maligne neoplasma cervix uteri							Gynaecologische tumoren									392898							788733									822
00000543	aanname laboratoriumonderzoek	2006/01/30 09:00:00.000	Variant 11	11	Fluxicon Disco	Variant 11	11		40	41					Maligne neoplasma cervix uteri							Gynaecologische tumoren									392898							788733									822
00000543	ureum	2006/01/30 09:00:00.000	Variant 11	11	Fluxicon Disco	Variant 11	11		40	41					Maligne neoplasma cervix uteri							Gynaecologische tumoren									392898							788733									822
00000543	hemoglobine foto-elektrisch	2006/01/30 09:00:00.000	Variant 11	11	Fluxicon Disco	Variant 11	11		40	41					Maligne neoplasma cervix uteri							Gynaecologische tumoren									392898							788733									822
00000543	creatinine	2006/01/30 09:00:00.000	Variant 11	11	Fluxicon Disco	Variant 11	11		40	41					Maligne neoplasma cervix uteri							Gynaecologische tumoren									392898							788733									822
00000543	chloride	2006/01/30 09:00:00.000	Variant 11	11	Fluxicon Disco	Variant 11	11		40	41					Maligne neoplasma cervix uteri							Gynaecologische tumoren									392898							788733									822
00000543	bicarbonaat	2006/01/30 09:00:00.000	Variant 11	11	Fluxicon Disco	Variant 11	11		40	41					Maligne neoplasma cervix uteri							Gynaecologische tumoren									392898							788733									822
00000543	natrium vlamfotometrisch	2006/01/30 09:00:00.000	Variant 11	11	Fluxicon Disco	Variant 11	11		40	41					Maligne neoplasma cervix uteri							Gynaecologische tumoren									392898							788733									822
00000543	kalium potentiometrisch	2006/01/30 09:00:00.000	Variant 11	11	Fluxicon Disco	Variant 11	11		40	41					Maligne neoplasma cervix uteri							Gynaecologische tumoren									392898							788733									822
00000543	differentiele telling automatisch	2006/01/30 09:00:00.000	Variant 11	11	Fluxicon Disco	Variant 11	11		40	41					Maligne neoplasma cervix uteri							Gynaecologische tumoren									392898							788733									822
00000543	leukocyten tellen elektronisch	2006/01/30 09:00:00.000	Variant 11	11	Fluxicon Disco	Variant 11	11		40	41					Maligne neoplasma cervix uteri							Gynaecologische tumoren									392898							788733									822
00000543	trombocyten tellen - elektronisch	2006/01/30 09:00:00.000	Variant 11	11	Fluxicon Disco	Variant 11	11		40	41					Maligne neoplasma cervix uteri							Gynaecologische tumoren									392898							788733									822
00000543	calcium	2006/01/30 09:00:00.000	Variant 11	11	Fluxicon Disco	Variant 11	11		40	41					Maligne neoplasma cervix uteri							Gynaecologische tumoren									392898							788733									822
00000543	crp c-reactief proteine	2006/01/30 09:00:00.000	Variant 11	11	Fluxicon Disco	Variant 11	11		40	41					Maligne neoplasma cervix uteri							Gynaecologische tumoren									392898							788733									822
00000543	albumine	2006/01/30 09:00:00.000	Variant 11	11	Fluxicon Disco	Variant 11	11		40	41					Maligne neoplasma cervix uteri							Gynaecologische tumoren									392898							788733									822
00000543	magnesium -aas	2006/01/30 09:00:00.000	Variant 11	11	Fluxicon Disco	Variant 11	11		40	41					Maligne neoplasma cervix uteri							Gynaecologische tumoren									392898							788733									822
00000543	ordertarief	2006/01/30 09:00:00.000	Variant 11	11	Fluxicon Disco	Variant 11	11		40	41					Maligne neoplasma cervix uteri							Gynaecologische tumoren									392898							788733									822
00000543	190205 klasse 3b a205	2006/01/30 09:00:00.000	Variant 11	11	Fluxicon Disco	Variant 11	11		40	41					Maligne neoplasma cervix uteri							Gynaecologische tumoren									392898							788733									822
00000543	190101 bovenreg.toesl. a101	2006/01/30 09:00:00.000	Variant 11	11	Fluxicon Disco	Variant 11	11		40	41					Maligne neoplasma cervix uteri							Gynaecologische tumoren									392898							788733									822
00000543	ligdagen - alle spec.beh.kinderg.-reval.	2006/01/31 09:00:00.000	Variant 11	11	Fluxicon Disco	Variant 11	11		40	41					Maligne neoplasma cervix uteri							Gynaecologische tumoren									392898							788733									822
00000543	190205 klasse 3b a205	2006/01/31 09:00:00.000	Variant 11	11	Fluxicon Disco	Variant 11	11		40	41					Maligne neoplasma cervix uteri							Gynaecologische tumoren									392898							788733									822
00000543	190101 bovenreg.toesl. a101	2006/01/31 09:00:00.000	Variant 11	11	Fluxicon Disco	Variant 11	11		40	41					Maligne neoplasma cervix uteri							Gynaecologische tumoren									392898							788733									822
00000543	ligdagen - alle spec.beh.kinderg.-reval.	2006/02/01 09:00:00.000	Variant 11	11	Fluxicon Disco	Variant 11	11		40	41					Maligne neoplasma cervix uteri							Gynaecologische tumoren									392898							788733									822
00000543	aanname laboratoriumonderzoek	2006/02/01 09:00:00.000	Variant 11	11	Fluxicon Disco	Variant 11	11		40	41					Maligne neoplasma cervix uteri							Gynaecologische tumoren									392898							788733									822
00000543	ureum	2006/02/01 09:00:00.000	Variant 11	11	Fluxicon Disco	Variant 11	11		40	41					Maligne neoplasma cervix uteri							Gynaecologische tumoren									392898							788733									822
00000543	creatinine	2006/02/01 09:00:00.000	Variant 11	11	Fluxicon Disco	Variant 11	11		40	41					Maligne neoplasma cervix uteri							Gynaecologische tumoren									392898							788733									822
00000543	fosfaat	2006/02/01 09:00:00.000	Variant 11	11	Fluxicon Disco	Variant 11	11		40	41					Maligne neoplasma cervix uteri							Gynaecologische tumoren									392898							788733									822
00000543	bicarbonaat	2006/02/01 09:00:00.000	Variant 11	11	Fluxicon Disco	Variant 11	11		40	41					Maligne neoplasma cervix uteri							Gynaecologische tumoren									392898							788733									822
00000543	natrium vlamfotometrisch	2006/02/01 09:00:00.000	Variant 11	11	Fluxicon Disco	Variant 11	11		40	41					Maligne neoplasma cervix uteri							Gynaecologische tumoren									392898							788733									822
00000543	kalium potentiometrisch	2006/02/01 09:00:00.000	Variant 11	11	Fluxicon Disco	Variant 11	11		40	41					Maligne neoplasma cervix uteri							Gynaecologische tumoren									392898							788733									822
00000543	calcium	2006/02/01 09:00:00.000	Variant 11	11	Fluxicon Disco	Variant 11	11		40	41					Maligne neoplasma cervix uteri							Gynaecologische tumoren									392898							788733									822
00000543	crp c-reactief proteine	2006/02/01 09:00:00.000	Variant 11	11	Fluxicon Disco	Variant 11	11		40	41					Maligne neoplasma cervix uteri							Gynaecologische tumoren									392898							788733									822
00000543	albumine	2006/02/01 09:00:00.000	Variant 11	11	Fluxicon Disco	Variant 11	11		40	41					Maligne neoplasma cervix uteri							Gynaecologische tumoren									392898							788733									822
00000543	magnesium -aas	2006/02/01 09:00:00.000	Variant 11	11	Fluxicon Disco	Variant 11	11		40	41					Maligne neoplasma cervix uteri							Gynaecologische tumoren									392898							788733									822
00000543	ordertarief	2006/02/01 09:00:00.000	Variant 11	11	Fluxicon Disco	Variant 11	11		40	41					Maligne neoplasma cervix uteri							Gynaecologische tumoren									392898							788733									822
00000543	190205 klasse 3b a205	2006/02/01 09:00:00.000	Variant 11	11	Fluxicon Disco	Variant 11	11		40	41					Maligne neoplasma cervix uteri							Gynaecologische tumoren									392898							788733									822
00000543	190101 bovenreg.toesl. a101	2006/02/01 09:00:00.000	Variant 11	11	Fluxicon Disco	Variant 11	11		40	41					Maligne neoplasma cervix uteri							Gynaecologische tumoren									392898							788733									822
00000543	ligdagen - alle spec.beh.kinderg.-reval.	2006/02/02 09:00:00.000	Variant 11	11	Fluxicon Disco	Variant 11	11		40	41					Maligne neoplasma cervix uteri							Gynaecologische tumoren									392898							788733									822
00000543	190205 klasse 3b a205	2006/02/02 09:00:00.000	Variant 11	11	Fluxicon Disco	Variant 11	11		40	41					Maligne neoplasma cervix uteri							Gynaecologische tumoren									392898							788733									822
00000543	190101 bovenreg.toesl. a101	2006/02/02 09:00:00.000	Variant 11	11	Fluxicon Disco	Variant 11	11		40	41					Maligne neoplasma cervix uteri							Gynaecologische tumoren									392898							788733									822
00000543	ligdagen - alle spec.beh.kinderg.-reval.	2006/02/03 09:00:00.000	Variant 11	11	Fluxicon Disco	Variant 11	11		40	41					Maligne neoplasma cervix uteri							Gynaecologische tumoren									392898							788733									822
00000543	aanname laboratoriumonderzoek	2006/02/03 09:00:00.000	Variant 11	11	Fluxicon Disco	Variant 11	11		40	41					Maligne neoplasma cervix uteri							Gynaecologische tumoren									392898							788733									822
00000543	aanname laboratoriumonderzoek	2006/02/03 09:00:00.000	Variant 11	11	Fluxicon Disco	Variant 11	11		40	41					Maligne neoplasma cervix uteri							Gynaecologische tumoren									392898							788733									822
00000543	ureum	2006/02/03 09:00:00.000	Variant 11	11	Fluxicon Disco	Variant 11	11		40	41					Maligne neoplasma cervix uteri							Gynaecologische tumoren									392898							788733									822
00000543	creatinine	2006/02/03 09:00:00.000	Variant 11	11	Fluxicon Disco	Variant 11	11		40	41					Maligne neoplasma cervix uteri							Gynaecologische tumoren									392898							788733									822
00000543	chloride	2006/02/03 09:00:00.000	Variant 11	11	Fluxicon Disco	Variant 11	11		40	41					Maligne neoplasma cervix uteri							Gynaecologische tumoren									392898							788733									822
00000543	fosfaat	2006/02/03 09:00:00.000	Variant 11	11	Fluxicon Disco	Variant 11	11		40	41					Maligne neoplasma cervix uteri							Gynaecologische tumoren									392898							788733									822
00000543	bicarbonaat	2006/02/03 09:00:00.000	Variant 11	11	Fluxicon Disco	Variant 11	11		40	41					Maligne neoplasma cervix uteri							Gynaecologische tumoren									392898							788733									822
00000543	natrium vlamfotometrisch	2006/02/03 09:00:00.000	Variant 11	11	Fluxicon Disco	Variant 11	11		40	41					Maligne neoplasma cervix uteri							Gynaecologische tumoren									392898							788733									822
00000543	kalium potentiometrisch	2006/02/03 09:00:00.000	Variant 11	11	Fluxicon Disco	Variant 11	11		40	41					Maligne neoplasma cervix uteri							Gynaecologische tumoren									392898							788733									822
00000543	haemoglobine foto-electrisch - spoed	2006/02/03 09:00:00.000	Variant 11	11	Fluxicon Disco	Variant 11	11		40	41					Maligne neoplasma cervix uteri							Gynaecologische tumoren									392898							788733									822
00000543	trombocyten tellen - spoed	2006/02/03 09:00:00.000	Variant 11	11	Fluxicon Disco	Variant 11	11		40	41					Maligne neoplasma cervix uteri							Gynaecologische tumoren									392898							788733									822
00000543	leucocyten tellen -electronisch- spoed	2006/02/03 09:00:00.000	Variant 11	11	Fluxicon Disco	Variant 11	11		40	41					Maligne neoplasma cervix uteri							Gynaecologische tumoren									392898							788733									822
00000543	calcium	2006/02/03 09:00:00.000	Variant 11	11	Fluxicon Disco	Variant 11	11		40	41					Maligne neoplasma cervix uteri							Gynaecologische tumoren									392898							788733									822
00000543	crp c-reactief proteine	2006/02/03 09:00:00.000	Variant 11	11	Fluxicon Disco	Variant 11	11		40	41					Maligne neoplasma cervix uteri							Gynaecologische tumoren									392898							788733									822
00000543	albumine	2006/02/03 09:00:00.000	Variant 11	11	Fluxicon Disco	Variant 11	11		40	41					Maligne neoplasma cervix uteri							Gynaecologische tumoren									392898							788733									822
00000543	magnesium -aas	2006/02/03 09:00:00.000	Variant 11	11	Fluxicon Disco	Variant 11	11		40	41					Maligne neoplasma cervix uteri							Gynaecologische tumoren									392898							788733									822
00000543	ordertarief	2006/02/03 09:00:00.000	Variant 11	11	Fluxicon Disco	Variant 11	11		40	41					Maligne neoplasma cervix uteri							Gynaecologische tumoren									392898							788733									822
00000543	190205 klasse 3b a205	2006/02/03 09:00:00.000	Variant 11	11	Fluxicon Disco	Variant 11	11		40	41					Maligne neoplasma cervix uteri							Gynaecologische tumoren									392898							788733									822
00000543	190101 bovenreg.toesl. a101	2006/02/03 09:00:00.000	Variant 11	11	Fluxicon Disco	Variant 11	11		40	41					Maligne neoplasma cervix uteri							Gynaecologische tumoren									392898							788733									822
00000543	vervolgconsult poliklinisch	2006/02/06 09:00:00.000	Variant 11	11	Fluxicon Disco	Variant 11	11		40	41					Maligne neoplasma cervix uteri							Gynaecologische tumoren									392898							788733									822
00000543	dagverpleging - alle spec.beh.kind.-rev.	2006/02/07 09:00:00.000	Variant 11	11	Fluxicon Disco	Variant 11	11		40	41					Maligne neoplasma cervix uteri							Gynaecologische tumoren									392898							788733									822
00000543	190035 dagverpleging a007	2006/02/07 09:00:00.000	Variant 11	11	Fluxicon Disco	Variant 11	11		40	41					Maligne neoplasma cervix uteri							Gynaecologische tumoren									392898							788733									822
00000543	ligdagen - alle spec.beh.kinderg.-reval.	2006/02/27 09:00:00.000	Variant 11	11	Fluxicon Disco	Variant 11	11		40	41					Maligne neoplasma cervix uteri							Gynaecologische tumoren									392898							788733									822
00000543	ligdagen - alle spec.beh.kinderg.-reval.	2006/02/27 09:00:00.000	Variant 11	11	Fluxicon Disco	Variant 11	11		40	41					Maligne neoplasma cervix uteri							Gynaecologische tumoren									392898							788733									822
00000543	dagverpleging - alle spec.beh.kind.-rev.	2006/02/27 09:00:00.000	Variant 11	11	Fluxicon Disco	Variant 11	11		40	41					Maligne neoplasma cervix uteri							Gynaecologische tumoren									392898							788733									822
00000543	aanname laboratoriumonderzoek	2006/02/27 09:00:00.000	Variant 11	11	Fluxicon Disco	Variant 11	11		40	41					Maligne neoplasma cervix uteri							Gynaecologische tumoren									392898							788733									822
00000543	aanname laboratoriumonderzoek	2006/02/27 09:00:00.000	Variant 11	11	Fluxicon Disco	Variant 11	11		40	41					Maligne neoplasma cervix uteri							Gynaecologische tumoren									392898							788733									822
00000543	creatinine	2006/02/27 09:00:00.000	Variant 11	11	Fluxicon Disco	Variant 11	11		40	41					Maligne neoplasma cervix uteri							Gynaecologische tumoren									392898							788733									822
00000543	natrium vlamfotometrisch	2006/02/27 09:00:00.000	Variant 11	11	Fluxicon Disco	Variant 11	11		40	41					Maligne neoplasma cervix uteri							Gynaecologische tumoren									392898							788733									822
00000543	kalium potentiometrisch	2006/02/27 09:00:00.000	Variant 11	11	Fluxicon Disco	Variant 11	11		40	41					Maligne neoplasma cervix uteri							Gynaecologische tumoren									392898							788733									822
00000543	differentiele telling automatisch	2006/02/27 09:00:00.000	Variant 11	11	Fluxicon Disco	Variant 11	11		40	41					Maligne neoplasma cervix uteri							Gynaecologische tumoren									392898							788733									822
00000543	haemoglobine foto-electrisch - spoed	2006/02/27 09:00:00.000	Variant 11	11	Fluxicon Disco	Variant 11	11		40	41					Maligne neoplasma cervix uteri							Gynaecologische tumoren									392898							788733									822
00000543	trombocyten tellen - spoed	2006/02/27 09:00:00.000	Variant 11	11	Fluxicon Disco	Variant 11	11		40	41					Maligne neoplasma cervix uteri							Gynaecologische tumoren									392898							788733									822
00000543	leucocyten tellen -electronisch- spoed	2006/02/27 09:00:00.000	Variant 11	11	Fluxicon Disco	Variant 11	11		40	41					Maligne neoplasma cervix uteri							Gynaecologische tumoren									392898							788733									822
00000543	magnesium -aas	2006/02/27 09:00:00.000	Variant 11	11	Fluxicon Disco	Variant 11	11		40	41					Maligne neoplasma cervix uteri							Gynaecologische tumoren									392898							788733									822
00000543	ordertarief	2006/02/27 09:00:00.000	Variant 11	11	Fluxicon Disco	Variant 11	11		40	41					Maligne neoplasma cervix uteri							Gynaecologische tumoren									392898							788733									822
00000543	vervolgconsult poliklinisch	2006/02/27 09:00:00.000	Variant 11	11	Fluxicon Disco	Variant 11	11		40	41					Maligne neoplasma cervix uteri							Gynaecologische tumoren									392898							788733									822
00000543	190021 klinische opname a002	2006/02/27 09:00:00.000	Variant 11	11	Fluxicon Disco	Variant 11	11		40	41					Maligne neoplasma cervix uteri							Gynaecologische tumoren									392898							788733									822
00000543	190021 klinische opname a002	2006/02/27 09:00:00.000	Variant 11	11	Fluxicon Disco	Variant 11	11		40	41					Maligne neoplasma cervix uteri							Gynaecologische tumoren									392898							788733									822
00000543	190205 klasse 3b a205	2006/02/27 09:00:00.000	Variant 11	11	Fluxicon Disco	Variant 11	11		40	41					Maligne neoplasma cervix uteri							Gynaecologische tumoren									392898							788733									822
00000543	190205 klasse 3b a205	2006/02/27 09:00:00.000	Variant 11	11	Fluxicon Disco	Variant 11	11		40	41					Maligne neoplasma cervix uteri							Gynaecologische tumoren									392898							788733									822
00000543	190101 bovenreg.toesl. a101	2006/02/27 09:00:00.000	Variant 11	11	Fluxicon Disco	Variant 11	11		40	41					Maligne neoplasma cervix uteri							Gynaecologische tumoren									392898							788733									822
00000543	190101 bovenreg.toesl. a101	2006/02/27 09:00:00.000	Variant 11	11	Fluxicon Disco	Variant 11	11		40	41					Maligne neoplasma cervix uteri							Gynaecologische tumoren									392898							788733									822
00000543	190035 dagverpleging a007	2006/02/27 09:00:00.000	Variant 11	11	Fluxicon Disco	Variant 11	11		40	41					Maligne neoplasma cervix uteri							Gynaecologische tumoren									392898							788733									822
00000543	paclitaxel	2006/02/27 09:00:00.000	Variant 11	11	Fluxicon Disco	Variant 11	11		40	41					Maligne neoplasma cervix uteri							Gynaecologische tumoren									392898							788733									822
00000543	paclitaxel	2006/02/27 09:00:00.000	Variant 11	11	Fluxicon Disco	Variant 11	11		40	41					Maligne neoplasma cervix uteri							Gynaecologische tumoren									392898							788733									822
00000543	vervolgconsult poliklinisch	2006/03/16 09:00:00.000	Variant 11	11	Fluxicon Disco	Variant 11	11		40	41					Maligne neoplasma cervix uteri							Gynaecologische tumoren									392898							788733									822
00000543	ligdagen - alle spec.beh.kinderg.-reval.	2006/03/27 09:00:00.000	Variant 11	11	Fluxicon Disco	Variant 11	11		40	41					Maligne neoplasma cervix uteri							Gynaecologische tumoren									392898							788733									822
00000543	ligdagen - alle spec.beh.kinderg.-reval.	2006/03/27 09:00:00.000	Variant 11	11	Fluxicon Disco	Variant 11	11		40	41					Maligne neoplasma cervix uteri							Gynaecologische tumoren									392898							788733									822
00000543	dagverpleging - alle spec.beh.kind.-rev.	2006/03/27 09:00:00.000	Variant 11	11	Fluxicon Disco	Variant 11	11		40	41					Maligne neoplasma cervix uteri							Gynaecologische tumoren									392898							788733									822
00000543	aanname laboratoriumonderzoek	2006/03/27 09:00:00.000	Variant 11	11	Fluxicon Disco	Variant 11	11		40	41					Maligne neoplasma cervix uteri							Gynaecologische tumoren									392898							788733									822
00000543	aanname laboratoriumonderzoek	2006/03/27 09:00:00.000	Variant 11	11	Fluxicon Disco	Variant 11	11		40	41					Maligne neoplasma cervix uteri							Gynaecologische tumoren									392898							788733									822
00000543	creatinine	2006/03/27 09:00:00.000	Variant 11	11	Fluxicon Disco	Variant 11	11		40	41					Maligne neoplasma cervix uteri							Gynaecologische tumoren									392898							788733									822
00000543	natrium vlamfotometrisch	2006/03/27 09:00:00.000	Variant 11	11	Fluxicon Disco	Variant 11	11		40	41					Maligne neoplasma cervix uteri							Gynaecologische tumoren									392898							788733									822
00000543	kalium potentiometrisch	2006/03/27 09:00:00.000	Variant 11	11	Fluxicon Disco	Variant 11	11		40	41					Maligne neoplasma cervix uteri							Gynaecologische tumoren									392898							788733									822
00000543	differentiele telling automatisch	2006/03/27 09:00:00.000	Variant 11	11	Fluxicon Disco	Variant 11	11		40	41					Maligne neoplasma cervix uteri							Gynaecologische tumoren									392898							788733									822
00000543	haemoglobine foto-electrisch - spoed	2006/03/27 09:00:00.000	Variant 11	11	Fluxicon Disco	Variant 11	11		40	41					Maligne neoplasma cervix uteri							Gynaecologische tumoren									392898							788733									822
00000543	trombocyten tellen - spoed	2006/03/27 09:00:00.000	Variant 11	11	Fluxicon Disco	Variant 11	11		40	41					Maligne neoplasma cervix uteri							Gynaecologische tumoren									392898							788733									822
00000543	leucocyten tellen -electronisch- spoed	2006/03/27 09:00:00.000	Variant 11	11	Fluxicon Disco	Variant 11	11		40	41					Maligne neoplasma cervix uteri							Gynaecologische tumoren									392898							788733									822
00000543	ordertarief	2006/03/27 09:00:00.000	Variant 11	11	Fluxicon Disco	Variant 11	11		40	41					Maligne neoplasma cervix uteri							Gynaecologische tumoren									392898							788733									822
00000543	190021 klinische opname a002	2006/03/27 09:00:00.000	Variant 11	11	Fluxicon Disco	Variant 11	11		40	41					Maligne neoplasma cervix uteri							Gynaecologische tumoren									392898							788733									822
00000543	190021 klinische opname a002	2006/03/27 09:00:00.000	Variant 11	11	Fluxicon Disco	Variant 11	11		40	41					Maligne neoplasma cervix uteri							Gynaecologische tumoren									392898							788733									822
00000543	190205 klasse 3b a205	2006/03/27 09:00:00.000	Variant 11	11	Fluxicon Disco	Variant 11	11		40	41					Maligne neoplasma cervix uteri							Gynaecologische tumoren									392898							788733									822
00000543	190205 klasse 3b a205	2006/03/27 09:00:00.000	Variant 11	11	Fluxicon Disco	Variant 11	11		40	41					Maligne neoplasma cervix uteri							Gynaecologische tumoren									392898							788733									822
00000543	190101 bovenreg.toesl. a101	2006/03/27 09:00:00.000	Variant 11	11	Fluxicon Disco	Variant 11	11		40	41					Maligne neoplasma cervix uteri							Gynaecologische tumoren									392898							788733									822
00000543	190101 bovenreg.toesl. a101	2006/03/27 09:00:00.000	Variant 11	11	Fluxicon Disco	Variant 11	11		40	41					Maligne neoplasma cervix uteri							Gynaecologische tumoren									392898							788733									822
00000543	190035 dagverpleging a007	2006/03/27 09:00:00.000	Variant 11	11	Fluxicon Disco	Variant 11	11		40	41					Maligne neoplasma cervix uteri							Gynaecologische tumoren									392898							788733									822
00000543	paclitaxel	2006/03/27 09:00:00.000	Variant 11	11	Fluxicon Disco	Variant 11	11		40	41					Maligne neoplasma cervix uteri							Gynaecologische tumoren									392898							788733									822
00000543	paclitaxel	2006/03/27 09:00:00.000	Variant 11	11	Fluxicon Disco	Variant 11	11		40	41					Maligne neoplasma cervix uteri							Gynaecologische tumoren									392898							788733									822
00000543	ligdagen - alle spec.beh.kinderg.-reval.	2006/04/14 09:00:00.000	Variant 11	11	Fluxicon Disco	Variant 11	11		40	41					Maligne neoplasma cervix uteri							Gynaecologische tumoren									392898							788733									822
00000543	190021 klinische opname a002	2006/04/14 09:00:00.000	Variant 11	11	Fluxicon Disco	Variant 11	11		40	41					Maligne neoplasma cervix uteri							Gynaecologische tumoren									392898							788733									822
00000543	190205 klasse 3b a205	2006/04/14 09:00:00.000	Variant 11	11	Fluxicon Disco	Variant 11	11		40	41					Maligne neoplasma cervix uteri							Gynaecologische tumoren									392898							788733									822
00000543	190101 bovenreg.toesl. a101	2006/04/14 09:00:00.000	Variant 11	11	Fluxicon Disco	Variant 11	11		40	41					Maligne neoplasma cervix uteri							Gynaecologische tumoren									392898							788733									822
00000543	ligdagen - alle spec.beh.kinderg.-reval.	2006/04/15 09:00:00.000	Variant 11	11	Fluxicon Disco	Variant 11	11		40	41					Maligne neoplasma cervix uteri							Gynaecologische tumoren									392898							788733									822
00000543	aanname laboratoriumonderzoek	2006/04/15 09:00:00.000	Variant 11	11	Fluxicon Disco	Variant 11	11		40	41					Maligne neoplasma cervix uteri							Gynaecologische tumoren									392898							788733									822
00000543	aanname laboratoriumonderzoek	2006/04/15 09:00:00.000	Variant 11	11	Fluxicon Disco	Variant 11	11		40	41					Maligne neoplasma cervix uteri							Gynaecologische tumoren									392898							788733									822
00000543	bloedgroep abo en rhesusfactor	2006/04/15 09:00:00.000	Variant 11	11	Fluxicon Disco	Variant 11	11		40	41					Maligne neoplasma cervix uteri							Gynaecologische tumoren									392898							788733									822
00000543	rhesusfactor d - centrifugeermethode - e	2006/04/15 09:00:00.000	Variant 11	11	Fluxicon Disco	Variant 11	11		40	41					Maligne neoplasma cervix uteri							Gynaecologische tumoren									392898							788733									822
00000543	haemoglobine foto-electrisch - spoed	2006/04/15 09:00:00.000	Variant 11	11	Fluxicon Disco	Variant 11	11		40	41					Maligne neoplasma cervix uteri							Gynaecologische tumoren									392898							788733									822
00000543	kruisproef volledig -drie methoden-	2006/04/15 09:00:00.000	Variant 11	11	Fluxicon Disco	Variant 11	11		40	41					Maligne neoplasma cervix uteri							Gynaecologische tumoren									392898							788733									822
00000543	kruisproef volledig -drie methoden-	2006/04/15 09:00:00.000	Variant 11	11	Fluxicon Disco	Variant 11	11		40	41					Maligne neoplasma cervix uteri							Gynaecologische tumoren									392898							788733									822
00000543	kruisproef volledig -drie methoden-	2006/04/15 09:00:00.000	Variant 11	11	Fluxicon Disco	Variant 11	11		40	41					Maligne neoplasma cervix uteri							Gynaecologische tumoren									392898							788733									822
00000543	screening antistoffen erytrocyten	2006/04/15 09:00:00.000	Variant 11	11	Fluxicon Disco	Variant 11	11		40	41					Maligne neoplasma cervix uteri							Gynaecologische tumoren									392898							788733									822
00000543	ordertarief	2006/04/15 09:00:00.000	Variant 11	11	Fluxicon Disco	Variant 11	11		40	41					Maligne neoplasma cervix uteri							Gynaecologische tumoren									392898							788733									822
00000543	190205 klasse 3b a205	2006/04/15 09:00:00.000	Variant 11	11	Fluxicon Disco	Variant 11	11		40	41					Maligne neoplasma cervix uteri							Gynaecologische tumoren									392898							788733									822
00000543	190101 bovenreg.toesl. a101	2006/04/15 09:00:00.000	Variant 11	11	Fluxicon Disco	Variant 11	11		40	41					Maligne neoplasma cervix uteri							Gynaecologische tumoren									392898							788733									822
00000543	gefiltreerd erytrocytenconcentraat	2006/04/15 09:00:00.000	Variant 11	11	Fluxicon Disco	Variant 11	11		40	41					Maligne neoplasma cervix uteri							Gynaecologische tumoren									392898							788733									822
00000543	gefiltreerd erytrocytenconcentraat	2006/04/15 09:00:00.000	Variant 11	11	Fluxicon Disco	Variant 11	11		40	41					Maligne neoplasma cervix uteri							Gynaecologische tumoren									392898							788733									822
00000543	gefiltreerd erytrocytenconcentraat	2006/04/15 09:00:00.000	Variant 11	11	Fluxicon Disco	Variant 11	11		40	41					Maligne neoplasma cervix uteri							Gynaecologische tumoren									392898							788733									822
00000543	ligdagen - alle spec.beh.kinderg.-reval.	2006/04/16 09:00:00.000	Variant 11	11	Fluxicon Disco	Variant 11	11		40	41					Maligne neoplasma cervix uteri							Gynaecologische tumoren									392898							788733									822
00000543	190205 klasse 3b a205	2006/04/16 09:00:00.000	Variant 11	11	Fluxicon Disco	Variant 11	11		40	41					Maligne neoplasma cervix uteri							Gynaecologische tumoren									392898							788733									822
00000543	190101 bovenreg.toesl. a101	2006/04/16 09:00:00.000	Variant 11	11	Fluxicon Disco	Variant 11	11		40	41					Maligne neoplasma cervix uteri							Gynaecologische tumoren									392898							788733									822
00000543	ligdagen - alle spec.beh.kinderg.-reval.	2006/04/17 09:00:00.000	Variant 11	11	Fluxicon Disco	Variant 11	11		40	41					Maligne neoplasma cervix uteri							Gynaecologische tumoren									392898							788733									822
00000543	aanname laboratoriumonderzoek	2006/04/17 09:00:00.000	Variant 11	11	Fluxicon Disco	Variant 11	11		40	41					Maligne neoplasma cervix uteri							Gynaecologische tumoren									392898							788733									822
00000543	aanname laboratoriumonderzoek	2006/04/17 09:00:00.000	Variant 11	11	Fluxicon Disco	Variant 11	11		40	41					Maligne neoplasma cervix uteri							Gynaecologische tumoren									392898							788733									822
00000543	creatinine	2006/04/17 09:00:00.000	Variant 11	11	Fluxicon Disco	Variant 11	11		40	41					Maligne neoplasma cervix uteri							Gynaecologische tumoren									392898							788733									822
00000543	natrium vlamfotometrisch	2006/04/17 09:00:00.000	Variant 11	11	Fluxicon Disco	Variant 11	11		40	41					Maligne neoplasma cervix uteri							Gynaecologische tumoren									392898							788733									822
00000543	kalium potentiometrisch	2006/04/17 09:00:00.000	Variant 11	11	Fluxicon Disco	Variant 11	11		40	41					Maligne neoplasma cervix uteri							Gynaecologische tumoren									392898							788733									822
00000543	differentiele telling automatisch	2006/04/17 09:00:00.000	Variant 11	11	Fluxicon Disco	Variant 11	11		40	41					Maligne neoplasma cervix uteri							Gynaecologische tumoren									392898							788733									822
00000543	haemoglobine foto-electrisch - spoed	2006/04/17 09:00:00.000	Variant 11	11	Fluxicon Disco	Variant 11	11		40	41					Maligne neoplasma cervix uteri							Gynaecologische tumoren									392898							788733									822
00000543	trombocyten tellen - spoed	2006/04/17 09:00:00.000	Variant 11	11	Fluxicon Disco	Variant 11	11		40	41					Maligne neoplasma cervix uteri							Gynaecologische tumoren									392898							788733									822
00000543	leucocyten tellen -electronisch- spoed	2006/04/17 09:00:00.000	Variant 11	11	Fluxicon Disco	Variant 11	11		40	41					Maligne neoplasma cervix uteri							Gynaecologische tumoren									392898							788733									822
00000543	ordertarief	2006/04/17 09:00:00.000	Variant 11	11	Fluxicon Disco	Variant 11	11		40	41					Maligne neoplasma cervix uteri							Gynaecologische tumoren									392898							788733									822
00000543	190021 klinische opname a002	2006/04/17 09:00:00.000	Variant 11	11	Fluxicon Disco	Variant 11	11		40	41					Maligne neoplasma cervix uteri							Gynaecologische tumoren									392898							788733									822
00000543	ligdagen - alle spec.beh.kinderg.-reval.	2006/04/18 09:00:00.000	Variant 11	11	Fluxicon Disco	Variant 11	11		40	41					Maligne neoplasma cervix uteri							Gynaecologische tumoren									392898							788733									822
00000543	aanname laboratoriumonderzoek	2006/04/18 09:00:00.000	Variant 11	11	Fluxicon Disco	Variant 11	11		40	41					Maligne neoplasma cervix uteri							Gynaecologische tumoren									392898							788733									822
00000543	clostridium elisa-test	2006/04/18 09:00:00.000	Variant 11	11	Fluxicon Disco	Variant 11	11		40	41					Maligne neoplasma cervix uteri							Gynaecologische tumoren									392898							788733									822
00000543	ordertarief	2006/04/18 09:00:00.000	Variant 11	11	Fluxicon Disco	Variant 11	11		40	41					Maligne neoplasma cervix uteri							Gynaecologische tumoren									392898							788733									822
00000543	190205 klasse 3b a205	2006/04/18 09:00:00.000	Variant 11	11	Fluxicon Disco	Variant 11	11		40	41					Maligne neoplasma cervix uteri							Gynaecologische tumoren									392898							788733									822
00000543	190101 bovenreg.toesl. a101	2006/04/18 09:00:00.000	Variant 11	11	Fluxicon Disco	Variant 11	11		40	41					Maligne neoplasma cervix uteri							Gynaecologische tumoren									392898							788733									822
00000543	paclitaxel	2006/04/18 09:00:00.000	Variant 11	11	Fluxicon Disco	Variant 11	11		40	41					Maligne neoplasma cervix uteri							Gynaecologische tumoren									392898							788733									822
00000543	paclitaxel	2006/04/18 09:00:00.000	Variant 11	11	Fluxicon Disco	Variant 11	11		40	41					Maligne neoplasma cervix uteri							Gynaecologische tumoren									392898							788733									822
00000543	ligdagen - alle spec.beh.kinderg.-reval.	2006/04/19 09:00:00.000	Variant 11	11	Fluxicon Disco	Variant 11	11		40	41					Maligne neoplasma cervix uteri							Gynaecologische tumoren									392898							788733									822
00000543	190205 klasse 3b a205	2006/04/19 09:00:00.000	Variant 11	11	Fluxicon Disco	Variant 11	11		40	41					Maligne neoplasma cervix uteri							Gynaecologische tumoren									392898							788733									822
00000543	190101 bovenreg.toesl. a101	2006/04/19 09:00:00.000	Variant 11	11	Fluxicon Disco	Variant 11	11		40	41					Maligne neoplasma cervix uteri							Gynaecologische tumoren									392898							788733									822
00000543	ligdagen - alle spec.beh.kinderg.-reval.	2006/05/08 09:00:00.000	Variant 11	11	Fluxicon Disco	Variant 11	11		40	41					Maligne neoplasma cervix uteri							Gynaecologische tumoren									392898							788733									822
00000543	ligdagen - alle spec.beh.kinderg.-reval.	2006/05/08 09:00:00.000	Variant 11	11	Fluxicon Disco	Variant 11	11		40	41					Maligne neoplasma cervix uteri							Gynaecologische tumoren									392898							788733									822
00000543	dagverpleging - alle spec.beh.kind.-rev.	2006/05/08 09:00:00.000	Variant 11	11	Fluxicon Disco	Variant 11	11		40	41					Maligne neoplasma cervix uteri							Gynaecologische tumoren									392898							788733									822
00000543	190021 klinische opname a002	2006/05/08 09:00:00.000	Variant 11	11	Fluxicon Disco	Variant 11	11		40	41					Maligne neoplasma cervix uteri							Gynaecologische tumoren									392898							788733									822
00000543	190021 klinische opname a002	2006/05/08 09:00:00.000	Variant 11	11	Fluxicon Disco	Variant 11	11		40	41					Maligne neoplasma cervix uteri							Gynaecologische tumoren									392898							788733									822
00000543	190205 klasse 3b a205	2006/05/08 09:00:00.000	Variant 11	11	Fluxicon Disco	Variant 11	11		40	41					Maligne neoplasma cervix uteri							Gynaecologische tumoren									392898							788733									822
00000543	190205 klasse 3b a205	2006/05/08 09:00:00.000	Variant 11	11	Fluxicon Disco	Variant 11	11		40	41					Maligne neoplasma cervix uteri							Gynaecologische tumoren									392898							788733									822
00000543	190101 bovenreg.toesl. a101	2006/05/08 09:00:00.000	Variant 11	11	Fluxicon Disco	Variant 11	11		40	41					Maligne neoplasma cervix uteri							Gynaecologische tumoren									392898							788733									822
00000543	190101 bovenreg.toesl. a101	2006/05/08 09:00:00.000	Variant 11	11	Fluxicon Disco	Variant 11	11		40	41					Maligne neoplasma cervix uteri							Gynaecologische tumoren									392898							788733									822
00000543	190035 dagverpleging a007	2006/05/08 09:00:00.000	Variant 11	11	Fluxicon Disco	Variant 11	11		40	41					Maligne neoplasma cervix uteri							Gynaecologische tumoren									392898							788733									822
00000543	paclitaxel	2006/05/08 09:00:00.000	Variant 11	11	Fluxicon Disco	Variant 11	11		40	41					Maligne neoplasma cervix uteri							Gynaecologische tumoren									392898							788733									822
00000543	paclitaxel	2006/05/08 09:00:00.000	Variant 11	11	Fluxicon Disco	Variant 11	11		40	41					Maligne neoplasma cervix uteri							Gynaecologische tumoren									392898							788733									822
00000543	ct thorax	2006/05/17 09:00:00.000	Variant 11	11	Fluxicon Disco	Variant 11	11		40	41					Maligne neoplasma cervix uteri							Gynaecologische tumoren									392898							788733									822
00000543	ct abdomen	2006/05/17 09:00:00.000	Variant 11	11	Fluxicon Disco	Variant 11	11		40	41					Maligne neoplasma cervix uteri							Gynaecologische tumoren									392898							788733									822
00000543	1e consult poliklinisch	2006/05/21 09:00:00.000	Variant 11	11	Fluxicon Disco	Variant 11	11		40	41					Maligne neoplasma cervix uteri							Gynaecologische tumoren									392898							788733									822
00000543	ligdagen - alle spec.beh.kinderg.-reval.	2006/05/29 09:00:00.000	Variant 11	11	Fluxicon Disco	Variant 11	11		40	41					Maligne neoplasma cervix uteri							Gynaecologische tumoren									392898							788733									822
00000543	ligdagen - alle spec.beh.kinderg.-reval.	2006/05/29 09:00:00.000	Variant 11	11	Fluxicon Disco	Variant 11	11		40	41					Maligne neoplasma cervix uteri							Gynaecologische tumoren									392898							788733									822
00000543	dagverpleging - alle spec.beh.kind.-rev.	2006/05/29 09:00:00.000	Variant 11	11	Fluxicon Disco	Variant 11	11		40	41					Maligne neoplasma cervix uteri							Gynaecologische tumoren									392898							788733									822
00000543	aanname laboratoriumonderzoek	2006/05/29 09:00:00.000	Variant 11	11	Fluxicon Disco	Variant 11	11		40	41					Maligne neoplasma cervix uteri							Gynaecologische tumoren									392898							788733									822
00000543	aanname laboratoriumonderzoek	2006/05/29 09:00:00.000	Variant 11	11	Fluxicon Disco	Variant 11	11		40	41					Maligne neoplasma cervix uteri							Gynaecologische tumoren									392898							788733									822
00000543	creatinine	2006/05/29 09:00:00.000	Variant 11	11	Fluxicon Disco	Variant 11	11		40	41					Maligne neoplasma cervix uteri							Gynaecologische tumoren									392898							788733									822
00000543	natrium vlamfotometrisch	2006/05/29 09:00:00.000	Variant 11	11	Fluxicon Disco	Variant 11	11		40	41					Maligne neoplasma cervix uteri							Gynaecologische tumoren									392898							788733									822
00000543	kalium potentiometrisch	2006/05/29 09:00:00.000	Variant 11	11	Fluxicon Disco	Variant 11	11		40	41					Maligne neoplasma cervix uteri							Gynaecologische tumoren									392898							788733									822
00000543	differentiele telling automatisch	2006/05/29 09:00:00.000	Variant 11	11	Fluxicon Disco	Variant 11	11		40	41					Maligne neoplasma cervix uteri							Gynaecologische tumoren									392898							788733									822
00000543	haemoglobine foto-electrisch - spoed	2006/05/29 09:00:00.000	Variant 11	11	Fluxicon Disco	Variant 11	11		40	41					Maligne neoplasma cervix uteri							Gynaecologische tumoren									392898							788733									822
00000543	trombocyten tellen - spoed	2006/05/29 09:00:00.000	Variant 11	11	Fluxicon Disco	Variant 11	11		40	41					Maligne neoplasma cervix uteri							Gynaecologische tumoren									392898							788733									822
00000543	leucocyten tellen -electronisch- spoed	2006/05/29 09:00:00.000	Variant 11	11	Fluxicon Disco	Variant 11	11		40	41					Maligne neoplasma cervix uteri							Gynaecologische tumoren									392898							788733									822
00000543	ordertarief	2006/05/29 09:00:00.000	Variant 11	11	Fluxicon Disco	Variant 11	11		40	41					Maligne neoplasma cervix uteri							Gynaecologische tumoren									392898							788733									822
00000543	190021 klinische opname a002	2006/05/29 09:00:00.000	Variant 11	11	Fluxicon Disco	Variant 11	11		40	41					Maligne neoplasma cervix uteri							Gynaecologische tumoren									392898							788733									822
00000543	190021 klinische opname a002	2006/05/29 09:00:00.000	Variant 11	11	Fluxicon Disco	Variant 11	11		40	41					Maligne neoplasma cervix uteri							Gynaecologische tumoren									392898							788733									822
00000543	190205 klasse 3b a205	2006/05/29 09:00:00.000	Variant 11	11	Fluxicon Disco	Variant 11	11		40	41					Maligne neoplasma cervix uteri							Gynaecologische tumoren									392898							788733									822
00000543	190205 klasse 3b a205	2006/05/29 09:00:00.000	Variant 11	11	Fluxicon Disco	Variant 11	11		40	41					Maligne neoplasma cervix uteri							Gynaecologische tumoren									392898							788733									822
00000543	190101 bovenreg.toesl. a101	2006/05/29 09:00:00.000	Variant 11	11	Fluxicon Disco	Variant 11	11		40	41					Maligne neoplasma cervix uteri							Gynaecologische tumoren									392898							788733									822
00000543	190101 bovenreg.toesl. a101	2006/05/29 09:00:00.000	Variant 11	11	Fluxicon Disco	Variant 11	11		40	41					Maligne neoplasma cervix uteri							Gynaecologische tumoren									392898							788733									822
00000543	190035 dagverpleging a007	2006/05/29 09:00:00.000	Variant 11	11	Fluxicon Disco	Variant 11	11		40	41					Maligne neoplasma cervix uteri							Gynaecologische tumoren									392898							788733									822
00000543	ligdagen - alle spec.beh.kinderg.-reval.	2006/06/11 09:00:00.000	Variant 11	11	Fluxicon Disco	Variant 11	11		40	41					Maligne neoplasma cervix uteri							Gynaecologische tumoren									392898							788733									822
00000543	aanname laboratoriumonderzoek	2006/06/11 09:00:00.000	Variant 11	11	Fluxicon Disco	Variant 11	11		40	41					Maligne neoplasma cervix uteri							Gynaecologische tumoren									392898							788733									822
00000543	aanname laboratoriumonderzoek	2006/06/11 09:00:00.000	Variant 11	11	Fluxicon Disco	Variant 11	11		40	41					Maligne neoplasma cervix uteri							Gynaecologische tumoren									392898							788733									822
00000543	aanname laboratoriumonderzoek	2006/06/11 09:00:00.000	Variant 11	11	Fluxicon Disco	Variant 11	11		40	41					Maligne neoplasma cervix uteri							Gynaecologische tumoren									392898							788733									822
00000543	aanname laboratoriumonderzoek	2006/06/11 09:00:00.000	Variant 11	11	Fluxicon Disco	Variant 11	11		40	41					Maligne neoplasma cervix uteri							Gynaecologische tumoren									392898							788733									822
00000543	aanname laboratoriumonderzoek	2006/06/11 09:00:00.000	Variant 11	11	Fluxicon Disco	Variant 11	11		40	41					Maligne neoplasma cervix uteri							Gynaecologische tumoren									392898							788733									822
00000543	aanname laboratoriumonderzoek	2006/06/11 09:00:00.000	Variant 11	11	Fluxicon Disco	Variant 11	11		40	41					Maligne neoplasma cervix uteri							Gynaecologische tumoren									392898							788733									822
00000543	aanname laboratoriumonderzoek	2006/06/11 09:00:00.000	Variant 11	11	Fluxicon Disco	Variant 11	11		40	41					Maligne neoplasma cervix uteri							Gynaecologische tumoren									392898							788733									822
00000543	sediment - spoed	2006/06/11 09:00:00.000	Variant 11	11	Fluxicon Disco	Variant 11	11		40	41					Maligne neoplasma cervix uteri							Gynaecologische tumoren									392898							788733									822
00000543	glucose	2006/06/11 09:00:00.000	Variant 11	11	Fluxicon Disco	Variant 11	11		40	41					Maligne neoplasma cervix uteri							Gynaecologische tumoren									392898							788733									822
00000543	ureum	2006/06/11 09:00:00.000	Variant 11	11	Fluxicon Disco	Variant 11	11		40	41					Maligne neoplasma cervix uteri							Gynaecologische tumoren									392898							788733									822
00000543	creatinine	2006/06/11 09:00:00.000	Variant 11	11	Fluxicon Disco	Variant 11	11		40	41					Maligne neoplasma cervix uteri							Gynaecologische tumoren									392898							788733									822
00000543	alkalische fosfatase -kinetisch-	2006/06/11 09:00:00.000	Variant 11	11	Fluxicon Disco	Variant 11	11		40	41					Maligne neoplasma cervix uteri							Gynaecologische tumoren									392898							788733									822
00000543	natrium vlamfotometrisch	2006/06/11 09:00:00.000	Variant 11	11	Fluxicon Disco	Variant 11	11		40	41					Maligne neoplasma cervix uteri							Gynaecologische tumoren									392898							788733									822
00000543	kalium potentiometrisch	2006/06/11 09:00:00.000	Variant 11	11	Fluxicon Disco	Variant 11	11		40	41					Maligne neoplasma cervix uteri							Gynaecologische tumoren									392898							788733									822
00000543	sgot - asat kinetisch	2006/06/11 09:00:00.000	Variant 11	11	Fluxicon Disco	Variant 11	11		40	41					Maligne neoplasma cervix uteri							Gynaecologische tumoren									392898							788733									822
00000543	sgpt - alat kinetisch	2006/06/11 09:00:00.000	Variant 11	11	Fluxicon Disco	Variant 11	11		40	41					Maligne neoplasma cervix uteri							Gynaecologische tumoren									392898							788733									822
00000543	melkzuurdehydrogenase -ldh- kinetisch	2006/06/11 09:00:00.000	Variant 11	11	Fluxicon Disco	Variant 11	11		40	41					Maligne neoplasma cervix uteri							Gynaecologische tumoren									392898							788733									822
00000543	bacteriologisch onderzoek met kweek -nie	2006/06/11 09:00:00.000	Variant 11	11	Fluxicon Disco	Variant 11	11		40	41					Maligne neoplasma cervix uteri							Gynaecologische tumoren									392898							788733									822
00000543	bacteriologisch onderzoek met kweek -nie	2006/06/11 09:00:00.000	Variant 11	11	Fluxicon Disco	Variant 11	11		40	41					Maligne neoplasma cervix uteri							Gynaecologische tumoren									392898							788733									822
00000543	bacteriologisch onderzoek met kweek -nie	2006/06/11 09:00:00.000	Variant 11	11	Fluxicon Disco	Variant 11	11		40	41					Maligne neoplasma cervix uteri							Gynaecologische tumoren									392898							788733									822
00000543	bacteriologisch onderzoek met kweek -nie	2006/06/11 09:00:00.000	Variant 11	11	Fluxicon Disco	Variant 11	11		40	41					Maligne neoplasma cervix uteri							Gynaecologische tumoren									392898							788733									822
00000543	resistentiebepalingen - 5 bepalingen	2006/06/11 09:00:00.000	Variant 11	11	Fluxicon Disco	Variant 11	11		40	41					Maligne neoplasma cervix uteri							Gynaecologische tumoren									392898							788733									822
00000543	bloedgroep abo en rhesusfactor	2006/06/11 09:00:00.000	Variant 11	11	Fluxicon Disco	Variant 11	11		40	41					Maligne neoplasma cervix uteri							Gynaecologische tumoren									392898							788733									822
00000543	rhesusfactor d - centrifugeermethode - e	2006/06/11 09:00:00.000	Variant 11	11	Fluxicon Disco	Variant 11	11		40	41					Maligne neoplasma cervix uteri							Gynaecologische tumoren									392898							788733									822
00000543	differentiele telling automatisch	2006/06/11 09:00:00.000	Variant 11	11	Fluxicon Disco	Variant 11	11		40	41					Maligne neoplasma cervix uteri							Gynaecologische tumoren									392898							788733									822
00000543	haemoglobine foto-electrisch - spoed	2006/06/11 09:00:00.000	Variant 11	11	Fluxicon Disco	Variant 11	11		40	41					Maligne neoplasma cervix uteri							Gynaecologische tumoren									392898							788733									822
00000543	hematocriet - spoed	2006/06/11 09:00:00.000	Variant 11	11	Fluxicon Disco	Variant 11	11		40	41					Maligne neoplasma cervix uteri							Gynaecologische tumoren									392898							788733									822
00000543	trombocyten tellen - spoed	2006/06/11 09:00:00.000	Variant 11	11	Fluxicon Disco	Variant 11	11		40	41					Maligne neoplasma cervix uteri							Gynaecologische tumoren									392898							788733									822
00000543	hepatitis-b surface antigeen confirmatie	2006/06/11 09:00:00.000	Variant 11	11	Fluxicon Disco	Variant 11	11		40	41					Maligne neoplasma cervix uteri							Gynaecologische tumoren									392898							788733									822
00000543	leucocyten tellen -electronisch- spoed	2006/06/11 09:00:00.000	Variant 11	11	Fluxicon Disco	Variant 11	11		40	41					Maligne neoplasma cervix uteri							Gynaecologische tumoren									392898							788733									822
00000543	urine onderzoek - kwalitatief	2006/06/11 09:00:00.000	Variant 11	11	Fluxicon Disco	Variant 11	11		40	41					Maligne neoplasma cervix uteri							Gynaecologische tumoren									392898							788733									822
00000543	crp c-reactief proteine	2006/06/11 09:00:00.000	Variant 11	11	Fluxicon Disco	Variant 11	11		40	41					Maligne neoplasma cervix uteri							Gynaecologische tumoren									392898							788733									822
00000543	albumine	2006/06/11 09:00:00.000	Variant 11	11	Fluxicon Disco	Variant 11	11		40	41					Maligne neoplasma cervix uteri							Gynaecologische tumoren									392898							788733									822
00000543	screening antistoffen erytrocyten	2006/06/11 09:00:00.000	Variant 11	11	Fluxicon Disco	Variant 11	11		40	41					Maligne neoplasma cervix uteri							Gynaecologische tumoren									392898							788733									822
00000543	bezinkingssnelheid foto-elektrisch	2006/06/11 09:00:00.000	Variant 11	11	Fluxicon Disco	Variant 11	11		40	41					Maligne neoplasma cervix uteri							Gynaecologische tumoren									392898							788733									822
00000543	ordertarief	2006/06/11 09:00:00.000	Variant 11	11	Fluxicon Disco	Variant 11	11		40	41					Maligne neoplasma cervix uteri							Gynaecologische tumoren									392898							788733									822
00000543	ordertarief	2006/06/11 09:00:00.000	Variant 11	11	Fluxicon Disco	Variant 11	11		40	41					Maligne neoplasma cervix uteri							Gynaecologische tumoren									392898							788733									822
00000543	ordertarief	2006/06/11 09:00:00.000	Variant 11	11	Fluxicon Disco	Variant 11	11		40	41					Maligne neoplasma cervix uteri							Gynaecologische tumoren									392898							788733									822
00000543	190021 klinische opname a002	2006/06/11 09:00:00.000	Variant 11	11	Fluxicon Disco	Variant 11	11		40	41					Maligne neoplasma cervix uteri							Gynaecologische tumoren									392898							788733									822
00000543	190205 klasse 3b a205	2006/06/11 09:00:00.000	Variant 11	11	Fluxicon Disco	Variant 11	11		40	41					Maligne neoplasma cervix uteri							Gynaecologische tumoren									392898							788733									822
00000543	190101 bovenreg.toesl. a101	2006/06/11 09:00:00.000	Variant 11	11	Fluxicon Disco	Variant 11	11		40	41					Maligne neoplasma cervix uteri							Gynaecologische tumoren									392898							788733									822
00000543	ligdagen - alle spec.beh.kinderg.-reval.	2006/06/12 09:00:00.000	Variant 11	11	Fluxicon Disco	Variant 11	11		40	41					Maligne neoplasma cervix uteri							Gynaecologische tumoren									392898							788733									822
00000543	aanname laboratoriumonderzoek	2006/06/12 09:00:00.000	Variant 11	11	Fluxicon Disco	Variant 11	11		40	41					Maligne neoplasma cervix uteri							Gynaecologische tumoren									392898							788733									822
00000543	aanname laboratoriumonderzoek	2006/06/12 09:00:00.000	Variant 11	11	Fluxicon Disco	Variant 11	11		40	41					Maligne neoplasma cervix uteri							Gynaecologische tumoren									392898							788733									822
00000543	aanname laboratoriumonderzoek	2006/06/12 09:00:00.000	Variant 11	11	Fluxicon Disco	Variant 11	11		40	41					Maligne neoplasma cervix uteri							Gynaecologische tumoren									392898							788733									822
00000543	hemoglobine foto-elektrisch	2006/06/12 09:00:00.000	Variant 11	11	Fluxicon Disco	Variant 11	11		40	41					Maligne neoplasma cervix uteri							Gynaecologische tumoren									392898							788733									822
00000543	bloedgroep abo en rhesusfactor	2006/06/12 09:00:00.000	Variant 11	11	Fluxicon Disco	Variant 11	11		40	41					Maligne neoplasma cervix uteri							Gynaecologische tumoren									392898							788733									822
00000543	rhesusfactor d - centrifugeermethode - e	2006/06/12 09:00:00.000	Variant 11	11	Fluxicon Disco	Variant 11	11		40	41					Maligne neoplasma cervix uteri							Gynaecologische tumoren									392898							788733									822
00000543	differentiele telling automatisch	2006/06/12 09:00:00.000	Variant 11	11	Fluxicon Disco	Variant 11	11		40	41					Maligne neoplasma cervix uteri							Gynaecologische tumoren									392898							788733									822
00000543	leukocyten tellen elektronisch	2006/06/12 09:00:00.000	Variant 11	11	Fluxicon Disco	Variant 11	11		40	41					Maligne neoplasma cervix uteri							Gynaecologische tumoren									392898							788733									822
00000543	trombocyten tellen - elektronisch	2006/06/12 09:00:00.000	Variant 11	11	Fluxicon Disco	Variant 11	11		40	41					Maligne neoplasma cervix uteri							Gynaecologische tumoren									392898							788733									822
00000543	kruisproef volledig -drie methoden-	2006/06/12 09:00:00.000	Variant 11	11	Fluxicon Disco	Variant 11	11		40	41					Maligne neoplasma cervix uteri							Gynaecologische tumoren									392898							788733									822
00000543	kruisproef volledig -drie methoden-	2006/06/12 09:00:00.000	Variant 11	11	Fluxicon Disco	Variant 11	11		40	41					Maligne neoplasma cervix uteri							Gynaecologische tumoren									392898							788733									822
00000543	kruisproef volledig -drie methoden-	2006/06/12 09:00:00.000	Variant 11	11	Fluxicon Disco	Variant 11	11		40	41					Maligne neoplasma cervix uteri							Gynaecologische tumoren									392898							788733									822
00000543	kruisproef volledig -drie methoden-	2006/06/12 09:00:00.000	Variant 11	11	Fluxicon Disco	Variant 11	11		40	41					Maligne neoplasma cervix uteri							Gynaecologische tumoren									392898							788733									822
00000543	crp c-reactief proteine	2006/06/12 09:00:00.000	Variant 11	11	Fluxicon Disco	Variant 11	11		40	41					Maligne neoplasma cervix uteri							Gynaecologische tumoren									392898							788733									822
00000543	screening antistoffen erytrocyten	2006/06/12 09:00:00.000	Variant 11	11	Fluxicon Disco	Variant 11	11		40	41					Maligne neoplasma cervix uteri							Gynaecologische tumoren									392898							788733									822
00000543	ordertarief	2006/06/12 09:00:00.000	Variant 11	11	Fluxicon Disco	Variant 11	11		40	41					Maligne neoplasma cervix uteri							Gynaecologische tumoren									392898							788733									822
00000543	ordertarief	2006/06/12 09:00:00.000	Variant 11	11	Fluxicon Disco	Variant 11	11		40	41					Maligne neoplasma cervix uteri							Gynaecologische tumoren									392898							788733									822
00000543	190205 klasse 3b a205	2006/06/12 09:00:00.000	Variant 11	11	Fluxicon Disco	Variant 11	11		40	41					Maligne neoplasma cervix uteri							Gynaecologische tumoren									392898							788733									822
00000543	190101 bovenreg.toesl. a101	2006/06/12 09:00:00.000	Variant 11	11	Fluxicon Disco	Variant 11	11		40	41					Maligne neoplasma cervix uteri							Gynaecologische tumoren									392898							788733									822
00000543	gefiltreerd erytrocytenconcentraat	2006/06/12 09:00:00.000	Variant 11	11	Fluxicon Disco	Variant 11	11		40	41					Maligne neoplasma cervix uteri							Gynaecologische tumoren									392898							788733									822
00000543	gefiltreerd erytrocytenconcentraat	2006/06/12 09:00:00.000	Variant 11	11	Fluxicon Disco	Variant 11	11		40	41					Maligne neoplasma cervix uteri							Gynaecologische tumoren									392898							788733									822
00000543	ligdagen - alle spec.beh.kinderg.-reval.	2006/06/13 09:00:00.000	Variant 11	11	Fluxicon Disco	Variant 11	11		40	41					Maligne neoplasma cervix uteri							Gynaecologische tumoren									392898							788733									822
00000543	aanname laboratoriumonderzoek	2006/06/13 09:00:00.000	Variant 11	11	Fluxicon Disco	Variant 11	11		40	41					Maligne neoplasma cervix uteri							Gynaecologische tumoren									392898							788733									822
00000543	bacteriologisch onderzoek met kweek -nie	2006/06/13 09:00:00.000	Variant 11	11	Fluxicon Disco	Variant 11	11		40	41					Maligne neoplasma cervix uteri							Gynaecologische tumoren									392898							788733									822
00000543	clostridium elisa-test	2006/06/13 09:00:00.000	Variant 11	11	Fluxicon Disco	Variant 11	11		40	41					Maligne neoplasma cervix uteri							Gynaecologische tumoren									392898							788733									822
00000543	ordertarief	2006/06/13 09:00:00.000	Variant 11	11	Fluxicon Disco	Variant 11	11		40	41					Maligne neoplasma cervix uteri							Gynaecologische tumoren									392898							788733									822
00000543	190205 klasse 3b a205	2006/06/13 09:00:00.000	Variant 11	11	Fluxicon Disco	Variant 11	11		40	41					Maligne neoplasma cervix uteri							Gynaecologische tumoren									392898							788733									822
00000543	190101 bovenreg.toesl. a101	2006/06/13 09:00:00.000	Variant 11	11	Fluxicon Disco	Variant 11	11		40	41					Maligne neoplasma cervix uteri							Gynaecologische tumoren									392898							788733									822
00000543	gefiltreerd erytrocytenconcentraat	2006/06/13 09:00:00.000	Variant 11	11	Fluxicon Disco	Variant 11	11		40	41					Maligne neoplasma cervix uteri							Gynaecologische tumoren									392898							788733									822
00000543	gefiltreerd erytrocytenconcentraat	2006/06/13 09:00:00.000	Variant 11	11	Fluxicon Disco	Variant 11	11		40	41					Maligne neoplasma cervix uteri							Gynaecologische tumoren									392898							788733									822
00000543	ligdagen - alle spec.beh.kinderg.-reval.	2006/06/14 09:00:00.000	Variant 11	11	Fluxicon Disco	Variant 11	11		40	41					Maligne neoplasma cervix uteri							Gynaecologische tumoren									392898							788733									822
00000543	aanname laboratoriumonderzoek	2006/06/14 09:00:00.000	Variant 11	11	Fluxicon Disco	Variant 11	11		40	41					Maligne neoplasma cervix uteri							Gynaecologische tumoren									392898							788733									822
00000543	hemoglobine foto-elektrisch	2006/06/14 09:00:00.000	Variant 11	11	Fluxicon Disco	Variant 11	11		40	41					Maligne neoplasma cervix uteri							Gynaecologische tumoren									392898							788733									822
00000543	differentiele telling automatisch	2006/06/14 09:00:00.000	Variant 11	11	Fluxicon Disco	Variant 11	11		40	41					Maligne neoplasma cervix uteri							Gynaecologische tumoren									392898							788733									822
00000543	leukocyten tellen elektronisch	2006/06/14 09:00:00.000	Variant 11	11	Fluxicon Disco	Variant 11	11		40	41					Maligne neoplasma cervix uteri							Gynaecologische tumoren									392898							788733									822
00000543	trombocyten tellen - elektronisch	2006/06/14 09:00:00.000	Variant 11	11	Fluxicon Disco	Variant 11	11		40	41					Maligne neoplasma cervix uteri							Gynaecologische tumoren									392898							788733									822
00000543	ordertarief	2006/06/14 09:00:00.000	Variant 11	11	Fluxicon Disco	Variant 11	11		40	41					Maligne neoplasma cervix uteri							Gynaecologische tumoren									392898							788733									822
00000543	190205 klasse 3b a205	2006/06/14 09:00:00.000	Variant 11	11	Fluxicon Disco	Variant 11	11		40	41					Maligne neoplasma cervix uteri							Gynaecologische tumoren									392898							788733									822
00000543	190101 bovenreg.toesl. a101	2006/06/14 09:00:00.000	Variant 11	11	Fluxicon Disco	Variant 11	11		40	41					Maligne neoplasma cervix uteri							Gynaecologische tumoren									392898							788733									822
00000543	aanname laboratoriumonderzoek	2006/06/19 09:00:00.000	Variant 11	11	Fluxicon Disco	Variant 11	11		40	41					Maligne neoplasma cervix uteri							Gynaecologische tumoren									392898							788733									822
00000543	aanname laboratoriumonderzoek	2006/06/19 09:00:00.000	Variant 11	11	Fluxicon Disco	Variant 11	11		40	41					Maligne neoplasma cervix uteri							Gynaecologische tumoren									392898							788733									822
00000543	creatinine	2006/06/19 09:00:00.000	Variant 11	11	Fluxicon Disco	Variant 11	11		40	41					Maligne neoplasma cervix uteri							Gynaecologische tumoren									392898							788733									822
00000543	natrium vlamfotometrisch	2006/06/19 09:00:00.000	Variant 11	11	Fluxicon Disco	Variant 11	11		40	41					Maligne neoplasma cervix uteri							Gynaecologische tumoren									392898							788733									822
00000543	kalium potentiometrisch	2006/06/19 09:00:00.000	Variant 11	11	Fluxicon Disco	Variant 11	11		40	41					Maligne neoplasma cervix uteri							Gynaecologische tumoren									392898							788733									822
00000543	differentiele telling automatisch	2006/06/19 09:00:00.000	Variant 11	11	Fluxicon Disco	Variant 11	11		40	41					Maligne neoplasma cervix uteri							Gynaecologische tumoren									392898							788733									822
00000543	haemoglobine foto-electrisch - spoed	2006/06/19 09:00:00.000	Variant 11	11	Fluxicon Disco	Variant 11	11		40	41					Maligne neoplasma cervix uteri							Gynaecologische tumoren									392898							788733									822
00000543	trombocyten tellen - spoed	2006/06/19 09:00:00.000	Variant 11	11	Fluxicon Disco	Variant 11	11		40	41					Maligne neoplasma cervix uteri							Gynaecologische tumoren									392898							788733									822
00000543	leucocyten tellen -electronisch- spoed	2006/06/19 09:00:00.000	Variant 11	11	Fluxicon Disco	Variant 11	11		40	41					Maligne neoplasma cervix uteri							Gynaecologische tumoren									392898							788733									822
00000543	ordertarief	2006/06/19 09:00:00.000	Variant 11	11	Fluxicon Disco	Variant 11	11		40	41					Maligne neoplasma cervix uteri							Gynaecologische tumoren									392898							788733									822
00000543	ligdagen - alle spec.beh.kinderg.-reval.	2006/06/26 09:00:00.000	Variant 11	11	Fluxicon Disco	Variant 11	11		40	41					Maligne neoplasma cervix uteri							Gynaecologische tumoren									392898							788733									822
00000543	ligdagen - alle spec.beh.kinderg.-reval.	2006/06/26 09:00:00.000	Variant 11	11	Fluxicon Disco	Variant 11	11		40	41					Maligne neoplasma cervix uteri							Gynaecologische tumoren									392898							788733									822
00000543	dagverpleging - alle spec.beh.kind.-rev.	2006/06/26 09:00:00.000	Variant 11	11	Fluxicon Disco	Variant 11	11		40	41					Maligne neoplasma cervix uteri							Gynaecologische tumoren									392898							788733									822
00000543	aanname laboratoriumonderzoek	2006/06/26 09:00:00.000	Variant 11	11	Fluxicon Disco	Variant 11	11		40	41					Maligne neoplasma cervix uteri							Gynaecologische tumoren									392898							788733									822
00000543	aanname laboratoriumonderzoek	2006/06/26 09:00:00.000	Variant 11	11	Fluxicon Disco	Variant 11	11		40	41					Maligne neoplasma cervix uteri							Gynaecologische tumoren									392898							788733									822
00000543	creatinine	2006/06/26 09:00:00.000	Variant 11	11	Fluxicon Disco	Variant 11	11		40	41					Maligne neoplasma cervix uteri							Gynaecologische tumoren									392898							788733									822
00000543	natrium vlamfotometrisch	2006/06/26 09:00:00.000	Variant 11	11	Fluxicon Disco	Variant 11	11		40	41					Maligne neoplasma cervix uteri							Gynaecologische tumoren									392898							788733									822
00000543	kalium potentiometrisch	2006/06/26 09:00:00.000	Variant 11	11	Fluxicon Disco	Variant 11	11		40	41					Maligne neoplasma cervix uteri							Gynaecologische tumoren									392898							788733									822
00000543	differentiele telling automatisch	2006/06/26 09:00:00.000	Variant 11	11	Fluxicon Disco	Variant 11	11		40	41					Maligne neoplasma cervix uteri							Gynaecologische tumoren									392898							788733									822
00000543	haemoglobine foto-electrisch - spoed	2006/06/26 09:00:00.000	Variant 11	11	Fluxicon Disco	Variant 11	11		40	41					Maligne neoplasma cervix uteri							Gynaecologische tumoren									392898							788733									822
00000543	trombocyten tellen - spoed	2006/06/26 09:00:00.000	Variant 11	11	Fluxicon Disco	Variant 11	11		40	41					Maligne neoplasma cervix uteri							Gynaecologische tumoren									392898							788733									822
00000543	leucocyten tellen -electronisch- spoed	2006/06/26 09:00:00.000	Variant 11	11	Fluxicon Disco	Variant 11	11		40	41					Maligne neoplasma cervix uteri							Gynaecologische tumoren									392898							788733									822
00000543	ordertarief	2006/06/26 09:00:00.000	Variant 11	11	Fluxicon Disco	Variant 11	11		40	41					Maligne neoplasma cervix uteri							Gynaecologische tumoren									392898							788733									822
00000543	190021 klinische opname a002	2006/06/26 09:00:00.000	Variant 11	11	Fluxicon Disco	Variant 11	11		40	41					Maligne neoplasma cervix uteri							Gynaecologische tumoren									392898							788733									822
00000543	190021 klinische opname a002	2006/06/26 09:00:00.000	Variant 11	11	Fluxicon Disco	Variant 11	11		40	41					Maligne neoplasma cervix uteri							Gynaecologische tumoren									392898							788733									822
00000543	190205 klasse 3b a205	2006/06/26 09:00:00.000	Variant 11	11	Fluxicon Disco	Variant 11	11		40	41					Maligne neoplasma cervix uteri							Gynaecologische tumoren									392898							788733									822
00000543	190205 klasse 3b a205	2006/06/26 09:00:00.000	Variant 11	11	Fluxicon Disco	Variant 11	11		40	41					Maligne neoplasma cervix uteri							Gynaecologische tumoren									392898							788733									822
00000543	190101 bovenreg.toesl. a101	2006/06/26 09:00:00.000	Variant 11	11	Fluxicon Disco	Variant 11	11		40	41					Maligne neoplasma cervix uteri							Gynaecologische tumoren									392898							788733									822
00000543	190101 bovenreg.toesl. a101	2006/06/26 09:00:00.000	Variant 11	11	Fluxicon Disco	Variant 11	11		40	41					Maligne neoplasma cervix uteri							Gynaecologische tumoren									392898							788733									822
00000543	190035 dagverpleging a007	2006/06/26 09:00:00.000	Variant 11	11	Fluxicon Disco	Variant 11	11		40	41					Maligne neoplasma cervix uteri							Gynaecologische tumoren									392898							788733									822
00000543	paclitaxel	2006/06/26 09:00:00.000	Variant 11	11	Fluxicon Disco	Variant 11	11		40	41					Maligne neoplasma cervix uteri							Gynaecologische tumoren									392898							788733									822
00000543	ligdagen - alle spec.beh.kinderg.-reval.	2006/07/02 09:00:00.000	Variant 11	11	Fluxicon Disco	Variant 11	11		40	41					Maligne neoplasma cervix uteri							Gynaecologische tumoren									392898							788733									822
00000543	aanname laboratoriumonderzoek	2006/07/02 09:00:00.000	Variant 11	11	Fluxicon Disco	Variant 11	11		40	41					Maligne neoplasma cervix uteri							Gynaecologische tumoren									392898							788733									822
00000543	aanname laboratoriumonderzoek	2006/07/02 09:00:00.000	Variant 11	11	Fluxicon Disco	Variant 11	11		40	41					Maligne neoplasma cervix uteri							Gynaecologische tumoren									392898							788733									822
00000543	aanname laboratoriumonderzoek	2006/07/02 09:00:00.000	Variant 11	11	Fluxicon Disco	Variant 11	11		40	41					Maligne neoplasma cervix uteri							Gynaecologische tumoren									392898							788733									822
00000543	aanname laboratoriumonderzoek	2006/07/02 09:00:00.000	Variant 11	11	Fluxicon Disco	Variant 11	11		40	41					Maligne neoplasma cervix uteri							Gynaecologische tumoren									392898							788733									822
00000543	aanname laboratoriumonderzoek	2006/07/02 09:00:00.000	Variant 11	11	Fluxicon Disco	Variant 11	11		40	41					Maligne neoplasma cervix uteri							Gynaecologische tumoren									392898							788733									822
00000543	aanname laboratoriumonderzoek	2006/07/02 09:00:00.000	Variant 11	11	Fluxicon Disco	Variant 11	11		40	41					Maligne neoplasma cervix uteri							Gynaecologische tumoren									392898							788733									822
00000543	sediment - spoed	2006/07/02 09:00:00.000	Variant 11	11	Fluxicon Disco	Variant 11	11		40	41					Maligne neoplasma cervix uteri							Gynaecologische tumoren									392898							788733									822
00000543	creatinine	2006/07/02 09:00:00.000	Variant 11	11	Fluxicon Disco	Variant 11	11		40	41					Maligne neoplasma cervix uteri							Gynaecologische tumoren									392898							788733									822
00000543	alkalische fosfatase -kinetisch-	2006/07/02 09:00:00.000	Variant 11	11	Fluxicon Disco	Variant 11	11		40	41					Maligne neoplasma cervix uteri							Gynaecologische tumoren									392898							788733									822
00000543	natrium vlamfotometrisch	2006/07/02 09:00:00.000	Variant 11	11	Fluxicon Disco	Variant 11	11		40	41					Maligne neoplasma cervix uteri							Gynaecologische tumoren									392898							788733									822
00000543	kalium potentiometrisch	2006/07/02 09:00:00.000	Variant 11	11	Fluxicon Disco	Variant 11	11		40	41					Maligne neoplasma cervix uteri							Gynaecologische tumoren									392898							788733									822
00000543	sgot - asat kinetisch	2006/07/02 09:00:00.000	Variant 11	11	Fluxicon Disco	Variant 11	11		40	41					Maligne neoplasma cervix uteri							Gynaecologische tumoren									392898							788733									822
00000543	sgpt - alat kinetisch	2006/07/02 09:00:00.000	Variant 11	11	Fluxicon Disco	Variant 11	11		40	41					Maligne neoplasma cervix uteri							Gynaecologische tumoren									392898							788733									822
00000543	melkzuurdehydrogenase -ldh- kinetisch	2006/07/02 09:00:00.000	Variant 11	11	Fluxicon Disco	Variant 11	11		40	41					Maligne neoplasma cervix uteri							Gynaecologische tumoren									392898							788733									822
00000543	bacteriologisch onderzoek met kweek -nie	2006/07/02 09:00:00.000	Variant 11	11	Fluxicon Disco	Variant 11	11		40	41					Maligne neoplasma cervix uteri							Gynaecologische tumoren									392898							788733									822
00000543	bacteriologisch onderzoek met kweek -nie	2006/07/02 09:00:00.000	Variant 11	11	Fluxicon Disco	Variant 11	11		40	41					Maligne neoplasma cervix uteri							Gynaecologische tumoren									392898							788733									822
00000543	bloedgroep abo en rhesusfactor	2006/07/02 09:00:00.000	Variant 11	11	Fluxicon Disco	Variant 11	11		40	41					Maligne neoplasma cervix uteri							Gynaecologische tumoren									392898							788733									822
00000543	rhesusfactor d - centrifugeermethode - e	2006/07/02 09:00:00.000	Variant 11	11	Fluxicon Disco	Variant 11	11		40	41					Maligne neoplasma cervix uteri							Gynaecologische tumoren									392898							788733									822
00000543	differentiele telling automatisch	2006/07/02 09:00:00.000	Variant 11	11	Fluxicon Disco	Variant 11	11		40	41					Maligne neoplasma cervix uteri							Gynaecologische tumoren									392898							788733									822
00000543	haemoglobine foto-electrisch - spoed	2006/07/02 09:00:00.000	Variant 11	11	Fluxicon Disco	Variant 11	11		40	41					Maligne neoplasma cervix uteri							Gynaecologische tumoren									392898							788733									822
00000543	trombocyten tellen - spoed	2006/07/02 09:00:00.000	Variant 11	11	Fluxicon Disco	Variant 11	11		40	41					Maligne neoplasma cervix uteri							Gynaecologische tumoren									392898							788733									822
00000543	gammaglutamyltranspeptidase	2006/07/02 09:00:00.000	Variant 11	11	Fluxicon Disco	Variant 11	11		40	41					Maligne neoplasma cervix uteri							Gynaecologische tumoren									392898							788733									822
00000543	leucocyten tellen -electronisch- spoed	2006/07/02 09:00:00.000	Variant 11	11	Fluxicon Disco	Variant 11	11		40	41					Maligne neoplasma cervix uteri							Gynaecologische tumoren									392898							788733									822
00000543	urine onderzoek - kwalitatief	2006/07/02 09:00:00.000	Variant 11	11	Fluxicon Disco	Variant 11	11		40	41					Maligne neoplasma cervix uteri							Gynaecologische tumoren									392898							788733									822
00000543	crp c-reactief proteine	2006/07/02 09:00:00.000	Variant 11	11	Fluxicon Disco	Variant 11	11		40	41					Maligne neoplasma cervix uteri							Gynaecologische tumoren									392898							788733									822
00000543	screening antistoffen erytrocyten	2006/07/02 09:00:00.000	Variant 11	11	Fluxicon Disco	Variant 11	11		40	41					Maligne neoplasma cervix uteri							Gynaecologische tumoren									392898							788733									822
00000543	ordertarief	2006/07/02 09:00:00.000	Variant 11	11	Fluxicon Disco	Variant 11	11		40	41					Maligne neoplasma cervix uteri							Gynaecologische tumoren									392898							788733									822
00000543	ordertarief	2006/07/02 09:00:00.000	Variant 11	11	Fluxicon Disco	Variant 11	11		40	41					Maligne neoplasma cervix uteri							Gynaecologische tumoren									392898							788733									822
00000543	ordertarief	2006/07/02 09:00:00.000	Variant 11	11	Fluxicon Disco	Variant 11	11		40	41					Maligne neoplasma cervix uteri							Gynaecologische tumoren									392898							788733									822
00000543	ordertarief	2006/07/02 09:00:00.000	Variant 11	11	Fluxicon Disco	Variant 11	11		40	41					Maligne neoplasma cervix uteri							Gynaecologische tumoren									392898							788733									822
00000543	echo nieren-urinewegen	2006/07/02 09:00:00.000	Variant 11	11	Fluxicon Disco	Variant 11	11		40	41					Maligne neoplasma cervix uteri							Gynaecologische tumoren									392898							788733									822
00000543	190021 klinische opname a002	2006/07/02 09:00:00.000	Variant 11	11	Fluxicon Disco	Variant 11	11		40	41					Maligne neoplasma cervix uteri							Gynaecologische tumoren									392898							788733									822
00000543	190205 klasse 3b a205	2006/07/02 09:00:00.000	Variant 11	11	Fluxicon Disco	Variant 11	11		40	41					Maligne neoplasma cervix uteri							Gynaecologische tumoren									392898							788733									822
00000543	190101 bovenreg.toesl. a101	2006/07/02 09:00:00.000	Variant 11	11	Fluxicon Disco	Variant 11	11		40	41					Maligne neoplasma cervix uteri							Gynaecologische tumoren									392898							788733									822
00000543	ligdagen - alle spec.beh.kinderg.-reval.	2006/07/03 09:00:00.000	Variant 11	11	Fluxicon Disco	Variant 11	11		40	41					Maligne neoplasma cervix uteri							Gynaecologische tumoren									392898							788733									822
00000543	aanname laboratoriumonderzoek	2006/07/03 09:00:00.000	Variant 11	11	Fluxicon Disco	Variant 11	11		40	41					Maligne neoplasma cervix uteri							Gynaecologische tumoren									392898							788733									822
00000543	aanname laboratoriumonderzoek	2006/07/03 09:00:00.000	Variant 11	11	Fluxicon Disco	Variant 11	11		40	41					Maligne neoplasma cervix uteri							Gynaecologische tumoren									392898							788733									822
00000543	aanname laboratoriumonderzoek	2006/07/03 09:00:00.000	Variant 11	11	Fluxicon Disco	Variant 11	11		40	41					Maligne neoplasma cervix uteri							Gynaecologische tumoren									392898							788733									822
00000543	bilirubine -geconjugeerd	2006/07/03 09:00:00.000	Variant 11	11	Fluxicon Disco	Variant 11	11		40	41					Maligne neoplasma cervix uteri							Gynaecologische tumoren									392898							788733									822
00000543	bilirubine - totaal	2006/07/03 09:00:00.000	Variant 11	11	Fluxicon Disco	Variant 11	11		40	41					Maligne neoplasma cervix uteri							Gynaecologische tumoren									392898							788733									822
00000543	hemoglobine foto-elektrisch	2006/07/03 09:00:00.000	Variant 11	11	Fluxicon Disco	Variant 11	11		40	41					Maligne neoplasma cervix uteri							Gynaecologische tumoren									392898							788733									822
00000543	creatinine	2006/07/03 09:00:00.000	Variant 11	11	Fluxicon Disco	Variant 11	11		40	41					Maligne neoplasma cervix uteri							Gynaecologische tumoren									392898							788733									822
00000543	natrium vlamfotometrisch	2006/07/03 09:00:00.000	Variant 11	11	Fluxicon Disco	Variant 11	11		40	41					Maligne neoplasma cervix uteri							Gynaecologische tumoren									392898							788733									822
00000543	kalium potentiometrisch	2006/07/03 09:00:00.000	Variant 11	11	Fluxicon Disco	Variant 11	11		40	41					Maligne neoplasma cervix uteri							Gynaecologische tumoren									392898							788733									822
00000543	bacteriologisch onderzoek met kweek -nie	2006/07/03 09:00:00.000	Variant 11	11	Fluxicon Disco	Variant 11	11		40	41					Maligne neoplasma cervix uteri							Gynaecologische tumoren									392898							788733									822
00000543	differentiele telling automatisch	2006/07/03 09:00:00.000	Variant 11	11	Fluxicon Disco	Variant 11	11		40	41					Maligne neoplasma cervix uteri							Gynaecologische tumoren									392898							788733									822
00000543	hematocriet mbv centrifuge	2006/07/03 09:00:00.000	Variant 11	11	Fluxicon Disco	Variant 11	11		40	41					Maligne neoplasma cervix uteri							Gynaecologische tumoren									392898							788733									822
00000543	leukocyten tellen elektronisch	2006/07/03 09:00:00.000	Variant 11	11	Fluxicon Disco	Variant 11	11		40	41					Maligne neoplasma cervix uteri							Gynaecologische tumoren									392898							788733									822
00000543	gammaglutamyltranspeptidase	2006/07/03 09:00:00.000	Variant 11	11	Fluxicon Disco	Variant 11	11		40	41					Maligne neoplasma cervix uteri							Gynaecologische tumoren									392898							788733									822
00000543	clostridium elisa-test	2006/07/03 09:00:00.000	Variant 11	11	Fluxicon Disco	Variant 11	11		40	41					Maligne neoplasma cervix uteri							Gynaecologische tumoren									392898							788733									822
00000543	crp c-reactief proteine	2006/07/03 09:00:00.000	Variant 11	11	Fluxicon Disco	Variant 11	11		40	41					Maligne neoplasma cervix uteri							Gynaecologische tumoren									392898							788733									822
00000543	ordertarief	2006/07/03 09:00:00.000	Variant 11	11	Fluxicon Disco	Variant 11	11		40	41					Maligne neoplasma cervix uteri							Gynaecologische tumoren									392898							788733									822
00000543	ordertarief	2006/07/03 09:00:00.000	Variant 11	11	Fluxicon Disco	Variant 11	11		40	41					Maligne neoplasma cervix uteri							Gynaecologische tumoren									392898							788733									822
00000543	190205 klasse 3b a205	2006/07/03 09:00:00.000	Variant 11	11	Fluxicon Disco	Variant 11	11		40	41					Maligne neoplasma cervix uteri							Gynaecologische tumoren									392898							788733									822
00000543	190101 bovenreg.toesl. a101	2006/07/03 09:00:00.000	Variant 11	11	Fluxicon Disco	Variant 11	11		40	41					Maligne neoplasma cervix uteri							Gynaecologische tumoren									392898							788733									822
00000543	ligdagen - alle spec.beh.kinderg.-reval.	2006/07/04 09:00:00.000	Variant 11	11	Fluxicon Disco	Variant 11	11		40	41					Maligne neoplasma cervix uteri							Gynaecologische tumoren									392898							788733									822
00000543	aanname laboratoriumonderzoek	2006/07/04 09:00:00.000	Variant 11	11	Fluxicon Disco	Variant 11	11		40	41					Maligne neoplasma cervix uteri							Gynaecologische tumoren									392898							788733									822
00000543	bacteriologisch onderzoek met kweek -nie	2006/07/04 09:00:00.000	Variant 11	11	Fluxicon Disco	Variant 11	11		40	41					Maligne neoplasma cervix uteri							Gynaecologische tumoren									392898							788733									822
00000543	ordertarief	2006/07/04 09:00:00.000	Variant 11	11	Fluxicon Disco	Variant 11	11		40	41					Maligne neoplasma cervix uteri							Gynaecologische tumoren									392898							788733									822
00000543	190205 klasse 3b a205	2006/07/04 09:00:00.000	Variant 11	11	Fluxicon Disco	Variant 11	11		40	41					Maligne neoplasma cervix uteri							Gynaecologische tumoren									392898							788733									822
00000543	190101 bovenreg.toesl. a101	2006/07/04 09:00:00.000	Variant 11	11	Fluxicon Disco	Variant 11	11		40	41					Maligne neoplasma cervix uteri							Gynaecologische tumoren									392898							788733									822
00000543	ligdagen - alle spec.beh.kinderg.-reval.	2006/07/05 09:00:00.000	Variant 11	11	Fluxicon Disco	Variant 11	11		40	41					Maligne neoplasma cervix uteri							Gynaecologische tumoren									392898							788733									822
00000543	aanname laboratoriumonderzoek	2006/07/05 09:00:00.000	Variant 11	11	Fluxicon Disco	Variant 11	11		40	41					Maligne neoplasma cervix uteri							Gynaecologische tumoren									392898							788733									822
00000543	aanname laboratoriumonderzoek	2006/07/05 09:00:00.000	Variant 11	11	Fluxicon Disco	Variant 11	11		40	41					Maligne neoplasma cervix uteri							Gynaecologische tumoren									392898							788733									822
00000543	hemoglobine foto-elektrisch	2006/07/05 09:00:00.000	Variant 11	11	Fluxicon Disco	Variant 11	11		40	41					Maligne neoplasma cervix uteri							Gynaecologische tumoren									392898							788733									822
00000543	creatinine	2006/07/05 09:00:00.000	Variant 11	11	Fluxicon Disco	Variant 11	11		40	41					Maligne neoplasma cervix uteri							Gynaecologische tumoren									392898							788733									822
00000543	natrium vlamfotometrisch	2006/07/05 09:00:00.000	Variant 11	11	Fluxicon Disco	Variant 11	11		40	41					Maligne neoplasma cervix uteri							Gynaecologische tumoren									392898							788733									822
00000543	kalium potentiometrisch	2006/07/05 09:00:00.000	Variant 11	11	Fluxicon Disco	Variant 11	11		40	41					Maligne neoplasma cervix uteri							Gynaecologische tumoren									392898							788733									822
00000543	differentiele telling automatisch	2006/07/05 09:00:00.000	Variant 11	11	Fluxicon Disco	Variant 11	11		40	41					Maligne neoplasma cervix uteri							Gynaecologische tumoren									392898							788733									822
00000543	leukocyten tellen elektronisch	2006/07/05 09:00:00.000	Variant 11	11	Fluxicon Disco	Variant 11	11		40	41					Maligne neoplasma cervix uteri							Gynaecologische tumoren									392898							788733									822
00000543	crp c-reactief proteine	2006/07/05 09:00:00.000	Variant 11	11	Fluxicon Disco	Variant 11	11		40	41					Maligne neoplasma cervix uteri							Gynaecologische tumoren									392898							788733									822
00000543	ordertarief	2006/07/05 09:00:00.000	Variant 11	11	Fluxicon Disco	Variant 11	11		40	41					Maligne neoplasma cervix uteri							Gynaecologische tumoren									392898							788733									822
00000543	190205 klasse 3b a205	2006/07/05 09:00:00.000	Variant 11	11	Fluxicon Disco	Variant 11	11		40	41					Maligne neoplasma cervix uteri							Gynaecologische tumoren									392898							788733									822
00000543	190101 bovenreg.toesl. a101	2006/07/05 09:00:00.000	Variant 11	11	Fluxicon Disco	Variant 11	11		40	41					Maligne neoplasma cervix uteri							Gynaecologische tumoren									392898							788733									822
00000543	ligdagen - alle spec.beh.kinderg.-reval.	2006/07/06 09:00:00.000	Variant 11	11	Fluxicon Disco	Variant 11	11		40	41					Maligne neoplasma cervix uteri							Gynaecologische tumoren									392898							788733									822
00000543	aanname laboratoriumonderzoek	2006/07/06 09:00:00.000	Variant 11	11	Fluxicon Disco	Variant 11	11		40	41					Maligne neoplasma cervix uteri							Gynaecologische tumoren									392898							788733									822
00000543	aanname laboratoriumonderzoek	2006/07/06 09:00:00.000	Variant 11	11	Fluxicon Disco	Variant 11	11		40	41					Maligne neoplasma cervix uteri							Gynaecologische tumoren									392898							788733									822
00000543	aanname laboratoriumonderzoek	2006/07/06 09:00:00.000	Variant 11	11	Fluxicon Disco	Variant 11	11		40	41					Maligne neoplasma cervix uteri							Gynaecologische tumoren									392898							788733									822
00000543	creatinine	2006/07/06 09:00:00.000	Variant 11	11	Fluxicon Disco	Variant 11	11		40	41					Maligne neoplasma cervix uteri							Gynaecologische tumoren									392898							788733									822
00000543	natrium vlamfotometrisch	2006/07/06 09:00:00.000	Variant 11	11	Fluxicon Disco	Variant 11	11		40	41					Maligne neoplasma cervix uteri							Gynaecologische tumoren									392898							788733									822
00000543	kalium potentiometrisch	2006/07/06 09:00:00.000	Variant 11	11	Fluxicon Disco	Variant 11	11		40	41					Maligne neoplasma cervix uteri							Gynaecologische tumoren									392898							788733									822
00000543	bacteriologisch onderzoek met kweek -nie	2006/07/06 09:00:00.000	Variant 11	11	Fluxicon Disco	Variant 11	11		40	41					Maligne neoplasma cervix uteri							Gynaecologische tumoren									392898							788733									822
00000543	differentiele telling automatisch	2006/07/06 09:00:00.000	Variant 11	11	Fluxicon Disco	Variant 11	11		40	41					Maligne neoplasma cervix uteri							Gynaecologische tumoren									392898							788733									822
00000543	haemoglobine foto-electrisch - spoed	2006/07/06 09:00:00.000	Variant 11	11	Fluxicon Disco	Variant 11	11		40	41					Maligne neoplasma cervix uteri							Gynaecologische tumoren									392898							788733									822
00000543	trombocyten tellen - spoed	2006/07/06 09:00:00.000	Variant 11	11	Fluxicon Disco	Variant 11	11		40	41					Maligne neoplasma cervix uteri							Gynaecologische tumoren									392898							788733									822
00000543	leucocyten tellen -electronisch- spoed	2006/07/06 09:00:00.000	Variant 11	11	Fluxicon Disco	Variant 11	11		40	41					Maligne neoplasma cervix uteri							Gynaecologische tumoren									392898							788733									822
00000543	crp c-reactief proteine	2006/07/06 09:00:00.000	Variant 11	11	Fluxicon Disco	Variant 11	11		40	41					Maligne neoplasma cervix uteri							Gynaecologische tumoren									392898							788733									822
00000543	ordertarief	2006/07/06 09:00:00.000	Variant 11	11	Fluxicon Disco	Variant 11	11		40	41					Maligne neoplasma cervix uteri							Gynaecologische tumoren									392898							788733									822
00000543	190205 klasse 3b a205	2006/07/06 09:00:00.000	Variant 11	11	Fluxicon Disco	Variant 11	11		40	41					Maligne neoplasma cervix uteri							Gynaecologische tumoren									392898							788733									822
00000543	190101 bovenreg.toesl. a101	2006/07/06 09:00:00.000	Variant 11	11	Fluxicon Disco	Variant 11	11		40	41					Maligne neoplasma cervix uteri							Gynaecologische tumoren									392898							788733									822
00000543	ligdagen - alle spec.beh.kinderg.-reval.	2006/07/07 09:00:00.000	Variant 11	11	Fluxicon Disco	Variant 11	11		40	41					Maligne neoplasma cervix uteri							Gynaecologische tumoren									392898							788733									822
00000543	aanname laboratoriumonderzoek	2006/07/07 09:00:00.000	Variant 11	11	Fluxicon Disco	Variant 11	11		40	41					Maligne neoplasma cervix uteri							Gynaecologische tumoren									392898							788733									822
00000543	bloedgroep abo en rhesusfactor	2006/07/07 09:00:00.000	Variant 11	11	Fluxicon Disco	Variant 11	11		40	41					Maligne neoplasma cervix uteri							Gynaecologische tumoren									392898							788733									822
00000543	rhesusfactor d - centrifugeermethode - e	2006/07/07 09:00:00.000	Variant 11	11	Fluxicon Disco	Variant 11	11		40	41					Maligne neoplasma cervix uteri							Gynaecologische tumoren									392898							788733									822
00000543	kruisproef volledig -drie methoden-	2006/07/07 09:00:00.000	Variant 11	11	Fluxicon Disco	Variant 11	11		40	41					Maligne neoplasma cervix uteri							Gynaecologische tumoren									392898							788733									822
00000543	kruisproef volledig -drie methoden-	2006/07/07 09:00:00.000	Variant 11	11	Fluxicon Disco	Variant 11	11		40	41					Maligne neoplasma cervix uteri							Gynaecologische tumoren									392898							788733									822
00000543	screening antistoffen erytrocyten	2006/07/07 09:00:00.000	Variant 11	11	Fluxicon Disco	Variant 11	11		40	41					Maligne neoplasma cervix uteri							Gynaecologische tumoren									392898							788733									822
00000543	ordertarief	2006/07/07 09:00:00.000	Variant 11	11	Fluxicon Disco	Variant 11	11		40	41					Maligne neoplasma cervix uteri							Gynaecologische tumoren									392898							788733									822
00000543	190205 klasse 3b a205	2006/07/07 09:00:00.000	Variant 11	11	Fluxicon Disco	Variant 11	11		40	41					Maligne neoplasma cervix uteri							Gynaecologische tumoren									392898							788733									822
00000543	190101 bovenreg.toesl. a101	2006/07/07 09:00:00.000	Variant 11	11	Fluxicon Disco	Variant 11	11		40	41					Maligne neoplasma cervix uteri							Gynaecologische tumoren									392898							788733									822
00000543	ligdagen - alle spec.beh.kinderg.-reval.	2006/07/08 09:00:00.000	Variant 11	11	Fluxicon Disco	Variant 11	11		40	41					Maligne neoplasma cervix uteri							Gynaecologische tumoren									392898							788733									822
00000543	190205 klasse 3b a205	2006/07/08 09:00:00.000	Variant 11	11	Fluxicon Disco	Variant 11	11		40	41					Maligne neoplasma cervix uteri							Gynaecologische tumoren									392898							788733									822
00000543	190101 bovenreg.toesl. a101	2006/07/08 09:00:00.000	Variant 11	11	Fluxicon Disco	Variant 11	11		40	41					Maligne neoplasma cervix uteri							Gynaecologische tumoren									392898							788733									822
00000543	gefiltreerd erytrocytenconcentraat	2006/07/08 09:00:00.000	Variant 11	11	Fluxicon Disco	Variant 11	11		40	41					Maligne neoplasma cervix uteri							Gynaecologische tumoren									392898							788733									822
00000543	gefiltreerd erytrocytenconcentraat	2006/07/08 09:00:00.000	Variant 11	11	Fluxicon Disco	Variant 11	11		40	41					Maligne neoplasma cervix uteri							Gynaecologische tumoren									392898							788733									822
00000543	ligdagen - alle spec.beh.kinderg.-reval.	2006/07/09 09:00:00.000	Variant 11	11	Fluxicon Disco	Variant 11	11		40	41					Maligne neoplasma cervix uteri							Gynaecologische tumoren									392898							788733									822
00000543	190205 klasse 3b a205	2006/07/09 09:00:00.000	Variant 11	11	Fluxicon Disco	Variant 11	11		40	41					Maligne neoplasma cervix uteri							Gynaecologische tumoren									392898							788733									822
00000543	190101 bovenreg.toesl. a101	2006/07/09 09:00:00.000	Variant 11	11	Fluxicon Disco	Variant 11	11		40	41					Maligne neoplasma cervix uteri							Gynaecologische tumoren									392898							788733									822
00000543	ligdagen - alle spec.beh.kinderg.-reval.	2006/07/10 09:00:00.000	Variant 11	11	Fluxicon Disco	Variant 11	11		40	41					Maligne neoplasma cervix uteri							Gynaecologische tumoren									392898							788733									822
00000543	aanname laboratoriumonderzoek	2006/07/10 09:00:00.000	Variant 11	11	Fluxicon Disco	Variant 11	11		40	41					Maligne neoplasma cervix uteri							Gynaecologische tumoren									392898							788733									822
00000543	aanname laboratoriumonderzoek	2006/07/10 09:00:00.000	Variant 11	11	Fluxicon Disco	Variant 11	11		40	41					Maligne neoplasma cervix uteri							Gynaecologische tumoren									392898							788733									822
00000543	ureum	2006/07/10 09:00:00.000	Variant 11	11	Fluxicon Disco	Variant 11	11		40	41					Maligne neoplasma cervix uteri							Gynaecologische tumoren									392898							788733									822
00000543	hemoglobine foto-elektrisch	2006/07/10 09:00:00.000	Variant 11	11	Fluxicon Disco	Variant 11	11		40	41					Maligne neoplasma cervix uteri							Gynaecologische tumoren									392898							788733									822
00000543	creatinine	2006/07/10 09:00:00.000	Variant 11	11	Fluxicon Disco	Variant 11	11		40	41					Maligne neoplasma cervix uteri							Gynaecologische tumoren									392898							788733									822
00000543	natrium vlamfotometrisch	2006/07/10 09:00:00.000	Variant 11	11	Fluxicon Disco	Variant 11	11		40	41					Maligne neoplasma cervix uteri							Gynaecologische tumoren									392898							788733									822
00000543	kalium potentiometrisch	2006/07/10 09:00:00.000	Variant 11	11	Fluxicon Disco	Variant 11	11		40	41					Maligne neoplasma cervix uteri							Gynaecologische tumoren									392898							788733									822
00000543	differentiele telling automatisch	2006/07/10 09:00:00.000	Variant 11	11	Fluxicon Disco	Variant 11	11		40	41					Maligne neoplasma cervix uteri							Gynaecologische tumoren									392898							788733									822
00000543	leukocyten tellen elektronisch	2006/07/10 09:00:00.000	Variant 11	11	Fluxicon Disco	Variant 11	11		40	41					Maligne neoplasma cervix uteri							Gynaecologische tumoren									392898							788733									822
00000543	trombocyten tellen - elektronisch	2006/07/10 09:00:00.000	Variant 11	11	Fluxicon Disco	Variant 11	11		40	41					Maligne neoplasma cervix uteri							Gynaecologische tumoren									392898							788733									822
00000543	ordertarief	2006/07/10 09:00:00.000	Variant 11	11	Fluxicon Disco	Variant 11	11		40	41					Maligne neoplasma cervix uteri							Gynaecologische tumoren									392898							788733									822
00000543	190205 klasse 3b a205	2006/07/10 09:00:00.000	Variant 11	11	Fluxicon Disco	Variant 11	11		40	41					Maligne neoplasma cervix uteri							Gynaecologische tumoren									392898							788733									822
00000543	190101 bovenreg.toesl. a101	2006/07/10 09:00:00.000	Variant 11	11	Fluxicon Disco	Variant 11	11		40	41					Maligne neoplasma cervix uteri							Gynaecologische tumoren									392898							788733									822
00000543	ligdagen - alle spec.beh.kinderg.-reval.	2006/07/16 09:00:00.000	Variant 11	11	Fluxicon Disco	Variant 11	11		40	41					Maligne neoplasma cervix uteri							Gynaecologische tumoren									392898							788733									822
00000543	aanname laboratoriumonderzoek	2006/07/16 09:00:00.000	Variant 11	11	Fluxicon Disco	Variant 11	11		40	41					Maligne neoplasma cervix uteri							Gynaecologische tumoren									392898							788733									822
00000543	aanname laboratoriumonderzoek	2006/07/16 09:00:00.000	Variant 11	11	Fluxicon Disco	Variant 11	11		40	41					Maligne neoplasma cervix uteri							Gynaecologische tumoren									392898							788733									822
00000543	aanname laboratoriumonderzoek	2006/07/16 09:00:00.000	Variant 11	11	Fluxicon Disco	Variant 11	11		40	41					Maligne neoplasma cervix uteri							Gynaecologische tumoren									392898							788733									822
00000543	aanname laboratoriumonderzoek	2006/07/16 09:00:00.000	Variant 11	11	Fluxicon Disco	Variant 11	11		40	41					Maligne neoplasma cervix uteri							Gynaecologische tumoren									392898							788733									822
00000543	aanname laboratoriumonderzoek	2006/07/16 09:00:00.000	Variant 11	11	Fluxicon Disco	Variant 11	11		40	41					Maligne neoplasma cervix uteri							Gynaecologische tumoren									392898							788733									822
00000543	aanname laboratoriumonderzoek	2006/07/16 09:00:00.000	Variant 11	11	Fluxicon Disco	Variant 11	11		40	41					Maligne neoplasma cervix uteri							Gynaecologische tumoren									392898							788733									822
00000543	sediment	2006/07/16 09:00:00.000	Variant 11	11	Fluxicon Disco	Variant 11	11		40	41					Maligne neoplasma cervix uteri							Gynaecologische tumoren									392898							788733									822
00000543	hemoglobine foto-elektrisch	2006/07/16 09:00:00.000	Variant 11	11	Fluxicon Disco	Variant 11	11		40	41					Maligne neoplasma cervix uteri							Gynaecologische tumoren									392898							788733									822
00000543	creatinine	2006/07/16 09:00:00.000	Variant 11	11	Fluxicon Disco	Variant 11	11		40	41					Maligne neoplasma cervix uteri							Gynaecologische tumoren									392898							788733									822
00000543	alkalische fosfatase -kinetisch-	2006/07/16 09:00:00.000	Variant 11	11	Fluxicon Disco	Variant 11	11		40	41					Maligne neoplasma cervix uteri							Gynaecologische tumoren									392898							788733									822
00000543	natrium vlamfotometrisch	2006/07/16 09:00:00.000	Variant 11	11	Fluxicon Disco	Variant 11	11		40	41					Maligne neoplasma cervix uteri							Gynaecologische tumoren									392898							788733									822
00000543	kalium potentiometrisch	2006/07/16 09:00:00.000	Variant 11	11	Fluxicon Disco	Variant 11	11		40	41					Maligne neoplasma cervix uteri							Gynaecologische tumoren									392898							788733									822
00000543	sgot - asat kinetisch	2006/07/16 09:00:00.000	Variant 11	11	Fluxicon Disco	Variant 11	11		40	41					Maligne neoplasma cervix uteri							Gynaecologische tumoren									392898							788733									822
00000543	sgpt - alat kinetisch	2006/07/16 09:00:00.000	Variant 11	11	Fluxicon Disco	Variant 11	11		40	41					Maligne neoplasma cervix uteri							Gynaecologische tumoren									392898							788733									822
00000543	melkzuurdehydrogenase -ldh- kinetisch	2006/07/16 09:00:00.000	Variant 11	11	Fluxicon Disco	Variant 11	11		40	41					Maligne neoplasma cervix uteri							Gynaecologische tumoren									392898							788733									822
00000543	microscopisch onderzoek - gekleurd en on	2006/07/16 09:00:00.000	Variant 11	11	Fluxicon Disco	Variant 11	11		40	41					Maligne neoplasma cervix uteri							Gynaecologische tumoren									392898							788733									822
00000543	bacteriologisch onderzoek met kweek -nie	2006/07/16 09:00:00.000	Variant 11	11	Fluxicon Disco	Variant 11	11		40	41					Maligne neoplasma cervix uteri							Gynaecologische tumoren									392898							788733									822
00000543	bacteriologisch onderzoek met kweek -nie	2006/07/16 09:00:00.000	Variant 11	11	Fluxicon Disco	Variant 11	11		40	41					Maligne neoplasma cervix uteri							Gynaecologische tumoren									392898							788733									822
00000543	bloedgroep abo en rhesusfactor	2006/07/16 09:00:00.000	Variant 11	11	Fluxicon Disco	Variant 11	11		40	41					Maligne neoplasma cervix uteri							Gynaecologische tumoren									392898							788733									822
00000543	rhesusfactor d - centrifugeermethode - e	2006/07/16 09:00:00.000	Variant 11	11	Fluxicon Disco	Variant 11	11		40	41					Maligne neoplasma cervix uteri							Gynaecologische tumoren									392898							788733									822
00000543	differentiele telling automatisch	2006/07/16 09:00:00.000	Variant 11	11	Fluxicon Disco	Variant 11	11		40	41					Maligne neoplasma cervix uteri							Gynaecologische tumoren									392898							788733									822
00000543	hematocriet mbv centrifuge	2006/07/16 09:00:00.000	Variant 11	11	Fluxicon Disco	Variant 11	11		40	41					Maligne neoplasma cervix uteri							Gynaecologische tumoren									392898							788733									822
00000543	leukocyten tellen elektronisch	2006/07/16 09:00:00.000	Variant 11	11	Fluxicon Disco	Variant 11	11		40	41					Maligne neoplasma cervix uteri							Gynaecologische tumoren									392898							788733									822
00000543	trombocyten tellen - elektronisch	2006/07/16 09:00:00.000	Variant 11	11	Fluxicon Disco	Variant 11	11		40	41					Maligne neoplasma cervix uteri							Gynaecologische tumoren									392898							788733									822
00000543	gammaglutamyltranspeptidase	2006/07/16 09:00:00.000	Variant 11	11	Fluxicon Disco	Variant 11	11		40	41					Maligne neoplasma cervix uteri							Gynaecologische tumoren									392898							788733									822
00000543	urine onderzoek - kwalitatief	2006/07/16 09:00:00.000	Variant 11	11	Fluxicon Disco	Variant 11	11		40	41					Maligne neoplasma cervix uteri							Gynaecologische tumoren									392898							788733									822
00000543	crp c-reactief proteine	2006/07/16 09:00:00.000	Variant 11	11	Fluxicon Disco	Variant 11	11		40	41					Maligne neoplasma cervix uteri							Gynaecologische tumoren									392898							788733									822
00000543	albumine	2006/07/16 09:00:00.000	Variant 11	11	Fluxicon Disco	Variant 11	11		40	41					Maligne neoplasma cervix uteri							Gynaecologische tumoren									392898							788733									822
00000543	screening antistoffen erytrocyten	2006/07/16 09:00:00.000	Variant 11	11	Fluxicon Disco	Variant 11	11		40	41					Maligne neoplasma cervix uteri							Gynaecologische tumoren									392898							788733									822
00000543	ordertarief	2006/07/16 09:00:00.000	Variant 11	11	Fluxicon Disco	Variant 11	11		40	41					Maligne neoplasma cervix uteri							Gynaecologische tumoren									392898							788733									822
00000543	ordertarief	2006/07/16 09:00:00.000	Variant 11	11	Fluxicon Disco	Variant 11	11		40	41					Maligne neoplasma cervix uteri							Gynaecologische tumoren									392898							788733									822
00000543	thorax	2006/07/16 09:00:00.000	Variant 11	11	Fluxicon Disco	Variant 11	11		40	41					Maligne neoplasma cervix uteri							Gynaecologische tumoren									392898							788733									822
00000543	190021 klinische opname a002	2006/07/16 09:00:00.000	Variant 11	11	Fluxicon Disco	Variant 11	11		40	41					Maligne neoplasma cervix uteri							Gynaecologische tumoren									392898							788733									822
00000543	190205 klasse 3b a205	2006/07/16 09:00:00.000	Variant 11	11	Fluxicon Disco	Variant 11	11		40	41					Maligne neoplasma cervix uteri							Gynaecologische tumoren									392898							788733									822
00000543	190101 bovenreg.toesl. a101	2006/07/16 09:00:00.000	Variant 11	11	Fluxicon Disco	Variant 11	11		40	41					Maligne neoplasma cervix uteri							Gynaecologische tumoren									392898							788733									822
00000543	ligdagen - alle spec.beh.kinderg.-reval.	2006/07/17 09:00:00.000	Variant 11	11	Fluxicon Disco	Variant 11	11		40	41					Maligne neoplasma cervix uteri							Gynaecologische tumoren									392898							788733									822
00000543	aanname laboratoriumonderzoek	2006/07/17 09:00:00.000	Variant 11	11	Fluxicon Disco	Variant 11	11		40	41					Maligne neoplasma cervix uteri							Gynaecologische tumoren									392898							788733									822
00000543	aanname laboratoriumonderzoek	2006/07/17 09:00:00.000	Variant 11	11	Fluxicon Disco	Variant 11	11		40	41					Maligne neoplasma cervix uteri							Gynaecologische tumoren									392898							788733									822
00000543	aanname laboratoriumonderzoek	2006/07/17 09:00:00.000	Variant 11	11	Fluxicon Disco	Variant 11	11		40	41					Maligne neoplasma cervix uteri							Gynaecologische tumoren									392898							788733									822
00000543	ureum	2006/07/17 09:00:00.000	Variant 11	11	Fluxicon Disco	Variant 11	11		40	41					Maligne neoplasma cervix uteri							Gynaecologische tumoren									392898							788733									822
00000543	hemoglobine foto-elektrisch	2006/07/17 09:00:00.000	Variant 11	11	Fluxicon Disco	Variant 11	11		40	41					Maligne neoplasma cervix uteri							Gynaecologische tumoren									392898							788733									822
00000543	creatinine	2006/07/17 09:00:00.000	Variant 11	11	Fluxicon Disco	Variant 11	11		40	41					Maligne neoplasma cervix uteri							Gynaecologische tumoren									392898							788733									822
00000543	alkalische fosfatase -kinetisch-	2006/07/17 09:00:00.000	Variant 11	11	Fluxicon Disco	Variant 11	11		40	41					Maligne neoplasma cervix uteri							Gynaecologische tumoren									392898							788733									822
00000543	natrium vlamfotometrisch	2006/07/17 09:00:00.000	Variant 11	11	Fluxicon Disco	Variant 11	11		40	41					Maligne neoplasma cervix uteri							Gynaecologische tumoren									392898							788733									822
00000543	kalium potentiometrisch	2006/07/17 09:00:00.000	Variant 11	11	Fluxicon Disco	Variant 11	11		40	41					Maligne neoplasma cervix uteri							Gynaecologische tumoren									392898							788733									822
00000543	sgot - asat kinetisch	2006/07/17 09:00:00.000	Variant 11	11	Fluxicon Disco	Variant 11	11		40	41					Maligne neoplasma cervix uteri							Gynaecologische tumoren									392898							788733									822
00000543	sgpt - alat kinetisch	2006/07/17 09:00:00.000	Variant 11	11	Fluxicon Disco	Variant 11	11		40	41					Maligne neoplasma cervix uteri							Gynaecologische tumoren									392898							788733									822
00000543	bacteriologisch onderzoek met kweek -nie	2006/07/17 09:00:00.000	Variant 11	11	Fluxicon Disco	Variant 11	11		40	41					Maligne neoplasma cervix uteri							Gynaecologische tumoren									392898							788733									822
00000543	differentiele telling automatisch	2006/07/17 09:00:00.000	Variant 11	11	Fluxicon Disco	Variant 11	11		40	41					Maligne neoplasma cervix uteri							Gynaecologische tumoren									392898							788733									822
00000543	leukocyten tellen elektronisch	2006/07/17 09:00:00.000	Variant 11	11	Fluxicon Disco	Variant 11	11		40	41					Maligne neoplasma cervix uteri							Gynaecologische tumoren									392898							788733									822
00000543	trombocyten tellen - elektronisch	2006/07/17 09:00:00.000	Variant 11	11	Fluxicon Disco	Variant 11	11		40	41					Maligne neoplasma cervix uteri							Gynaecologische tumoren									392898							788733									822
00000543	complementcomponent c3 kwn.	2006/07/17 09:00:00.000	Variant 11	11	Fluxicon Disco	Variant 11	11		40	41					Maligne neoplasma cervix uteri							Gynaecologische tumoren									392898							788733									822
00000543	complementcomponent c4 kwn .	2006/07/17 09:00:00.000	Variant 11	11	Fluxicon Disco	Variant 11	11		40	41					Maligne neoplasma cervix uteri							Gynaecologische tumoren									392898							788733									822
00000543	gammaglutamyltranspeptidase	2006/07/17 09:00:00.000	Variant 11	11	Fluxicon Disco	Variant 11	11		40	41					Maligne neoplasma cervix uteri							Gynaecologische tumoren									392898							788733									822
00000543	dna - farr-assay mbv ria	2006/07/17 09:00:00.000	Variant 11	11	Fluxicon Disco	Variant 11	11		40	41					Maligne neoplasma cervix uteri							Gynaecologische tumoren									392898							788733									822
00000543	crp c-reactief proteine	2006/07/17 09:00:00.000	Variant 11	11	Fluxicon Disco	Variant 11	11		40	41					Maligne neoplasma cervix uteri							Gynaecologische tumoren									392898							788733									822
00000543	bezinkingssnelheid foto-elektrisch	2006/07/17 09:00:00.000	Variant 11	11	Fluxicon Disco	Variant 11	11		40	41					Maligne neoplasma cervix uteri							Gynaecologische tumoren									392898							788733									822
00000543	ordertarief	2006/07/17 09:00:00.000	Variant 11	11	Fluxicon Disco	Variant 11	11		40	41					Maligne neoplasma cervix uteri							Gynaecologische tumoren									392898							788733									822
00000543	ordertarief	2006/07/17 09:00:00.000	Variant 11	11	Fluxicon Disco	Variant 11	11		40	41					Maligne neoplasma cervix uteri							Gynaecologische tumoren									392898							788733									822
00000543	190205 klasse 3b a205	2006/07/17 09:00:00.000	Variant 11	11	Fluxicon Disco	Variant 11	11		40	41					Maligne neoplasma cervix uteri							Gynaecologische tumoren									392898							788733									822
00000543	190101 bovenreg.toesl. a101	2006/07/17 09:00:00.000	Variant 11	11	Fluxicon Disco	Variant 11	11		40	41					Maligne neoplasma cervix uteri							Gynaecologische tumoren									392898							788733									822
00000543	ligdagen - alle spec.beh.kinderg.-reval.	2006/07/18 09:00:00.000	Variant 11	11	Fluxicon Disco	Variant 11	11		40	41					Maligne neoplasma cervix uteri							Gynaecologische tumoren									392898							788733									822
00000543	aanname laboratoriumonderzoek	2006/07/18 09:00:00.000	Variant 11	11	Fluxicon Disco	Variant 11	11		40	41					Maligne neoplasma cervix uteri							Gynaecologische tumoren									392898							788733									822
00000543	aanname laboratoriumonderzoek	2006/07/18 09:00:00.000	Variant 11	11	Fluxicon Disco	Variant 11	11		40	41					Maligne neoplasma cervix uteri							Gynaecologische tumoren									392898							788733									822
00000543	aanname laboratoriumonderzoek	2006/07/18 09:00:00.000	Variant 11	11	Fluxicon Disco	Variant 11	11		40	41					Maligne neoplasma cervix uteri							Gynaecologische tumoren									392898							788733									822
00000543	aanname laboratoriumonderzoek	2006/07/18 09:00:00.000	Variant 11	11	Fluxicon Disco	Variant 11	11		40	41					Maligne neoplasma cervix uteri							Gynaecologische tumoren									392898							788733									822
00000543	aanname laboratoriumonderzoek	2006/07/18 09:00:00.000	Variant 11	11	Fluxicon Disco	Variant 11	11		40	41					Maligne neoplasma cervix uteri							Gynaecologische tumoren									392898							788733									822
00000543	creatinine	2006/07/18 09:00:00.000	Variant 11	11	Fluxicon Disco	Variant 11	11		40	41					Maligne neoplasma cervix uteri							Gynaecologische tumoren									392898							788733									822
00000543	natrium vlamfotometrisch	2006/07/18 09:00:00.000	Variant 11	11	Fluxicon Disco	Variant 11	11		40	41					Maligne neoplasma cervix uteri							Gynaecologische tumoren									392898							788733									822
00000543	kalium vlamfotometrisch	2006/07/18 09:00:00.000	Variant 11	11	Fluxicon Disco	Variant 11	11		40	41					Maligne neoplasma cervix uteri							Gynaecologische tumoren									392898							788733									822
00000543	eiwit -colorimetrisch- totaal	2006/07/18 09:00:00.000	Variant 11	11	Fluxicon Disco	Variant 11	11		40	41					Maligne neoplasma cervix uteri							Gynaecologische tumoren									392898							788733									822
00000543	ureum	2006/07/18 09:00:00.000	Variant 11	11	Fluxicon Disco	Variant 11	11		40	41					Maligne neoplasma cervix uteri							Gynaecologische tumoren									392898							788733									822
00000543	hemoglobine foto-elektrisch	2006/07/18 09:00:00.000	Variant 11	11	Fluxicon Disco	Variant 11	11		40	41					Maligne neoplasma cervix uteri							Gynaecologische tumoren									392898							788733									822
00000543	creatinine	2006/07/18 09:00:00.000	Variant 11	11	Fluxicon Disco	Variant 11	11		40	41					Maligne neoplasma cervix uteri							Gynaecologische tumoren									392898							788733									822
00000543	natrium vlamfotometrisch	2006/07/18 09:00:00.000	Variant 11	11	Fluxicon Disco	Variant 11	11		40	41					Maligne neoplasma cervix uteri							Gynaecologische tumoren									392898							788733									822
00000543	kalium potentiometrisch	2006/07/18 09:00:00.000	Variant 11	11	Fluxicon Disco	Variant 11	11		40	41					Maligne neoplasma cervix uteri							Gynaecologische tumoren									392898							788733									822
00000543	bacteriologisch onderzoek met kweek -nie	2006/07/18 09:00:00.000	Variant 11	11	Fluxicon Disco	Variant 11	11		40	41					Maligne neoplasma cervix uteri							Gynaecologische tumoren									392898							788733									822
00000543	hematocriet mbv centrifuge	2006/07/18 09:00:00.000	Variant 11	11	Fluxicon Disco	Variant 11	11		40	41					Maligne neoplasma cervix uteri							Gynaecologische tumoren									392898							788733									822
00000543	leukocyten tellen elektronisch	2006/07/18 09:00:00.000	Variant 11	11	Fluxicon Disco	Variant 11	11		40	41					Maligne neoplasma cervix uteri							Gynaecologische tumoren									392898							788733									822
00000543	trombocyten tellen - elektronisch	2006/07/18 09:00:00.000	Variant 11	11	Fluxicon Disco	Variant 11	11		40	41					Maligne neoplasma cervix uteri							Gynaecologische tumoren									392898							788733									822
00000543	clostridium elisa-test	2006/07/18 09:00:00.000	Variant 11	11	Fluxicon Disco	Variant 11	11		40	41					Maligne neoplasma cervix uteri							Gynaecologische tumoren									392898							788733									822
00000543	crp c-reactief proteine	2006/07/18 09:00:00.000	Variant 11	11	Fluxicon Disco	Variant 11	11		40	41					Maligne neoplasma cervix uteri							Gynaecologische tumoren									392898							788733									822
00000543	differentiatie leukocyten - handmatig	2006/07/18 09:00:00.000	Variant 11	11	Fluxicon Disco	Variant 11	11		40	41					Maligne neoplasma cervix uteri							Gynaecologische tumoren									392898							788733									822
00000543	ordertarief	2006/07/18 09:00:00.000	Variant 11	11	Fluxicon Disco	Variant 11	11		40	41					Maligne neoplasma cervix uteri							Gynaecologische tumoren									392898							788733									822
00000543	ordertarief	2006/07/18 09:00:00.000	Variant 11	11	Fluxicon Disco	Variant 11	11		40	41					Maligne neoplasma cervix uteri							Gynaecologische tumoren									392898							788733									822
00000543	ordertarief	2006/07/18 09:00:00.000	Variant 11	11	Fluxicon Disco	Variant 11	11		40	41					Maligne neoplasma cervix uteri							Gynaecologische tumoren									392898							788733									822
00000543	ordertarief	2006/07/18 09:00:00.000	Variant 11	11	Fluxicon Disco	Variant 11	11		40	41					Maligne neoplasma cervix uteri							Gynaecologische tumoren									392898							788733									822
00000543	190205 klasse 3b a205	2006/07/18 09:00:00.000	Variant 11	11	Fluxicon Disco	Variant 11	11		40	41					Maligne neoplasma cervix uteri							Gynaecologische tumoren									392898							788733									822
00000543	190101 bovenreg.toesl. a101	2006/07/18 09:00:00.000	Variant 11	11	Fluxicon Disco	Variant 11	11		40	41					Maligne neoplasma cervix uteri							Gynaecologische tumoren									392898							788733									822
00000543	ligdagen - alle spec.beh.kinderg.-reval.	2006/07/19 09:00:00.000	Variant 11	11	Fluxicon Disco	Variant 11	11		40	41					Maligne neoplasma cervix uteri							Gynaecologische tumoren									392898							788733									822
00000543	aanname laboratoriumonderzoek	2006/07/19 09:00:00.000	Variant 11	11	Fluxicon Disco	Variant 11	11		40	41					Maligne neoplasma cervix uteri							Gynaecologische tumoren									392898							788733									822
00000543	aanname laboratoriumonderzoek	2006/07/19 09:00:00.000	Variant 11	11	Fluxicon Disco	Variant 11	11		40	41					Maligne neoplasma cervix uteri							Gynaecologische tumoren									392898							788733									822
00000543	aanname laboratoriumonderzoek	2006/07/19 09:00:00.000	Variant 11	11	Fluxicon Disco	Variant 11	11		40	41					Maligne neoplasma cervix uteri							Gynaecologische tumoren									392898							788733									822
00000543	bilirubine - totaal	2006/07/19 09:00:00.000	Variant 11	11	Fluxicon Disco	Variant 11	11		40	41					Maligne neoplasma cervix uteri							Gynaecologische tumoren									392898							788733									822
00000543	ureum	2006/07/19 09:00:00.000	Variant 11	11	Fluxicon Disco	Variant 11	11		40	41					Maligne neoplasma cervix uteri							Gynaecologische tumoren									392898							788733									822
00000543	hemoglobine foto-elektrisch	2006/07/19 09:00:00.000	Variant 11	11	Fluxicon Disco	Variant 11	11		40	41					Maligne neoplasma cervix uteri							Gynaecologische tumoren									392898							788733									822
00000543	creatinine	2006/07/19 09:00:00.000	Variant 11	11	Fluxicon Disco	Variant 11	11		40	41					Maligne neoplasma cervix uteri							Gynaecologische tumoren									392898							788733									822
00000543	natrium vlamfotometrisch	2006/07/19 09:00:00.000	Variant 11	11	Fluxicon Disco	Variant 11	11		40	41					Maligne neoplasma cervix uteri							Gynaecologische tumoren									392898							788733									822
00000543	kalium potentiometrisch	2006/07/19 09:00:00.000	Variant 11	11	Fluxicon Disco	Variant 11	11		40	41					Maligne neoplasma cervix uteri							Gynaecologische tumoren									392898							788733									822
00000543	bloedgroep abo en rhesusfactor	2006/07/19 09:00:00.000	Variant 11	11	Fluxicon Disco	Variant 11	11		40	41					Maligne neoplasma cervix uteri							Gynaecologische tumoren									392898							788733									822
00000543	rhesusfactor d - centrifugeermethode - e	2006/07/19 09:00:00.000	Variant 11	11	Fluxicon Disco	Variant 11	11		40	41					Maligne neoplasma cervix uteri							Gynaecologische tumoren									392898							788733									822
00000543	leukocyten tellen elektronisch	2006/07/19 09:00:00.000	Variant 11	11	Fluxicon Disco	Variant 11	11		40	41					Maligne neoplasma cervix uteri							Gynaecologische tumoren									392898							788733									822
00000543	trombocyten tellen - elektronisch	2006/07/19 09:00:00.000	Variant 11	11	Fluxicon Disco	Variant 11	11		40	41					Maligne neoplasma cervix uteri							Gynaecologische tumoren									392898							788733									822
00000543	anti-cytomegalovirus ig of igg -elisa	2006/07/19 09:00:00.000	Variant 11	11	Fluxicon Disco	Variant 11	11		40	41					Maligne neoplasma cervix uteri							Gynaecologische tumoren									392898							788733									822
00000543	kruisproef volledig -drie methoden-	2006/07/19 09:00:00.000	Variant 11	11	Fluxicon Disco	Variant 11	11		40	41					Maligne neoplasma cervix uteri							Gynaecologische tumoren									392898							788733									822
00000543	kruisproef volledig -drie methoden-	2006/07/19 09:00:00.000	Variant 11	11	Fluxicon Disco	Variant 11	11		40	41					Maligne neoplasma cervix uteri							Gynaecologische tumoren									392898							788733									822
00000543	crp c-reactief proteine	2006/07/19 09:00:00.000	Variant 11	11	Fluxicon Disco	Variant 11	11		40	41					Maligne neoplasma cervix uteri							Gynaecologische tumoren									392898							788733									822
00000543	screening antistoffen erytrocyten	2006/07/19 09:00:00.000	Variant 11	11	Fluxicon Disco	Variant 11	11		40	41					Maligne neoplasma cervix uteri							Gynaecologische tumoren									392898							788733									822
00000543	anti-epstein-barr vca igm mbv elisa	2006/07/19 09:00:00.000	Variant 11	11	Fluxicon Disco	Variant 11	11		40	41					Maligne neoplasma cervix uteri							Gynaecologische tumoren									392898							788733									822
00000543	anti-epstein-barr na igg mbv elisa	2006/07/19 09:00:00.000	Variant 11	11	Fluxicon Disco	Variant 11	11		40	41					Maligne neoplasma cervix uteri							Gynaecologische tumoren									392898							788733									822
00000543	anti-epstein-barr vca igg mbv elisa	2006/07/19 09:00:00.000	Variant 11	11	Fluxicon Disco	Variant 11	11		40	41					Maligne neoplasma cervix uteri							Gynaecologische tumoren									392898							788733									822
00000543	ordertarief	2006/07/19 09:00:00.000	Variant 11	11	Fluxicon Disco	Variant 11	11		40	41					Maligne neoplasma cervix uteri							Gynaecologische tumoren									392898							788733									822
00000543	ordertarief	2006/07/19 09:00:00.000	Variant 11	11	Fluxicon Disco	Variant 11	11		40	41					Maligne neoplasma cervix uteri							Gynaecologische tumoren									392898							788733									822
00000543	190205 klasse 3b a205	2006/07/19 09:00:00.000	Variant 11	11	Fluxicon Disco	Variant 11	11		40	41					Maligne neoplasma cervix uteri							Gynaecologische tumoren									392898							788733									822
00000543	190101 bovenreg.toesl. a101	2006/07/19 09:00:00.000	Variant 11	11	Fluxicon Disco	Variant 11	11		40	41					Maligne neoplasma cervix uteri							Gynaecologische tumoren									392898							788733									822
00000543	gefiltreerd erytrocytenconcentraat	2006/07/19 09:00:00.000	Variant 11	11	Fluxicon Disco	Variant 11	11		40	41					Maligne neoplasma cervix uteri							Gynaecologische tumoren									392898							788733									822
00000543	gefiltreerd erytrocytenconcentraat	2006/07/19 09:00:00.000	Variant 11	11	Fluxicon Disco	Variant 11	11		40	41					Maligne neoplasma cervix uteri							Gynaecologische tumoren									392898							788733									822
00000543	ligdagen - alle spec.beh.kinderg.-reval.	2006/07/20 09:00:00.000	Variant 11	11	Fluxicon Disco	Variant 11	11		40	41					Maligne neoplasma cervix uteri							Gynaecologische tumoren									392898							788733									822
00000543	aanname laboratoriumonderzoek	2006/07/20 09:00:00.000	Variant 11	11	Fluxicon Disco	Variant 11	11		40	41					Maligne neoplasma cervix uteri							Gynaecologische tumoren									392898							788733									822
00000543	aanname laboratoriumonderzoek	2006/07/20 09:00:00.000	Variant 11	11	Fluxicon Disco	Variant 11	11		40	41					Maligne neoplasma cervix uteri							Gynaecologische tumoren									392898							788733									822
00000543	aanname laboratoriumonderzoek	2006/07/20 09:00:00.000	Variant 11	11	Fluxicon Disco	Variant 11	11		40	41					Maligne neoplasma cervix uteri							Gynaecologische tumoren									392898							788733									822
00000543	aanname laboratoriumonderzoek	2006/07/20 09:00:00.000	Variant 11	11	Fluxicon Disco	Variant 11	11		40	41					Maligne neoplasma cervix uteri							Gynaecologische tumoren									392898							788733									822
00000543	aanname laboratoriumonderzoek	2006/07/20 09:00:00.000	Variant 11	11	Fluxicon Disco	Variant 11	11		40	41					Maligne neoplasma cervix uteri							Gynaecologische tumoren									392898							788733									822
00000543	aanname laboratoriumonderzoek	2006/07/20 09:00:00.000	Variant 11	11	Fluxicon Disco	Variant 11	11		40	41					Maligne neoplasma cervix uteri							Gynaecologische tumoren									392898							788733									822
00000543	aanname laboratoriumonderzoek	2006/07/20 09:00:00.000	Variant 11	11	Fluxicon Disco	Variant 11	11		40	41					Maligne neoplasma cervix uteri							Gynaecologische tumoren									392898							788733									822
00000543	sediment	2006/07/20 09:00:00.000	Variant 11	11	Fluxicon Disco	Variant 11	11		40	41					Maligne neoplasma cervix uteri							Gynaecologische tumoren									392898							788733									822
00000543	bilirubine - totaal	2006/07/20 09:00:00.000	Variant 11	11	Fluxicon Disco	Variant 11	11		40	41					Maligne neoplasma cervix uteri							Gynaecologische tumoren									392898							788733									822
00000543	hemoglobine foto-elektrisch	2006/07/20 09:00:00.000	Variant 11	11	Fluxicon Disco	Variant 11	11		40	41					Maligne neoplasma cervix uteri							Gynaecologische tumoren									392898							788733									822
00000543	creatinine	2006/07/20 09:00:00.000	Variant 11	11	Fluxicon Disco	Variant 11	11		40	41					Maligne neoplasma cervix uteri							Gynaecologische tumoren									392898							788733									822
00000543	natrium vlamfotometrisch	2006/07/20 09:00:00.000	Variant 11	11	Fluxicon Disco	Variant 11	11		40	41					Maligne neoplasma cervix uteri							Gynaecologische tumoren									392898							788733									822
00000543	kalium potentiometrisch	2006/07/20 09:00:00.000	Variant 11	11	Fluxicon Disco	Variant 11	11		40	41					Maligne neoplasma cervix uteri							Gynaecologische tumoren									392898							788733									822
00000543	microscopisch onderzoek - gekleurd en on	2006/07/20 09:00:00.000	Variant 11	11	Fluxicon Disco	Variant 11	11		40	41					Maligne neoplasma cervix uteri							Gynaecologische tumoren									392898							788733									822
00000543	bacteriologisch onderzoek met kweek -nie	2006/07/20 09:00:00.000	Variant 11	11	Fluxicon Disco	Variant 11	11		40	41					Maligne neoplasma cervix uteri							Gynaecologische tumoren									392898							788733									822
00000543	bacteriologisch onderzoek met kweek -nie	2006/07/20 09:00:00.000	Variant 11	11	Fluxicon Disco	Variant 11	11		40	41					Maligne neoplasma cervix uteri							Gynaecologische tumoren									392898							788733									822
00000543	leukocyten tellen elektronisch	2006/07/20 09:00:00.000	Variant 11	11	Fluxicon Disco	Variant 11	11		40	41					Maligne neoplasma cervix uteri							Gynaecologische tumoren									392898							788733									822
00000543	parathormoon mbv radioisotopen	2006/07/20 09:00:00.000	Variant 11	11	Fluxicon Disco	Variant 11	11		40	41					Maligne neoplasma cervix uteri							Gynaecologische tumoren									392898							788733									822
00000543	haptoglobine	2006/07/20 09:00:00.000	Variant 11	11	Fluxicon Disco	Variant 11	11		40	41					Maligne neoplasma cervix uteri							Gynaecologische tumoren									392898							788733									822
00000543	urine onderzoek - kwalitatief	2006/07/20 09:00:00.000	Variant 11	11	Fluxicon Disco	Variant 11	11		40	41					Maligne neoplasma cervix uteri							Gynaecologische tumoren									392898							788733									822
00000543	crp c-reactief proteine	2006/07/20 09:00:00.000	Variant 11	11	Fluxicon Disco	Variant 11	11		40	41					Maligne neoplasma cervix uteri							Gynaecologische tumoren									392898							788733									822
00000543	ordertarief	2006/07/20 09:00:00.000	Variant 11	11	Fluxicon Disco	Variant 11	11		40	41					Maligne neoplasma cervix uteri							Gynaecologische tumoren									392898							788733									822
00000543	ordertarief	2006/07/20 09:00:00.000	Variant 11	11	Fluxicon Disco	Variant 11	11		40	41					Maligne neoplasma cervix uteri							Gynaecologische tumoren									392898							788733									822
00000543	190205 klasse 3b a205	2006/07/20 09:00:00.000	Variant 11	11	Fluxicon Disco	Variant 11	11		40	41					Maligne neoplasma cervix uteri							Gynaecologische tumoren									392898							788733									822
00000543	190101 bovenreg.toesl. a101	2006/07/20 09:00:00.000	Variant 11	11	Fluxicon Disco	Variant 11	11		40	41					Maligne neoplasma cervix uteri							Gynaecologische tumoren									392898							788733									822
00000543	ligdagen - alle spec.beh.kinderg.-reval.	2006/07/21 09:00:00.000	Variant 11	11	Fluxicon Disco	Variant 11	11		40	41					Maligne neoplasma cervix uteri							Gynaecologische tumoren									392898							788733									822
00000543	aanname laboratoriumonderzoek	2006/07/21 09:00:00.000	Variant 11	11	Fluxicon Disco	Variant 11	11		40	41					Maligne neoplasma cervix uteri							Gynaecologische tumoren									392898							788733									822
00000543	aanname laboratoriumonderzoek	2006/07/21 09:00:00.000	Variant 11	11	Fluxicon Disco	Variant 11	11		40	41					Maligne neoplasma cervix uteri							Gynaecologische tumoren									392898							788733									822
00000543	aanname laboratoriumonderzoek	2006/07/21 09:00:00.000	Variant 11	11	Fluxicon Disco	Variant 11	11		40	41					Maligne neoplasma cervix uteri							Gynaecologische tumoren									392898							788733									822
00000543	hemoglobine foto-elektrisch	2006/07/21 09:00:00.000	Variant 11	11	Fluxicon Disco	Variant 11	11		40	41					Maligne neoplasma cervix uteri							Gynaecologische tumoren									392898							788733									822
00000543	creatinine	2006/07/21 09:00:00.000	Variant 11	11	Fluxicon Disco	Variant 11	11		40	41					Maligne neoplasma cervix uteri							Gynaecologische tumoren									392898							788733									822
00000543	natrium vlamfotometrisch	2006/07/21 09:00:00.000	Variant 11	11	Fluxicon Disco	Variant 11	11		40	41					Maligne neoplasma cervix uteri							Gynaecologische tumoren									392898							788733									822
00000543	kalium potentiometrisch	2006/07/21 09:00:00.000	Variant 11	11	Fluxicon Disco	Variant 11	11		40	41					Maligne neoplasma cervix uteri							Gynaecologische tumoren									392898							788733									822
00000543	bacteriologisch onderzoek met kweek -nie	2006/07/21 09:00:00.000	Variant 11	11	Fluxicon Disco	Variant 11	11		40	41					Maligne neoplasma cervix uteri							Gynaecologische tumoren									392898							788733									822
00000543	differentiele telling automatisch	2006/07/21 09:00:00.000	Variant 11	11	Fluxicon Disco	Variant 11	11		40	41					Maligne neoplasma cervix uteri							Gynaecologische tumoren									392898							788733									822
00000543	leukocyten tellen elektronisch	2006/07/21 09:00:00.000	Variant 11	11	Fluxicon Disco	Variant 11	11		40	41					Maligne neoplasma cervix uteri							Gynaecologische tumoren									392898							788733									822
00000543	calcium	2006/07/21 09:00:00.000	Variant 11	11	Fluxicon Disco	Variant 11	11		40	41					Maligne neoplasma cervix uteri							Gynaecologische tumoren									392898							788733									822
00000543	crp c-reactief proteine	2006/07/21 09:00:00.000	Variant 11	11	Fluxicon Disco	Variant 11	11		40	41					Maligne neoplasma cervix uteri							Gynaecologische tumoren									392898							788733									822
00000543	albumine	2006/07/21 09:00:00.000	Variant 11	11	Fluxicon Disco	Variant 11	11		40	41					Maligne neoplasma cervix uteri							Gynaecologische tumoren									392898							788733									822
00000543	magnesium -aas	2006/07/21 09:00:00.000	Variant 11	11	Fluxicon Disco	Variant 11	11		40	41					Maligne neoplasma cervix uteri							Gynaecologische tumoren									392898							788733									822
00000543	ordertarief	2006/07/21 09:00:00.000	Variant 11	11	Fluxicon Disco	Variant 11	11		40	41					Maligne neoplasma cervix uteri							Gynaecologische tumoren									392898							788733									822
00000543	ordertarief	2006/07/21 09:00:00.000	Variant 11	11	Fluxicon Disco	Variant 11	11		40	41					Maligne neoplasma cervix uteri							Gynaecologische tumoren									392898							788733									822
00000543	thorax	2006/07/21 09:00:00.000	Variant 11	11	Fluxicon Disco	Variant 11	11		40	41					Maligne neoplasma cervix uteri							Gynaecologische tumoren									392898							788733									822
00000543	190205 klasse 3b a205	2006/07/21 09:00:00.000	Variant 11	11	Fluxicon Disco	Variant 11	11		40	41					Maligne neoplasma cervix uteri							Gynaecologische tumoren									392898							788733									822
00000543	190101 bovenreg.toesl. a101	2006/07/21 09:00:00.000	Variant 11	11	Fluxicon Disco	Variant 11	11		40	41					Maligne neoplasma cervix uteri							Gynaecologische tumoren									392898							788733									822
00000543	ligdagen - alle spec.beh.kinderg.-reval.	2006/07/22 09:00:00.000	Variant 11	11	Fluxicon Disco	Variant 11	11		40	41					Maligne neoplasma cervix uteri							Gynaecologische tumoren									392898							788733									822
00000543	e.c.g. - elektrocardiografie	2006/07/22 09:00:00.000	Variant 11	11	Fluxicon Disco	Variant 11	11		40	41					Maligne neoplasma cervix uteri							Gynaecologische tumoren									392898							788733									822
00000543	aanname laboratoriumonderzoek	2006/07/22 09:00:00.000	Variant 11	11	Fluxicon Disco	Variant 11	11		40	41					Maligne neoplasma cervix uteri							Gynaecologische tumoren									392898							788733									822
00000543	aanname laboratoriumonderzoek	2006/07/22 09:00:00.000	Variant 11	11	Fluxicon Disco	Variant 11	11		40	41					Maligne neoplasma cervix uteri							Gynaecologische tumoren									392898							788733									822
00000543	aanname laboratoriumonderzoek	2006/07/22 09:00:00.000	Variant 11	11	Fluxicon Disco	Variant 11	11		40	41					Maligne neoplasma cervix uteri							Gynaecologische tumoren									392898							788733									822
00000543	ureum	2006/07/22 09:00:00.000	Variant 11	11	Fluxicon Disco	Variant 11	11		40	41					Maligne neoplasma cervix uteri							Gynaecologische tumoren									392898							788733									822
00000543	hemoglobine foto-elektrisch	2006/07/22 09:00:00.000	Variant 11	11	Fluxicon Disco	Variant 11	11		40	41					Maligne neoplasma cervix uteri							Gynaecologische tumoren									392898							788733									822
00000543	creatinine	2006/07/22 09:00:00.000	Variant 11	11	Fluxicon Disco	Variant 11	11		40	41					Maligne neoplasma cervix uteri							Gynaecologische tumoren									392898							788733									822
00000543	fosfaat	2006/07/22 09:00:00.000	Variant 11	11	Fluxicon Disco	Variant 11	11		40	41					Maligne neoplasma cervix uteri							Gynaecologische tumoren									392898							788733									822
00000543	alkalische fosfatase -kinetisch-	2006/07/22 09:00:00.000	Variant 11	11	Fluxicon Disco	Variant 11	11		40	41					Maligne neoplasma cervix uteri							Gynaecologische tumoren									392898							788733									822
00000543	natrium vlamfotometrisch	2006/07/22 09:00:00.000	Variant 11	11	Fluxicon Disco	Variant 11	11		40	41					Maligne neoplasma cervix uteri							Gynaecologische tumoren									392898							788733									822
00000543	kalium potentiometrisch	2006/07/22 09:00:00.000	Variant 11	11	Fluxicon Disco	Variant 11	11		40	41					Maligne neoplasma cervix uteri							Gynaecologische tumoren									392898							788733									822
00000543	sgot - asat kinetisch	2006/07/22 09:00:00.000	Variant 11	11	Fluxicon Disco	Variant 11	11		40	41					Maligne neoplasma cervix uteri							Gynaecologische tumoren									392898							788733									822
00000543	sgpt - alat kinetisch	2006/07/22 09:00:00.000	Variant 11	11	Fluxicon Disco	Variant 11	11		40	41					Maligne neoplasma cervix uteri							Gynaecologische tumoren									392898							788733									822
00000543	leukocyten tellen elektronisch	2006/07/22 09:00:00.000	Variant 11	11	Fluxicon Disco	Variant 11	11		40	41					Maligne neoplasma cervix uteri							Gynaecologische tumoren									392898							788733									822
00000543	gammaglutamyltranspeptidase	2006/07/22 09:00:00.000	Variant 11	11	Fluxicon Disco	Variant 11	11		40	41					Maligne neoplasma cervix uteri							Gynaecologische tumoren									392898							788733									822
00000543	calcium	2006/07/22 09:00:00.000	Variant 11	11	Fluxicon Disco	Variant 11	11		40	41					Maligne neoplasma cervix uteri							Gynaecologische tumoren									392898							788733									822
00000543	legionella antigeen sneltest	2006/07/22 09:00:00.000	Variant 11	11	Fluxicon Disco	Variant 11	11		40	41					Maligne neoplasma cervix uteri							Gynaecologische tumoren									392898							788733									822
00000543	crp c-reactief proteine	2006/07/22 09:00:00.000	Variant 11	11	Fluxicon Disco	Variant 11	11		40	41					Maligne neoplasma cervix uteri							Gynaecologische tumoren									392898							788733									822
00000543	albumine	2006/07/22 09:00:00.000	Variant 11	11	Fluxicon Disco	Variant 11	11		40	41					Maligne neoplasma cervix uteri							Gynaecologische tumoren									392898							788733									822
00000543	magnesium -aas	2006/07/22 09:00:00.000	Variant 11	11	Fluxicon Disco	Variant 11	11		40	41					Maligne neoplasma cervix uteri							Gynaecologische tumoren									392898							788733									822
00000543	ordertarief	2006/07/22 09:00:00.000	Variant 11	11	Fluxicon Disco	Variant 11	11		40	41					Maligne neoplasma cervix uteri							Gynaecologische tumoren									392898							788733									822
00000543	ordertarief	2006/07/22 09:00:00.000	Variant 11	11	Fluxicon Disco	Variant 11	11		40	41					Maligne neoplasma cervix uteri							Gynaecologische tumoren									392898							788733									822
00000543	190205 klasse 3b a205	2006/07/22 09:00:00.000	Variant 11	11	Fluxicon Disco	Variant 11	11		40	41					Maligne neoplasma cervix uteri							Gynaecologische tumoren									392898							788733									822
00000543	190101 bovenreg.toesl. a101	2006/07/22 09:00:00.000	Variant 11	11	Fluxicon Disco	Variant 11	11		40	41					Maligne neoplasma cervix uteri							Gynaecologische tumoren									392898							788733									822
00000543	ligdagen - alle spec.beh.kinderg.-reval.	2006/07/23 09:00:00.000	Variant 11	11	Fluxicon Disco	Variant 11	11		40	41					Maligne neoplasma cervix uteri							Gynaecologische tumoren									392898							788733									822
00000543	infuus - inbrengen	2006/07/23 09:00:00.000	Variant 11	11	Fluxicon Disco	Variant 11	11		40	41					Maligne neoplasma cervix uteri							Gynaecologische tumoren									392898							788733									822
00000543	aanname laboratoriumonderzoek	2006/07/23 09:00:00.000	Variant 11	11	Fluxicon Disco	Variant 11	11		40	41					Maligne neoplasma cervix uteri							Gynaecologische tumoren									392898							788733									822
00000543	creatinine	2006/07/23 09:00:00.000	Variant 11	11	Fluxicon Disco	Variant 11	11		40	41					Maligne neoplasma cervix uteri							Gynaecologische tumoren									392898							788733									822
00000543	bicarbonaat	2006/07/23 09:00:00.000	Variant 11	11	Fluxicon Disco	Variant 11	11		40	41					Maligne neoplasma cervix uteri							Gynaecologische tumoren									392898							788733									822
00000543	natrium vlamfotometrisch	2006/07/23 09:00:00.000	Variant 11	11	Fluxicon Disco	Variant 11	11		40	41					Maligne neoplasma cervix uteri							Gynaecologische tumoren									392898							788733									822
00000543	kalium potentiometrisch	2006/07/23 09:00:00.000	Variant 11	11	Fluxicon Disco	Variant 11	11		40	41					Maligne neoplasma cervix uteri							Gynaecologische tumoren									392898							788733									822
00000543	vitamine d3	2006/07/23 09:00:00.000	Variant 11	11	Fluxicon Disco	Variant 11	11		40	41					Maligne neoplasma cervix uteri							Gynaecologische tumoren									392898							788733									822
00000543	creatinefosfokinase -kinetisch-	2006/07/23 09:00:00.000	Variant 11	11	Fluxicon Disco	Variant 11	11		40	41					Maligne neoplasma cervix uteri							Gynaecologische tumoren									392898							788733									822
00000543	calcium	2006/07/23 09:00:00.000	Variant 11	11	Fluxicon Disco	Variant 11	11		40	41					Maligne neoplasma cervix uteri							Gynaecologische tumoren									392898							788733									822
00000543	albumine	2006/07/23 09:00:00.000	Variant 11	11	Fluxicon Disco	Variant 11	11		40	41					Maligne neoplasma cervix uteri							Gynaecologische tumoren									392898							788733									822
00000543	magnesium -aas	2006/07/23 09:00:00.000	Variant 11	11	Fluxicon Disco	Variant 11	11		40	41					Maligne neoplasma cervix uteri							Gynaecologische tumoren									392898							788733									822
00000543	ordertarief	2006/07/23 09:00:00.000	Variant 11	11	Fluxicon Disco	Variant 11	11		40	41					Maligne neoplasma cervix uteri							Gynaecologische tumoren									392898							788733									822
00000543	190205 klasse 3b a205	2006/07/23 09:00:00.000	Variant 11	11	Fluxicon Disco	Variant 11	11		40	41					Maligne neoplasma cervix uteri							Gynaecologische tumoren									392898							788733									822
00000543	190101 bovenreg.toesl. a101	2006/07/23 09:00:00.000	Variant 11	11	Fluxicon Disco	Variant 11	11		40	41					Maligne neoplasma cervix uteri							Gynaecologische tumoren									392898							788733									822
00000543	ligdagen - alle spec.beh.kinderg.-reval.	2006/07/24 09:00:00.000	Variant 11	11	Fluxicon Disco	Variant 11	11		40	41					Maligne neoplasma cervix uteri							Gynaecologische tumoren									392898							788733									822
00000543	aanname laboratoriumonderzoek	2006/07/24 09:00:00.000	Variant 11	11	Fluxicon Disco	Variant 11	11		40	41					Maligne neoplasma cervix uteri							Gynaecologische tumoren									392898							788733									822
00000543	aanname laboratoriumonderzoek	2006/07/24 09:00:00.000	Variant 11	11	Fluxicon Disco	Variant 11	11		40	41					Maligne neoplasma cervix uteri							Gynaecologische tumoren									392898							788733									822
00000543	hemoglobine foto-elektrisch	2006/07/24 09:00:00.000	Variant 11	11	Fluxicon Disco	Variant 11	11		40	41					Maligne neoplasma cervix uteri							Gynaecologische tumoren									392898							788733									822
00000543	creatinine	2006/07/24 09:00:00.000	Variant 11	11	Fluxicon Disco	Variant 11	11		40	41					Maligne neoplasma cervix uteri							Gynaecologische tumoren									392898							788733									822
00000543	natrium vlamfotometrisch	2006/07/24 09:00:00.000	Variant 11	11	Fluxicon Disco	Variant 11	11		40	41					Maligne neoplasma cervix uteri							Gynaecologische tumoren									392898							788733									822
00000543	kalium potentiometrisch	2006/07/24 09:00:00.000	Variant 11	11	Fluxicon Disco	Variant 11	11		40	41					Maligne neoplasma cervix uteri							Gynaecologische tumoren									392898							788733									822
00000543	leukocyten tellen elektronisch	2006/07/24 09:00:00.000	Variant 11	11	Fluxicon Disco	Variant 11	11		40	41					Maligne neoplasma cervix uteri							Gynaecologische tumoren									392898							788733									822
00000543	calcium	2006/07/24 09:00:00.000	Variant 11	11	Fluxicon Disco	Variant 11	11		40	41					Maligne neoplasma cervix uteri							Gynaecologische tumoren									392898							788733									822
00000543	crp c-reactief proteine	2006/07/24 09:00:00.000	Variant 11	11	Fluxicon Disco	Variant 11	11		40	41					Maligne neoplasma cervix uteri							Gynaecologische tumoren									392898							788733									822
00000543	albumine	2006/07/24 09:00:00.000	Variant 11	11	Fluxicon Disco	Variant 11	11		40	41					Maligne neoplasma cervix uteri							Gynaecologische tumoren									392898							788733									822
00000543	magnesium -aas	2006/07/24 09:00:00.000	Variant 11	11	Fluxicon Disco	Variant 11	11		40	41					Maligne neoplasma cervix uteri							Gynaecologische tumoren									392898							788733									822
00000543	ordertarief	2006/07/24 09:00:00.000	Variant 11	11	Fluxicon Disco	Variant 11	11		40	41					Maligne neoplasma cervix uteri							Gynaecologische tumoren									392898							788733									822
00000543	ct thorax	2006/07/24 09:00:00.000	Variant 11	11	Fluxicon Disco	Variant 11	11		40	41					Maligne neoplasma cervix uteri							Gynaecologische tumoren									392898							788733									822
00000543	ct abdomen	2006/07/24 09:00:00.000	Variant 11	11	Fluxicon Disco	Variant 11	11		40	41					Maligne neoplasma cervix uteri							Gynaecologische tumoren									392898							788733									822
00000543	190205 klasse 3b a205	2006/07/24 09:00:00.000	Variant 11	11	Fluxicon Disco	Variant 11	11		40	41					Maligne neoplasma cervix uteri							Gynaecologische tumoren									392898							788733									822
00000543	190101 bovenreg.toesl. a101	2006/07/24 09:00:00.000	Variant 11	11	Fluxicon Disco	Variant 11	11		40	41					Maligne neoplasma cervix uteri							Gynaecologische tumoren									392898							788733									822
00000543	ligdagen - alle spec.beh.kinderg.-reval.	2006/07/25 09:00:00.000	Variant 11	11	Fluxicon Disco	Variant 11	11		40	41					Maligne neoplasma cervix uteri							Gynaecologische tumoren									392898							788733									822
00000543	aanname laboratoriumonderzoek	2006/07/25 09:00:00.000	Variant 11	11	Fluxicon Disco	Variant 11	11		40	41					Maligne neoplasma cervix uteri							Gynaecologische tumoren									392898							788733									822
00000543	aanname laboratoriumonderzoek	2006/07/25 09:00:00.000	Variant 11	11	Fluxicon Disco	Variant 11	11		40	41					Maligne neoplasma cervix uteri							Gynaecologische tumoren									392898							788733									822
00000543	hemoglobine foto-elektrisch	2006/07/25 09:00:00.000	Variant 11	11	Fluxicon Disco	Variant 11	11		40	41					Maligne neoplasma cervix uteri							Gynaecologische tumoren									392898							788733									822
00000543	creatinine	2006/07/25 09:00:00.000	Variant 11	11	Fluxicon Disco	Variant 11	11		40	41					Maligne neoplasma cervix uteri							Gynaecologische tumoren									392898							788733									822
00000543	natrium vlamfotometrisch	2006/07/25 09:00:00.000	Variant 11	11	Fluxicon Disco	Variant 11	11		40	41					Maligne neoplasma cervix uteri							Gynaecologische tumoren									392898							788733									822
00000543	kalium potentiometrisch	2006/07/25 09:00:00.000	Variant 11	11	Fluxicon Disco	Variant 11	11		40	41					Maligne neoplasma cervix uteri							Gynaecologische tumoren									392898							788733									822
00000543	calcium	2006/07/25 09:00:00.000	Variant 11	11	Fluxicon Disco	Variant 11	11		40	41					Maligne neoplasma cervix uteri							Gynaecologische tumoren									392898							788733									822
00000543	albumine	2006/07/25 09:00:00.000	Variant 11	11	Fluxicon Disco	Variant 11	11		40	41					Maligne neoplasma cervix uteri							Gynaecologische tumoren									392898							788733									822
00000543	magnesium -aas	2006/07/25 09:00:00.000	Variant 11	11	Fluxicon Disco	Variant 11	11		40	41					Maligne neoplasma cervix uteri							Gynaecologische tumoren									392898							788733									822
00000543	ordertarief	2006/07/25 09:00:00.000	Variant 11	11	Fluxicon Disco	Variant 11	11		40	41					Maligne neoplasma cervix uteri							Gynaecologische tumoren									392898							788733									822
00000543	echo bovenbuik	2006/07/25 09:00:00.000	Variant 11	11	Fluxicon Disco	Variant 11	11		40	41					Maligne neoplasma cervix uteri							Gynaecologische tumoren									392898							788733									822
00000543	190205 klasse 3b a205	2006/07/25 09:00:00.000	Variant 11	11	Fluxicon Disco	Variant 11	11		40	41					Maligne neoplasma cervix uteri							Gynaecologische tumoren									392898							788733									822
00000543	190101 bovenreg.toesl. a101	2006/07/25 09:00:00.000	Variant 11	11	Fluxicon Disco	Variant 11	11		40	41					Maligne neoplasma cervix uteri							Gynaecologische tumoren									392898							788733									822
00000543	ligdagen - alle spec.beh.kinderg.-reval.	2006/07/26 09:00:00.000	Variant 11	11	Fluxicon Disco	Variant 11	11		40	41					Maligne neoplasma cervix uteri							Gynaecologische tumoren									392898							788733									822
00000543	190205 klasse 3b a205	2006/07/26 09:00:00.000	Variant 11	11	Fluxicon Disco	Variant 11	11		40	41					Maligne neoplasma cervix uteri							Gynaecologische tumoren									392898							788733									822
00000543	190101 bovenreg.toesl. a101	2006/07/26 09:00:00.000	Variant 11	11	Fluxicon Disco	Variant 11	11		40	41					Maligne neoplasma cervix uteri							Gynaecologische tumoren									392898							788733									822
00000543	ligdagen - alle spec.beh.kinderg.-reval.	2006/07/31 09:00:00.000	Variant 11	11	Fluxicon Disco	Variant 11	11		40	41					Maligne neoplasma cervix uteri							Gynaecologische tumoren									392898							788733									822
00000543	e.c.g. - elektrocardiografie	2006/07/31 09:00:00.000	Variant 11	11	Fluxicon Disco	Variant 11	11		40	41					Maligne neoplasma cervix uteri							Gynaecologische tumoren									392898							788733									822
00000543	infuus - inbrengen	2006/07/31 09:00:00.000	Variant 11	11	Fluxicon Disco	Variant 11	11		40	41					Maligne neoplasma cervix uteri							Gynaecologische tumoren									392898							788733									822
00000543	aanname laboratoriumonderzoek	2006/07/31 09:00:00.000	Variant 11	11	Fluxicon Disco	Variant 11	11		40	41					Maligne neoplasma cervix uteri							Gynaecologische tumoren									392898							788733									822
00000543	aanname laboratoriumonderzoek	2006/07/31 09:00:00.000	Variant 11	11	Fluxicon Disco	Variant 11	11		40	41					Maligne neoplasma cervix uteri							Gynaecologische tumoren									392898							788733									822
00000543	aanname laboratoriumonderzoek	2006/07/31 09:00:00.000	Variant 11	11	Fluxicon Disco	Variant 11	11		40	41					Maligne neoplasma cervix uteri							Gynaecologische tumoren									392898							788733									822
00000543	aanname laboratoriumonderzoek	2006/07/31 09:00:00.000	Variant 11	11	Fluxicon Disco	Variant 11	11		40	41					Maligne neoplasma cervix uteri							Gynaecologische tumoren									392898							788733									822
00000543	aanname laboratoriumonderzoek	2006/07/31 09:00:00.000	Variant 11	11	Fluxicon Disco	Variant 11	11		40	41					Maligne neoplasma cervix uteri							Gynaecologische tumoren									392898							788733									822
00000543	sediment	2006/07/31 09:00:00.000	Variant 11	11	Fluxicon Disco	Variant 11	11		40	41					Maligne neoplasma cervix uteri							Gynaecologische tumoren									392898							788733									822
00000543	ureum	2006/07/31 09:00:00.000	Variant 11	11	Fluxicon Disco	Variant 11	11		40	41					Maligne neoplasma cervix uteri							Gynaecologische tumoren									392898							788733									822
00000543	hemoglobine foto-elektrisch	2006/07/31 09:00:00.000	Variant 11	11	Fluxicon Disco	Variant 11	11		40	41					Maligne neoplasma cervix uteri							Gynaecologische tumoren									392898							788733									822
00000543	creatinine	2006/07/31 09:00:00.000	Variant 11	11	Fluxicon Disco	Variant 11	11		40	41					Maligne neoplasma cervix uteri							Gynaecologische tumoren									392898							788733									822
00000543	natrium vlamfotometrisch	2006/07/31 09:00:00.000	Variant 11	11	Fluxicon Disco	Variant 11	11		40	41					Maligne neoplasma cervix uteri							Gynaecologische tumoren									392898							788733									822
00000543	kalium potentiometrisch	2006/07/31 09:00:00.000	Variant 11	11	Fluxicon Disco	Variant 11	11		40	41					Maligne neoplasma cervix uteri							Gynaecologische tumoren									392898							788733									822
00000543	microscopisch onderzoek - gekleurd en on	2006/07/31 09:00:00.000	Variant 11	11	Fluxicon Disco	Variant 11	11		40	41					Maligne neoplasma cervix uteri							Gynaecologische tumoren									392898							788733									822
00000543	bacteriologisch onderzoek met kweek -nie	2006/07/31 09:00:00.000	Variant 11	11	Fluxicon Disco	Variant 11	11		40	41					Maligne neoplasma cervix uteri							Gynaecologische tumoren									392898							788733									822
00000543	bacteriologisch onderzoek met kweek -nie	2006/07/31 09:00:00.000	Variant 11	11	Fluxicon Disco	Variant 11	11		40	41					Maligne neoplasma cervix uteri							Gynaecologische tumoren									392898							788733									822
00000543	differentiele telling automatisch	2006/07/31 09:00:00.000	Variant 11	11	Fluxicon Disco	Variant 11	11		40	41					Maligne neoplasma cervix uteri							Gynaecologische tumoren									392898							788733									822
00000543	leukocyten tellen elektronisch	2006/07/31 09:00:00.000	Variant 11	11	Fluxicon Disco	Variant 11	11		40	41					Maligne neoplasma cervix uteri							Gynaecologische tumoren									392898							788733									822
00000543	trombocyten tellen - elektronisch	2006/07/31 09:00:00.000	Variant 11	11	Fluxicon Disco	Variant 11	11		40	41					Maligne neoplasma cervix uteri							Gynaecologische tumoren									392898							788733									822
00000543	urine onderzoek - kwalitatief	2006/07/31 09:00:00.000	Variant 11	11	Fluxicon Disco	Variant 11	11		40	41					Maligne neoplasma cervix uteri							Gynaecologische tumoren									392898							788733									822
00000543	crp c-reactief proteine	2006/07/31 09:00:00.000	Variant 11	11	Fluxicon Disco	Variant 11	11		40	41					Maligne neoplasma cervix uteri							Gynaecologische tumoren									392898							788733									822
00000543	albumine	2006/07/31 09:00:00.000	Variant 11	11	Fluxicon Disco	Variant 11	11		40	41					Maligne neoplasma cervix uteri							Gynaecologische tumoren									392898							788733									822
00000543	ordertarief	2006/07/31 09:00:00.000	Variant 11	11	Fluxicon Disco	Variant 11	11		40	41					Maligne neoplasma cervix uteri							Gynaecologische tumoren									392898							788733									822
00000543	ordertarief	2006/07/31 09:00:00.000	Variant 11	11	Fluxicon Disco	Variant 11	11		40	41					Maligne neoplasma cervix uteri							Gynaecologische tumoren									392898							788733									822
00000543	ordertarief	2006/07/31 09:00:00.000	Variant 11	11	Fluxicon Disco	Variant 11	11		40	41					Maligne neoplasma cervix uteri							Gynaecologische tumoren									392898							788733									822
00000543	thorax	2006/07/31 09:00:00.000	Variant 11	11	Fluxicon Disco	Variant 11	11		40	41					Maligne neoplasma cervix uteri							Gynaecologische tumoren									392898							788733									822
00000543	190021 klinische opname a002	2006/07/31 09:00:00.000	Variant 11	11	Fluxicon Disco	Variant 11	11		40	41					Maligne neoplasma cervix uteri							Gynaecologische tumoren									392898							788733									822
00000543	190205 klasse 3b a205	2006/07/31 09:00:00.000	Variant 11	11	Fluxicon Disco	Variant 11	11		40	41					Maligne neoplasma cervix uteri							Gynaecologische tumoren									392898							788733									822
00000543	190101 bovenreg.toesl. a101	2006/07/31 09:00:00.000	Variant 11	11	Fluxicon Disco	Variant 11	11		40	41					Maligne neoplasma cervix uteri							Gynaecologische tumoren									392898							788733									822
00000543	ligdagen - alle spec.beh.kinderg.-reval.	2006/08/01 09:00:00.000	Variant 11	11	Fluxicon Disco	Variant 11	11		40	41					Maligne neoplasma cervix uteri							Gynaecologische tumoren									392898							788733									822
00000543	aanname laboratoriumonderzoek	2006/08/01 09:00:00.000	Variant 11	11	Fluxicon Disco	Variant 11	11		40	41					Maligne neoplasma cervix uteri							Gynaecologische tumoren									392898							788733									822
00000543	aanname laboratoriumonderzoek	2006/08/01 09:00:00.000	Variant 11	11	Fluxicon Disco	Variant 11	11		40	41					Maligne neoplasma cervix uteri							Gynaecologische tumoren									392898							788733									822
00000543	aanname laboratoriumonderzoek	2006/08/01 09:00:00.000	Variant 11	11	Fluxicon Disco	Variant 11	11		40	41					Maligne neoplasma cervix uteri							Gynaecologische tumoren									392898							788733									822
00000543	aanname laboratoriumonderzoek	2006/08/01 09:00:00.000	Variant 11	11	Fluxicon Disco	Variant 11	11		40	41					Maligne neoplasma cervix uteri							Gynaecologische tumoren									392898							788733									822
00000543	aanname laboratoriumonderzoek	2006/08/01 09:00:00.000	Variant 11	11	Fluxicon Disco	Variant 11	11		40	41					Maligne neoplasma cervix uteri							Gynaecologische tumoren									392898							788733									822
00000543	eiwit -colorimetrisch- totaal	2006/08/01 09:00:00.000	Variant 11	11	Fluxicon Disco	Variant 11	11		40	41					Maligne neoplasma cervix uteri							Gynaecologische tumoren									392898							788733									822
00000543	ureum	2006/08/01 09:00:00.000	Variant 11	11	Fluxicon Disco	Variant 11	11		40	41					Maligne neoplasma cervix uteri							Gynaecologische tumoren									392898							788733									822
00000543	hemoglobine foto-elektrisch	2006/08/01 09:00:00.000	Variant 11	11	Fluxicon Disco	Variant 11	11		40	41					Maligne neoplasma cervix uteri							Gynaecologische tumoren									392898							788733									822
00000543	creatinine	2006/08/01 09:00:00.000	Variant 11	11	Fluxicon Disco	Variant 11	11		40	41					Maligne neoplasma cervix uteri							Gynaecologische tumoren									392898							788733									822
00000543	natrium vlamfotometrisch	2006/08/01 09:00:00.000	Variant 11	11	Fluxicon Disco	Variant 11	11		40	41					Maligne neoplasma cervix uteri							Gynaecologische tumoren									392898							788733									822
00000543	kalium potentiometrisch	2006/08/01 09:00:00.000	Variant 11	11	Fluxicon Disco	Variant 11	11		40	41					Maligne neoplasma cervix uteri							Gynaecologische tumoren									392898							788733									822
00000543	bacteriologisch onderzoek met kweek -nie	2006/08/01 09:00:00.000	Variant 11	11	Fluxicon Disco	Variant 11	11		40	41					Maligne neoplasma cervix uteri							Gynaecologische tumoren									392898							788733									822
00000543	bacteriologisch onderzoek met kweek -nie	2006/08/01 09:00:00.000	Variant 11	11	Fluxicon Disco	Variant 11	11		40	41					Maligne neoplasma cervix uteri							Gynaecologische tumoren									392898							788733									822
00000543	leukocyten tellen elektronisch	2006/08/01 09:00:00.000	Variant 11	11	Fluxicon Disco	Variant 11	11		40	41					Maligne neoplasma cervix uteri							Gynaecologische tumoren									392898							788733									822
00000543	trombocyten tellen - elektronisch	2006/08/01 09:00:00.000	Variant 11	11	Fluxicon Disco	Variant 11	11		40	41					Maligne neoplasma cervix uteri							Gynaecologische tumoren									392898							788733									822
00000543	calcium	2006/08/01 09:00:00.000	Variant 11	11	Fluxicon Disco	Variant 11	11		40	41					Maligne neoplasma cervix uteri							Gynaecologische tumoren									392898							788733									822
00000543	clostridium elisa-test	2006/08/01 09:00:00.000	Variant 11	11	Fluxicon Disco	Variant 11	11		40	41					Maligne neoplasma cervix uteri							Gynaecologische tumoren									392898							788733									822
00000543	crp c-reactief proteine	2006/08/01 09:00:00.000	Variant 11	11	Fluxicon Disco	Variant 11	11		40	41					Maligne neoplasma cervix uteri							Gynaecologische tumoren									392898							788733									822
00000543	albumine	2006/08/01 09:00:00.000	Variant 11	11	Fluxicon Disco	Variant 11	11		40	41					Maligne neoplasma cervix uteri							Gynaecologische tumoren									392898							788733									822
00000543	magnesium -aas	2006/08/01 09:00:00.000	Variant 11	11	Fluxicon Disco	Variant 11	11		40	41					Maligne neoplasma cervix uteri							Gynaecologische tumoren									392898							788733									822
00000543	differentiatie leukocyten - handmatig	2006/08/01 09:00:00.000	Variant 11	11	Fluxicon Disco	Variant 11	11		40	41					Maligne neoplasma cervix uteri							Gynaecologische tumoren									392898							788733									822
00000543	ordertarief	2006/08/01 09:00:00.000	Variant 11	11	Fluxicon Disco	Variant 11	11		40	41					Maligne neoplasma cervix uteri							Gynaecologische tumoren									392898							788733									822
00000543	ordertarief	2006/08/01 09:00:00.000	Variant 11	11	Fluxicon Disco	Variant 11	11		40	41					Maligne neoplasma cervix uteri							Gynaecologische tumoren									392898							788733									822
00000543	ordertarief	2006/08/01 09:00:00.000	Variant 11	11	Fluxicon Disco	Variant 11	11		40	41					Maligne neoplasma cervix uteri							Gynaecologische tumoren									392898							788733									822
00000543	190205 klasse 3b a205	2006/08/01 09:00:00.000	Variant 11	11	Fluxicon Disco	Variant 11	11		40	41					Maligne neoplasma cervix uteri							Gynaecologische tumoren									392898							788733									822
00000543	190101 bovenreg.toesl. a101	2006/08/01 09:00:00.000	Variant 11	11	Fluxicon Disco	Variant 11	11		40	41					Maligne neoplasma cervix uteri							Gynaecologische tumoren									392898							788733									822
00000543	ligdagen - alle spec.beh.kinderg.-reval.	2006/08/02 09:00:00.000	Variant 11	11	Fluxicon Disco	Variant 11	11		40	41					Maligne neoplasma cervix uteri							Gynaecologische tumoren									392898							788733									822
00000543	aanname laboratoriumonderzoek	2006/08/02 09:00:00.000	Variant 11	11	Fluxicon Disco	Variant 11	11		40	41					Maligne neoplasma cervix uteri							Gynaecologische tumoren									392898							788733									822
00000543	aanname laboratoriumonderzoek	2006/08/02 09:00:00.000	Variant 11	11	Fluxicon Disco	Variant 11	11		40	41					Maligne neoplasma cervix uteri							Gynaecologische tumoren									392898							788733									822
00000543	aanname laboratoriumonderzoek	2006/08/02 09:00:00.000	Variant 11	11	Fluxicon Disco	Variant 11	11		40	41					Maligne neoplasma cervix uteri							Gynaecologische tumoren									392898							788733									822
00000543	aanname laboratoriumonderzoek	2006/08/02 09:00:00.000	Variant 11	11	Fluxicon Disco	Variant 11	11		40	41					Maligne neoplasma cervix uteri							Gynaecologische tumoren									392898							788733									822
00000543	ureum	2006/08/02 09:00:00.000	Variant 11	11	Fluxicon Disco	Variant 11	11		40	41					Maligne neoplasma cervix uteri							Gynaecologische tumoren									392898							788733									822
00000543	hemoglobine foto-elektrisch	2006/08/02 09:00:00.000	Variant 11	11	Fluxicon Disco	Variant 11	11		40	41					Maligne neoplasma cervix uteri							Gynaecologische tumoren									392898							788733									822
00000543	creatinine	2006/08/02 09:00:00.000	Variant 11	11	Fluxicon Disco	Variant 11	11		40	41					Maligne neoplasma cervix uteri							Gynaecologische tumoren									392898							788733									822
00000543	bicarbonaat	2006/08/02 09:00:00.000	Variant 11	11	Fluxicon Disco	Variant 11	11		40	41					Maligne neoplasma cervix uteri							Gynaecologische tumoren									392898							788733									822
00000543	natrium vlamfotometrisch	2006/08/02 09:00:00.000	Variant 11	11	Fluxicon Disco	Variant 11	11		40	41					Maligne neoplasma cervix uteri							Gynaecologische tumoren									392898							788733									822
00000543	kalium potentiometrisch	2006/08/02 09:00:00.000	Variant 11	11	Fluxicon Disco	Variant 11	11		40	41					Maligne neoplasma cervix uteri							Gynaecologische tumoren									392898							788733									822
00000543	differentiele telling automatisch	2006/08/02 09:00:00.000	Variant 11	11	Fluxicon Disco	Variant 11	11		40	41					Maligne neoplasma cervix uteri							Gynaecologische tumoren									392898							788733									822
00000543	leukocyten tellen elektronisch	2006/08/02 09:00:00.000	Variant 11	11	Fluxicon Disco	Variant 11	11		40	41					Maligne neoplasma cervix uteri							Gynaecologische tumoren									392898							788733									822
00000543	trombocyten tellen - elektronisch	2006/08/02 09:00:00.000	Variant 11	11	Fluxicon Disco	Variant 11	11		40	41					Maligne neoplasma cervix uteri							Gynaecologische tumoren									392898							788733									822
00000543	complementcomponent c3 kwn.	2006/08/02 09:00:00.000	Variant 11	11	Fluxicon Disco	Variant 11	11		40	41					Maligne neoplasma cervix uteri							Gynaecologische tumoren									392898							788733									822
00000543	complementcomponent c4 kwn .	2006/08/02 09:00:00.000	Variant 11	11	Fluxicon Disco	Variant 11	11		40	41					Maligne neoplasma cervix uteri							Gynaecologische tumoren									392898							788733									822
00000543	actuele ph - pco2 - stand.bicarbonaat	2006/08/02 09:00:00.000	Variant 11	11	Fluxicon Disco	Variant 11	11		40	41					Maligne neoplasma cervix uteri							Gynaecologische tumoren									392898							788733									822
00000543	dna - farr-assay mbv ria	2006/08/02 09:00:00.000	Variant 11	11	Fluxicon Disco	Variant 11	11		40	41					Maligne neoplasma cervix uteri							Gynaecologische tumoren									392898							788733									822
00000543	calcium	2006/08/02 09:00:00.000	Variant 11	11	Fluxicon Disco	Variant 11	11		40	41					Maligne neoplasma cervix uteri							Gynaecologische tumoren									392898							788733									822
00000543	crp c-reactief proteine	2006/08/02 09:00:00.000	Variant 11	11	Fluxicon Disco	Variant 11	11		40	41					Maligne neoplasma cervix uteri							Gynaecologische tumoren									392898							788733									822
00000543	albumine	2006/08/02 09:00:00.000	Variant 11	11	Fluxicon Disco	Variant 11	11		40	41					Maligne neoplasma cervix uteri							Gynaecologische tumoren									392898							788733									822
00000543	o2-saturatie	2006/08/02 09:00:00.000	Variant 11	11	Fluxicon Disco	Variant 11	11		40	41					Maligne neoplasma cervix uteri							Gynaecologische tumoren									392898							788733									822
00000543	magnesium -aas	2006/08/02 09:00:00.000	Variant 11	11	Fluxicon Disco	Variant 11	11		40	41					Maligne neoplasma cervix uteri							Gynaecologische tumoren									392898							788733									822
00000543	ordertarief	2006/08/02 09:00:00.000	Variant 11	11	Fluxicon Disco	Variant 11	11		40	41					Maligne neoplasma cervix uteri							Gynaecologische tumoren									392898							788733									822
00000543	ordertarief	2006/08/02 09:00:00.000	Variant 11	11	Fluxicon Disco	Variant 11	11		40	41					Maligne neoplasma cervix uteri							Gynaecologische tumoren									392898							788733									822
00000543	ct a.pulmonalis	2006/08/02 09:00:00.000	Variant 11	11	Fluxicon Disco	Variant 11	11		40	41					Maligne neoplasma cervix uteri							Gynaecologische tumoren									392898							788733									822
00000543	190205 klasse 3b a205	2006/08/02 09:00:00.000	Variant 11	11	Fluxicon Disco	Variant 11	11		40	41					Maligne neoplasma cervix uteri							Gynaecologische tumoren									392898							788733									822
00000543	190101 bovenreg.toesl. a101	2006/08/02 09:00:00.000	Variant 11	11	Fluxicon Disco	Variant 11	11		40	41					Maligne neoplasma cervix uteri							Gynaecologische tumoren									392898							788733									822
00000543	ligdagen - alle spec.beh.kinderg.-reval.	2006/08/03 09:00:00.000	Variant 11	11	Fluxicon Disco	Variant 11	11		40	41					Maligne neoplasma cervix uteri							Gynaecologische tumoren									392898							788733									822
00000543	aanname laboratoriumonderzoek	2006/08/03 09:00:00.000	Variant 11	11	Fluxicon Disco	Variant 11	11		40	41					Maligne neoplasma cervix uteri							Gynaecologische tumoren									392898							788733									822
00000543	aanname laboratoriumonderzoek	2006/08/03 09:00:00.000	Variant 11	11	Fluxicon Disco	Variant 11	11		40	41					Maligne neoplasma cervix uteri							Gynaecologische tumoren									392898							788733									822
00000543	aanname laboratoriumonderzoek	2006/08/03 09:00:00.000	Variant 11	11	Fluxicon Disco	Variant 11	11		40	41					Maligne neoplasma cervix uteri							Gynaecologische tumoren									392898							788733									822
00000543	ureum	2006/08/03 09:00:00.000	Variant 11	11	Fluxicon Disco	Variant 11	11		40	41					Maligne neoplasma cervix uteri							Gynaecologische tumoren									392898							788733									822
00000543	hemoglobine foto-elektrisch	2006/08/03 09:00:00.000	Variant 11	11	Fluxicon Disco	Variant 11	11		40	41					Maligne neoplasma cervix uteri							Gynaecologische tumoren									392898							788733									822
00000543	creatinine	2006/08/03 09:00:00.000	Variant 11	11	Fluxicon Disco	Variant 11	11		40	41					Maligne neoplasma cervix uteri							Gynaecologische tumoren									392898							788733									822
00000543	natrium vlamfotometrisch	2006/08/03 09:00:00.000	Variant 11	11	Fluxicon Disco	Variant 11	11		40	41					Maligne neoplasma cervix uteri							Gynaecologische tumoren									392898							788733									822
00000543	kalium potentiometrisch	2006/08/03 09:00:00.000	Variant 11	11	Fluxicon Disco	Variant 11	11		40	41					Maligne neoplasma cervix uteri							Gynaecologische tumoren									392898							788733									822
00000543	bloedgroep abo en rhesusfactor	2006/08/03 09:00:00.000	Variant 11	11	Fluxicon Disco	Variant 11	11		40	41					Maligne neoplasma cervix uteri							Gynaecologische tumoren									392898							788733									822
00000543	rhesusfactor d - centrifugeermethode - e	2006/08/03 09:00:00.000	Variant 11	11	Fluxicon Disco	Variant 11	11		40	41					Maligne neoplasma cervix uteri							Gynaecologische tumoren									392898							788733									822
00000543	leukocyten tellen elektronisch	2006/08/03 09:00:00.000	Variant 11	11	Fluxicon Disco	Variant 11	11		40	41					Maligne neoplasma cervix uteri							Gynaecologische tumoren									392898							788733									822
00000543	calcium	2006/08/03 09:00:00.000	Variant 11	11	Fluxicon Disco	Variant 11	11		40	41					Maligne neoplasma cervix uteri							Gynaecologische tumoren									392898							788733									822
00000543	crp c-reactief proteine	2006/08/03 09:00:00.000	Variant 11	11	Fluxicon Disco	Variant 11	11		40	41					Maligne neoplasma cervix uteri							Gynaecologische tumoren									392898							788733									822
00000543	albumine	2006/08/03 09:00:00.000	Variant 11	11	Fluxicon Disco	Variant 11	11		40	41					Maligne neoplasma cervix uteri							Gynaecologische tumoren									392898							788733									822
00000543	screening antistoffen erytrocyten	2006/08/03 09:00:00.000	Variant 11	11	Fluxicon Disco	Variant 11	11		40	41					Maligne neoplasma cervix uteri							Gynaecologische tumoren									392898							788733									822
00000543	magnesium -aas	2006/08/03 09:00:00.000	Variant 11	11	Fluxicon Disco	Variant 11	11		40	41					Maligne neoplasma cervix uteri							Gynaecologische tumoren									392898							788733									822
00000543	ordertarief	2006/08/03 09:00:00.000	Variant 11	11	Fluxicon Disco	Variant 11	11		40	41					Maligne neoplasma cervix uteri							Gynaecologische tumoren									392898							788733									822
00000543	190205 klasse 3b a205	2006/08/03 09:00:00.000	Variant 11	11	Fluxicon Disco	Variant 11	11		40	41					Maligne neoplasma cervix uteri							Gynaecologische tumoren									392898							788733									822
00000543	190101 bovenreg.toesl. a101	2006/08/03 09:00:00.000	Variant 11	11	Fluxicon Disco	Variant 11	11		40	41					Maligne neoplasma cervix uteri							Gynaecologische tumoren									392898							788733									822
00000543	ligdagen - alle spec.beh.kinderg.-reval.	2006/08/04 09:00:00.000	Variant 11	11	Fluxicon Disco	Variant 11	11		40	41					Maligne neoplasma cervix uteri							Gynaecologische tumoren									392898							788733									822
00000543	aanname laboratoriumonderzoek	2006/08/04 09:00:00.000	Variant 11	11	Fluxicon Disco	Variant 11	11		40	41					Maligne neoplasma cervix uteri							Gynaecologische tumoren									392898							788733									822
00000543	aanname laboratoriumonderzoek	2006/08/04 09:00:00.000	Variant 11	11	Fluxicon Disco	Variant 11	11		40	41					Maligne neoplasma cervix uteri							Gynaecologische tumoren									392898							788733									822
00000543	hemoglobine foto-elektrisch	2006/08/04 09:00:00.000	Variant 11	11	Fluxicon Disco	Variant 11	11		40	41					Maligne neoplasma cervix uteri							Gynaecologische tumoren									392898							788733									822
00000543	creatinine	2006/08/04 09:00:00.000	Variant 11	11	Fluxicon Disco	Variant 11	11		40	41					Maligne neoplasma cervix uteri							Gynaecologische tumoren									392898							788733									822
00000543	bicarbonaat	2006/08/04 09:00:00.000	Variant 11	11	Fluxicon Disco	Variant 11	11		40	41					Maligne neoplasma cervix uteri							Gynaecologische tumoren									392898							788733									822
00000543	natrium vlamfotometrisch	2006/08/04 09:00:00.000	Variant 11	11	Fluxicon Disco	Variant 11	11		40	41					Maligne neoplasma cervix uteri							Gynaecologische tumoren									392898							788733									822
00000543	kalium potentiometrisch	2006/08/04 09:00:00.000	Variant 11	11	Fluxicon Disco	Variant 11	11		40	41					Maligne neoplasma cervix uteri							Gynaecologische tumoren									392898							788733									822
00000543	differentiele telling automatisch	2006/08/04 09:00:00.000	Variant 11	11	Fluxicon Disco	Variant 11	11		40	41					Maligne neoplasma cervix uteri							Gynaecologische tumoren									392898							788733									822
00000543	leukocyten tellen elektronisch	2006/08/04 09:00:00.000	Variant 11	11	Fluxicon Disco	Variant 11	11		40	41					Maligne neoplasma cervix uteri							Gynaecologische tumoren									392898							788733									822
00000543	trombocyten tellen - elektronisch	2006/08/04 09:00:00.000	Variant 11	11	Fluxicon Disco	Variant 11	11		40	41					Maligne neoplasma cervix uteri							Gynaecologische tumoren									392898							788733									822
00000543	kruisproef volledig -drie methoden-	2006/08/04 09:00:00.000	Variant 11	11	Fluxicon Disco	Variant 11	11		40	41					Maligne neoplasma cervix uteri							Gynaecologische tumoren									392898							788733									822
00000543	kruisproef volledig -drie methoden-	2006/08/04 09:00:00.000	Variant 11	11	Fluxicon Disco	Variant 11	11		40	41					Maligne neoplasma cervix uteri							Gynaecologische tumoren									392898							788733									822
00000543	kruisproef volledig -drie methoden-	2006/08/04 09:00:00.000	Variant 11	11	Fluxicon Disco	Variant 11	11		40	41					Maligne neoplasma cervix uteri							Gynaecologische tumoren									392898							788733									822
00000543	calcium	2006/08/04 09:00:00.000	Variant 11	11	Fluxicon Disco	Variant 11	11		40	41					Maligne neoplasma cervix uteri							Gynaecologische tumoren									392898							788733									822
00000543	albumine	2006/08/04 09:00:00.000	Variant 11	11	Fluxicon Disco	Variant 11	11		40	41					Maligne neoplasma cervix uteri							Gynaecologische tumoren									392898							788733									822
00000543	magnesium -aas	2006/08/04 09:00:00.000	Variant 11	11	Fluxicon Disco	Variant 11	11		40	41					Maligne neoplasma cervix uteri							Gynaecologische tumoren									392898							788733									822
00000543	ordertarief	2006/08/04 09:00:00.000	Variant 11	11	Fluxicon Disco	Variant 11	11		40	41					Maligne neoplasma cervix uteri							Gynaecologische tumoren									392898							788733									822
00000543	190205 klasse 3b a205	2006/08/04 09:00:00.000	Variant 11	11	Fluxicon Disco	Variant 11	11		40	41					Maligne neoplasma cervix uteri							Gynaecologische tumoren									392898							788733									822
00000543	190101 bovenreg.toesl. a101	2006/08/04 09:00:00.000	Variant 11	11	Fluxicon Disco	Variant 11	11		40	41					Maligne neoplasma cervix uteri							Gynaecologische tumoren									392898							788733									822
00000543	gefiltreerd erytrocytenconcentraat	2006/08/04 09:00:00.000	Variant 11	11	Fluxicon Disco	Variant 11	11		40	41					Maligne neoplasma cervix uteri							Gynaecologische tumoren									392898							788733									822
00000543	gefiltreerd erytrocytenconcentraat	2006/08/04 09:00:00.000	Variant 11	11	Fluxicon Disco	Variant 11	11		40	41					Maligne neoplasma cervix uteri							Gynaecologische tumoren									392898							788733									822
00000543	gefiltreerd erytrocytenconcentraat	2006/08/04 09:00:00.000	Variant 11	11	Fluxicon Disco	Variant 11	11		40	41					Maligne neoplasma cervix uteri							Gynaecologische tumoren									392898							788733									822
00000543	ligdagen - alle spec.beh.kinderg.-reval.	2006/08/05 09:00:00.000	Variant 11	11	Fluxicon Disco	Variant 11	11		40	41					Maligne neoplasma cervix uteri							Gynaecologische tumoren									392898							788733									822
00000543	aanname laboratoriumonderzoek	2006/08/05 09:00:00.000	Variant 11	11	Fluxicon Disco	Variant 11	11		40	41					Maligne neoplasma cervix uteri							Gynaecologische tumoren									392898							788733									822
00000543	aanname laboratoriumonderzoek	2006/08/05 09:00:00.000	Variant 11	11	Fluxicon Disco	Variant 11	11		40	41					Maligne neoplasma cervix uteri							Gynaecologische tumoren									392898							788733									822
00000543	hemoglobine foto-elektrisch	2006/08/05 09:00:00.000	Variant 11	11	Fluxicon Disco	Variant 11	11		40	41					Maligne neoplasma cervix uteri							Gynaecologische tumoren									392898							788733									822
00000543	creatinine	2006/08/05 09:00:00.000	Variant 11	11	Fluxicon Disco	Variant 11	11		40	41					Maligne neoplasma cervix uteri							Gynaecologische tumoren									392898							788733									822
00000543	bicarbonaat	2006/08/05 09:00:00.000	Variant 11	11	Fluxicon Disco	Variant 11	11		40	41					Maligne neoplasma cervix uteri							Gynaecologische tumoren									392898							788733									822
00000543	natrium vlamfotometrisch	2006/08/05 09:00:00.000	Variant 11	11	Fluxicon Disco	Variant 11	11		40	41					Maligne neoplasma cervix uteri							Gynaecologische tumoren									392898							788733									822
00000543	kalium potentiometrisch	2006/08/05 09:00:00.000	Variant 11	11	Fluxicon Disco	Variant 11	11		40	41					Maligne neoplasma cervix uteri							Gynaecologische tumoren									392898							788733									822
00000543	differentiele telling automatisch	2006/08/05 09:00:00.000	Variant 11	11	Fluxicon Disco	Variant 11	11		40	41					Maligne neoplasma cervix uteri							Gynaecologische tumoren									392898							788733									822
00000543	leukocyten tellen elektronisch	2006/08/05 09:00:00.000	Variant 11	11	Fluxicon Disco	Variant 11	11		40	41					Maligne neoplasma cervix uteri							Gynaecologische tumoren									392898							788733									822
00000543	trombocyten tellen - elektronisch	2006/08/05 09:00:00.000	Variant 11	11	Fluxicon Disco	Variant 11	11		40	41					Maligne neoplasma cervix uteri							Gynaecologische tumoren									392898							788733									822
00000543	calcium	2006/08/05 09:00:00.000	Variant 11	11	Fluxicon Disco	Variant 11	11		40	41					Maligne neoplasma cervix uteri							Gynaecologische tumoren									392898							788733									822
00000543	albumine	2006/08/05 09:00:00.000	Variant 11	11	Fluxicon Disco	Variant 11	11		40	41					Maligne neoplasma cervix uteri							Gynaecologische tumoren									392898							788733									822
00000543	magnesium -aas	2006/08/05 09:00:00.000	Variant 11	11	Fluxicon Disco	Variant 11	11		40	41					Maligne neoplasma cervix uteri							Gynaecologische tumoren									392898							788733									822
00000543	ordertarief	2006/08/05 09:00:00.000	Variant 11	11	Fluxicon Disco	Variant 11	11		40	41					Maligne neoplasma cervix uteri							Gynaecologische tumoren									392898							788733									822
00000543	190205 klasse 3b a205	2006/08/05 09:00:00.000	Variant 11	11	Fluxicon Disco	Variant 11	11		40	41					Maligne neoplasma cervix uteri							Gynaecologische tumoren									392898							788733									822
00000543	190101 bovenreg.toesl. a101	2006/08/05 09:00:00.000	Variant 11	11	Fluxicon Disco	Variant 11	11		40	41					Maligne neoplasma cervix uteri							Gynaecologische tumoren									392898							788733									822
00000543	ligdagen - alle spec.beh.kinderg.-reval.	2006/08/06 09:00:00.000	Variant 11	11	Fluxicon Disco	Variant 11	11		40	41					Maligne neoplasma cervix uteri							Gynaecologische tumoren									392898							788733									822
00000543	aanname laboratoriumonderzoek	2006/08/06 09:00:00.000	Variant 11	11	Fluxicon Disco	Variant 11	11		40	41					Maligne neoplasma cervix uteri							Gynaecologische tumoren									392898							788733									822
00000543	aanname laboratoriumonderzoek	2006/08/06 09:00:00.000	Variant 11	11	Fluxicon Disco	Variant 11	11		40	41					Maligne neoplasma cervix uteri							Gynaecologische tumoren									392898							788733									822
00000543	hemoglobine foto-elektrisch	2006/08/06 09:00:00.000	Variant 11	11	Fluxicon Disco	Variant 11	11		40	41					Maligne neoplasma cervix uteri							Gynaecologische tumoren									392898							788733									822
00000543	creatinine	2006/08/06 09:00:00.000	Variant 11	11	Fluxicon Disco	Variant 11	11		40	41					Maligne neoplasma cervix uteri							Gynaecologische tumoren									392898							788733									822
00000543	bicarbonaat	2006/08/06 09:00:00.000	Variant 11	11	Fluxicon Disco	Variant 11	11		40	41					Maligne neoplasma cervix uteri							Gynaecologische tumoren									392898							788733									822
00000543	natrium vlamfotometrisch	2006/08/06 09:00:00.000	Variant 11	11	Fluxicon Disco	Variant 11	11		40	41					Maligne neoplasma cervix uteri							Gynaecologische tumoren									392898							788733									822
00000543	kalium potentiometrisch	2006/08/06 09:00:00.000	Variant 11	11	Fluxicon Disco	Variant 11	11		40	41					Maligne neoplasma cervix uteri							Gynaecologische tumoren									392898							788733									822
00000543	leukocyten tellen elektronisch	2006/08/06 09:00:00.000	Variant 11	11	Fluxicon Disco	Variant 11	11		40	41					Maligne neoplasma cervix uteri							Gynaecologische tumoren									392898							788733									822
00000543	trombocyten tellen - elektronisch	2006/08/06 09:00:00.000	Variant 11	11	Fluxicon Disco	Variant 11	11		40	41					Maligne neoplasma cervix uteri							Gynaecologische tumoren									392898							788733									822
00000543	calcium	2006/08/06 09:00:00.000	Variant 11	11	Fluxicon Disco	Variant 11	11		40	41					Maligne neoplasma cervix uteri							Gynaecologische tumoren									392898							788733									822
00000543	albumine	2006/08/06 09:00:00.000	Variant 11	11	Fluxicon Disco	Variant 11	11		40	41					Maligne neoplasma cervix uteri							Gynaecologische tumoren									392898							788733									822
00000543	magnesium -aas	2006/08/06 09:00:00.000	Variant 11	11	Fluxicon Disco	Variant 11	11		40	41					Maligne neoplasma cervix uteri							Gynaecologische tumoren									392898							788733									822
00000543	ordertarief	2006/08/06 09:00:00.000	Variant 11	11	Fluxicon Disco	Variant 11	11		40	41					Maligne neoplasma cervix uteri							Gynaecologische tumoren									392898							788733									822
00000543	190205 klasse 3b a205	2006/08/06 09:00:00.000	Variant 11	11	Fluxicon Disco	Variant 11	11		40	41					Maligne neoplasma cervix uteri							Gynaecologische tumoren									392898							788733									822
00000543	190101 bovenreg.toesl. a101	2006/08/06 09:00:00.000	Variant 11	11	Fluxicon Disco	Variant 11	11		40	41					Maligne neoplasma cervix uteri							Gynaecologische tumoren									392898							788733									822
00000543	ligdagen - alle spec.beh.kinderg.-reval.	2006/08/07 09:00:00.000	Variant 11	11	Fluxicon Disco	Variant 11	11		40	41					Maligne neoplasma cervix uteri							Gynaecologische tumoren									392898							788733									822
00000543	infuus - inbrengen	2006/08/07 09:00:00.000	Variant 11	11	Fluxicon Disco	Variant 11	11		40	41					Maligne neoplasma cervix uteri							Gynaecologische tumoren									392898							788733									822
00000543	aanname laboratoriumonderzoek	2006/08/07 09:00:00.000	Variant 11	11	Fluxicon Disco	Variant 11	11		40	41					Maligne neoplasma cervix uteri							Gynaecologische tumoren									392898							788733									822
00000543	aanname laboratoriumonderzoek	2006/08/07 09:00:00.000	Variant 11	11	Fluxicon Disco	Variant 11	11		40	41					Maligne neoplasma cervix uteri							Gynaecologische tumoren									392898							788733									822
00000543	hemoglobine foto-elektrisch	2006/08/07 09:00:00.000	Variant 11	11	Fluxicon Disco	Variant 11	11		40	41					Maligne neoplasma cervix uteri							Gynaecologische tumoren									392898							788733									822
00000543	creatinine	2006/08/07 09:00:00.000	Variant 11	11	Fluxicon Disco	Variant 11	11		40	41					Maligne neoplasma cervix uteri							Gynaecologische tumoren									392898							788733									822
00000543	fosfaat	2006/08/07 09:00:00.000	Variant 11	11	Fluxicon Disco	Variant 11	11		40	41					Maligne neoplasma cervix uteri							Gynaecologische tumoren									392898							788733									822
00000543	natrium vlamfotometrisch	2006/08/07 09:00:00.000	Variant 11	11	Fluxicon Disco	Variant 11	11		40	41					Maligne neoplasma cervix uteri							Gynaecologische tumoren									392898							788733									822
00000543	kalium potentiometrisch	2006/08/07 09:00:00.000	Variant 11	11	Fluxicon Disco	Variant 11	11		40	41					Maligne neoplasma cervix uteri							Gynaecologische tumoren									392898							788733									822
00000543	differentiele telling automatisch	2006/08/07 09:00:00.000	Variant 11	11	Fluxicon Disco	Variant 11	11		40	41					Maligne neoplasma cervix uteri							Gynaecologische tumoren									392898							788733									822
00000543	leukocyten tellen elektronisch	2006/08/07 09:00:00.000	Variant 11	11	Fluxicon Disco	Variant 11	11		40	41					Maligne neoplasma cervix uteri							Gynaecologische tumoren									392898							788733									822
00000543	trombocyten tellen - elektronisch	2006/08/07 09:00:00.000	Variant 11	11	Fluxicon Disco	Variant 11	11		40	41					Maligne neoplasma cervix uteri							Gynaecologische tumoren									392898							788733									822
00000543	calcium	2006/08/07 09:00:00.000	Variant 11	11	Fluxicon Disco	Variant 11	11		40	41					Maligne neoplasma cervix uteri							Gynaecologische tumoren									392898							788733									822
00000543	albumine	2006/08/07 09:00:00.000	Variant 11	11	Fluxicon Disco	Variant 11	11		40	41					Maligne neoplasma cervix uteri							Gynaecologische tumoren									392898							788733									822
00000543	magnesium -aas	2006/08/07 09:00:00.000	Variant 11	11	Fluxicon Disco	Variant 11	11		40	41					Maligne neoplasma cervix uteri							Gynaecologische tumoren									392898							788733									822
00000543	ordertarief	2006/08/07 09:00:00.000	Variant 11	11	Fluxicon Disco	Variant 11	11		40	41					Maligne neoplasma cervix uteri							Gynaecologische tumoren									392898							788733									822
00000543	190205 klasse 3b a205	2006/08/07 09:00:00.000	Variant 11	11	Fluxicon Disco	Variant 11	11		40	41					Maligne neoplasma cervix uteri							Gynaecologische tumoren									392898							788733									822
00000543	190101 bovenreg.toesl. a101	2006/08/07 09:00:00.000	Variant 11	11	Fluxicon Disco	Variant 11	11		40	41					Maligne neoplasma cervix uteri							Gynaecologische tumoren									392898							788733									822
00000543	ligdagen - alle spec.beh.kinderg.-reval.	2006/08/08 09:00:00.000	Variant 11	11	Fluxicon Disco	Variant 11	11		40	41					Maligne neoplasma cervix uteri							Gynaecologische tumoren									392898							788733									822
00000543	aanname laboratoriumonderzoek	2006/08/08 09:00:00.000	Variant 11	11	Fluxicon Disco	Variant 11	11		40	41					Maligne neoplasma cervix uteri							Gynaecologische tumoren									392898							788733									822
00000543	ureum	2006/08/08 09:00:00.000	Variant 11	11	Fluxicon Disco	Variant 11	11		40	41					Maligne neoplasma cervix uteri							Gynaecologische tumoren									392898							788733									822
00000543	creatinine	2006/08/08 09:00:00.000	Variant 11	11	Fluxicon Disco	Variant 11	11		40	41					Maligne neoplasma cervix uteri							Gynaecologische tumoren									392898							788733									822
00000543	natrium vlamfotometrisch	2006/08/08 09:00:00.000	Variant 11	11	Fluxicon Disco	Variant 11	11		40	41					Maligne neoplasma cervix uteri							Gynaecologische tumoren									392898							788733									822
00000543	kalium potentiometrisch	2006/08/08 09:00:00.000	Variant 11	11	Fluxicon Disco	Variant 11	11		40	41					Maligne neoplasma cervix uteri							Gynaecologische tumoren									392898							788733									822
00000543	calcium	2006/08/08 09:00:00.000	Variant 11	11	Fluxicon Disco	Variant 11	11		40	41					Maligne neoplasma cervix uteri							Gynaecologische tumoren									392898							788733									822
00000543	albumine	2006/08/08 09:00:00.000	Variant 11	11	Fluxicon Disco	Variant 11	11		40	41					Maligne neoplasma cervix uteri							Gynaecologische tumoren									392898							788733									822
00000543	magnesium -aas	2006/08/08 09:00:00.000	Variant 11	11	Fluxicon Disco	Variant 11	11		40	41					Maligne neoplasma cervix uteri							Gynaecologische tumoren									392898							788733									822
00000543	ordertarief	2006/08/08 09:00:00.000	Variant 11	11	Fluxicon Disco	Variant 11	11		40	41					Maligne neoplasma cervix uteri							Gynaecologische tumoren									392898							788733									822
00000543	190205 klasse 3b a205	2006/08/08 09:00:00.000	Variant 11	11	Fluxicon Disco	Variant 11	11		40	41					Maligne neoplasma cervix uteri							Gynaecologische tumoren									392898							788733									822
00000543	190101 bovenreg.toesl. a101	2006/08/08 09:00:00.000	Variant 11	11	Fluxicon Disco	Variant 11	11		40	41					Maligne neoplasma cervix uteri							Gynaecologische tumoren									392898							788733									822
00000543	ligdagen - alle spec.beh.kinderg.-reval.	2006/08/09 09:00:00.000	Variant 11	11	Fluxicon Disco	Variant 11	11		40	41					Maligne neoplasma cervix uteri							Gynaecologische tumoren									392898							788733									822
00000543	aanname laboratoriumonderzoek	2006/08/09 09:00:00.000	Variant 11	11	Fluxicon Disco	Variant 11	11		40	41					Maligne neoplasma cervix uteri							Gynaecologische tumoren									392898							788733									822
00000543	magnesium -aas	2006/08/09 09:00:00.000	Variant 11	11	Fluxicon Disco	Variant 11	11		40	41					Maligne neoplasma cervix uteri							Gynaecologische tumoren									392898							788733									822
00000543	ordertarief	2006/08/09 09:00:00.000	Variant 11	11	Fluxicon Disco	Variant 11	11		40	41					Maligne neoplasma cervix uteri							Gynaecologische tumoren									392898							788733									822
00000543	190205 klasse 3b a205	2006/08/09 09:00:00.000	Variant 11	11	Fluxicon Disco	Variant 11	11		40	41					Maligne neoplasma cervix uteri							Gynaecologische tumoren									392898							788733									822
00000543	190101 bovenreg.toesl. a101	2006/08/09 09:00:00.000	Variant 11	11	Fluxicon Disco	Variant 11	11		40	41					Maligne neoplasma cervix uteri							Gynaecologische tumoren									392898							788733									822
00000543	aanname laboratoriumonderzoek	2006/08/21 09:00:00.000	Variant 11	11	Fluxicon Disco	Variant 11	11		40	41					Maligne neoplasma cervix uteri							Gynaecologische tumoren									392898							788733									822
00000543	aanname laboratoriumonderzoek	2006/08/21 09:00:00.000	Variant 11	11	Fluxicon Disco	Variant 11	11		40	41					Maligne neoplasma cervix uteri							Gynaecologische tumoren									392898							788733									822
00000543	hemoglobine foto-elektrisch	2006/08/21 09:00:00.000	Variant 11	11	Fluxicon Disco	Variant 11	11		40	41					Maligne neoplasma cervix uteri							Gynaecologische tumoren									392898							788733									822
00000543	creatinine	2006/08/21 09:00:00.000	Variant 11	11	Fluxicon Disco	Variant 11	11		40	41					Maligne neoplasma cervix uteri							Gynaecologische tumoren									392898							788733									822
00000543	natrium vlamfotometrisch	2006/08/21 09:00:00.000	Variant 11	11	Fluxicon Disco	Variant 11	11		40	41					Maligne neoplasma cervix uteri							Gynaecologische tumoren									392898							788733									822
00000543	kalium potentiometrisch	2006/08/21 09:00:00.000	Variant 11	11	Fluxicon Disco	Variant 11	11		40	41					Maligne neoplasma cervix uteri							Gynaecologische tumoren									392898							788733									822
00000543	differentiele telling automatisch	2006/08/21 09:00:00.000	Variant 11	11	Fluxicon Disco	Variant 11	11		40	41					Maligne neoplasma cervix uteri							Gynaecologische tumoren									392898							788733									822
00000543	leukocyten tellen elektronisch	2006/08/21 09:00:00.000	Variant 11	11	Fluxicon Disco	Variant 11	11		40	41					Maligne neoplasma cervix uteri							Gynaecologische tumoren									392898							788733									822
00000543	trombocyten tellen - elektronisch	2006/08/21 09:00:00.000	Variant 11	11	Fluxicon Disco	Variant 11	11		40	41					Maligne neoplasma cervix uteri							Gynaecologische tumoren									392898							788733									822
00000543	ordertarief	2006/08/21 09:00:00.000	Variant 11	11	Fluxicon Disco	Variant 11	11		40	41					Maligne neoplasma cervix uteri							Gynaecologische tumoren									392898							788733									822
00000543	aanname laboratoriumonderzoek	2006/08/28 09:00:00.000	Variant 11	11	Fluxicon Disco	Variant 11	11		40	41					Maligne neoplasma cervix uteri							Gynaecologische tumoren									392898							788733									822
00000543	aanname laboratoriumonderzoek	2006/08/28 09:00:00.000	Variant 11	11	Fluxicon Disco	Variant 11	11		40	41					Maligne neoplasma cervix uteri							Gynaecologische tumoren									392898							788733									822
00000543	hemoglobine foto-elektrisch	2006/08/28 09:00:00.000	Variant 11	11	Fluxicon Disco	Variant 11	11		40	41					Maligne neoplasma cervix uteri							Gynaecologische tumoren									392898							788733									822
00000543	creatinine	2006/08/28 09:00:00.000	Variant 11	11	Fluxicon Disco	Variant 11	11		40	41					Maligne neoplasma cervix uteri							Gynaecologische tumoren									392898							788733									822
00000543	natrium vlamfotometrisch	2006/08/28 09:00:00.000	Variant 11	11	Fluxicon Disco	Variant 11	11		40	41					Maligne neoplasma cervix uteri							Gynaecologische tumoren									392898							788733									822
00000543	kalium potentiometrisch	2006/08/28 09:00:00.000	Variant 11	11	Fluxicon Disco	Variant 11	11		40	41					Maligne neoplasma cervix uteri							Gynaecologische tumoren									392898							788733									822
00000543	differentiele telling automatisch	2006/08/28 09:00:00.000	Variant 11	11	Fluxicon Disco	Variant 11	11		40	41					Maligne neoplasma cervix uteri							Gynaecologische tumoren									392898							788733									822
00000543	leukocyten tellen elektronisch	2006/08/28 09:00:00.000	Variant 11	11	Fluxicon Disco	Variant 11	11		40	41					Maligne neoplasma cervix uteri							Gynaecologische tumoren									392898							788733									822
00000543	trombocyten tellen - elektronisch	2006/08/28 09:00:00.000	Variant 11	11	Fluxicon Disco	Variant 11	11		40	41					Maligne neoplasma cervix uteri							Gynaecologische tumoren									392898							788733									822
00000543	ca-125 mbv meia	2006/08/28 09:00:00.000	Variant 11	11	Fluxicon Disco	Variant 11	11		40	41					Maligne neoplasma cervix uteri							Gynaecologische tumoren									392898							788733									822
00000543	ordertarief	2006/08/28 09:00:00.000	Variant 11	11	Fluxicon Disco	Variant 11	11		40	41					Maligne neoplasma cervix uteri							Gynaecologische tumoren									392898							788733									822
00000543	aanname laboratoriumonderzoek	2006/09/25 09:00:00.000	Variant 11	11	Fluxicon Disco	Variant 11	11		40	41					Maligne neoplasma cervix uteri							Gynaecologische tumoren									392898							788733									822
00000543	aanname laboratoriumonderzoek	2006/09/25 09:00:00.000	Variant 11	11	Fluxicon Disco	Variant 11	11		40	41					Maligne neoplasma cervix uteri							Gynaecologische tumoren									392898							788733									822
00000543	hemoglobine foto-elektrisch	2006/09/25 09:00:00.000	Variant 11	11	Fluxicon Disco	Variant 11	11		40	41					Maligne neoplasma cervix uteri							Gynaecologische tumoren									392898							788733									822
00000543	creatinine	2006/09/25 09:00:00.000	Variant 11	11	Fluxicon Disco	Variant 11	11		40	41					Maligne neoplasma cervix uteri							Gynaecologische tumoren									392898							788733									822
00000543	natrium vlamfotometrisch	2006/09/25 09:00:00.000	Variant 11	11	Fluxicon Disco	Variant 11	11		40	41					Maligne neoplasma cervix uteri							Gynaecologische tumoren									392898							788733									822
00000543	kalium potentiometrisch	2006/09/25 09:00:00.000	Variant 11	11	Fluxicon Disco	Variant 11	11		40	41					Maligne neoplasma cervix uteri							Gynaecologische tumoren									392898							788733									822
00000543	differentiele telling automatisch	2006/09/25 09:00:00.000	Variant 11	11	Fluxicon Disco	Variant 11	11		40	41					Maligne neoplasma cervix uteri							Gynaecologische tumoren									392898							788733									822
00000543	leukocyten tellen elektronisch	2006/09/25 09:00:00.000	Variant 11	11	Fluxicon Disco	Variant 11	11		40	41					Maligne neoplasma cervix uteri							Gynaecologische tumoren									392898							788733									822
00000543	trombocyten tellen - elektronisch	2006/09/25 09:00:00.000	Variant 11	11	Fluxicon Disco	Variant 11	11		40	41					Maligne neoplasma cervix uteri							Gynaecologische tumoren									392898							788733									822
00000543	squamous cell carcinoma mbv eia	2006/09/25 09:00:00.000	Variant 11	11	Fluxicon Disco	Variant 11	11		40	41					Maligne neoplasma cervix uteri							Gynaecologische tumoren									392898							788733									822
00000543	ordertarief	2006/09/25 09:00:00.000	Variant 11	11	Fluxicon Disco	Variant 11	11		40	41					Maligne neoplasma cervix uteri							Gynaecologische tumoren									392898							788733									822
00000543	aanname laboratoriumonderzoek	2006/11/06 09:00:00.000	Variant 11	11	Fluxicon Disco	Variant 11	11		40	41					Maligne neoplasma cervix uteri							Gynaecologische tumoren									392898							788733									822
00000543	aanname laboratoriumonderzoek	2006/11/06 09:00:00.000	Variant 11	11	Fluxicon Disco	Variant 11	11		40	41					Maligne neoplasma cervix uteri							Gynaecologische tumoren									392898							788733									822
00000543	aanname laboratoriumonderzoek	2006/11/06 09:00:00.000	Variant 11	11	Fluxicon Disco	Variant 11	11		40	41					Maligne neoplasma cervix uteri							Gynaecologische tumoren									392898							788733									822
00000543	bilirubine - totaal	2006/11/06 09:00:00.000	Variant 11	11	Fluxicon Disco	Variant 11	11		40	41					Maligne neoplasma cervix uteri							Gynaecologische tumoren									392898							788733									822
00000543	glucose	2006/11/06 09:00:00.000	Variant 11	11	Fluxicon Disco	Variant 11	11		40	41					Maligne neoplasma cervix uteri							Gynaecologische tumoren									392898							788733									822
00000543	hemoglobine foto-elektrisch	2006/11/06 09:00:00.000	Variant 11	11	Fluxicon Disco	Variant 11	11		40	41					Maligne neoplasma cervix uteri							Gynaecologische tumoren									392898							788733									822
00000543	creatinine	2006/11/06 09:00:00.000	Variant 11	11	Fluxicon Disco	Variant 11	11		40	41					Maligne neoplasma cervix uteri							Gynaecologische tumoren									392898							788733									822
00000543	natrium vlamfotometrisch	2006/11/06 09:00:00.000	Variant 11	11	Fluxicon Disco	Variant 11	11		40	41					Maligne neoplasma cervix uteri							Gynaecologische tumoren									392898							788733									822
00000543	kalium potentiometrisch	2006/11/06 09:00:00.000	Variant 11	11	Fluxicon Disco	Variant 11	11		40	41					Maligne neoplasma cervix uteri							Gynaecologische tumoren									392898							788733									822
00000543	sgot - asat kinetisch	2006/11/06 09:00:00.000	Variant 11	11	Fluxicon Disco	Variant 11	11		40	41					Maligne neoplasma cervix uteri							Gynaecologische tumoren									392898							788733									822
00000543	sgpt - alat kinetisch	2006/11/06 09:00:00.000	Variant 11	11	Fluxicon Disco	Variant 11	11		40	41					Maligne neoplasma cervix uteri							Gynaecologische tumoren									392898							788733									822
00000543	melkzuurdehydrogenase -ldh- kinetisch	2006/11/06 09:00:00.000	Variant 11	11	Fluxicon Disco	Variant 11	11		40	41					Maligne neoplasma cervix uteri							Gynaecologische tumoren									392898							788733									822
00000543	differentiele telling automatisch	2006/11/06 09:00:00.000	Variant 11	11	Fluxicon Disco	Variant 11	11		40	41					Maligne neoplasma cervix uteri							Gynaecologische tumoren									392898							788733									822
00000543	leukocyten tellen elektronisch	2006/11/06 09:00:00.000	Variant 11	11	Fluxicon Disco	Variant 11	11		40	41					Maligne neoplasma cervix uteri							Gynaecologische tumoren									392898							788733									822
00000543	trombocyten tellen - elektronisch	2006/11/06 09:00:00.000	Variant 11	11	Fluxicon Disco	Variant 11	11		40	41					Maligne neoplasma cervix uteri							Gynaecologische tumoren									392898							788733									822
00000543	complementcomponent c3 kwn.	2006/11/06 09:00:00.000	Variant 11	11	Fluxicon Disco	Variant 11	11		40	41					Maligne neoplasma cervix uteri							Gynaecologische tumoren									392898							788733									822
00000543	complementcomponent c4 kwn .	2006/11/06 09:00:00.000	Variant 11	11	Fluxicon Disco	Variant 11	11		40	41					Maligne neoplasma cervix uteri							Gynaecologische tumoren									392898							788733									822
00000543	gammaglutamyltranspeptidase	2006/11/06 09:00:00.000	Variant 11	11	Fluxicon Disco	Variant 11	11		40	41					Maligne neoplasma cervix uteri							Gynaecologische tumoren									392898							788733									822
00000543	complementdeficientie ond.bij afwezigh.a	2006/11/06 09:00:00.000	Variant 11	11	Fluxicon Disco	Variant 11	11		40	41					Maligne neoplasma cervix uteri							Gynaecologische tumoren									392898							788733									822
00000543	dna - farr-assay mbv ria	2006/11/06 09:00:00.000	Variant 11	11	Fluxicon Disco	Variant 11	11		40	41					Maligne neoplasma cervix uteri							Gynaecologische tumoren									392898							788733									822
00000543	squamous cell carcinoma mbv eia	2006/11/06 09:00:00.000	Variant 11	11	Fluxicon Disco	Variant 11	11		40	41					Maligne neoplasma cervix uteri							Gynaecologische tumoren									392898							788733									822
00000543	calcium	2006/11/06 09:00:00.000	Variant 11	11	Fluxicon Disco	Variant 11	11		40	41					Maligne neoplasma cervix uteri							Gynaecologische tumoren									392898							788733									822
00000543	albumine	2006/11/06 09:00:00.000	Variant 11	11	Fluxicon Disco	Variant 11	11		40	41					Maligne neoplasma cervix uteri							Gynaecologische tumoren									392898							788733									822
00000543	magnesium -aas	2006/11/06 09:00:00.000	Variant 11	11	Fluxicon Disco	Variant 11	11		40	41					Maligne neoplasma cervix uteri							Gynaecologische tumoren									392898							788733									822
00000543	ordertarief	2006/11/06 09:00:00.000	Variant 11	11	Fluxicon Disco	Variant 11	11		40	41					Maligne neoplasma cervix uteri							Gynaecologische tumoren									392898							788733									822
00000543	ordertarief	2006/11/06 09:00:00.000	Variant 11	11	Fluxicon Disco	Variant 11	11		40	41					Maligne neoplasma cervix uteri							Gynaecologische tumoren									392898							788733									822
00000543	aanname laboratoriumonderzoek	2006/11/08 09:00:00.000	Variant 11	11	Fluxicon Disco	Variant 11	11		40	41					Maligne neoplasma cervix uteri							Gynaecologische tumoren									392898							788733									822
00000543	urine onderzoek - kwalitatief	2006/11/08 09:00:00.000	Variant 11	11	Fluxicon Disco	Variant 11	11		40	41					Maligne neoplasma cervix uteri							Gynaecologische tumoren									392898							788733									822
00000543	ordertarief	2006/11/08 09:00:00.000	Variant 11	11	Fluxicon Disco	Variant 11	11		40	41					Maligne neoplasma cervix uteri							Gynaecologische tumoren									392898							788733									822
00000543	aanname laboratoriumonderzoek	2006/12/18 09:00:00.000	Variant 11	11	Fluxicon Disco	Variant 11	11		40	41					Maligne neoplasma cervix uteri							Gynaecologische tumoren									392898							788733									822
00000543	aanname laboratoriumonderzoek	2006/12/18 09:00:00.000	Variant 11	11	Fluxicon Disco	Variant 11	11		40	41					Maligne neoplasma cervix uteri							Gynaecologische tumoren									392898							788733									822
00000543	hemoglobine foto-elektrisch	2006/12/18 09:00:00.000	Variant 11	11	Fluxicon Disco	Variant 11	11		40	41					Maligne neoplasma cervix uteri							Gynaecologische tumoren									392898							788733									822
00000543	creatinine	2006/12/18 09:00:00.000	Variant 11	11	Fluxicon Disco	Variant 11	11		40	41					Maligne neoplasma cervix uteri							Gynaecologische tumoren									392898							788733									822
00000543	natrium vlamfotometrisch	2006/12/18 09:00:00.000	Variant 11	11	Fluxicon Disco	Variant 11	11		40	41					Maligne neoplasma cervix uteri							Gynaecologische tumoren									392898							788733									822
00000543	kalium potentiometrisch	2006/12/18 09:00:00.000	Variant 11	11	Fluxicon Disco	Variant 11	11		40	41					Maligne neoplasma cervix uteri							Gynaecologische tumoren									392898							788733									822
00000543	differentiele telling automatisch	2006/12/18 09:00:00.000	Variant 11	11	Fluxicon Disco	Variant 11	11		40	41					Maligne neoplasma cervix uteri							Gynaecologische tumoren									392898							788733									822
00000543	leukocyten tellen elektronisch	2006/12/18 09:00:00.000	Variant 11	11	Fluxicon Disco	Variant 11	11		40	41					Maligne neoplasma cervix uteri							Gynaecologische tumoren									392898							788733									822
00000543	trombocyten tellen - elektronisch	2006/12/18 09:00:00.000	Variant 11	11	Fluxicon Disco	Variant 11	11		40	41					Maligne neoplasma cervix uteri							Gynaecologische tumoren									392898							788733									822
00000543	squamous cell carcinoma mbv eia	2006/12/18 09:00:00.000	Variant 11	11	Fluxicon Disco	Variant 11	11		40	41					Maligne neoplasma cervix uteri							Gynaecologische tumoren									392898							788733									822
00000543	ordertarief	2006/12/18 09:00:00.000	Variant 11	11	Fluxicon Disco	Variant 11	11		40	41					Maligne neoplasma cervix uteri							Gynaecologische tumoren									392898							788733									822
00000543	echografie - genitalia interna	2007/01/20 09:00:00.000	Variant 11	11	Fluxicon Disco	Variant 11	11		40	41					Maligne neoplasma cervix uteri							Gynaecologische tumoren									392898							788733									822
00000543	vervolgconsult poliklinisch	2007/02/22 09:00:00.000	Variant 11	11	Fluxicon Disco	Variant 11	11		40	41					Maligne neoplasma cervix uteri							Gynaecologische tumoren									392898							788733									822
00000543	administratief tarief - eerste pol	2007/02/22 09:00:00.000	Variant 11	11	Fluxicon Disco	Variant 11	11		40	41					Maligne neoplasma cervix uteri							Gynaecologische tumoren									392898							788733									822
00000543	1e consult poliklinisch	2007/06/04 09:00:00.000	Variant 11	11	Fluxicon Disco	Variant 11	11		40	41					Maligne neoplasma cervix uteri							Gynaecologische tumoren									392898							788733									822
00000543	administratief tarief - eerste pol	2007/06/04 09:00:00.000	Variant 11	11	Fluxicon Disco	Variant 11	11		40	41					Maligne neoplasma cervix uteri							Gynaecologische tumoren									392898							788733									822
00000543	vervolgconsult poliklinisch	2007/06/11 09:00:00.000	Variant 11	11	Fluxicon Disco	Variant 11	11		40	41					Maligne neoplasma cervix uteri							Gynaecologische tumoren									392898							788733									822
00000543	behandeltijd - eenheid t2 - megavolt	2007/06/13 09:00:00.000	Variant 11	11	Fluxicon Disco	Variant 11	11		40	41					Maligne neoplasma cervix uteri							Gynaecologische tumoren									392898							788733									822
00000543	teletherapie - megavolt fotonen bestrali	2007/06/13 09:00:00.000	Variant 11	11	Fluxicon Disco	Variant 11	11		40	41					Maligne neoplasma cervix uteri							Gynaecologische tumoren									392898							788733									822
00000543	telefonisch consult	2007/07/05 09:00:00.000	Variant 11	11	Fluxicon Disco	Variant 11	11		40	41					Maligne neoplasma cervix uteri							Gynaecologische tumoren									392898							788733									822
00000543	vervolgconsult poliklinisch	2007/08/09 09:00:00.000	Variant 11	11	Fluxicon Disco	Variant 11	11		40	41					Maligne neoplasma cervix uteri							Gynaecologische tumoren									392898							788733									822
00000543	ligdagen - alle spec.beh.kinderg.-reval.	2007/09/28 09:00:00.000	Variant 11	11	Fluxicon Disco	Variant 11	11		40	41					Maligne neoplasma cervix uteri							Gynaecologische tumoren									392898							788733									822
00000543	aanname laboratoriumonderzoek	2007/09/28 09:00:00.000	Variant 11	11	Fluxicon Disco	Variant 11	11		40	41					Maligne neoplasma cervix uteri							Gynaecologische tumoren									392898							788733									822
00000543	aanname laboratoriumonderzoek	2007/09/28 09:00:00.000	Variant 11	11	Fluxicon Disco	Variant 11	11		40	41					Maligne neoplasma cervix uteri							Gynaecologische tumoren									392898							788733									822
00000543	aanname laboratoriumonderzoek	2007/09/28 09:00:00.000	Variant 11	11	Fluxicon Disco	Variant 11	11		40	41					Maligne neoplasma cervix uteri							Gynaecologische tumoren									392898							788733									822
00000543	aanname laboratoriumonderzoek	2007/09/28 09:00:00.000	Variant 11	11	Fluxicon Disco	Variant 11	11		40	41					Maligne neoplasma cervix uteri							Gynaecologische tumoren									392898							788733									822
00000543	aanname laboratoriumonderzoek	2007/09/28 09:00:00.000	Variant 11	11	Fluxicon Disco	Variant 11	11		40	41					Maligne neoplasma cervix uteri							Gynaecologische tumoren									392898							788733									822
00000543	aanname laboratoriumonderzoek	2007/09/28 09:00:00.000	Variant 11	11	Fluxicon Disco	Variant 11	11		40	41					Maligne neoplasma cervix uteri							Gynaecologische tumoren									392898							788733									822
00000543	bilirubine - totaal	2007/09/28 09:00:00.000	Variant 11	11	Fluxicon Disco	Variant 11	11		40	41					Maligne neoplasma cervix uteri							Gynaecologische tumoren									392898							788733									822
00000543	glucose	2007/09/28 09:00:00.000	Variant 11	11	Fluxicon Disco	Variant 11	11		40	41					Maligne neoplasma cervix uteri							Gynaecologische tumoren									392898							788733									822
00000543	ureum	2007/09/28 09:00:00.000	Variant 11	11	Fluxicon Disco	Variant 11	11		40	41					Maligne neoplasma cervix uteri							Gynaecologische tumoren									392898							788733									822
00000543	hemoglobine foto-elektrisch	2007/09/28 09:00:00.000	Variant 11	11	Fluxicon Disco	Variant 11	11		40	41					Maligne neoplasma cervix uteri							Gynaecologische tumoren									392898							788733									822
00000543	hemoglobine foto-elektrisch	2007/09/28 09:00:00.000	Variant 11	11	Fluxicon Disco	Variant 11	11		40	41					Maligne neoplasma cervix uteri							Gynaecologische tumoren									392898							788733									822
00000543	creatinine	2007/09/28 09:00:00.000	Variant 11	11	Fluxicon Disco	Variant 11	11		40	41					Maligne neoplasma cervix uteri							Gynaecologische tumoren									392898							788733									822
00000543	fosfaat	2007/09/28 09:00:00.000	Variant 11	11	Fluxicon Disco	Variant 11	11		40	41					Maligne neoplasma cervix uteri							Gynaecologische tumoren									392898							788733									822
00000543	alkalische fosfatase -kinetisch-	2007/09/28 09:00:00.000	Variant 11	11	Fluxicon Disco	Variant 11	11		40	41					Maligne neoplasma cervix uteri							Gynaecologische tumoren									392898							788733									822
00000543	natrium vlamfotometrisch	2007/09/28 09:00:00.000	Variant 11	11	Fluxicon Disco	Variant 11	11		40	41					Maligne neoplasma cervix uteri							Gynaecologische tumoren									392898							788733									822
00000543	kalium potentiometrisch	2007/09/28 09:00:00.000	Variant 11	11	Fluxicon Disco	Variant 11	11		40	41					Maligne neoplasma cervix uteri							Gynaecologische tumoren									392898							788733									822
00000543	sgot - asat kinetisch	2007/09/28 09:00:00.000	Variant 11	11	Fluxicon Disco	Variant 11	11		40	41					Maligne neoplasma cervix uteri							Gynaecologische tumoren									392898							788733									822
00000543	sgpt - alat kinetisch	2007/09/28 09:00:00.000	Variant 11	11	Fluxicon Disco	Variant 11	11		40	41					Maligne neoplasma cervix uteri							Gynaecologische tumoren									392898							788733									822
00000543	melkzuurdehydrogenase -ldh- kinetisch	2007/09/28 09:00:00.000	Variant 11	11	Fluxicon Disco	Variant 11	11		40	41					Maligne neoplasma cervix uteri							Gynaecologische tumoren									392898							788733									822
00000543	microscopisch onderzoek - gekleurd en on	2007/09/28 09:00:00.000	Variant 11	11	Fluxicon Disco	Variant 11	11		40	41					Maligne neoplasma cervix uteri							Gynaecologische tumoren									392898							788733									822
00000543	bacteriologisch onderzoek met kweek -nie	2007/09/28 09:00:00.000	Variant 11	11	Fluxicon Disco	Variant 11	11		40	41					Maligne neoplasma cervix uteri							Gynaecologische tumoren									392898							788733									822
00000543	bacteriologisch onderzoek met kweek -nie	2007/09/28 09:00:00.000	Variant 11	11	Fluxicon Disco	Variant 11	11		40	41					Maligne neoplasma cervix uteri							Gynaecologische tumoren									392898							788733									822
00000543	bacteriologisch onderzoek met kweek -nie	2007/09/28 09:00:00.000	Variant 11	11	Fluxicon Disco	Variant 11	11		40	41					Maligne neoplasma cervix uteri							Gynaecologische tumoren									392898							788733									822
00000543	resistentiebepalingen - 5 bepalingen	2007/09/28 09:00:00.000	Variant 11	11	Fluxicon Disco	Variant 11	11		40	41					Maligne neoplasma cervix uteri							Gynaecologische tumoren									392898							788733									822
00000543	resistentiebepalingen - 5 bepalingen	2007/09/28 09:00:00.000	Variant 11	11	Fluxicon Disco	Variant 11	11		40	41					Maligne neoplasma cervix uteri							Gynaecologische tumoren									392898							788733									822
00000543	bloedgroep abo en rhesusfactor	2007/09/28 09:00:00.000	Variant 11	11	Fluxicon Disco	Variant 11	11		40	41					Maligne neoplasma cervix uteri							Gynaecologische tumoren									392898							788733									822
00000543	rhesusfactor d - centrifugeermethode - e	2007/09/28 09:00:00.000	Variant 11	11	Fluxicon Disco	Variant 11	11		40	41					Maligne neoplasma cervix uteri							Gynaecologische tumoren									392898							788733									822
00000543	hematocriet mbv centrifuge	2007/09/28 09:00:00.000	Variant 11	11	Fluxicon Disco	Variant 11	11		40	41					Maligne neoplasma cervix uteri							Gynaecologische tumoren									392898							788733									822
00000543	leukocyten tellen elektronisch	2007/09/28 09:00:00.000	Variant 11	11	Fluxicon Disco	Variant 11	11		40	41					Maligne neoplasma cervix uteri							Gynaecologische tumoren									392898							788733									822
00000543	trombocyten tellen - elektronisch	2007/09/28 09:00:00.000	Variant 11	11	Fluxicon Disco	Variant 11	11		40	41					Maligne neoplasma cervix uteri							Gynaecologische tumoren									392898							788733									822
00000543	reticulocyten tellen mbv facscan	2007/09/28 09:00:00.000	Variant 11	11	Fluxicon Disco	Variant 11	11		40	41					Maligne neoplasma cervix uteri							Gynaecologische tumoren									392898							788733									822
00000543	kruisproef volledig -drie methoden-	2007/09/28 09:00:00.000	Variant 11	11	Fluxicon Disco	Variant 11	11		40	41					Maligne neoplasma cervix uteri							Gynaecologische tumoren									392898							788733									822
00000543	kruisproef volledig -drie methoden-	2007/09/28 09:00:00.000	Variant 11	11	Fluxicon Disco	Variant 11	11		40	41					Maligne neoplasma cervix uteri							Gynaecologische tumoren									392898							788733									822
00000543	haptoglobine	2007/09/28 09:00:00.000	Variant 11	11	Fluxicon Disco	Variant 11	11		40	41					Maligne neoplasma cervix uteri							Gynaecologische tumoren									392898							788733									822
00000543	hepatitis-b surface antigeen confirmatie	2007/09/28 09:00:00.000	Variant 11	11	Fluxicon Disco	Variant 11	11		40	41					Maligne neoplasma cervix uteri							Gynaecologische tumoren									392898							788733									822
00000543	hepatitis-b surface antigeen confirmatie	2007/09/28 09:00:00.000	Variant 11	11	Fluxicon Disco	Variant 11	11		40	41					Maligne neoplasma cervix uteri							Gynaecologische tumoren									392898							788733									822
00000543	calcium	2007/09/28 09:00:00.000	Variant 11	11	Fluxicon Disco	Variant 11	11		40	41					Maligne neoplasma cervix uteri							Gynaecologische tumoren									392898							788733									822
00000543	albumine	2007/09/28 09:00:00.000	Variant 11	11	Fluxicon Disco	Variant 11	11		40	41					Maligne neoplasma cervix uteri							Gynaecologische tumoren									392898							788733									822
00000543	screening antistoffen erytrocyten	2007/09/28 09:00:00.000	Variant 11	11	Fluxicon Disco	Variant 11	11		40	41					Maligne neoplasma cervix uteri							Gynaecologische tumoren									392898							788733									822
00000543	magnesium -aas	2007/09/28 09:00:00.000	Variant 11	11	Fluxicon Disco	Variant 11	11		40	41					Maligne neoplasma cervix uteri							Gynaecologische tumoren									392898							788733									822
00000543	ordertarief	2007/09/28 09:00:00.000	Variant 11	11	Fluxicon Disco	Variant 11	11		40	41					Maligne neoplasma cervix uteri							Gynaecologische tumoren									392898							788733									822
00000543	ordertarief	2007/09/28 09:00:00.000	Variant 11	11	Fluxicon Disco	Variant 11	11		40	41					Maligne neoplasma cervix uteri							Gynaecologische tumoren									392898							788733									822
00000543	190021 klinische opname a002	2007/09/28 09:00:00.000	Variant 11	11	Fluxicon Disco	Variant 11	11		40	41					Maligne neoplasma cervix uteri							Gynaecologische tumoren									392898							788733									822
00000543	190205 klasse 3b a205	2007/09/28 09:00:00.000	Variant 11	11	Fluxicon Disco	Variant 11	11		40	41					Maligne neoplasma cervix uteri							Gynaecologische tumoren									392898							788733									822
00000543	190101 bovenreg.toesl. a101	2007/09/28 09:00:00.000	Variant 11	11	Fluxicon Disco	Variant 11	11		40	41					Maligne neoplasma cervix uteri							Gynaecologische tumoren									392898							788733									822
00000543	gefiltreerd erytrocytenconcentraat	2007/09/28 09:00:00.000	Variant 11	11	Fluxicon Disco	Variant 11	11		40	41					Maligne neoplasma cervix uteri							Gynaecologische tumoren									392898							788733									822
00000543	gefiltreerd erytrocytenconcentraat	2007/09/28 09:00:00.000	Variant 11	11	Fluxicon Disco	Variant 11	11		40	41					Maligne neoplasma cervix uteri							Gynaecologische tumoren									392898							788733									822
00000543	ligdagen - alle spec.beh.kinderg.-reval.	2007/09/29 09:00:00.000	Variant 11	11	Fluxicon Disco	Variant 11	11		40	41					Maligne neoplasma cervix uteri							Gynaecologische tumoren									392898							788733									822
00000543	aanname laboratoriumonderzoek	2007/09/29 09:00:00.000	Variant 11	11	Fluxicon Disco	Variant 11	11		40	41					Maligne neoplasma cervix uteri							Gynaecologische tumoren									392898							788733									822
00000543	aanname laboratoriumonderzoek	2007/09/29 09:00:00.000	Variant 11	11	Fluxicon Disco	Variant 11	11		40	41					Maligne neoplasma cervix uteri							Gynaecologische tumoren									392898							788733									822
00000543	aanname laboratoriumonderzoek	2007/09/29 09:00:00.000	Variant 11	11	Fluxicon Disco	Variant 11	11		40	41					Maligne neoplasma cervix uteri							Gynaecologische tumoren									392898							788733									822
00000543	aanname laboratoriumonderzoek	2007/09/29 09:00:00.000	Variant 11	11	Fluxicon Disco	Variant 11	11		40	41					Maligne neoplasma cervix uteri							Gynaecologische tumoren									392898							788733									822
00000543	aanname laboratoriumonderzoek	2007/09/29 09:00:00.000	Variant 11	11	Fluxicon Disco	Variant 11	11		40	41					Maligne neoplasma cervix uteri							Gynaecologische tumoren									392898							788733									822
00000543	aanname laboratoriumonderzoek	2007/09/29 09:00:00.000	Variant 11	11	Fluxicon Disco	Variant 11	11		40	41					Maligne neoplasma cervix uteri							Gynaecologische tumoren									392898							788733									822
00000543	ureum	2007/09/29 09:00:00.000	Variant 11	11	Fluxicon Disco	Variant 11	11		40	41					Maligne neoplasma cervix uteri							Gynaecologische tumoren									392898							788733									822
00000543	hemoglobine foto-elektrisch	2007/09/29 09:00:00.000	Variant 11	11	Fluxicon Disco	Variant 11	11		40	41					Maligne neoplasma cervix uteri							Gynaecologische tumoren									392898							788733									822
00000543	hemoglobine foto-elektrisch	2007/09/29 09:00:00.000	Variant 11	11	Fluxicon Disco	Variant 11	11		40	41					Maligne neoplasma cervix uteri							Gynaecologische tumoren									392898							788733									822
00000543	creatinine	2007/09/29 09:00:00.000	Variant 11	11	Fluxicon Disco	Variant 11	11		40	41					Maligne neoplasma cervix uteri							Gynaecologische tumoren									392898							788733									822
00000543	creatinine	2007/09/29 09:00:00.000	Variant 11	11	Fluxicon Disco	Variant 11	11		40	41					Maligne neoplasma cervix uteri							Gynaecologische tumoren									392898							788733									822
00000543	natrium vlamfotometrisch	2007/09/29 09:00:00.000	Variant 11	11	Fluxicon Disco	Variant 11	11		40	41					Maligne neoplasma cervix uteri							Gynaecologische tumoren									392898							788733									822
00000543	natrium vlamfotometrisch	2007/09/29 09:00:00.000	Variant 11	11	Fluxicon Disco	Variant 11	11		40	41					Maligne neoplasma cervix uteri							Gynaecologische tumoren									392898							788733									822
00000543	kalium potentiometrisch	2007/09/29 09:00:00.000	Variant 11	11	Fluxicon Disco	Variant 11	11		40	41					Maligne neoplasma cervix uteri							Gynaecologische tumoren									392898							788733									822
00000543	kalium potentiometrisch	2007/09/29 09:00:00.000	Variant 11	11	Fluxicon Disco	Variant 11	11		40	41					Maligne neoplasma cervix uteri							Gynaecologische tumoren									392898							788733									822
00000543	bacteriologisch onderzoek met kweek -nie	2007/09/29 09:00:00.000	Variant 11	11	Fluxicon Disco	Variant 11	11		40	41					Maligne neoplasma cervix uteri							Gynaecologische tumoren									392898							788733									822
00000543	differentiele telling automatisch	2007/09/29 09:00:00.000	Variant 11	11	Fluxicon Disco	Variant 11	11		40	41					Maligne neoplasma cervix uteri							Gynaecologische tumoren									392898							788733									822
00000543	hematocriet mbv centrifuge	2007/09/29 09:00:00.000	Variant 11	11	Fluxicon Disco	Variant 11	11		40	41					Maligne neoplasma cervix uteri							Gynaecologische tumoren									392898							788733									822
00000543	leukocyten tellen elektronisch	2007/09/29 09:00:00.000	Variant 11	11	Fluxicon Disco	Variant 11	11		40	41					Maligne neoplasma cervix uteri							Gynaecologische tumoren									392898							788733									822
00000543	leukocyten tellen elektronisch	2007/09/29 09:00:00.000	Variant 11	11	Fluxicon Disco	Variant 11	11		40	41					Maligne neoplasma cervix uteri							Gynaecologische tumoren									392898							788733									822
00000543	trombocyten tellen - elektronisch	2007/09/29 09:00:00.000	Variant 11	11	Fluxicon Disco	Variant 11	11		40	41					Maligne neoplasma cervix uteri							Gynaecologische tumoren									392898							788733									822
00000543	trombocyten tellen - elektronisch	2007/09/29 09:00:00.000	Variant 11	11	Fluxicon Disco	Variant 11	11		40	41					Maligne neoplasma cervix uteri							Gynaecologische tumoren									392898							788733									822
00000543	kruisproef volledig -drie methoden-	2007/09/29 09:00:00.000	Variant 11	11	Fluxicon Disco	Variant 11	11		40	41					Maligne neoplasma cervix uteri							Gynaecologische tumoren									392898							788733									822
00000543	kruisproef volledig -drie methoden-	2007/09/29 09:00:00.000	Variant 11	11	Fluxicon Disco	Variant 11	11		40	41					Maligne neoplasma cervix uteri							Gynaecologische tumoren									392898							788733									822
00000543	calcium	2007/09/29 09:00:00.000	Variant 11	11	Fluxicon Disco	Variant 11	11		40	41					Maligne neoplasma cervix uteri							Gynaecologische tumoren									392898							788733									822
00000543	urine onderzoek - kwalitatief	2007/09/29 09:00:00.000	Variant 11	11	Fluxicon Disco	Variant 11	11		40	41					Maligne neoplasma cervix uteri							Gynaecologische tumoren									392898							788733									822
00000543	crp c-reactief proteine	2007/09/29 09:00:00.000	Variant 11	11	Fluxicon Disco	Variant 11	11		40	41					Maligne neoplasma cervix uteri							Gynaecologische tumoren									392898							788733									822
00000543	albumine	2007/09/29 09:00:00.000	Variant 11	11	Fluxicon Disco	Variant 11	11		40	41					Maligne neoplasma cervix uteri							Gynaecologische tumoren									392898							788733									822
00000543	magnesium -aas	2007/09/29 09:00:00.000	Variant 11	11	Fluxicon Disco	Variant 11	11		40	41					Maligne neoplasma cervix uteri							Gynaecologische tumoren									392898							788733									822
00000543	ordertarief	2007/09/29 09:00:00.000	Variant 11	11	Fluxicon Disco	Variant 11	11		40	41					Maligne neoplasma cervix uteri							Gynaecologische tumoren									392898							788733									822
00000543	ordertarief	2007/09/29 09:00:00.000	Variant 11	11	Fluxicon Disco	Variant 11	11		40	41					Maligne neoplasma cervix uteri							Gynaecologische tumoren									392898							788733									822
00000543	ordertarief	2007/09/29 09:00:00.000	Variant 11	11	Fluxicon Disco	Variant 11	11		40	41					Maligne neoplasma cervix uteri							Gynaecologische tumoren									392898							788733									822
00000543	thorax - op zaal	2007/09/29 09:00:00.000	Variant 11	11	Fluxicon Disco	Variant 11	11		40	41					Maligne neoplasma cervix uteri							Gynaecologische tumoren									392898							788733									822
00000543	190205 klasse 3b a205	2007/09/29 09:00:00.000	Variant 11	11	Fluxicon Disco	Variant 11	11		40	41					Maligne neoplasma cervix uteri							Gynaecologische tumoren									392898							788733									822
00000543	190101 bovenreg.toesl. a101	2007/09/29 09:00:00.000	Variant 11	11	Fluxicon Disco	Variant 11	11		40	41					Maligne neoplasma cervix uteri							Gynaecologische tumoren									392898							788733									822
00000543	ligdagen - alle spec.beh.kinderg.-reval.	2007/09/30 09:00:00.000	Variant 11	11	Fluxicon Disco	Variant 11	11		40	41					Maligne neoplasma cervix uteri							Gynaecologische tumoren									392898							788733									822
00000543	aanname laboratoriumonderzoek	2007/09/30 09:00:00.000	Variant 11	11	Fluxicon Disco	Variant 11	11		40	41					Maligne neoplasma cervix uteri							Gynaecologische tumoren									392898							788733									822
00000543	aanname laboratoriumonderzoek	2007/09/30 09:00:00.000	Variant 11	11	Fluxicon Disco	Variant 11	11		40	41					Maligne neoplasma cervix uteri							Gynaecologische tumoren									392898							788733									822
00000543	aanname laboratoriumonderzoek	2007/09/30 09:00:00.000	Variant 11	11	Fluxicon Disco	Variant 11	11		40	41					Maligne neoplasma cervix uteri							Gynaecologische tumoren									392898							788733									822
00000543	natrium vlamfotometrisch	2007/09/30 09:00:00.000	Variant 11	11	Fluxicon Disco	Variant 11	11		40	41					Maligne neoplasma cervix uteri							Gynaecologische tumoren									392898							788733									822
00000543	bilirubine -geconjugeerd	2007/09/30 09:00:00.000	Variant 11	11	Fluxicon Disco	Variant 11	11		40	41					Maligne neoplasma cervix uteri							Gynaecologische tumoren									392898							788733									822
00000543	bilirubine - totaal	2007/09/30 09:00:00.000	Variant 11	11	Fluxicon Disco	Variant 11	11		40	41					Maligne neoplasma cervix uteri							Gynaecologische tumoren									392898							788733									822
00000543	ureum	2007/09/30 09:00:00.000	Variant 11	11	Fluxicon Disco	Variant 11	11		40	41					Maligne neoplasma cervix uteri							Gynaecologische tumoren									392898							788733									822
00000543	hemoglobine foto-elektrisch	2007/09/30 09:00:00.000	Variant 11	11	Fluxicon Disco	Variant 11	11		40	41					Maligne neoplasma cervix uteri							Gynaecologische tumoren									392898							788733									822
00000543	creatinine	2007/09/30 09:00:00.000	Variant 11	11	Fluxicon Disco	Variant 11	11		40	41					Maligne neoplasma cervix uteri							Gynaecologische tumoren									392898							788733									822
00000543	chloride	2007/09/30 09:00:00.000	Variant 11	11	Fluxicon Disco	Variant 11	11		40	41					Maligne neoplasma cervix uteri							Gynaecologische tumoren									392898							788733									822
00000543	alkalische fosfatase -kinetisch-	2007/09/30 09:00:00.000	Variant 11	11	Fluxicon Disco	Variant 11	11		40	41					Maligne neoplasma cervix uteri							Gynaecologische tumoren									392898							788733									822
00000543	natrium vlamfotometrisch	2007/09/30 09:00:00.000	Variant 11	11	Fluxicon Disco	Variant 11	11		40	41					Maligne neoplasma cervix uteri							Gynaecologische tumoren									392898							788733									822
00000543	kalium potentiometrisch	2007/09/30 09:00:00.000	Variant 11	11	Fluxicon Disco	Variant 11	11		40	41					Maligne neoplasma cervix uteri							Gynaecologische tumoren									392898							788733									822
00000543	sgot - asat kinetisch	2007/09/30 09:00:00.000	Variant 11	11	Fluxicon Disco	Variant 11	11		40	41					Maligne neoplasma cervix uteri							Gynaecologische tumoren									392898							788733									822
00000543	sgpt - alat kinetisch	2007/09/30 09:00:00.000	Variant 11	11	Fluxicon Disco	Variant 11	11		40	41					Maligne neoplasma cervix uteri							Gynaecologische tumoren									392898							788733									822
00000543	melkzuurdehydrogenase -ldh- kinetisch	2007/09/30 09:00:00.000	Variant 11	11	Fluxicon Disco	Variant 11	11		40	41					Maligne neoplasma cervix uteri							Gynaecologische tumoren									392898							788733									822
00000543	differentiele telling automatisch	2007/09/30 09:00:00.000	Variant 11	11	Fluxicon Disco	Variant 11	11		40	41					Maligne neoplasma cervix uteri							Gynaecologische tumoren									392898							788733									822
[truncated: 13,544 more rows]
[truncated: 51 more columns]
