# Supplementary material for: Privacy-Preserving Process Mining in Healthcare
Source: Int J Environ Res Public Health. 2020 Mar 2;17(5):1612. doi: 10.3390/ijerph17051612 (PMC7084661; doi:10.3390/ijerph17051612)
Supplement: Supplementary file 1 [file ijerph-17-01612-s001.zip › Anonymisation_code_and_data/Code/Hospital Billing - Event Log.csv]

Case ID	Activity	Resource	Complete Timestamp	Variant	Variant index	actOrange	actRed	blocked	caseType	closeCode	diagnosis	flagA	flagB	flagC	flagD	isCancelled	isClosed	lifecycle:transition	msgCode	msgCount	msgType	speciality	state	version
A	NEW	ResA	2012/12/17 04:33:10.000	Variant 3	3			false	A		A	false	false		true	false	true	complete				A	In progress
A	FIN		2013/12/16 04:00:37.000	Variant 3	3					A								complete					Closed
A	RELEASE		2013/12/16 12:53:38.000	Variant 3	3													complete					Released
A	CODE OK		2013/12/17 21:56:29.000	Variant 3	3	false	false							false				complete		0				A
A	BILLED	ResB	2013/12/19 12:44:31.000	Variant 3	3													complete					Billed
B	NEW	ResA	2012/12/17 04:33:50.000	Variant 4	4			false	A		B	false	false		false	false	false	complete				A	In progress
B	DELETE	ResC	2013/10/19 20:37:05.000	Variant 4	4											true		complete					In progress
C	NEW	ResA	2013/01/14 06:04:24.000	Variant 130	130			false	A		C	false	false		true	false	true	complete				B	In progress
C	FIN		2013/04/18 03:59:43.000	Variant 130	130					B								complete					Closed
C	RELEASE		2013/04/18 10:30:35.000	Variant 130	130													complete					Released
C	CODE OK		2013/04/21 09:55:12.000	Variant 130	130	false	false							false				complete		0				B
C	REOPEN	ResD	2013/05/01 22:41:32.000	Variant 130	130													complete					In progress
C	CHANGE DIAGN		2013/05/01 22:41:54.000	Variant 130	130						D							complete					In progress
C	FIN	ResA	2013/05/03 04:33:39.000	Variant 130	130													complete					Closed
C	RELEASE		2013/05/03 12:03:17.000	Variant 130	130													complete					Released
C	CODE OK		2013/05/03 13:21:24.000	Variant 130	130													complete
C	BILLED	ResB	2013/05/23 15:32:15.000	Variant 130	130													complete					Billed
D	NEW	ResA	2013/01/17 06:05:37.000	Variant 3	3			false	A		E	false	false		true	false	true	complete				B	In progress
D	FIN		2014/01/16 05:15:25.000	Variant 3	3					A								complete					Closed
D	RELEASE		2014/01/16 12:50:37.000	Variant 3	3													complete					Released
D	CODE OK		2014/01/22 12:54:27.000	Variant 3	3	false	false							false				complete		0				A
D	BILLED	ResB	2014/02/10 06:56:28.000	Variant 3	3													complete					Billed
E	NEW	ResE	2013/01/18 18:07:53.000	Variant 1	1			false	B			false	false		true	false	true	complete				C	In progress
E	CHANGE DIAGN		2013/01/18 18:08:04.000	Variant 1	1						F							complete					In progress
E	FIN	ResA	2013/04/22 04:50:27.000	Variant 1	1					C								complete					Closed
E	RELEASE		2013/04/22 10:41:46.000	Variant 1	1													complete					Released
E	CODE OK		2013/04/24 10:35:19.000	Variant 1	1	false	false							false				complete		0				B
E	BILLED	ResB	2013/05/21 17:50:35.000	Variant 1	1													complete					Billed
F	NEW	ResF	2013/01/10 17:41:37.000	Variant 1	1			false	B			false	false		true	false	true	complete				D	In progress
F	CHANGE DIAGN	ResG	2013/01/26 17:31:57.000	Variant 1	1						G							complete					In progress
F	FIN	ResA	2013/03/13 05:12:03.000	Variant 1	1					B								complete					Closed
F	RELEASE		2013/03/13 08:34:59.000	Variant 1	1													complete					Released
F	CODE OK		2013/03/15 12:27:41.000	Variant 1	1	false	false							false				complete		0				C
F	BILLED	ResB	2013/08/05 06:46:17.000	Variant 1	1													complete					Billed
G	NEW	ResC	2012/12/18 18:07:50.000	Variant 1	1			false	B			false	false		true	false	true	complete				A	In progress
G	CHANGE DIAGN		2012/12/18 18:08:40.000	Variant 1	1						H							complete					In progress
G	FIN	ResA	2013/02/10 04:24:43.000	Variant 1	1					B								complete					Closed
G	RELEASE		2013/02/10 10:16:23.000	Variant 1	1													complete					Released
G	CODE OK		2013/02/13 10:45:46.000	Variant 1	1	false	true							true				complete		0				C
G	BILLED	ResB	2013/07/13 06:16:45.000	Variant 1	1													complete					Billed
H	NEW	ResH	2013/01/22 18:35:15.000	Variant 1	1			false	B			false	false		true	false	true	complete				D	In progress
H	CHANGE DIAGN		2013/01/22 18:35:34.000	Variant 1	1						I							complete					In progress
H	FIN	ResA	2013/04/24 04:00:40.000	Variant 1	1					C								complete					Closed
H	RELEASE		2013/04/24 08:24:39.000	Variant 1	1													complete					Released
H	CODE OK		2013/04/28 09:44:04.000	Variant 1	1	false	false							false				complete		0				B
H	BILLED	ResB	2013/08/04 03:03:37.000	Variant 1	1													complete					Billed
I	NEW	ResI	2012/12/24 16:34:33.000	Variant 6	6			false	B			false	false		true	false	true	complete				E	In progress
I	CHANGE DIAGN	ResJ	2012/12/25 00:43:37.000	Variant 6	6						J							complete					In progress
I	CHANGE DIAGN	ResK	2012/12/30 06:05:06.000	Variant 6	6						K							complete					In progress
I	FIN	ResL	2012/12/31 00:26:29.000	Variant 6	6					D								complete					Closed
I	RELEASE	ResA	2012/12/31 15:31:16.000	Variant 6	6													complete					Released
I	CODE OK		2013/01/06 14:29:27.000	Variant 6	6	false	false							false				complete		0				C
I	BILLED	ResB	2013/04/04 07:34:05.000	Variant 6	6													complete					Billed
J	NEW	ResM	2012/12/20 18:05:53.000	Variant 1	1			false	A		L	false	false		true	false	true	complete				F	In progress
J	CHANGE DIAGN		2012/12/20 18:06:10.000	Variant 1	1						M							complete					In progress
J	FIN	ResA	2013/02/05 06:22:49.000	Variant 1	1					E								complete					Closed
J	RELEASE		2013/02/05 08:34:40.000	Variant 1	1													complete					Released
J	CODE OK		2013/02/08 11:13:28.000	Variant 1	1	false	false							false				complete		0				C
J	BILLED	ResB	2013/03/10 13:22:05.000	Variant 1	1													complete					Billed
K	NEW	ResN	2012/12/18 18:10:30.000	Variant 1	1			false	B			false	false		true	false	true	complete				G	In progress
K	CHANGE DIAGN	ResO	2013/01/22 22:19:14.000	Variant 1	1						N							complete					In progress
K	FIN	ResA	2013/02/06 06:50:32.000	Variant 1	1					E								complete					Closed
K	RELEASE		2013/02/06 10:17:12.000	Variant 1	1													complete					Released
K	CODE OK		2013/02/13 10:36:38.000	Variant 1	1	false	false							false				complete		0				C
K	BILLED	ResB	2013/06/30 03:23:16.000	Variant 1	1													complete					Billed
L	NEW	ResP	2012/12/23 19:33:42.000	Variant 4	4			false	B			false	false		false	false	false	complete				F	In progress
L	DELETE		2012/12/23 19:34:04.000	Variant 4	4											true		complete					In progress
M	NEW	ResP	2012/12/25 19:36:18.000	Variant 1	1			false	B			false	false		true	false	true	complete				F	In progress
M	CHANGE DIAGN		2012/12/25 19:36:33.000	Variant 1	1						O							complete					In progress
M	FIN	ResA	2013/03/07 06:24:00.000	Variant 1	1					C								complete					Closed
M	RELEASE		2013/03/07 08:59:46.000	Variant 1	1													complete					Released
M	CODE OK		2013/03/12 10:47:19.000	Variant 1	1	false	false							false				complete		0				C
M	BILLED	ResB	2013/04/12 18:52:53.000	Variant 1	1													complete					Billed
N	NEW	ResQ	2013/01/14 22:48:44.000	Variant 3	3			false	B			false	false		true	false	true	complete				E	In progress
N	FIN		2013/01/14 22:49:04.000	Variant 3	3					D	P							complete					Closed
N	RELEASE	ResA	2013/01/22 13:43:06.000	Variant 3	3													complete					Released
N	CODE OK		2013/01/24 21:39:46.000	Variant 3	3	false	false							false				complete		0				C
N	BILLED	ResB	2013/02/01 02:44:07.000	Variant 3	3													complete					Billed
O	NEW	ResR	2012/12/22 23:05:36.000	Variant 1	1			false	B			false	false		true	false	true	complete				H	In progress
O	CHANGE DIAGN		2012/12/22 23:05:53.000	Variant 1	1						Q							complete					In progress
O	FIN	ResA	2013/03/26 05:41:56.000	Variant 1	1					C								complete					Closed
O	RELEASE		2013/03/26 10:37:37.000	Variant 1	1													complete					Released
O	CODE OK		2013/03/28 10:27:27.000	Variant 1	1	false	false							false				complete		0				B
O	BILLED	ResB	2013/07/17 06:36:25.000	Variant 1	1													complete					Billed
P	NEW	ResS	2012/12/19 23:17:09.000	Variant 1	1			false	B			false	false		true	false	true	complete				B	In progress
P	CHANGE DIAGN		2012/12/19 23:17:20.000	Variant 1	1						R							complete					In progress
P	FIN	ResA	2013/03/23 04:00:22.000	Variant 1	1					C								complete					Closed
P	RELEASE		2013/03/23 10:30:35.000	Variant 1	1													complete					Released
P	CODE OK		2013/03/25 10:19:18.000	Variant 1	1	false	false							false				complete		0				B
P	BILLED	ResB	2013/07/01 02:54:18.000	Variant 1	1													complete					Billed
Q	NEW	ResT	2013/01/15 18:56:13.000	Variant 13	13			false	B			false	false		true	false	true	complete				F	In progress
Q	CHANGE DIAGN		2013/01/15 18:58:05.000	Variant 13	13						M							complete					In progress
Q	FIN	ResA	2013/03/03 06:23:14.000	Variant 13	13					E								complete					Closed
Q	RELEASE		2013/04/18 12:09:40.000	Variant 13	13													complete					Released
Q	CODE OK		2013/04/18 13:08:29.000	Variant 13	13	false	false							false				complete		0				B
Q	BILLED		2013/12/13 17:49:12.000	Variant 13	13													complete					Billed
Q	STORNO	ResU	2014/03/20 23:12:31.000	Variant 13	13													complete					Invoice rejected
Q	REJECT		2014/03/23 17:57:59.000	Variant 13	13													complete					Billable
Q	BILLED	ResA	2014/04/27 22:28:31.000	Variant 13	13													complete					Billed
R	NEW	ResV	2012/12/13 20:12:05.000	Variant 1	1			false	A		S	false	false		true	false	true	complete				I	In progress
R	CHANGE DIAGN	ResW	2013/01/04 23:37:26.000	Variant 1	1						T							complete					In progress
R	FIN	ResA	2013/03/07 09:17:04.000	Variant 1	1					F								complete					Closed
R	RELEASE		2013/03/07 11:06:54.000	Variant 1	1													complete					Released
R	CODE OK		2013/03/09 09:39:26.000	Variant 1	1	false	false							false				complete		0				B
R	BILLED	ResB	2013/03/31 17:54:25.000	Variant 1	1													complete					Billed
S	NEW	ResX	2013/01/14 18:43:07.000	Variant 1	1			false	B			false	false		true	false	true	complete				J	In progress
S	CHANGE DIAGN	ResY	2013/03/02 20:42:12.000	Variant 1	1						U							complete					In progress
S	FIN	ResA	2013/04/14 07:04:16.000	Variant 1	1					C								complete					Closed
S	RELEASE		2013/04/14 08:00:08.000	Variant 1	1													complete					Released
S	CODE OK		2013/04/20 10:41:14.000	Variant 1	1	false	false							false				complete		0				B
S	BILLED	ResB	2013/05/17 17:42:00.000	Variant 1	1													complete					Billed
T	NEW	ResZ	2013/01/10 19:22:22.000	Variant 26	26			false	B			false	false		true	false	true	complete				F	In progress
T	CHANGE DIAGN		2013/01/10 19:22:36.000	Variant 26	26						V							complete					In progress
T	CHANGE DIAGN	ResAA	2013/03/30 23:54:04.000	Variant 26	26						W							complete					In progress
T	CHANGE DIAGN		2013/03/31 00:02:58.000	Variant 26	26						V							complete					In progress
T	FIN	ResA	2013/04/12 05:23:52.000	Variant 26	26					C								complete					Closed
T	RELEASE		2013/04/12 08:33:13.000	Variant 26	26													complete					Released
T	CODE OK		2013/04/16 09:51:55.000	Variant 26	26	false	false							false				complete		0				B
T	BILLED	ResB	2013/07/23 03:08:25.000	Variant 26	26													complete					Billed
U	NEW	ResBA	2013/01/13 21:47:26.000	Variant 2	2			false	C			false	false		false	false	true	complete				K	In progress
V	NEW	ResBA	2012/12/20 21:58:01.000	Variant 2	2			false	C			false	false		false	false	true	complete				K	In progress
W	NEW	ResCA	2013/01/14 19:23:34.000	Variant 1	1			false	B			false	false		true	false	true	complete				E	In progress
W	CHANGE DIAGN	ResI	2013/01/14 19:29:06.000	Variant 1	1						X							complete					In progress
W	FIN	ResA	2013/06/06 06:00:52.000	Variant 1	1					C								complete					Closed
W	RELEASE		2013/06/06 08:29:33.000	Variant 1	1													complete					Released
W	CODE OK		2013/06/06 08:55:39.000	Variant 1	1	false	false							false				complete		0				B
W	BILLED	ResB	2013/06/09 11:33:46.000	Variant 1	1													complete					Billed
X	NEW	ResCA	2012/12/23 19:23:58.000	Variant 7	7			false	B			false	false		true	false	false	complete				E	In progress
X	CHANGE DIAGN	ResI	2012/12/23 19:27:51.000	Variant 7	7						Y							complete					In progress
X	DELETE	ResDA	2012/12/24 23:47:13.000	Variant 7	7						Z					true		complete					In progress
Y	NEW	ResCA	2013/01/14 19:24:24.000	Variant 1	1			false	B			false	false		true	false	true	complete				L	In progress
Y	CHANGE DIAGN	ResEA	2013/01/14 21:15:30.000	Variant 1	1						AA							complete					In progress
Y	FIN	ResA	2013/04/16 04:38:47.000	Variant 1	1					C								complete					Closed
Y	RELEASE		2013/04/16 06:24:20.000	Variant 1	1													complete					Released
Y	CODE OK		2013/04/20 10:59:18.000	Variant 1	1	false	false							false				complete		0				B
Y	BILLED	ResB	2013/07/28 03:25:07.000	Variant 1	1													complete					Billed
Z	NEW	ResCA	2013/01/16 23:57:56.000	Variant 9	9			false	B			false	false		true	false	true	complete				L	In progress
Z	CHANGE DIAGN	ResFA	2013/01/17 03:10:14.000	Variant 9	9						BA							complete					In progress
Z	FIN	ResA	2013/04/18 04:38:48.000	Variant 9	9					C								complete					Closed
Z	RELEASE		2013/04/18 06:24:20.000	Variant 9	9													complete					Released
Z	CODE OK		2013/04/22 10:59:19.000	Variant 9	9	false	false							false				complete		0				B
Z	REOPEN	ResGA	2013/04/24 18:54:27.000	Variant 9	9													complete					In progress
Z	FIN		2013/04/24 18:54:36.000	Variant 9	9					B								complete					Closed
Z	RELEASE		2013/04/24 18:54:38.000	Variant 9	9													complete					Released
Z	CODE OK		2013/04/24 18:54:43.000	Variant 9	9													complete
Z	BILLED	ResA	2013/12/13 19:16:57.000	Variant 9	9													complete					Billed
AA	NEW	ResHA	2012/12/26 17:50:18.000	Variant 1	1			false	B			false	false		true	false	true	complete				L	In progress
AA	CHANGE DIAGN		2012/12/26 17:50:59.000	Variant 1	1						CA							complete					In progress
AA	FIN	ResA	2013/02/15 06:06:33.000	Variant 1	1					B								complete					Closed
AA	RELEASE		2013/02/15 07:12:10.000	Variant 1	1													complete					Released
AA	CODE OK		2013/02/18 10:44:10.000	Variant 1	1	false	false							false				complete		0				C
AA	BILLED	ResB	2013/07/08 03:21:27.000	Variant 1	1													complete					Billed
BA	NEW	ResA	2013/01/17 12:04:43.000	Variant 3	3			false	A		DA	false	false		true	false	true	complete				M	In progress
BA	FIN		2013/03/22 10:24:08.000	Variant 3	3					G								complete					Closed
BA	RELEASE		2013/03/22 12:04:59.000	Variant 3	3													complete					Released
BA	CODE OK		2013/03/27 12:47:59.000	Variant 3	3	false	false							false				complete		0				C
BA	BILLED	ResB	2013/05/21 17:20:27.000	Variant 3	3													complete					Billed
CA	NEW	ResA	2012/12/14 12:34:01.000	Variant 3	3			false	A		EA	false	false		true	false	true	complete				M	In progress
CA	FIN		2012/12/18 13:21:06.000	Variant 3	3					G								complete					Closed
CA	RELEASE		2012/12/18 15:05:03.000	Variant 3	3													complete					Released
CA	CODE OK		2012/12/26 00:10:06.000	Variant 3	3	false	false							false				complete		0				C
CA	BILLED	ResIA	2013/01/25 21:18:18.000	Variant 3	3													complete					Billed
DA	NEW	ResA	2012/12/14 13:17:07.000	Variant 3	3			false	A		FA	false	false		true	false	true	complete				M	In progress
DA	FIN		2013/03/18 11:33:01.000	Variant 3	3					G								complete					Closed
DA	RELEASE		2013/03/18 12:14:01.000	Variant 3	3													complete					Released
DA	CODE OK		2013/03/22 09:44:32.000	Variant 3	3	false	false							false				complete		0				B
DA	BILLED	ResB	2013/06/27 02:30:48.000	Variant 3	3													complete					Billed
EA	NEW	ResA	2012/12/16 13:34:10.000	Variant 3	3			false	A		FA	false	false		true	false	true	complete				M	In progress
EA	FIN		2012/12/20 14:26:24.000	Variant 3	3					G								complete					Closed
EA	RELEASE		2012/12/31 18:56:11.000	Variant 3	3													complete					Released
EA	CODE OK		2012/12/31 20:16:43.000	Variant 3	3	false	false							false				complete		0				C
EA	BILLED	ResIA	2013/01/27 21:18:02.000	Variant 3	3													complete					Billed
FA	NEW	ResA	2012/12/15 13:42:51.000	Variant 3	3			false	A		GA	false	false		true	false	true	complete				M	In progress
FA	FIN		2013/01/04 13:40:33.000	Variant 3	3					G								complete					Closed
FA	RELEASE		2013/01/04 13:52:25.000	Variant 3	3													complete					Released
FA	CODE OK		2013/01/07 21:00:49.000	Variant 3	3	false	false							false				complete		0				C
FA	BILLED	ResU	2013/01/09 19:51:02.000	Variant 3	3													complete					Billed
GA	NEW	ResJA	2013/01/14 03:01:35.000	Variant 3	3			false	A		HA	false	false		true	false	true	complete				J	In progress
GA	FIN	ResA	2014/01/14 09:23:21.000	Variant 3	3					A								complete					Closed
GA	RELEASE		2014/01/14 12:07:30.000	Variant 3	3													complete					Released
GA	CODE OK		2014/01/14 22:01:50.000	Variant 3	3	false	false							false				complete		0				A
GA	BILLED	ResB	2014/01/16 09:06:54.000	Variant 3	3													complete					Billed
HA	NEW	ResJA	2012/12/23 03:02:02.000	Variant 3	3			false	A		IA	false	false		true	false	true	complete				M	In progress
HA	FIN	ResA	2013/12/23 20:14:12.000	Variant 3	3					A								complete					Closed
HA	RELEASE		2013/12/23 20:18:32.000	Variant 3	3													complete					Released
HA	CODE OK		2013/12/23 21:16:27.000	Variant 3	3	false	false							false				complete		0				A
HA	BILLED	ResB	2013/12/25 08:38:10.000	Variant 3	3													complete					Billed
IA	NEW	ResKA	2013/01/19 14:21:35.000	Variant 1	1			false	B			false	false		true	false	true	complete				L	In progress
IA	CHANGE DIAGN		2013/01/19 14:21:53.000	Variant 1	1						JA							complete					In progress
IA	FIN	ResA	2013/04/21 04:39:15.000	Variant 1	1					C								complete					Closed
IA	RELEASE		2013/04/21 06:24:21.000	Variant 1	1													complete					Released
IA	CODE OK		2013/04/25 10:59:21.000	Variant 1	1	false	false							false				complete		0				B
IA	BILLED		2013/12/19 20:16:48.000	Variant 1	1													complete					Billed
JA	NEW	ResLA	2013/01/14 22:36:45.000	Variant 1	1			false	B			false	false		true	false	true	complete				L	In progress
JA	CHANGE DIAGN	ResMA	2013/01/15 17:11:20.000	Variant 1	1						KA							complete					In progress
JA	FIN	ResA	2013/04/16 04:39:16.000	Variant 1	1					C								complete					Closed
JA	RELEASE		2013/04/16 06:24:21.000	Variant 1	1													complete					Released
JA	CODE OK		2013/04/20 10:59:23.000	Variant 1	1	false	false							false				complete		0				B
JA	BILLED	ResB	2013/08/10 06:57:43.000	Variant 1	1													complete					Billed
KA	NEW	ResNA	2013/01/19 04:30:30.000	Variant 4	4			false	B			false	false		false	false	false	complete				M	In progress
KA	DELETE		2013/01/19 07:46:34.000	Variant 4	4											true		complete					In progress
LA	NEW	ResNA	2012/12/21 05:00:58.000	Variant 1	1			false	B			false	false		true	false	true	complete				L	In progress
LA	CHANGE DIAGN	ResOA	2012/12/21 05:22:11.000	Variant 1	1						LA							complete					In progress
LA	FIN	ResA	2013/02/10 06:06:59.000	Variant 1	1					E								complete					Closed
LA	RELEASE		2013/02/10 07:12:10.000	Variant 1	1													complete					Released
LA	CODE OK		2013/02/16 09:50:53.000	Variant 1	1	false	false							false				complete		0				C
LA	BILLED	ResB	2013/07/03 03:25:29.000	Variant 1	1													complete					Billed
MA	NEW	ResJA	2013/01/17 03:02:58.000	Variant 3	3			false	A		MA	false	false		true	false	true	complete				J	In progress
MA	FIN	ResA	2014/01/17 09:23:40.000	Variant 3	3					A								complete					Closed
MA	RELEASE		2014/01/17 12:07:33.000	Variant 3	3													complete					Released
MA	CODE OK		2014/01/17 22:02:32.000	Variant 3	3	false	false							false				complete		0				A
MA	BILLED	ResB	2014/01/19 08:50:28.000	Variant 3	3													complete					Billed
NA	NEW	ResJA	2012/12/15 07:52:38.000	Variant 2	2			false	C			false	false		false	false	true	complete				K	In progress
OA	NEW	ResA	2013/01/13 06:05:57.000	Variant 3	3			false	A		NA	false	false		true	false	true	complete				B	In progress
OA	FIN		2014/01/17 05:22:14.000	Variant 3	3					A								complete					Closed
OA	RELEASE		2014/01/17 12:51:27.000	Variant 3	3													complete					Released
OA	CODE OK		2014/01/19 20:05:48.000	Variant 3	3	false	false							false				complete		0				A
OA	BILLED	ResB	2014/02/20 13:48:46.000	Variant 3	3													complete					Billed
PA	NEW	ResA	2013/01/15 06:06:01.000	Variant 4	4			false	A		OA	false	false		false	false	false	complete				B	In progress
PA	DELETE	ResPA	2013/01/21 20:13:33.000	Variant 4	4											true		complete					In progress
QA	NEW	ResA	2013/01/17 06:16:22.000	Variant 3	3			false	A		PA	false	false		true	false	true	complete				B	In progress
QA	FIN		2013/09/08 04:13:41.000	Variant 3	3					B								complete					Closed
QA	RELEASE		2013/09/08 11:29:33.000	Variant 3	3													complete					Released
QA	CODE OK		2013/09/12 16:12:05.000	Variant 3	3	false	false							false				complete		0				D
QA	BILLED		2013/12/16 20:03:27.000	Variant 3	3													complete					Billed
RA	NEW	ResA	2013/01/18 06:17:34.000	Variant 3	3			false	A		PA	false	false		true	false	true	complete				B	In progress
RA	FIN		2014/01/22 05:22:17.000	Variant 3	3					A								complete					Closed
RA	RELEASE		2014/01/22 12:51:28.000	Variant 3	3													complete					Released
RA	CODE OK		2014/01/24 20:05:51.000	Variant 3	3	false	false							false				complete		0				A
RA	BILLED	ResB	2014/02/25 14:08:34.000	Variant 3	3													complete					Billed
SA	NEW	ResA	2012/12/24 06:24:03.000	Variant 3	3			false	A		PA	false	false		true	false	true	complete				B	In progress
SA	FIN		2013/12/23 05:15:35.000	Variant 3	3					A								complete					Closed
SA	RELEASE		2013/12/23 12:50:40.000	Variant 3	3													complete					Released
SA	CODE OK		2013/12/29 12:54:30.000	Variant 3	3	false	false							false				complete		0				A
SA	BILLED	ResB	2014/01/17 06:54:48.000	Variant 3	3													complete					Billed
TA	NEW	ResA	2013/01/18 07:15:47.000	Variant 3	3			false	A		QA	false	false		true	false	true	complete				C	In progress
TA	FIN		2014/01/17 06:19:41.000	Variant 3	3					A								complete					Closed
TA	RELEASE		2014/01/17 12:55:04.000	Variant 3	3													complete					Released
TA	CODE OK		2014/01/18 22:02:44.000	Variant 3	3	false	false							false				complete		0				A
TA	BILLED	ResB	2014/01/27 11:57:31.000	Variant 3	3													complete					Billed
UA	NEW	ResA	2013/01/10 07:15:52.000	Variant 3	3			false	A		RA	false	false		true	false	true	complete				C	In progress
UA	FIN		2013/03/05 05:47:24.000	Variant 3	3					B								complete					Closed
UA	RELEASE		2013/03/05 10:17:18.000	Variant 3	3													complete					Released
UA	CODE OK		2013/03/08 10:50:31.000	Variant 3	3	false	false							false				complete		0				C
UA	BILLED	ResB	2013/03/24 08:05:08.000	Variant 3	3													complete					Billed
VA	NEW	ResA	2013/01/18 07:16:02.000	Variant 3	3			false	A		SA	false	false		true	false	true	complete				C	In progress
VA	FIN		2013/03/13 05:47:27.000	Variant 3	3					E								complete					Closed
VA	RELEASE		2013/03/13 10:17:18.000	Variant 3	3													complete					Released
VA	CODE OK		2013/03/17 13:08:54.000	Variant 3	3	false	false							false				complete		0				C
VA	BILLED	ResB	2013/04/01 08:03:05.000	Variant 3	3													complete					Billed
WA	NEW	ResA	2012/12/15 08:34:00.000	Variant 3	3			false	A		TA	false	false		true	false	true	complete				H	In progress
WA	FIN		2013/12/14 07:37:55.000	Variant 3	3					A								complete					Closed
WA	RELEASE		2013/12/14 12:52:59.000	Variant 3	3													complete					Released
WA	CODE OK		2013/12/15 22:03:03.000	Variant 3	3	false	false							false				complete		0				A
WA	BILLED	ResB	2013/12/17 12:34:26.000	Variant 3	3													complete					Billed
XA	NEW	ResA	2012/12/14 08:35:24.000	Variant 3	3			false	A		UA	false	false		true	false	true	complete				H	In progress
XA	FIN		2013/12/18 07:46:20.000	Variant 3	3					A								complete					Closed
XA	RELEASE		2013/12/18 12:53:26.000	Variant 3	3													complete					Released
XA	CODE OK		2013/12/20 20:11:07.000	Variant 3	3	false	false							false				complete		0				A
XA	BILLED	ResB	2014/01/21 13:47:40.000	Variant 3	3													complete					Billed
YA	NEW	ResA	2013/01/17 08:35:41.000	Variant 3	3			false	A		VA	false	false		true	false	true	complete				H	In progress
YA	FIN		2014/01/21 07:46:21.000	Variant 3	3					A								complete					Closed
YA	RELEASE		2014/01/21 12:53:26.000	Variant 3	3													complete					Released
YA	CODE OK		2014/01/23 20:11:08.000	Variant 3	3	false	false							false				complete		0				A
YA	BILLED	ResB	2014/04/28 05:08:39.000	Variant 3	3													complete					Billed
ZA	NEW	ResA	2012/12/22 08:56:35.000	Variant 3	3			false	A		WA	false	false		true	false	true	complete				H	In progress
ZA	FIN		2013/12/21 07:38:17.000	Variant 3	3					A								complete					Closed
ZA	RELEASE		2013/12/21 12:53:00.000	Variant 3	3													complete					Released
ZA	CODE OK		2013/12/22 22:03:06.000	Variant 3	3	false	false							false				complete		0				A
ZA	BILLED	ResB	2013/12/24 12:50:52.000	Variant 3	3													complete					Billed
AB	NEW	ResA	2012/12/15 11:23:20.000	Variant 3	3			false	A		T	false	false		true	false	true	complete				I	In progress
AB	FIN		2013/12/14 09:00:24.000	Variant 3	3					A								complete					Closed
AB	RELEASE		2013/12/14 12:55:52.000	Variant 3	3													complete					Released
AB	CODE OK		2013/12/15 22:03:13.000	Variant 3	3	false	false							false				complete		0				A
AB	BILLED	ResB	2013/12/17 12:44:12.000	Variant 3	3													complete					Billed
BB	NEW	ResA	2012/12/26 12:12:57.000	Variant 43	43			false	A		XA	false	false		true	false	true	complete				N	In progress
BB	FIN		2013/12/30 11:40:13.000	Variant 43	43					A								complete					Closed
BB	RELEASE		2013/12/30 12:39:11.000	Variant 43	43													complete					Released
BB	CODE NOK		2014/01/03 13:38:20.000	Variant 43	43	false	false							false				complete	A	1	W			A
BB	DELETE	ResQA	2014/01/03 16:55:07.000	Variant 43	43											true		complete					Released
CB	NEW	ResA	2013/01/14 12:13:20.000	Variant 3	3			false	A		YA	false	false		true	false	true	complete				N	In progress
CB	FIN		2014/01/13 11:45:04.000	Variant 3	3					A								complete					Closed
CB	RELEASE		2014/01/13 12:37:01.000	Variant 3	3													complete					Released
CB	CODE OK		2014/01/14 22:03:14.000	Variant 3	3	false	false							false				complete		0				A
CB	BILLED	ResB	2014/01/16 12:32:03.000	Variant 3	3													complete					Billed
DB	NEW	ResA	2013/01/22 12:14:18.000	Variant 3	3			false	A		ZA	false	false		true	false	true	complete				N	In progress
DB	FIN		2013/05/01 09:09:27.000	Variant 3	3					B								complete					Closed
DB	RELEASE		2013/05/01 09:54:56.000	Variant 3	3													complete					Released
DB	CODE OK		2013/05/06 10:26:41.000	Variant 3	3	false	false							false				complete		0				B
DB	BILLED	ResB	2013/09/20 17:56:03.000	Variant 3	3													complete					Billed
EB	NEW	ResA	2013/01/10 12:14:22.000	Variant 3	3			false	A		AB	false	false		true	false	true	complete				N	In progress
EB	FIN		2014/01/14 11:40:15.000	Variant 3	3					A								complete					Closed
EB	RELEASE		2014/01/14 12:39:11.000	Variant 3	3													complete					Released
EB	CODE OK		2014/01/17 14:36:34.000	Variant 3	3	false	true							true				complete		0				A
EB	BILLED	ResB	2014/02/17 13:51:17.000	Variant 3	3													complete					Billed
FB	NEW	ResA	2012/12/21 12:15:23.000	Variant 3	3			false	A		ZA	false	false		true	false	true	complete				N	In progress
FB	FIN		2013/12/20 11:45:07.000	Variant 3	3					A								complete					Closed
FB	RELEASE		2013/12/20 12:37:01.000	Variant 3	3													complete					Released
FB	CODE OK		2013/12/27 19:17:25.000	Variant 3	3	false	false							false				complete		0				A
FB	BILLED	ResB	2014/01/28 14:02:26.000	Variant 3	3													complete					Billed
GB	NEW	ResA	2012/12/17 12:15:49.000	Variant 1	1			false	A		ZA	false	false		true	false	true	complete				N	In progress
GB	CHANGE DIAGN	ResRA	2013/01/20 18:17:39.000	Variant 1	1						BB							complete					In progress
GB	FIN	ResA	2013/03/26 09:09:30.000	Variant 1	1					B								complete					Closed
GB	RELEASE		2013/03/26 09:54:56.000	Variant 1	1													complete					Released
GB	CODE OK		2013/04/01 08:56:35.000	Variant 1	1	false	false							false				complete		0				B
GB	BILLED		2013/11/15 19:42:24.000	Variant 1	1													complete					Billed
HB	NEW	ResA	2013/01/11 12:17:28.000	Variant 3	3			false	A		CB	false	false		true	false	true	complete				N	In progress
HB	FIN		2013/05/10 08:42:49.000	Variant 3	3					B								complete					Closed
HB	RELEASE		2013/05/10 09:18:23.000	Variant 3	3													complete					Released
HB	CODE OK		2013/05/17 11:58:01.000	Variant 3	3	false	true							true				complete		0				B
HB	BILLED	ResB	2013/09/09 17:58:44.000	Variant 3	3													complete					Billed
IB	NEW	ResA	2013/01/22 12:17:54.000	Variant 5	5			false	A		AB	false	false		true	false	true	complete				N	In progress
IB	FIN		2014/01/21 11:45:13.000	Variant 5	5					H								complete					Empty
JB	NEW	ResA	2013/01/12 12:27:56.000	Variant 3	3			false	A		DB	false	false		true	false	true	complete				O	In progress
JB	FIN		2014/01/11 12:09:49.000	Variant 3	3					A								complete					Closed
JB	RELEASE		2014/01/11 12:55:39.000	Variant 3	3													complete					Released
JB	CODE OK		2014/01/17 13:09:51.000	Variant 3	3	false	false							false				complete		0				A
JB	BILLED	ResB	2014/02/05 06:57:24.000	Variant 3	3													complete					Billed
KB	NEW	ResNA	2012/12/17 19:36:33.000	Variant 16	16			false	B			false	false		true	false	true	complete				H	In progress
KB	CHANGE DIAGN	ResSA	2012/12/18 02:47:42.000	Variant 16	16						EB							complete					In progress
KB	FIN	ResA	2013/03/21 05:42:12.000	Variant 16	16					C								complete					Closed
KB	RELEASE		2013/03/21 10:37:37.000	Variant 16	16													complete					Released
KB	CODE OK		2013/03/23 10:27:28.000	Variant 16	16	false	false							false				complete		0				B
KB	BILLED	ResB	2013/05/11 11:34:04.000	Variant 16	16													complete					Billed
KB	STORNO		2013/05/11 21:07:35.000	Variant 16	16													complete					Billable
KB	BILLED		2013/05/18 11:43:57.000	Variant 16	16													complete					Billed
LB	NEW	ResTA	2013/01/14 19:44:22.000	Variant 1	1			false	B			false	false		true	false	true	complete				L	In progress
LB	CHANGE DIAGN		2013/01/14 19:44:37.000	Variant 1	1						FB							complete					In progress
LB	FIN	ResA	2013/04/15 04:39:23.000	Variant 1	1					E								complete					Closed
LB	RELEASE		2013/04/15 06:24:22.000	Variant 1	1													complete					Released
LB	CODE OK		2013/04/18 11:13:14.000	Variant 1	1	false	false							false				complete		0				B
LB	BILLED	ResB	2013/05/17 17:48:53.000	Variant 1	1													complete					Billed
MB	NEW	ResTA	2013/01/18 20:10:22.000	Variant 1	1			false	B			false	false		true	false	true	complete				L	In progress
MB	CHANGE DIAGN		2013/01/18 20:10:37.000	Variant 1	1						GB							complete					In progress
MB	FIN	ResA	2013/03/05 06:36:14.000	Variant 1	1					B								complete					Closed
MB	RELEASE		2013/03/05 07:40:32.000	Variant 1	1													complete					Released
MB	CODE OK		2013/03/08 12:15:53.000	Variant 1	1	false	false							false				complete		0				C
MB	BILLED	ResB	2014/04/22 05:49:20.000	Variant 1	1													complete					Billed
NB	NEW	ResNA	2013/01/09 20:17:12.000	Variant 9	9			false	B			false	false		true	false	true	complete				E	In progress
NB	CHANGE DIAGN	ResUA	2013/01/10 01:30:17.000	Variant 9	9						HB							complete					In progress
NB	FIN	ResVA	2013/01/28 18:54:17.000	Variant 9	9					D								complete					Closed
NB	RELEASE	ResA	2013/01/29 12:54:57.000	Variant 9	9													complete					Released
NB	CODE OK		2013/02/04 10:25:50.000	Variant 9	9	false	false							false				complete		0				C
NB	REOPEN	ResWA	2013/04/12 17:52:35.000	Variant 9	9													complete					In progress
NB	FIN	ResA	2013/05/31 06:00:57.000	Variant 9	9					C								complete					Closed
NB	RELEASE		2013/05/31 08:29:33.000	Variant 9	9													complete					Released
NB	CODE OK		2013/05/31 08:55:41.000	Variant 9	9													complete						B
NB	BILLED	ResB	2013/07/22 03:25:19.000	Variant 9	9													complete					Billed
OB	NEW	ResNA	2013/01/13 20:17:44.000	Variant 1	1			false	B			false	false		true	false	true	complete				L	In progress
OB	CHANGE DIAGN	ResHA	2013/01/14 19:12:51.000	Variant 1	1						JA							complete					In progress
OB	FIN	ResA	2013/04/14 04:39:24.000	Variant 1	1					C								complete					Closed
OB	RELEASE		2013/04/14 06:24:22.000	Variant 1	1													complete					Released
OB	CODE OK		2013/04/19 09:38:50.000	Variant 1	1	false	false							false				complete		0				B
OB	BILLED	ResB	2013/07/26 03:27:39.000	Variant 1	1													complete					Billed
PB	NEW	ResNA	2012/12/13 20:18:50.000	Variant 4	4			false	B			false	false		false	false	false	complete				M	In progress
PB	DELETE		2012/12/13 23:06:26.000	Variant 4	4											true		complete					In progress
QB	NEW	ResN	2013/01/15 18:11:10.000	Variant 1	1			false	B			false	false		true	false	true	complete				L	In progress
QB	CHANGE DIAGN	ResXA	2013/01/15 18:40:05.000	Variant 1	1						JA							complete					In progress
QB	FIN	ResA	2013/04/16 04:39:25.000	Variant 1	1					C								complete					Closed
QB	RELEASE		2013/04/16 06:24:23.000	Variant 1	1													complete					Released
QB	CODE OK		2013/04/20 10:59:28.000	Variant 1	1	false	false							false				complete		0				B
QB	BILLED	ResB	2013/07/28 03:23:14.000	Variant 1	1													complete					Billed
RB	NEW	ResN	2012/12/13 19:13:18.000	Variant 65	65			false	B			false	false		true	false	true	complete				C	In progress
RB	CHANGE DIAGN	ResYA	2013/02/14 20:06:38.000	Variant 65	65						IB							complete					In progress
RB	FIN	ResA	2013/02/15 05:50:06.000	Variant 65	65					E								complete					Closed
RB	RELEASE		2013/02/15 11:42:51.000	Variant 65	65													complete					Released
RB	CODE OK		2013/02/15 13:10:11.000	Variant 65	65	false	false							false				complete		0				C
RB	RELEASE	ResIA	2013/03/07 06:40:25.000	Variant 65	65													complete					Released
RB	CODE OK		2013/03/07 07:18:02.000	Variant 65	65													complete
RB	BILLED	ResB	2013/03/12 12:30:32.000	Variant 65	65													complete					Billed
SB	NEW	ResZA	2012/12/17 19:48:34.000	Variant 1	1			false	B			false	false		true	false	true	complete				P	In progress
SB	CHANGE DIAGN	ResAB	2012/12/23 20:42:04.000	Variant 1	1						JB							complete					In progress
SB	FIN	ResA	2013/01/31 04:46:43.000	Variant 1	1					E								complete					Closed
SB	RELEASE		2013/01/31 09:02:51.000	Variant 1	1													complete					Released
SB	CODE OK		2013/02/07 10:43:08.000	Variant 1	1	false	false							false				complete		0				C
SB	BILLED	ResB	2013/06/27 21:05:42.000	Variant 1	1													complete					Billed
TB	NEW	ResN	2012/12/17 22:07:44.000	Variant 4	4			false	B			false	false		false	false	false	complete				B	In progress
TB	DELETE	ResD	2013/02/17 18:27:33.000	Variant 4	4											true		complete					In progress
UB	NEW	ResZA	2013/01/18 22:47:11.000	Variant 1	1			false	B			false	false		true	false	true	complete				P	In progress
UB	CHANGE DIAGN		2013/01/18 22:47:26.000	Variant 1	1						KB							complete					In progress
UB	FIN	ResA	2013/04/18 03:28:51.000	Variant 1	1					C								complete					Closed
UB	RELEASE		2013/04/18 07:54:39.000	Variant 1	1													complete					Released
UB	CODE OK		2013/04/23 11:31:57.000	Variant 1	1	false	false							false				complete		0				B
UB	BILLED	ResB	2013/08/13 06:57:47.000	Variant 1	1													complete					Billed
VB	NEW	ResE	2013/01/22 18:43:12.000	Variant 1	1			false	B			false	false		true	false	true	complete				C	In progress
VB	CHANGE DIAGN		2013/01/22 18:43:27.000	Variant 1	1						LB							complete					In progress
VB	FIN	ResA	2013/04/26 04:50:52.000	Variant 1	1					C								complete					Closed
VB	RELEASE		2013/04/26 10:41:47.000	Variant 1	1													complete					Released
VB	CODE OK		2013/04/28 10:35:26.000	Variant 1	1	false	false							false				complete		0				B
VB	BILLED		2013/12/21 20:00:38.000	Variant 1	1													complete					Billed
WB	NEW	ResBB	2012/12/23 20:08:14.000	Variant 3	3			false	A		A	false	false		true	false	true	complete				A	In progress
WB	FIN	ResA	2013/02/15 04:24:50.000	Variant 3	3					A								complete					Closed
WB	RELEASE		2013/02/15 10:16:23.000	Variant 3	3													complete					Released
WB	CODE OK		2013/02/18 10:45:47.000	Variant 3	3	false	false							false				complete		0				C
WB	BILLED	ResB	2013/03/06 13:23:42.000	Variant 3	3													complete					Billed
XB	NEW	ResBB	2012/12/14 20:10:22.000	Variant 1	1			false	B			false	false		true	false	true	complete				A	In progress
XB	CHANGE DIAGN		2012/12/14 20:10:34.000	Variant 1	1						T							complete					In progress
XB	FIN	ResA	2013/03/18 03:18:46.000	Variant 1	1					C								complete					Closed
XB	RELEASE		2013/03/18 10:39:32.000	Variant 1	1													complete					Released
XB	CODE OK		2013/03/20 10:31:12.000	Variant 1	1	false	false							false				complete		0				B
XB	BILLED	ResB	2013/04/16 17:43:08.000	Variant 1	1													complete					Billed
YB	NEW	ResBB	2013/01/13 20:25:14.000	Variant 1	1			false	B			false	false		true	false	true	complete				A	In progress
YB	CHANGE DIAGN		2013/01/13 20:25:28.000	Variant 1	1						H							complete					In progress
YB	FIN	ResCB	2013/04/01 22:51:30.000	Variant 1	1					B								complete					Closed
YB	RELEASE		2013/04/01 22:51:42.000	Variant 1	1													complete					Released
YB	CODE OK		2013/04/01 22:51:45.000	Variant 1	1	false	true							true				complete		0				C
YB	BILLED	ResB	2013/07/26 03:27:14.000	Variant 1	1													complete					Billed
ZB	NEW	ResBB	2012/12/21 20:30:45.000	Variant 115	115			false	B			false	false		true	false	true	complete				A	In progress
ZB	CHANGE DIAGN		2012/12/21 20:31:21.000	Variant 115	115						H							complete					In progress
ZB	FIN	ResA	2013/03/25 03:18:47.000	Variant 115	115					C								complete					Closed
ZB	RELEASE		2013/03/25 10:39:32.000	Variant 115	115													complete					Released
ZB	CODE OK		2013/03/27 10:31:13.000	Variant 115	115	false	false							false				complete		0				B
ZB	SET STATUS	ResDB	2013/03/28 15:48:16.000	Variant 115	115													complete					Unbillable
AC	NEW	ResBB	2012/12/19 21:03:22.000	Variant 69	69			false	B			false	false		true	false	true	complete				A	In progress
AC	CHANGE DIAGN		2012/12/19 21:03:34.000	Variant 69	69						MB							complete					In progress
AC	FIN	ResA	2013/03/23 03:18:47.000	Variant 69	69					C								complete					Closed
AC	RELEASE		2013/03/23 10:39:32.000	Variant 69	69													complete					Released
AC	CODE OK		2013/03/25 10:31:15.000	Variant 69	69	false	false							false				complete		0				B
AC	BILLED		2013/11/04 19:58:38.000	Variant 69	69													complete					Billed
AC	STORNO		2013/11/05 00:46:00.000	Variant 69	69													complete					Invoice rejected
AC	REJECT		2013/11/05 01:06:36.000	Variant 69	69													complete					Billable
AC	BILLED		2013/11/05 01:38:23.000	Variant 69	69													complete					Billed
AC	STORNO	ResEB	2013/11/15 22:53:23.000	Variant 69	69													complete					Invoice rejected
AC	REJECT		2013/11/15 22:53:32.000	Variant 69	69													complete					Billable
AC	BILLED	ResA	2013/11/17 20:14:44.000	Variant 69	69													complete					Billed
BC	NEW	ResFB	2012/12/21 00:15:21.000	Variant 1	1			false	B			false	false		true	false	true	complete				F	In progress
BC	CHANGE DIAGN		2012/12/21 21:22:09.000	Variant 1	1						M							complete					In progress
BC	FIN	ResA	2013/02/05 06:23:24.000	Variant 1	1					E								complete					Closed
BC	RELEASE		2013/02/05 08:34:41.000	Variant 1	1													complete					Released
BC	CODE OK		2013/02/08 11:13:30.000	Variant 1	1	false	false							false				complete		0				C
BC	BILLED	ResB	2014/03/24 05:50:40.000	Variant 1	1													complete					Billed
CC	NEW	ResBB	2012/12/18 00:39:27.000	Variant 1	1			false	B			false	false		true	false	true	complete				A	In progress
CC	CHANGE DIAGN		2012/12/18 00:39:37.000	Variant 1	1						NB							complete					In progress
CC	FIN	ResA	2013/03/21 03:18:48.000	Variant 1	1					C								complete					Closed
CC	RELEASE		2013/03/21 10:39:33.000	Variant 1	1													complete					Released
CC	CODE OK		2013/03/23 10:31:17.000	Variant 1	1	false	false							false				complete		0				B
CC	BILLED	ResB	2013/06/29 02:28:56.000	Variant 1	1													complete					Billed
DC	NEW	ResC	2013/01/12 20:16:00.000	Variant 3	3			false	A		OB	false	false		true	false	true	complete				A	In progress
DC	FIN	ResA	2013/02/15 04:32:06.000	Variant 3	3					A								complete					Closed
DC	RELEASE		2013/02/15 10:19:11.000	Variant 3	3													complete					Released
DC	CODE OK		2013/02/17 10:16:29.000	Variant 3	3	false	false							false				complete		0				C
DC	BILLED	ResU	2013/03/05 18:56:46.000	Variant 3	3													complete					Billed
EC	NEW	ResGB	2012/12/26 22:15:20.000	Variant 3	3			false	A		PB	false	false		true	false	true	complete				J	In progress
EC	FIN	ResA	2013/12/06 08:30:37.000	Variant 3	3					A								complete					Closed
EC	RELEASE		2013/12/06 10:53:34.000	Variant 3	3													complete					Released
EC	CODE OK		2013/12/11 12:27:11.000	Variant 3	3	false	false							false				complete		0				D
EC	BILLED	ResB	2013/12/14 09:29:18.000	Variant 3	3													complete					Billed
FC	NEW	ResHB	2013/01/16 23:14:16.000	Variant 1	1			false	B			false	false		true	false	true	complete				C	In progress
FC	CHANGE DIAGN		2013/01/16 23:14:32.000	Variant 1	1						QB							complete					In progress
FC	FIN	ResA	2013/04/20 04:50:55.000	Variant 1	1					C								complete					Closed
FC	RELEASE		2013/04/20 10:41:48.000	Variant 1	1													complete					Released
FC	CODE OK		2013/04/22 10:35:34.000	Variant 1	1	false	false							false				complete		0				B
FC	BILLED	ResB	2013/07/29 02:35:59.000	Variant 1	1													complete					Billed
GC	NEW	ResIB	2013/01/15 20:58:58.000	Variant 1	1			false	B			false	false		true	false	true	complete				B	In progress
GC	CHANGE DIAGN		2013/01/15 20:59:17.000	Variant 1	1						R							complete					In progress
GC	FIN	ResA	2013/04/19 04:00:31.000	Variant 1	1					C								complete					Closed
GC	RELEASE		2013/04/19 10:30:36.000	Variant 1	1													complete					Released
GC	CODE OK		2013/04/21 10:19:26.000	Variant 1	1	false	false							false				complete		0				B
GC	BILLED	ResB	2013/08/10 06:40:54.000	Variant 1	1													complete					Billed
HC	NEW	ResDA	2013/01/17 21:52:13.000	Variant 3	3			false	B			false	false		true	false	true	complete				E	In progress
HC	FIN		2013/01/17 21:52:30.000	Variant 3	3					D	RB							complete					Closed
HC	RELEASE	ResA	2013/01/20 14:47:47.000	Variant 3	3													complete					Released
HC	CODE OK		2013/01/27 21:40:06.000	Variant 3	3	false	false							false				complete		0				C
HC	BILLED	ResB	2013/02/03 07:43:52.000	Variant 3	3													complete					Billed
IC	NEW	ResDA	2012/12/24 21:52:39.000	Variant 172	172			false	A		RB	false	false		true	false	true	complete				E	In progress
IC	CHANGE END	ResK	2013/03/19 09:01:29.000	Variant 172	172													complete					In progress
IC	FIN	ResDA	2013/03/19 18:54:09.000	Variant 172	172					D								complete					Closed
IC	RELEASE	ResA	2013/03/20 07:12:39.000	Variant 172	172													complete					Released
IC	CODE OK		2013/03/24 08:11:07.000	Variant 172	172	false	false							false				complete		0				B
IC	BILLED	ResB	2013/07/06 03:27:56.000	Variant 172	172													complete					Billed
JC	NEW	ResJB	2013/01/10 22:44:05.000	Variant 1	1			false	B			false	false		true	false	true	complete				D	In progress
JC	CHANGE DIAGN		2013/01/10 22:44:21.000	Variant 1	1						SB							complete					In progress
JC	FIN	ResA	2013/04/12 04:02:32.000	Variant 1	1					C								complete					Closed
JC	RELEASE		2013/04/12 08:24:42.000	Variant 1	1													complete					Released
JC	CODE OK		2013/04/16 09:44:16.000	Variant 1	1	false	false							false				complete		0				B
JC	BILLED	ResB	2013/05/13 17:52:25.000	Variant 1	1													complete					Billed
KC	NEW	ResKB	2013/01/22 17:06:29.000	Variant 4	4			false	B			false	false		false	false	false	complete				Q	In progress
KC	DELETE	ResLB	2013/01/22 18:26:17.000	Variant 4	4											true		complete					In progress
LC	NEW	ResMB	2012/12/21 19:30:50.000	Variant 1	1			false	B			false	false		true	false	true	complete				H	In progress
LC	CHANGE DIAGN		2012/12/21 19:31:05.000	Variant 1	1						VA							complete					In progress
LC	FIN	ResA	2013/03/25 05:42:14.000	Variant 1	1					C								complete					Closed
LC	RELEASE		2013/03/25 10:37:38.000	Variant 1	1													complete					Released
LC	CODE OK		2013/03/27 10:27:31.000	Variant 1	1	false	false							false				complete		0				B
LC	BILLED	ResB	2013/07/03 02:48:30.000	Variant 1	1													complete					Billed
MC	NEW	ResNB	2013/01/20 19:49:19.000	Variant 1	1			false	B			false	false		true	false	true	complete				L	In progress
MC	CHANGE DIAGN		2013/01/20 19:50:10.000	Variant 1	1						TB							complete					In progress
MC	FIN	ResA	2013/04/11 05:41:49.000	Variant 1	1					C								complete					Closed
MC	RELEASE		2013/04/11 07:35:30.000	Variant 1	1													complete					Released
MC	CODE OK		2013/04/13 13:57:23.000	Variant 1	1	false	false							false				complete		0				C
MC	BILLED	ResB	2013/05/08 18:21:42.000	Variant 1	1													complete					Billed
NC	NEW	ResNB	2013/01/10 19:14:40.000	Variant 1	1			false	B			false	false		true	false	true	complete				L	In progress
NC	CHANGE DIAGN		2013/01/10 19:14:54.000	Variant 1	1						FB							complete					In progress
NC	FIN	ResA	2013/04/11 04:39:30.000	Variant 1	1					E								complete					Closed
NC	RELEASE		2013/04/11 06:24:24.000	Variant 1	1													complete					Released
NC	CODE OK		2013/04/13 12:56:50.000	Variant 1	1	false	false							false				complete		0				B
NC	BILLED	ResB	2013/07/23 03:12:02.000	Variant 1	1													complete					Billed
OC	NEW	ResOB	2012/12/19 19:16:27.000	Variant 3	3			false	A		UB	false	false		true	false	true	complete				E	In progress
OC	FIN	ResA	2013/12/22 07:00:13.000	Variant 3	3					A								complete					Closed
OC	RELEASE		2013/12/22 10:37:03.000	Variant 3	3													complete					Released
OC	CODE OK		2013/12/26 14:38:13.000	Variant 3	3	false	false							false				complete		0				A
OC	BILLED	ResB	2014/01/26 14:10:49.000	Variant 3	3													complete					Billed
PC	NEW	ResPB	2012/12/25 00:16:11.000	Variant 7	7			false	B			false	false		true	false	false	complete				F	In progress
PC	CHANGE DIAGN		2012/12/25 00:17:33.000	Variant 7	7						VB							complete					In progress
PC	DELETE	ResQB	2012/12/26 18:46:24.000	Variant 7	7											true		complete					In progress
QC	NEW	ResRB	2013/01/21 20:56:06.000	Variant 1	1			false	B			false	false		true	false	true	complete				C	In progress
QC	CHANGE DIAGN		2013/01/21 20:56:24.000	Variant 1	1						WB							complete					In progress
QC	FIN	ResA	2013/04/25 04:50:57.000	Variant 1	1					C								complete					Closed
QC	RELEASE		2013/04/25 10:41:48.000	Variant 1	1													complete					Released
QC	CODE OK		2013/04/27 10:35:38.000	Variant 1	1	false	false							false				complete		0				B
QC	BILLED	ResB	2013/08/03 03:09:46.000	Variant 1	1													complete					Billed
RC	NEW	ResNA	2012/12/24 21:53:11.000	Variant 9	9			false	B			false	false		true	false	true	complete				H	In progress
RC	CHANGE DIAGN	ResSA	2012/12/25 02:49:42.000	Variant 9	9						XB							complete					In progress
RC	FIN	ResA	2013/02/21 06:36:51.000	Variant 9	9					E								complete					Closed
RC	RELEASE		2013/02/21 10:23:35.000	Variant 9	9													complete					Released
RC	CODE OK		2013/02/24 10:18:07.000	Variant 9	9	false	false							false				complete		0				C
RC	REOPEN	ResSB	2013/05/05 22:10:35.000	Variant 9	9													complete					In progress
RC	FIN		2013/05/05 22:10:42.000	Variant 9	9													complete					Closed
RC	RELEASE		2013/05/05 22:10:45.000	Variant 9	9													complete					Released
RC	CODE OK		2013/05/05 22:10:50.000	Variant 9	9													complete						B
RC	BILLED	ResU	2013/05/11 13:00:30.000	Variant 9	9													complete					Billed
SC	NEW	ResNA	2012/12/24 23:07:42.000	Variant 1	1			false	B			false	false		true	false	true	complete				G	In progress
SC	CHANGE DIAGN	ResTB	2013/02/19 18:34:03.000	Variant 1	1						RA							complete					In progress
SC	FIN	ResA	2013/02/22 06:50:03.000	Variant 1	1					E								complete					Closed
SC	RELEASE		2013/02/27 09:24:34.000	Variant 1	1													complete					Released
SC	CODE OK		2013/02/27 10:56:37.000	Variant 1	1	false	false							false				complete		0				C
SC	BILLED	ResB	2013/07/19 07:00:22.000	Variant 1	1													complete					Billed
TC	NEW	ResUB	2012/12/27 00:06:08.000	Variant 1	1			false	B			false	false		true	false	true	complete				C	In progress
TC	CHANGE DIAGN		2012/12/27 00:06:45.000	Variant 1	1						YB							complete					In progress
TC	FIN	ResA	2013/03/30 04:51:02.000	Variant 1	1					C								complete					Closed
TC	RELEASE		2013/03/30 10:41:49.000	Variant 1	1													complete					Released
TC	CODE OK		2013/04/01 10:35:48.000	Variant 1	1	false	false							false				complete		0				B
TC	BILLED	ResB	2013/04/28 17:48:39.000	Variant 1	1													complete					Billed
UC	NEW	ResNA	2012/12/22 00:16:02.000	Variant 4	4			false	B			false	false		false	false	false	complete				M	In progress
UC	DELETE	ResVB	2012/12/22 02:09:18.000	Variant 4	4											true		complete					In progress
VC	NEW	ResQA	2012/12/27 17:01:05.000	Variant 3	3			false	A		ZB	false	false		true	false	true	complete				J	In progress
VC	FIN	ResA	2013/06/14 08:05:50.000	Variant 3	3					A								complete					Closed
VC	RELEASE		2013/06/14 09:32:44.000	Variant 3	3													complete					Released
VC	CODE OK		2013/06/18 02:18:25.000	Variant 3	3	false	false							false				complete		0				B
VC	BILLED	ResB	2013/07/06 17:38:45.000	Variant 3	3													complete					Billed
WC	NEW	ResT	2012/12/17 22:26:02.000	Variant 9	9			false	B			false	false		true	false	true	complete				P	In progress
WC	CHANGE DIAGN		2012/12/17 22:26:21.000	Variant 9	9						AC							complete					In progress
WC	FIN	ResA	2012/12/22 05:26:33.000	Variant 9	9					I								complete					Closed
WC	RELEASE		2012/12/22 14:08:36.000	Variant 9	9													complete					Released
WC	CODE OK		2012/12/28 00:32:21.000	Variant 9	9	false	false							false				complete		0				C
WC	REOPEN	ResWB	2013/01/06 16:48:40.000	Variant 9	9													complete					In progress
WC	FIN		2013/01/06 16:48:42.000	Variant 9	9													complete					Closed
WC	RELEASE		2013/01/06 16:48:43.000	Variant 9	9													complete					Released
WC	CODE OK		2013/01/06 16:48:46.000	Variant 9	9													complete
WC	BILLED	ResB	2013/04/26 16:03:28.000	Variant 9	9													complete					Billed
XC	NEW	ResXB	2012/12/24 23:04:32.000	Variant 53	53			false	A		Q	false	false		false	false	true	complete				G	In progress
XC	FIN	ResJA	2012/12/25 03:00:50.000	Variant 53	53					J								complete					Closed
XC	RELEASE		2012/12/25 03:00:51.000	Variant 53	53													complete					Released
XC	SET STATUS	ResSB	2013/01/08 17:27:47.000	Variant 53	53													complete					Unbillable
YC	NEW	ResPB	2012/12/21 17:30:58.000	Variant 1	1			false	B			false	false		true	false	true	complete				F	In progress
YC	CHANGE DIAGN		2012/12/21 17:31:10.000	Variant 1	1						VB							complete					In progress
YC	FIN	ResA	2013/03/22 05:24:14.000	Variant 1	1					C								complete					Closed
YC	RELEASE		2013/03/22 08:33:18.000	Variant 1	1													complete					Released
YC	CODE OK		2013/03/26 09:52:09.000	Variant 1	1	false	false							false				complete		0				B
YC	BILLED	ResB	2013/07/02 02:32:47.000	Variant 1	1													complete					Billed
ZC	NEW	ResYB	2013/01/15 17:42:04.000	Variant 26	26			false	B			false	false		true	false	true	complete				M	In progress
ZC	CHANGE DIAGN		2013/01/15 17:42:38.000	Variant 26	26						BC							complete					In progress
ZC	CHANGE DIAGN	ResZB	2013/01/23 22:03:05.000	Variant 26	26						CC							complete					In progress
ZC	CHANGE DIAGN	ResAC	2013/02/02 18:59:33.000	Variant 26	26						DC							complete					In progress
ZC	FIN	ResA	2013/02/26 05:11:17.000	Variant 26	26					F								complete					Closed
ZC	RELEASE		2013/02/26 11:51:39.000	Variant 26	26													complete					Released
ZC	CODE OK		2013/03/04 12:45:34.000	Variant 26	26	false	false							false				complete		0				C
ZC	BILLED	ResB	2013/07/27 03:26:56.000	Variant 26	26													complete					Billed
AD	NEW	ResMB	2013/01/17 19:02:11.000	Variant 1	1			false	B			false	false		true	false	true	complete				H	In progress
AD	CHANGE DIAGN		2013/01/17 19:02:28.000	Variant 1	1						EC							complete					In progress
AD	FIN	ResA	2013/04/20 05:42:19.000	Variant 1	1					C								complete					Closed
AD	RELEASE		2013/04/20 10:37:40.000	Variant 1	1													complete					Released
AD	CODE OK		2013/04/23 10:06:29.000	Variant 1	1	false	false							false				complete		0				B
AD	BILLED	ResB	2013/07/29 02:50:56.000	Variant 1	1													complete					Billed
BD	NEW	ResMB	2012/12/23 19:41:22.000	Variant 1	1			false	B			false	false		true	false	true	complete				H	In progress
BD	CHANGE DIAGN		2012/12/23 19:41:43.000	Variant 1	1						FC							complete					In progress
BD	FIN	ResA	2013/03/26 05:42:20.000	Variant 1	1					C								complete					Closed
BD	RELEASE		2013/03/26 10:37:40.000	Variant 1	1													complete					Released
BD	CODE OK		2013/03/29 10:06:30.000	Variant 1	1	false	false							false				complete		0				B
BD	BILLED	ResB	2013/07/17 06:40:32.000	Variant 1	1													complete					Billed
CD	NEW	ResBC	2012/12/18 21:09:45.000	Variant 1	1			false	B			false	false		true	false	true	complete				F	In progress
CD	CHANGE DIAGN		2012/12/18 21:10:00.000	Variant 1	1						GC							complete					In progress
CD	FIN	ResA	2013/03/19 05:24:16.000	Variant 1	1					C								complete					Closed
CD	RELEASE		2013/03/19 08:33:19.000	Variant 1	1													complete					Released
CD	CODE OK		2013/03/24 09:24:56.000	Variant 1	1	false	false							false				complete		0				B
CD	BILLED	ResB	2013/06/29 03:28:38.000	Variant 1	1													complete					Billed
DD	NEW	ResCC	2012/12/14 22:34:59.000	Variant 1	1			false	B			false	false		true	false	true	complete				L	In progress
DD	CHANGE DIAGN		2012/12/14 22:35:18.000	Variant 1	1						HC							complete					In progress
DD	FIN	ResA	2013/04/14 07:28:44.000	Variant 1	1					B								complete					Closed
DD	RELEASE		2013/04/14 09:34:52.000	Variant 1	1													complete					Released
DD	CODE OK		2013/04/18 09:29:19.000	Variant 1	1	false	false							false				complete		0				B
DD	BILLED	ResB	2013/06/26 03:23:03.000	Variant 1	1													complete					Billed
ED	NEW	ResDC	2013/01/16 18:14:14.000	Variant 1	1			false	B			false	false		true	false	true	complete				F	In progress
ED	CHANGE DIAGN	ResP	2013/03/04 23:17:22.000	Variant 1	1						IC							complete					In progress
ED	FIN	ResA	2013/04/17 05:24:21.000	Variant 1	1					C								complete					Closed
ED	RELEASE		2013/04/17 08:33:21.000	Variant 1	1													complete					Released
ED	CODE OK		2013/04/22 09:24:57.000	Variant 1	1	false	false							false				complete		0				B
ED	BILLED	ResB	2013/05/25 15:48:56.000	Variant 1	1													complete					Billed
FD	NEW	ResR	2012/12/26 23:46:36.000	Variant 6	6			false	B			false	false		true	false	true	complete				H	In progress
FD	CHANGE DIAGN		2012/12/26 23:46:52.000	Variant 6	6						JC							complete					In progress
FD	CHANGE DIAGN		2013/01/16 20:09:02.000	Variant 6	6						KC							complete					In progress
FD	FIN	ResA	2013/03/30 05:42:20.000	Variant 6	6					C								complete					Closed
FD	RELEASE		2013/03/30 10:37:41.000	Variant 6	6													complete					Released
FD	CODE OK		2013/04/01 10:27:44.000	Variant 6	6	false	false							false				complete		0				B
FD	BILLED		2013/11/24 20:09:45.000	Variant 6	6													complete					Billed
GD	NEW	ResEC	2012/12/23 23:52:25.000	Variant 15	15			false	B			false	false		true	false	true	complete				L	In progress
GD	CHANGE DIAGN		2012/12/23 23:52:45.000	Variant 15	15						LC							complete					In progress
GD	FIN	ResA	2013/02/27 05:45:08.000	Variant 15	15					C								complete					Closed
GD	RELEASE		2013/02/27 07:03:08.000	Variant 15	15													complete					Released
GD	CODE OK		2013/03/01 12:24:15.000	Variant 15	15	false	false							false				complete		0				C
GD	BILLED	ResB	2013/03/06 15:15:08.000	Variant 15	15													complete					Billed
GD	STORNO	ResGA	2014/03/29 19:57:55.000	Variant 15	15													complete					Invoice rejected
GD	REJECT		2014/03/29 19:58:20.000	Variant 15	15													complete					Rejected
GD	REOPEN		2014/03/29 19:58:30.000	Variant 15	15													complete					In progress
GD	FIN		2014/03/29 19:58:55.000	Variant 15	15													complete					Closed
GD	RELEASE		2014/03/29 19:58:56.000	Variant 15	15													complete					Released
GD	CODE OK		2014/03/29 19:58:59.000	Variant 15	15													complete						A
GD	BILLED	ResB	2014/04/23 10:49:21.000	Variant 15	15													complete					Billed
HD	NEW	ResFC	2013/01/16 23:52:22.000	Variant 1	1			false	B			false	false		true	false	true	complete				B	In progress
HD	CHANGE DIAGN		2013/01/17 19:17:55.000	Variant 1	1						G							complete					In progress
HD	FIN	ResA	2013/04/20 04:00:37.000	Variant 1	1					C								complete					Closed
HD	RELEASE		2013/04/20 10:30:37.000	Variant 1	1													complete					Released
HD	CODE OK		2013/04/22 10:19:32.000	Variant 1	1	false	false							false				complete		0				B
HD	BILLED	ResB	2013/05/19 17:53:48.000	Variant 1	1													complete					Billed
ID	NEW	ResFC	2012/12/17 23:56:45.000	Variant 1	1			false	B			false	false		true	false	true	complete				B	In progress
ID	CHANGE DIAGN		2012/12/17 23:58:55.000	Variant 1	1						D							complete					In progress
ID	FIN	ResA	2013/03/21 04:00:40.000	Variant 1	1					C								complete					Closed
ID	RELEASE		2013/03/21 10:30:38.000	Variant 1	1													complete					Released
ID	CODE OK		2013/03/23 10:19:35.000	Variant 1	1	false	false							false				complete		0				B
ID	BILLED		2013/11/15 20:12:37.000	Variant 1	1													complete					Billed
JD	NEW	ResFC	2012/12/24 01:09:06.000	Variant 1	1			false	B			false	false		true	false	true	complete				B	In progress
JD	CHANGE DIAGN		2012/12/24 01:09:24.000	Variant 1	1						E							complete					In progress
JD	FIN	ResA	2013/03/27 04:00:41.000	Variant 1	1					C								complete					Closed
JD	RELEASE		2013/03/27 10:30:38.000	Variant 1	1													complete					Released
JD	CODE OK		2013/03/29 10:19:37.000	Variant 1	1	false	false							false				complete		0				B
JD	BILLED	ResB	2013/07/05 03:25:17.000	Variant 1	1													complete					Billed
KD	NEW	ResGC	2013/01/23 01:44:07.000	Variant 1	1			false	B			false	false		true	false	true	complete				D	In progress
KD	CHANGE DIAGN		2013/01/23 01:44:21.000	Variant 1	1						MC							complete					In progress
KD	FIN	ResA	2013/04/24 04:02:32.000	Variant 1	1					C								complete					Closed
KD	RELEASE		2013/04/24 08:24:42.000	Variant 1	1													complete					Released
KD	CODE OK		2013/04/28 09:44:17.000	Variant 1	1	false	false							false				complete		0				B
KD	BILLED	ResB	2013/08/17 06:49:55.000	Variant 1	1													complete					Billed
LD	NEW	ResHC	2012/12/23 17:38:11.000	Variant 1	1			false	B			false	false		true	false	true	complete				E	In progress
LD	CHANGE DIAGN		2012/12/23 17:38:30.000	Variant 1	1						NC							complete					In progress
LD	FIN	ResA	2013/05/13 06:01:21.000	Variant 1	1					C								complete					Closed
LD	RELEASE		2013/05/13 08:29:34.000	Variant 1	1													complete					Released
LD	CODE OK		2013/05/13 08:56:16.000	Variant 1	1	false	false							false				complete		0				B
LD	BILLED	ResB	2013/07/04 02:53:37.000	Variant 1	1													complete					Billed
MD	NEW	ResIC	2012/12/15 19:27:46.000	Variant 1	1			false	B			false	false		true	false	true	complete				D	In progress
MD	CHANGE DIAGN		2012/12/15 19:28:00.000	Variant 1	1				D		OC							complete					In progress
MD	FIN	ResA	2012/12/28 13:42:53.000	Variant 1	1					K								complete					Closed
MD	RELEASE		2012/12/28 18:48:37.000	Variant 1	1													complete					Released
MD	CODE OK		2013/01/03 13:53:29.000	Variant 1	1	false	false							false				complete		0				C
MD	BILLED	ResU	2013/02/04 23:18:20.000	Variant 1	1													complete					Billed
ND	NEW	ResUB	2012/12/14 00:30:12.000	Variant 1	1			false	B			false	false		true	false	true	complete				C	In progress
ND	CHANGE DIAGN		2012/12/14 00:30:51.000	Variant 1	1						PC							complete					In progress
ND	FIN	ResA	2013/03/17 04:51:04.000	Variant 1	1					C								complete					Closed
ND	RELEASE		2013/03/17 10:41:50.000	Variant 1	1													complete					Released
ND	CODE OK		2013/03/19 10:35:52.000	Variant 1	1	false	false							false				complete		0				B
ND	BILLED	ResB	2013/06/25 03:10:08.000	Variant 1	1													complete					Billed
OD	NEW	ResF	2012/12/20 01:08:57.000	Variant 1	1			false	B			false	false		true	false	true	complete				D	In progress
OD	CHANGE DIAGN		2012/12/20 01:09:26.000	Variant 1	1						QC							complete					In progress
OD	FIN	ResA	2013/02/04 05:17:11.000	Variant 1	1					B								complete					Closed
OD	RELEASE		2013/02/04 08:28:57.000	Variant 1	1													complete					Released
OD	CODE OK		2013/02/06 12:18:58.000	Variant 1	1	true	true							true				complete		0				C
OD	BILLED	ResB	2014/03/23 05:47:07.000	Variant 1	1													complete					Billed
PD	NEW	ResJC	2012/12/27 19:56:59.000	Variant 1	1			false	B			false	false		true	false	true	complete				C	In progress
PD	CHANGE DIAGN		2012/12/27 19:57:09.000	Variant 1	1				D		RC							complete					In progress
PD	FIN	ResA	2013/01/03 08:11:37.000	Variant 1	1					K								complete					Closed
PD	RELEASE		2013/01/26 07:30:17.000	Variant 1	1													complete					Released
PD	CODE OK		2013/01/26 09:09:57.000	Variant 1	1	false	false							false				complete		0				C
PD	BILLED	ResB	2013/07/08 03:28:46.000	Variant 1	1													complete					Billed
QD	NEW	ResUB	2012/12/14 20:00:47.000	Variant 1	1			false	B			false	false		true	false	true	complete				C	In progress
QD	CHANGE DIAGN		2012/12/14 20:01:03.000	Variant 1	1						SC							complete					In progress
QD	FIN	ResA	2013/03/17 04:51:07.000	Variant 1	1					C								complete					Closed
QD	RELEASE		2013/03/17 10:41:50.000	Variant 1	1													complete					Released
QD	CODE OK		2013/03/20 10:14:02.000	Variant 1	1	false	false							false				complete		0				B
QD	BILLED	ResB	2013/07/08 06:41:00.000	Variant 1	1													complete					Billed
RD	NEW	ResKC	2012/12/19 20:39:44.000	Variant 26	26			false	B			false	false		true	false	true	complete				M	In progress
RD	CHANGE DIAGN		2012/12/19 20:40:04.000	Variant 26	26						TC							complete					In progress
RD	CHANGE DIAGN		2012/12/19 20:42:00.000	Variant 26	26						UC							complete					In progress
RD	CHANGE DIAGN		2013/01/02 17:42:15.000	Variant 26	26						VC							complete					In progress
RD	FIN	ResA	2013/03/21 05:27:59.000	Variant 26	26					C								complete					Closed
RD	RELEASE		2013/03/21 12:14:05.000	Variant 26	26													complete					Released
RD	CODE OK		2013/03/25 09:44:39.000	Variant 26	26	false	false							false				complete		0				B
RD	BILLED	ResB	2013/04/27 15:55:55.000	Variant 26	26													complete					Billed
SD	NEW	ResVB	2013/01/21 01:52:08.000	Variant 1	1			false	B			false	false		true	false	true	complete				H	In progress
SD	CHANGE DIAGN	ResLC	2013/01/21 07:42:25.000	Variant 1	1						WC							complete					In progress
SD	FIN	ResA	2013/04/24 05:42:22.000	Variant 1	1					C								complete					Closed
SD	RELEASE		2013/04/24 10:37:41.000	Variant 1	1													complete					Released
SD	CODE OK		2013/04/26 10:27:45.000	Variant 1	1	false	false							false				complete		0				B
SD	BILLED	ResB	2013/08/02 03:28:34.000	Variant 1	1													complete					Billed
TD	NEW	ResMC	2013/01/20 10:34:50.000	Variant 1	1			false	B			false	false		true	false	true	complete				L	In progress
TD	CHANGE DIAGN		2013/01/20 10:35:03.000	Variant 1	1						JA							complete					In progress
TD	FIN	ResA	2013/04/20 04:39:43.000	Variant 1	1					C								complete					Closed
TD	RELEASE		2013/04/20 06:24:25.000	Variant 1	1													complete					Released
TD	CODE OK		2013/04/25 09:39:07.000	Variant 1	1	false	false							false				complete		0				B
TD	BILLED	ResB	2013/08/01 03:27:50.000	Variant 1	1													complete					Billed
UD	NEW	ResIA	2012/12/27 19:46:30.000	Variant 3	3			false	A		PB	false	false		true	false	true	complete				J	In progress
UD	FIN	ResA	2013/12/31 09:32:07.000	Variant 3	3					A								complete					Closed
UD	RELEASE		2013/12/31 12:29:36.000	Variant 3	3													complete					Released
UD	CODE OK		2014/01/03 14:17:44.000	Variant 3	3	false	false							false				complete		0				A
UD	BILLED	ResB	2014/03/01 22:38:03.000	Variant 3	3													complete					Billed
VD	NEW	ResIA	2013/01/14 19:46:32.000	Variant 5	5			false	A		HA	false	false		true	false	true	complete				J	In progress
VD	FIN	ResA	2014/01/18 09:32:16.000	Variant 5	5					H								complete					Empty
WD	NEW	ResIA	2012/12/19 19:46:39.000	Variant 3	3			false	A		T	false	false		true	false	true	complete				I	In progress
WD	FIN	ResA	2013/12/17 09:01:20.000	Variant 3	3					A								complete					Closed
WD	RELEASE		2013/12/17 12:55:54.000	Variant 3	3													complete					Released
WD	CODE OK		2013/12/24 20:24:30.000	Variant 3	3	false	false							false				complete		0				A
WD	BILLED	ResB	2014/01/24 21:56:05.000	Variant 3	3													complete					Billed
XD	NEW	ResIA	2012/12/21 19:46:43.000	Variant 3	3			false	A		T	false	false		true	false	true	complete				I	In progress
XD	FIN	ResA	2013/12/19 09:01:29.000	Variant 3	3					A								complete					Closed
XD	RELEASE		2013/12/19 12:55:56.000	Variant 3	3													complete					Released
XD	CODE OK		2013/12/25 13:12:57.000	Variant 3	3	false	false							false				complete		0				A
XD	BILLED	ResB	2014/01/12 22:03:06.000	Variant 3	3													complete					Billed
YD	NEW	ResOB	2012/12/22 00:54:46.000	Variant 3	3			false	A		UB	false	false		true	false	true	complete				E	In progress
YD	FIN	ResA	2013/12/24 07:00:17.000	Variant 3	3					A								complete					Closed
YD	RELEASE		2013/12/24 10:37:05.000	Variant 3	3													complete					Released
YD	CODE OK		2013/12/28 14:38:23.000	Variant 3	3	false	false							false				complete		0				A
YD	BILLED	ResB	2014/01/28 14:16:54.000	Variant 3	3													complete					Billed
ZD	NEW	ResNC	2013/01/21 23:30:16.000	Variant 2	2			false	C			false	false		false	false	true	complete				K	In progress
AE	NEW	ResNC	2012/12/22 23:30:16.000	Variant 2	2			false	C			false	false		false	false	true	complete				K	In progress
BE	NEW	ResA	2013/01/14 08:10:05.000	Variant 1	1			false	A		XC	false	false		true	false	true	complete				G	In progress
BE	CHANGE DIAGN	ResOC	2013/12/10 00:43:42.000	Variant 1	1						YC							complete					In progress
BE	FIN	ResA	2014/01/13 05:37:06.000	Variant 1	1					A								complete					Closed
BE	RELEASE		2014/01/13 12:04:35.000	Variant 1	1													complete					Released
BE	CODE OK		2014/01/18 12:57:07.000	Variant 1	1	false	false							false				complete		0				A
BE	BILLED	ResB	2014/02/06 06:57:50.000	Variant 1	1													complete					Billed
CE	NEW	ResJA	2012/12/15 07:52:39.000	Variant 2	2			false	C			false	false		false	false	true	complete				K	In progress
DE	NEW	ResJA	2013/01/20 07:52:39.000	Variant 2	2			false	C			false	false		false	false	true	complete				K	In progress
EE	NEW	ResJA	2012/12/20 07:52:39.000	Variant 2	2			false	C			false	false		false	false	true	complete				K	In progress
FE	NEW	ResJA	2013/01/13 07:52:41.000	Variant 2	2			false	C			false	false		false	false	true	complete				K	In progress
GE	NEW	ResJA	2013/01/23 07:52:42.000	Variant 2	2			false	C			false	false		false	false	true	complete				K	In progress
HE	NEW	ResJA	2012/12/27 07:52:43.000	Variant 2	2			false	C			false	false		false	false	true	complete				K	In progress
IE	NEW	ResJA	2013/01/12 07:52:44.000	Variant 2	2			false	C			false	false		false	false	true	complete				K	In progress
JE	NEW	ResJA	2013/01/23 07:52:44.000	Variant 2	2			false	C			false	false		false	false	true	complete				K	In progress
KE	NEW	ResJA	2012/12/26 07:52:45.000	Variant 2	2			false	C			false	false		false	false	true	complete				K	In progress
LE	NEW	ResJA	2013/01/22 07:52:45.000	Variant 2	2			false	C		ZC	false	false		false	false	true	complete				K	In progress
ME	NEW	ResJA	2013/01/19 07:52:45.000	Variant 2	2			false	C			false	false		false	false	true	complete				K	In progress
NE	NEW	ResJA	2013/01/10 07:52:45.000	Variant 2	2			false	C			false	false		false	false	true	complete				K	In progress
OE	NEW	ResJA	2012/12/16 07:52:45.000	Variant 2	2			false	C			false	false		false	false	true	complete				K	In progress
PE	NEW	ResJA	2012/12/24 07:52:49.000	Variant 2	2			false	C			false	false		false	false	true	complete				K	In progress
QE	NEW	ResJA	2012/12/27 07:52:50.000	Variant 2	2			false	C			false	false		false	false	true	complete				K	In progress
RE	NEW	ResJA	2013/01/15 07:52:50.000	Variant 2	2			false	C			false	false		false	false	true	complete				K	In progress
SE	NEW	ResJA	2013/01/13 07:54:20.000	Variant 2	2			false	C			false	false		false	false	true	complete				K	In progress
TE	NEW	ResJA	2012/12/24 07:54:21.000	Variant 2	2			false	C			false	false		false	false	true	complete				K	In progress
UE	NEW	ResJA	2012/12/22 07:54:21.000	Variant 2	2			false	C			false	false		false	false	true	complete				K	In progress
VE	NEW	ResJA	2013/01/18 07:54:21.000	Variant 2	2			false	C		ZC	false	false		false	false	true	complete				K	In progress
WE	NEW	ResJA	2013/01/15 07:54:21.000	Variant 2	2			false	C			false	false		false	false	true	complete				K	In progress
XE	NEW	ResJA	2013/01/12 07:54:21.000	Variant 2	2			false	C			false	false		false	false	true	complete				K	In progress
YE	NEW	ResA	2012/12/18 10:29:07.000	Variant 3	3			false	A		AD	false	false		true	false	true	complete				G	In progress
YE	FIN		2012/12/22 10:41:56.000	Variant 3	3					G								complete					Closed
YE	RELEASE		2012/12/31 18:58:19.000	Variant 3	3													complete					Released
YE	CODE OK		2012/12/31 20:53:12.000	Variant 3	3	false	false							false				complete		0				C
YE	BILLED	ResB	2013/01/24 08:23:30.000	Variant 3	3													complete					Billed
ZE	NEW	ResA	2013/01/15 12:56:41.000	Variant 3	3			false	A		BD	false	false		true	false	true	complete				J	In progress
ZE	FIN		2014/01/14 09:24:40.000	Variant 3	3					A								complete					Closed
ZE	RELEASE		2014/01/14 12:07:37.000	Variant 3	3													complete					Released
ZE	CODE OK		2014/01/21 15:17:42.000	Variant 3	3	false	false							false				complete		0				A
ZE	BILLED	ResB	2014/02/21 14:01:39.000	Variant 3	3													complete					Billed
AF	NEW	ResA	2013/01/19 13:04:22.000	Variant 3	3			false	A		CD	false	false		true	false	true	complete				J	In progress
AF	FIN		2013/04/18 07:06:05.000	Variant 3	3					B								complete					Closed
AF	RELEASE		2013/04/18 08:00:09.000	Variant 3	3													complete					Released
AF	CODE OK		2013/04/20 10:49:41.000	Variant 3	3	false	false							false				complete		0				B
AF	BILLED	ResB	2013/07/29 21:06:44.000	Variant 3	3													complete					Billed
BF	NEW	ResA	2012/12/27 13:29:57.000	Variant 3	3			false	A		DD	false	false		true	false	true	complete				J	In progress
BF	FIN		2013/12/26 09:24:44.000	Variant 3	3					A								complete					Closed
BF	RELEASE		2013/12/26 12:07:37.000	Variant 3	3													complete					Released
BF	CODE OK		2013/12/31 13:13:34.000	Variant 3	3	false	false							false				complete		0				A
BF	BILLED	ResB	2014/01/19 06:59:36.000	Variant 3	3													complete					Billed
CF	NEW	ResA	2013/01/14 13:35:25.000	Variant 3	3			false	A		HA	false	false		true	false	true	complete				J	In progress
CF	FIN		2014/01/13 09:24:50.000	Variant 3	3					A								complete					Closed
CF	RELEASE		2014/01/13 12:07:38.000	Variant 3	3													complete					Released
CF	CODE OK		2014/01/19 20:25:28.000	Variant 3	3	false	false							false				complete		0				A
CF	BILLED	ResB	2014/02/20 13:50:34.000	Variant 3	3													complete					Billed
DF	NEW	ResA	2013/01/19 13:39:26.000	Variant 14	14			false	A		ED	false	false		true	false	true	complete				J	In progress
DF	FIN		2013/04/23 09:17:47.000	Variant 14	14					F								complete					Closed
DF	RELEASE		2013/04/23 10:30:18.000	Variant 14	14													complete					Released
DF	CODE OK		2013/04/27 12:04:23.000	Variant 14	14	false	false							false				complete		0				B
DF	REOPEN	ResPC	2013/05/01 18:06:12.000	Variant 14	14													complete					In progress
DF	FIN		2013/05/01 18:06:16.000	Variant 14	14													complete					Closed
DF	RELEASE		2013/05/01 18:06:28.000	Variant 14	14													complete					Released
DF	CODE OK	ResA	2013/05/02 11:52:09.000	Variant 14	14													complete
DF	BILLED	ResU	2014/04/09 06:21:57.000	Variant 14	14													complete					Billed
EF	NEW	ResQC	2012/12/26 20:39:30.000	Variant 3	3			false	A		FD	false	false		true	false	true	complete				M	In progress
EF	FIN	ResA	2013/10/09 15:33:57.000	Variant 3	3					A								complete					Closed
EF	RELEASE		2013/10/09 16:01:33.000	Variant 3	3													complete					Released
EF	CODE OK		2013/10/13 08:59:02.000	Variant 3	3	false	false							false				complete		0				D
EF	BILLED	ResB	2013/11/08 17:05:07.000	Variant 3	3													complete					Billed
FF	NEW	ResCA	2013/01/23 20:57:30.000	Variant 47	47			false	B			false	false		true	false	true	complete				E	In progress
FF	FIN	ResOB	2013/01/23 21:40:38.000	Variant 47	47					D	T							complete					Closed
FF	REOPEN	ResI	2013/01/24 00:19:42.000	Variant 47	47													complete					In progress
FF	FIN		2013/01/24 00:19:52.000	Variant 47	47													complete					Closed
FF	RELEASE	ResA	2013/01/24 19:13:54.000	Variant 47	47													complete					Released
FF	CODE OK		2013/02/01 21:40:19.000	Variant 47	47	false	false							false				complete		0				C
FF	BILLED	ResB	2013/08/04 03:27:52.000	Variant 47	47													complete					Billed
GF	NEW	ResRC	2012/12/24 17:26:31.000	Variant 4	4			false	B			false	false		false	false	false	complete				G	In progress
GF	DELETE	ResSC	2013/02/03 06:04:22.000	Variant 4	4											true		complete					In progress
HF	NEW	ResTC	2013/01/15 21:36:25.000	Variant 381	381			false	B			false	false		true	false	true	complete				P	In progress
HF	CHANGE DIAGN		2013/01/15 21:36:46.000	Variant 381	381						AC							complete					In progress
HF	FIN	ResA	2013/01/19 05:27:07.000	Variant 381	381					I								complete					Closed
HF	RELEASE		2013/01/19 14:08:36.000	Variant 381	381													complete					Released
HF	CODE OK		2013/01/25 00:32:26.000	Variant 381	381	false	false							false				complete		0				C
HF	CODE OK	ResWB	2013/02/03 16:43:11.000	Variant 381	381													complete
HF	REOPEN		2013/02/03 16:45:57.000	Variant 381	381													complete					In progress
HF	FIN		2013/02/03 16:46:00.000	Variant 381	381													complete					Closed
HF	RELEASE		2013/02/03 16:46:01.000	Variant 381	381													complete					Released
HF	CODE OK		2013/02/03 16:46:04.000	Variant 381	381													complete
HF	BILLED	ResB	2013/07/27 03:38:03.000	Variant 381	381													complete					Billed
IF	NEW	ResUC	2012/12/18 21:46:32.000	Variant 1	1			false	B			false	false		true	false	true	complete				A	In progress
IF	CHANGE DIAGN		2012/12/18 21:46:47.000	Variant 1	1						GD							complete					In progress
IF	FIN	ResA	2013/03/21 03:18:54.000	Variant 1	1					C								complete					Closed
IF	RELEASE		2013/03/21 10:39:34.000	Variant 1	1													complete					Released
IF	CODE OK		2013/03/24 10:09:03.000	Variant 1	1	false	false							false				complete		0				B
IF	BILLED	ResB	2013/06/29 02:29:28.000	Variant 1	1													complete					Billed
JF	NEW	ResUC	2013/01/19 22:51:04.000	Variant 1	1			false	B			false	false		true	false	true	complete				A	In progress
JF	CHANGE DIAGN		2013/01/19 22:51:21.000	Variant 1	1						HD							complete					In progress
JF	FIN	ResA	2013/04/22 03:18:55.000	Variant 1	1					C								complete					Closed
JF	RELEASE		2013/04/22 10:39:34.000	Variant 1	1													complete					Released
JF	CODE OK		2013/04/25 10:09:06.000	Variant 1	1	false	false							false				complete		0				B
JF	BILLED	ResB	2013/07/31 02:38:53.000	Variant 1	1													complete					Billed
KF	NEW	ResVC	2012/12/28 01:21:27.000	Variant 1	1			false	B			false	false		true	false	true	complete				M	In progress
KF	CHANGE DIAGN	ResWC	2013/01/01 17:13:05.000	Variant 1	1						ID							complete					In progress
KF	FIN	ResA	2013/03/29 05:17:40.000	Variant 1	1					C								complete					Closed
KF	RELEASE		2013/03/29 12:14:07.000	Variant 1	1													complete					Released
KF	CODE OK		2013/04/02 09:44:45.000	Variant 1	1	false	false							false				complete		0				B
KF	BILLED	ResB	2013/07/08 03:27:24.000	Variant 1	1													complete					Billed
LF	NEW	ResMC	2013/01/19 15:47:19.000	Variant 1	1			false	B			false	false		true	false	true	complete				M	In progress
LF	CHANGE DIAGN		2013/01/19 15:47:39.000	Variant 1	1						JD							complete					In progress
LF	FIN	ResA	2013/03/11 04:59:31.000	Variant 1	1					E								complete					Closed
LF	RELEASE		2013/03/11 12:13:41.000	Variant 1	1													complete					Released
LF	CODE OK		2013/03/13 10:07:26.000	Variant 1	1	false	false							false				complete		0				C
LF	BILLED	ResB	2013/07/30 03:30:06.000	Variant 1	1													complete					Billed
MF	NEW	ResXC	2012/12/26 20:18:34.000	Variant 355	355			false	B			false	false		true	false	true	complete				F	In progress
MF	CHANGE DIAGN	ResDC	2012/12/26 20:50:29.000	Variant 355	355						L							complete					In progress
MF	CHANGE DIAGN	ResQB	2012/12/27 23:30:59.000	Variant 355	355						VB							complete					In progress
MF	FIN	ResA	2013/03/12 06:40:37.000	Variant 355	355					E								complete					Closed
MF	RELEASE		2013/03/12 09:17:14.000	Variant 355	355													complete					Released
MF	CODE OK		2013/03/16 10:18:56.000	Variant 355	355	false	false							false				complete		0				C
MF	BILLED	ResB	2013/07/07 03:27:52.000	Variant 355	355													complete					Billed
MF	STORNO	ResU	2013/09/11 21:59:12.000	Variant 355	355													complete					Invoice rejected
MF	REJECT	ResCB	2013/09/17 17:34:47.000	Variant 355	355													complete					Billable
MF	BILLED	ResB	2013/09/21 00:15:00.000	Variant 355	355													complete					Billed
MF	STORNO	ResU	2013/11/03 21:54:19.000	Variant 355	355													complete					Invoice rejected
MF	REJECT	ResYC	2013/11/20 20:55:49.000	Variant 355	355													complete					Billable
MF	BILLED	ResA	2013/11/23 20:17:29.000	Variant 355	355													complete					Billed
NF	NEW	ResZC	2013/01/16 22:29:41.000	Variant 1	1			false	B			false	false		true	false	true	complete				B	In progress
NF	CHANGE DIAGN		2013/01/16 22:30:21.000	Variant 1	1						KD							complete					In progress
NF	FIN	ResA	2013/04/19 04:00:49.000	Variant 1	1					C								complete					Closed
NF	RELEASE		2013/04/19 10:30:39.000	Variant 1	1													complete					Released
NF	CODE OK		2013/04/22 09:55:25.000	Variant 1	1	false	false							false				complete		0				B
NF	BILLED	ResB	2013/07/28 03:28:13.000	Variant 1	1													complete					Billed
OF	NEW	ResAD	2012/12/24 18:51:32.000	Variant 6	6			false	B			false	false		true	false	true	complete				C	In progress
OF	CHANGE DIAGN		2012/12/24 18:51:47.000	Variant 6	6						YB							complete					In progress
OF	CHANGE DIAGN		2013/01/01 19:49:37.000	Variant 6	6						LD							complete					In progress
OF	FIN	ResA	2013/03/27 04:51:13.000	Variant 6	6					C								complete					Closed
OF	RELEASE		2013/03/27 10:41:51.000	Variant 6	6													complete					Released
OF	CODE OK		2013/03/30 10:14:10.000	Variant 6	6	false	false							false				complete		0				B
OF	BILLED	ResB	2013/07/05 03:27:34.000	Variant 6	6													complete					Billed
PF	NEW	ResBD	2012/12/19 20:06:15.000	Variant 1	1			false	B			false	false		true	false	true	complete				J	In progress
PF	CHANGE DIAGN	ResCD	2012/12/19 20:15:45.000	Variant 1	1						U							complete					In progress
PF	FIN	ResA	2013/03/23 09:17:54.000	Variant 1	1					C								complete					Closed
PF	RELEASE		2013/03/23 10:30:19.000	Variant 1	1													complete					Released
PF	CODE OK		2013/03/25 10:19:23.000	Variant 1	1	false	false							false				complete		0				B
PF	BILLED	ResB	2013/06/30 03:27:36.000	Variant 1	1													complete					Billed
QF	NEW	ResDD	2012/12/20 20:08:28.000	Variant 1	1			false	B			false	false		true	false	true	complete				R	In progress
QF	CHANGE DIAGN		2012/12/20 20:08:42.000	Variant 1	1						MD							complete					In progress
QF	FIN	ResA	2013/01/22 09:40:01.000	Variant 1	1					B								complete					Closed
QF	RELEASE		2013/01/22 10:20:52.000	Variant 1	1													complete					Released
QF	CODE OK		2013/01/25 11:19:44.000	Variant 1	1	false	false							false				complete		0				C
QF	BILLED	ResU	2013/02/09 23:16:55.000	Variant 1	1													complete					Billed
RF	NEW	ResDD	2012/12/14 20:12:20.000	Variant 1	1			false	B			false	false		true	false	true	complete				R	In progress
RF	CHANGE DIAGN		2012/12/14 20:12:35.000	Variant 1	1						ND							complete					In progress
RF	FIN	ResA	2013/03/07 10:37:54.000	Variant 1	1					C								complete					Closed
RF	RELEASE		2013/03/07 11:06:27.000	Variant 1	1													complete					Released
RF	CODE OK		2013/03/10 11:08:39.000	Variant 1	1	false	false							false				complete		0				B
RF	BILLED	ResB	2013/03/31 18:52:55.000	Variant 1	1													complete					Billed
SF	NEW	ResDD	2012/12/16 20:39:51.000	Variant 1	1			false	B			false	false		true	false	true	complete				R	In progress
SF	CHANGE DIAGN		2012/12/16 20:40:06.000	Variant 1	1						OD							complete					In progress
SF	FIN	ResA	2013/01/23 11:15:07.000	Variant 1	1					B								complete					Closed
SF	RELEASE		2013/01/23 11:54:17.000	Variant 1	1													complete					Released
SF	CODE OK		2013/01/27 13:16:55.000	Variant 1	1	false	false							false				complete		0				C
SF	BILLED	ResU	2013/02/05 23:18:17.000	Variant 1	1													complete					Billed
TF	NEW	ResBA	2012/12/18 18:52:50.000	Variant 2	2			false	E		PD	false	false		false	false	false	complete				K	In progress
UF	NEW	ResED	2012/12/23 20:16:40.000	Variant 1	1			false	B			false	false		true	false	true	complete				L	In progress
UF	CHANGE DIAGN		2012/12/23 20:17:24.000	Variant 1	1						QD							complete					In progress
UF	FIN	ResA	2013/03/23 04:40:21.000	Variant 1	1					C								complete					Closed
UF	RELEASE		2013/03/23 06:24:27.000	Variant 1	1													complete					Released
UF	CODE OK		2013/03/29 09:12:31.000	Variant 1	1	false	false							false				complete		0				B
UF	BILLED	ResB	2013/07/04 03:28:57.000	Variant 1	1													complete					Billed
VF	NEW	ResZC	2013/01/11 23:07:19.000	Variant 1	1			false	B			false	false		true	false	true	complete				B	In progress
VF	CHANGE DIAGN		2013/01/11 23:07:33.000	Variant 1	1						E							complete					In progress
VF	FIN	ResA	2013/04/04 05:18:20.000	Variant 1	1					B								complete					Closed
VF	RELEASE		2013/04/04 10:59:24.000	Variant 1	1													complete					Released
VF	CODE OK		2013/04/10 08:56:07.000	Variant 1	1	false	false							false				complete		0				B
VF	BILLED		2013/12/09 20:14:53.000	Variant 1	1													complete					Billed
WF	NEW	ResHB	2013/01/17 18:08:09.000	Variant 1	1			false	B			false	false		true	false	true	complete				C	In progress
WF	CHANGE DIAGN		2013/01/17 18:08:25.000	Variant 1	1						RD							complete					In progress
WF	FIN	ResA	2013/04/19 04:51:17.000	Variant 1	1					C								complete					Closed
WF	RELEASE		2013/04/19 10:41:52.000	Variant 1	1													complete					Released
WF	CODE OK		2013/04/23 14:17:20.000	Variant 1	1	false	false							false				complete		0				B
WF	BILLED	ResB	2013/05/25 15:59:53.000	Variant 1	1													complete					Billed
XF	NEW	ResFD	2012/12/18 20:17:31.000	Variant 1	1			false	B			false	false		true	false	true	complete				M	In progress
XF	CHANGE DIAGN	ResQA	2013/02/18 00:20:32.000	Variant 1	1						SD							complete					In progress
XF	FIN	ResA	2013/03/19 05:28:04.000	Variant 1	1					C								complete					Closed
XF	RELEASE		2013/03/19 12:14:08.000	Variant 1	1													complete					Released
XF	CODE OK		2013/03/24 13:44:26.000	Variant 1	1	false	false							false				complete		0				B
XF	BILLED	ResB	2013/07/11 06:47:50.000	Variant 1	1													complete					Billed
YF	NEW	ResIA	2013/01/21 19:46:47.000	Variant 3	3			false	A		TD	false	false		true	false	true	complete				M	In progress
YF	FIN	ResA	2014/01/26 09:32:04.000	Variant 3	3					A								complete					Closed
YF	RELEASE		2014/01/26 18:43:01.000	Variant 3	3													complete					Released
YF	CODE OK		2014/01/26 19:41:46.000	Variant 3	3	false	false							false				complete		0				A
YF	BILLED	ResB	2014/02/13 04:53:22.000	Variant 3	3													complete					Billed
ZF	NEW	ResIA	2013/01/13 19:46:53.000	Variant 3	3			false	A		ZB	false	false		true	false	true	complete				J	In progress
ZF	FIN	ResA	2014/01/17 09:32:34.000	Variant 3	3					A								complete					Closed
ZF	RELEASE		2014/01/17 12:29:42.000	Variant 3	3													complete					Released
ZF	CODE OK		2014/01/20 14:17:58.000	Variant 3	3	false	false							false				complete		0				A
ZF	BILLED	ResB	2014/02/19 01:32:45.000	Variant 3	3													complete					Billed
AG	NEW	ResIA	2012/12/22 19:47:29.000	Variant 3	3			false	A		OB	false	false		true	false	true	complete				M	In progress
AG	FIN	ResA	2013/10/05 13:34:42.000	Variant 3	3					F								complete					Closed
AG	RELEASE		2013/10/05 16:01:33.000	Variant 3	3													complete					Released
AG	CODE OK		2013/10/09 08:59:07.000	Variant 3	3	false	false							false				complete		0				D
AG	BILLED	ResB	2013/11/04 12:34:56.000	Variant 3	3													complete					Billed
BG	NEW	ResIA	2013/01/15 19:47:29.000	Variant 3	3			false	A		EA	false	false		true	false	true	complete				M	In progress
BG	FIN	ResA	2014/01/14 20:15:03.000	Variant 3	3					A								complete					Closed
BG	RELEASE		2014/01/14 20:18:38.000	Variant 3	3													complete					Released
BG	CODE OK		2014/01/14 21:16:47.000	Variant 3	3	false	false							false				complete		0				A
BG	BILLED	ResB	2014/01/16 09:18:55.000	Variant 3	3													complete					Billed
CG	NEW	ResIA	2012/12/23 19:48:05.000	Variant 4	4			false	A		UD	false	false		true	false	false	complete				M	In progress
CG	DELETE	ResGA	2013/01/19 19:46:00.000	Variant 4	4											true		complete					In progress
DG	NEW	ResGD	2012/12/21 23:27:59.000	Variant 1	1			false	B			false	false		true	false	true	complete				H	In progress
DG	CHANGE DIAGN		2012/12/21 23:28:07.000	Variant 1	1				D		VD							complete					In progress
DG	FIN	ResA	2013/01/13 09:02:33.000	Variant 1	1					K								complete					Closed
DG	RELEASE		2013/01/19 09:40:29.000	Variant 1	1													complete					Released
DG	CODE OK		2013/01/19 11:53:44.000	Variant 1	1	false	false							false				complete		0				C
DG	BILLED	ResB	2013/07/15 07:00:16.000	Variant 1	1													complete					Billed
EG	NEW	ResWA	2012/12/23 00:36:09.000	Variant 3	3			false	A		RB	false	false		true	false	true	complete				E	In progress
EG	FIN	ResA	2013/11/09 07:05:44.000	Variant 3	3					A								complete					Closed
EG	RELEASE		2013/11/09 16:34:40.000	Variant 3	3													complete					Released
EG	CODE OK		2013/11/15 12:36:29.000	Variant 3	3	false	false							false				complete		0				D
EG	BILLED		2013/11/18 13:06:51.000	Variant 3	3													complete					Billed
FG	NEW	ResLC	2013/01/11 17:34:09.000	Variant 32	32			false	B			false	false		true	false	true	complete				H	In progress
FG	CHANGE DIAGN		2013/01/11 17:34:31.000	Variant 32	32						WD							complete					In progress
FG	FIN	ResA	2013/01/21 08:55:38.000	Variant 32	32					F								complete					Closed
FG	RELEASE		2013/01/21 12:56:57.000	Variant 32	32													complete					Released
FG	REOPEN	ResLC	2013/01/21 23:56:36.000	Variant 32	32													complete					In progress
FG	FIN	ResA	2013/01/25 08:48:52.000	Variant 32	32													complete					Closed
FG	RELEASE		2013/01/25 12:25:09.000	Variant 32	32													complete					Released
FG	CODE OK		2013/01/26 17:12:15.000	Variant 32	32	false	false							false				complete		0				C
FG	BILLED	ResB	2013/07/22 03:30:06.000	Variant 32	32													complete					Billed
GG	NEW	ResHD	2012/12/21 17:44:48.000	Variant 1	1			false	B			false	false		true	false	true	complete				B	In progress
GG	CHANGE DIAGN		2012/12/21 17:45:12.000	Variant 1	1						XD							complete					In progress
GG	FIN	ResA	2013/03/23 04:01:04.000	Variant 1	1					C								complete					Closed
GG	RELEASE		2013/03/23 10:30:41.000	Variant 1	1													complete					Released
GG	CODE OK		2013/03/27 13:55:04.000	Variant 1	1	false	false							false				complete		0				B
GG	BILLED	ResB	2013/07/01 02:54:30.000	Variant 1	1													complete					Billed
HG	NEW	ResID	2013/01/23 18:41:24.000	Variant 1	1			false	B			false	false		true	false	true	complete				J	In progress
HG	CHANGE DIAGN		2013/01/23 18:41:45.000	Variant 1	1						DD							complete					In progress
HG	FIN	ResA	2013/03/07 08:22:49.000	Variant 1	1					B								complete					Closed
HG	RELEASE		2013/03/07 09:21:25.000	Variant 1	1													complete					Released
HG	CODE OK		2013/03/13 09:05:04.000	Variant 1	1	false	false							false				complete		0				C
HG	BILLED	ResB	2013/05/24 17:47:03.000	Variant 1	1													complete					Billed
IG	NEW	ResAD	2012/12/18 20:53:31.000	Variant 1	1			false	B			false	false		true	false	true	complete				C	In progress
IG	CHANGE DIAGN		2012/12/18 20:53:50.000	Variant 1	1						YD							complete					In progress
IG	FIN	ResA	2013/03/21 04:51:22.000	Variant 1	1					C								complete					Closed
IG	RELEASE		2013/03/21 10:41:52.000	Variant 1	1													complete					Released
IG	CODE OK		2013/03/24 10:14:18.000	Variant 1	1	false	false							false				complete		0				B
IG	BILLED	ResB	2013/04/26 15:56:23.000	Variant 1	1													complete					Billed
JG	NEW	ResDD	2012/12/16 21:01:37.000	Variant 1	1			false	B			false	false		true	false	true	complete				R	In progress
JG	CHANGE DIAGN		2012/12/16 21:01:54.000	Variant 1	1						ZD							complete					In progress
JG	FIN	ResA	2013/01/08 13:08:39.000	Variant 1	1					F								complete					Closed
JG	RELEASE		2013/01/08 13:47:51.000	Variant 1	1													complete					Released
JG	CODE OK		2013/01/11 15:07:40.000	Variant 1	1	false	false							false				complete		0				C
JG	BILLED	ResU	2013/02/05 23:18:18.000	Variant 1	1													complete					Billed
KG	NEW	ResS	2012/12/17 22:45:03.000	Variant 3	3			false	A		XD	false	false		true	false	true	complete				B	In progress
KG	FIN	ResA	2013/10/01 04:05:54.000	Variant 3	3					A								complete					Closed
KG	RELEASE		2013/10/01 11:07:05.000	Variant 3	3													complete					Released
KG	CODE OK		2013/10/06 11:39:21.000	Variant 3	3	false	false							false				complete		0				D
KG	BILLED	ResB	2013/10/30 17:06:25.000	Variant 3	3													complete					Billed
LG	NEW	ResS	2013/01/20 23:41:26.000	Variant 1	1			false	B			false	false		true	false	true	complete				B	In progress
LG	CHANGE DIAGN		2013/01/20 23:41:42.000	Variant 1	1						ZB							complete					In progress
LG	FIN	ResA	2013/03/04 05:13:40.000	Variant 1	1					B								complete					Closed
LG	RELEASE		2013/03/04 10:48:29.000	Variant 1	1													complete					Released
LG	CODE OK		2013/03/10 11:44:55.000	Variant 1	1	false	false							false				complete		0				C
LG	BILLED	ResB	2014/04/23 05:48:06.000	Variant 1	1													complete					Billed
MG	NEW	ResS	2012/12/26 00:24:17.000	Variant 1	1			false	B			false	false		true	false	true	complete				B	In progress
MG	CHANGE DIAGN	ResD	2013/02/05 22:23:20.000	Variant 1	1						R							complete					In progress
MG	FIN	ResA	2013/03/28 04:01:31.000	Variant 1	1					C								complete					Closed
MG	RELEASE		2013/03/28 10:30:42.000	Variant 1	1													complete					Released
MG	CODE OK		2013/03/31 09:55:48.000	Variant 1	1	false	false							false				complete		0				B
MG	BILLED	ResB	2013/07/06 03:00:32.000	Variant 1	1													complete					Billed
NG	NEW	ResJD	2012/12/17 00:53:33.000	Variant 1	1			false	B			false	false		true	false	true	complete				H	In progress
NG	CHANGE DIAGN		2012/12/17 00:53:53.000	Variant 1	1						AE							complete					In progress
NG	FIN	ResA	2013/03/19 05:42:30.000	Variant 1	1					C								complete					Closed
NG	RELEASE		2013/03/19 10:37:42.000	Variant 1	1													complete					Released
NG	CODE OK		2013/03/22 10:06:35.000	Variant 1	1	false	false							false				complete		0				B
NG	BILLED	ResB	2013/07/10 06:35:20.000	Variant 1	1													complete					Billed
OG	NEW	ResHB	2013/01/18 17:25:10.000	Variant 1	1			false	B			false	false		true	false	true	complete				C	In progress
OG	CHANGE DIAGN		2013/01/18 17:25:25.000	Variant 1	1						LD							complete					In progress
OG	FIN	ResA	2013/04/20 04:51:26.000	Variant 1	1					C								complete					Closed
OG	RELEASE		2013/04/20 10:41:52.000	Variant 1	1													complete					Released
OG	CODE OK		2013/04/24 14:17:21.000	Variant 1	1	false	false							false				complete		0				B
OG	BILLED	ResB	2013/07/29 03:21:53.000	Variant 1	1													complete					Billed
PG	NEW	ResKD	2012/12/20 23:07:07.000	Variant 1	1			false	B			false	false		true	false	true	complete				P	In progress
PG	CHANGE DIAGN		2012/12/20 23:07:47.000	Variant 1	1						BE							complete					In progress
PG	FIN	ResA	2013/03/24 03:32:27.000	Variant 1	1					C								complete					Closed
PG	RELEASE		2013/03/24 10:19:52.000	Variant 1	1													complete					Released
PG	CODE OK		2013/03/26 09:51:29.000	Variant 1	1	false	false							false				complete		0				B
PG	BILLED	ResB	2013/07/01 03:07:35.000	Variant 1	1													complete					Billed
QG	NEW	ResKD	2012/12/28 01:39:43.000	Variant 1	1			false	A		CE	false	false		true	false	true	complete				P	In progress
QG	CHANGE DIAGN		2013/06/20 23:26:40.000	Variant 1	1						DE							complete					In progress
QG	FIN	ResA	2013/12/16 04:03:01.000	Variant 1	1					A								complete					Closed
QG	RELEASE		2013/12/16 11:47:11.000	Variant 1	1													complete					Released
QG	CODE OK		2013/12/18 11:43:12.000	Variant 1	1	false	false							false				complete		0				D
QG	BILLED	ResB	2013/12/21 11:49:06.000	Variant 1	1													complete					Billed
RG	NEW	ResKD	2013/01/12 01:40:05.000	Variant 1	1			false	B			false	false		true	false	true	complete				P	In progress
RG	CHANGE DIAGN		2013/01/12 01:40:23.000	Variant 1	1						EE							complete					In progress
RG	FIN	ResA	2013/04/15 03:32:28.000	Variant 1	1					C								complete					Closed
RG	RELEASE		2013/04/15 10:19:52.000	Variant 1	1													complete					Released
RG	CODE OK		2013/04/17 09:51:30.000	Variant 1	1	false	false							false				complete		0				B
RG	BILLED	ResB	2013/07/23 03:00:31.000	Variant 1	1													complete					Billed
SG	NEW	ResLD	2012/12/21 09:02:10.000	Variant 9	9			false	B			false	false		true	false	true	complete				F	In progress
SG	CHANGE DIAGN	ResQB	2012/12/21 21:18:41.000	Variant 9	9						M							complete					In progress
SG	FIN	ResA	2013/02/04 06:24:05.000	Variant 9	9					E								complete					Closed
SG	RELEASE		2013/02/04 08:34:42.000	Variant 9	9													complete					Released
SG	CODE OK		2013/02/09 10:14:38.000	Variant 9	9	false	false							false				complete		0				C
SG	REOPEN	ResP	2013/02/14 18:36:27.000	Variant 9	9													complete					In progress
SG	FIN	ResA	2013/02/19 06:29:24.000	Variant 9	9													complete					Closed
SG	RELEASE		2013/02/19 08:39:07.000	Variant 9	9													complete					Released
SG	CODE OK		2013/02/19 09:39:03.000	Variant 9	9													complete
SG	BILLED	ResB	2013/06/29 21:06:45.000	Variant 9	9													complete					Billed
TG	NEW	ResMD	2012/12/21 17:31:45.000	Variant 7	7			false	B			false	false		true	false	false	complete				F	In progress
TG	CHANGE DIAGN		2012/12/21 17:31:59.000	Variant 7	7						M							complete					In progress
TG	DELETE		2012/12/24 22:50:04.000	Variant 7	7											true		complete					In progress
UG	NEW	ResND	2012/12/27 23:21:35.000	Variant 1	1			false	B			false	false		true	false	true	complete				M	In progress
UG	CHANGE DIAGN	ResOD	2013/03/18 04:06:31.000	Variant 1	1						TC							complete					In progress
UG	FIN	ResA	2013/03/29 05:02:38.000	Variant 1	1					C								complete					Closed
UG	RELEASE		2013/03/29 12:14:09.000	Variant 1	1													complete					Released
UG	CODE OK		2013/04/02 09:44:48.000	Variant 1	1	false	false							false				complete		0				B
UG	BILLED	ResB	2013/07/21 06:49:10.000	Variant 1	1													complete					Billed
VG	NEW	ResC	2012/12/21 23:36:09.000	Variant 9	9			false	B			false	false		true	false	true	complete				A	In progress
VG	CHANGE DIAGN		2012/12/21 23:38:07.000	Variant 9	9						FE							complete					In progress
VG	FIN	ResA	2013/03/19 03:17:24.000	Variant 9	9					B								complete					Closed
VG	RELEASE		2013/03/19 09:29:07.000	Variant 9	9													complete					Released
VG	CODE OK		2013/03/21 08:08:34.000	Variant 9	9	false	false							false				complete		0				B
VG	REOPEN	ResPD	2013/04/05 23:58:14.000	Variant 9	9													complete					In progress
VG	FIN	ResA	2013/04/08 03:20:53.000	Variant 9	9													complete					Closed
VG	RELEASE		2013/04/08 12:08:44.000	Variant 9	9													complete					Released
VG	CODE OK		2013/04/08 13:35:22.000	Variant 9	9													complete
VG	BILLED	ResB	2013/07/02 03:29:08.000	Variant 9	9													complete					Billed
WG	NEW	ResF	2012/12/24 00:46:33.000	Variant 85	85			false	B			false	false		true	false	true	complete				D	In progress
WG	CHANGE DIAGN		2012/12/24 00:46:49.000	Variant 85	85						QC							complete					In progress
WG	FIN	ResA	2013/03/24 04:02:41.000	Variant 85	85					C								complete					Closed
WG	RELEASE		2013/03/24 08:24:45.000	Variant 85	85													complete					Released
WG	CODE OK		2013/03/29 09:17:06.000	Variant 85	85	false	false							false				complete		0				B
WG	BILLED	ResB	2013/05/16 11:15:37.000	Variant 85	85													complete					Billed
WG	STORNO		2013/05/16 21:07:35.000	Variant 85	85													complete					Billable
WG	BILLED		2013/05/23 11:27:06.000	Variant 85	85													complete					Billed
WG	STORNO		2013/05/24 17:08:28.000	Variant 85	85													complete					Invoice rejected
WG	REJECT		2013/05/24 17:08:36.000	Variant 85	85													complete					Billable
WG	BILLED		2013/07/17 06:49:35.000	Variant 85	85													complete					Billed
XG	NEW	ResZC	2012/12/27 02:16:53.000	Variant 1	1			false	B			false	false		true	false	true	complete				B	In progress
XG	CHANGE DIAGN		2012/12/27 02:17:12.000	Variant 1	1						XD							complete					In progress
XG	FIN	ResA	2013/03/29 04:01:54.000	Variant 1	1					C								complete					Closed
XG	RELEASE		2013/03/29 10:30:43.000	Variant 1	1													complete					Released
XG	CODE OK		2013/04/01 09:56:03.000	Variant 1	1	false	false							false				complete		0				B
XG	BILLED	ResB	2013/07/07 03:22:49.000	Variant 1	1													complete					Billed
YG	NEW	ResQD	2012/12/28 03:14:11.000	Variant 1	1			false	B			false	false		true	false	true	complete				L	In progress
YG	CHANGE DIAGN		2012/12/28 03:14:28.000	Variant 1	1						BA							complete					In progress
YG	FIN	ResA	2013/02/10 06:37:51.000	Variant 1	1					B								complete					Closed
YG	RELEASE		2013/02/10 07:40:37.000	Variant 1	1													complete					Released
YG	CODE OK		2013/02/14 11:01:33.000	Variant 1	1	false	false							false				complete		0				C
YG	BILLED	ResB	2014/03/30 05:51:02.000	Variant 1	1													complete					Billed
ZG	NEW	ResRD	2013/01/10 23:45:02.000	Variant 1	1			false	B			false	false		true	false	true	complete				J	In progress
ZG	CHANGE DIAGN		2013/01/22 22:00:56.000	Variant 1	1						ZB							complete					In progress
ZG	FIN	ResA	2013/04/14 09:18:16.000	Variant 1	1					C								complete					Closed
ZG	RELEASE		2013/04/14 10:30:19.000	Variant 1	1													complete					Released
ZG	CODE OK		2013/04/16 10:19:27.000	Variant 1	1	false	false							false				complete		0				B
ZG	BILLED	ResB	2013/07/22 03:29:50.000	Variant 1	1													complete					Billed
AH	NEW	ResDC	2012/12/17 00:01:53.000	Variant 1	1			false	B			false	false		true	false	true	complete				F	In progress
AH	CHANGE DIAGN		2012/12/17 00:02:30.000	Variant 1	1						W							complete					In progress
AH	FIN	ResA	2013/03/17 05:24:59.000	Variant 1	1					C								complete					Closed
AH	RELEASE		2013/03/17 08:33:25.000	Variant 1	1													complete					Released
AH	CODE OK		2013/03/22 09:25:17.000	Variant 1	1	false	false							false				complete		0				B
AH	BILLED	ResB	2013/06/27 02:46:13.000	Variant 1	1													complete					Billed
BH	NEW	ResPD	2012/12/21 00:18:31.000	Variant 44	44			false	B			false	false		true	false	true	complete				A	In progress
BH	CHANGE DIAGN		2012/12/21 00:18:49.000	Variant 44	44						GE							complete					In progress
BH	CHANGE DIAGN		2012/12/21 01:06:53.000	Variant 44	44						HE							complete					In progress
BH	FIN	ResA	2013/03/23 03:18:59.000	Variant 44	44					C								complete					Closed
BH	RELEASE		2013/03/23 10:39:35.000	Variant 44	44													complete					Released
BH	CODE OK		2013/03/26 10:09:11.000	Variant 44	44	false	false							false				complete		0				B
BH	REOPEN	ResDB	2013/05/09 21:00:20.000	Variant 44	44													complete					In progress
BH	FIN		2013/05/09 21:00:22.000	Variant 44	44					B								complete					Closed
BH	RELEASE		2013/05/09 21:00:30.000	Variant 44	44													complete					Released
BH	CODE OK		2013/05/09 21:00:32.000	Variant 44	44													complete
BH	BILLED	ResB	2013/07/01 03:28:15.000	Variant 44	44													complete					Billed
CH	NEW	ResSD	2012/12/18 00:43:33.000	Variant 1	1			false	B			false	false		true	false	true	complete				H	In progress
CH	CHANGE DIAGN	ResLC	2013/01/20 18:11:25.000	Variant 1	1						IE							complete					In progress
CH	FIN	ResA	2013/03/20 05:42:32.000	Variant 1	1					C								complete					Closed
CH	RELEASE		2013/03/20 10:37:43.000	Variant 1	1													complete					Released
CH	CODE OK		2013/03/23 10:06:38.000	Variant 1	1	false	false							false				complete		0				B
CH	BILLED	ResB	2013/07/11 07:00:36.000	Variant 1	1													complete					Billed
DH	NEW	ResRD	2013/01/12 01:16:31.000	Variant 1	1			false	B			false	false		true	false	true	complete				J	In progress
DH	CHANGE DIAGN		2013/02/20 19:56:15.000	Variant 1	1						D							complete					In progress
DH	FIN	ResA	2013/04/15 09:18:18.000	Variant 1	1					C								complete					Closed
DH	RELEASE		2013/04/15 10:30:19.000	Variant 1	1													complete					Released
DH	CODE OK		2013/04/17 10:19:28.000	Variant 1	1	false	false							false				complete		0				B
DH	BILLED	ResB	2013/07/23 03:26:38.000	Variant 1	1													complete					Billed
EH	NEW	ResTD	2013/01/18 08:20:15.000	Variant 1	1			false	B			false	false		true	false	true	complete				L	In progress
EH	CHANGE DIAGN	ResUD	2013/01/18 17:04:15.000	Variant 1	1						BA							complete					In progress
EH	FIN	ResA	2013/03/03 06:37:56.000	Variant 1	1					B								complete					Closed
EH	RELEASE		2013/03/03 07:40:40.000	Variant 1	1													complete					Released
EH	CODE OK		2013/03/07 11:01:34.000	Variant 1	1	false	false							false				complete		0				C
EH	BILLED	ResB	2014/04/20 05:50:55.000	Variant 1	1													complete					Billed
FH	NEW	ResR	2013/01/13 21:13:56.000	Variant 9	9			false	A		JE	false	false		true	false	true	complete				H	In progress
FH	CHANGE DIAGN	ResLC	2013/04/12 00:06:23.000	Variant 9	9						KE							complete					In progress
FH	FIN	ResA	2013/05/25 06:04:33.000	Variant 9	9					E								complete					Closed
FH	RELEASE		2013/05/25 10:23:38.000	Variant 9	9													complete					Released
FH	CODE OK		2013/05/29 15:05:49.000	Variant 9	9	false	false							false				complete		0				B
FH	REOPEN	ResCB	2013/08/02 18:42:56.000	Variant 9	9													complete					In progress
FH	FIN		2013/08/02 18:43:09.000	Variant 9	9													complete					Closed
FH	RELEASE		2013/08/02 18:43:24.000	Variant 9	9													complete					Released
FH	CODE OK		2013/08/02 18:43:28.000	Variant 9	9													complete						D
FH	BILLED	ResB	2013/08/05 13:17:02.000	Variant 9	9													complete					Billed
GH	NEW	ResVD	2013/01/21 22:07:22.000	Variant 4	4			false	B			false	false		false	false	false	complete				L	In progress
GH	DELETE		2013/01/21 22:09:06.000	Variant 4	4											true		complete					In progress
HH	NEW	ResR	2013/01/11 22:49:31.000	Variant 1	1			false	B			false	false		true	false	true	complete				H	In progress
HH	CHANGE DIAGN		2013/01/11 22:49:45.000	Variant 1	1						EB							complete					In progress
HH	FIN	ResA	2013/04/13 05:42:33.000	Variant 1	1					C								complete					Closed
HH	RELEASE		2013/04/13 10:37:43.000	Variant 1	1													complete					Released
HH	CODE OK		2013/04/17 14:08:21.000	Variant 1	1	false	false							false				complete		0				B
HH	BILLED	ResB	2013/07/22 03:23:19.000	Variant 1	1													complete					Billed
IH	NEW	ResNC	2013/01/13 23:56:53.000	Variant 2	2			false	C			false	false		false	false	true	complete				K	In progress
JH	NEW	ResWD	2012/12/24 00:51:08.000	Variant 18	18			false	B			false	false		true	false	false	complete				C	In progress
JH	CHANGE DIAGN		2012/12/24 00:51:36.000	Variant 18	18						YB							complete					In progress
JH	FIN	ResA	2013/03/26 04:51:29.000	Variant 18	18					C								complete					Closed
JH	RELEASE		2013/03/26 10:41:53.000	Variant 18	18													complete					Released
JH	CODE OK		2013/03/29 10:14:27.000	Variant 18	18	false	false							false				complete		0				B
JH	REOPEN	ResXD	2013/03/30 17:25:45.000	Variant 18	18													complete					In progress
JH	DELETE		2013/03/30 17:25:53.000	Variant 18	18											true		complete					In progress
KH	NEW	ResYD	2013/01/21 03:07:18.000	Variant 9	9			false	B			false	false		true	false	true	complete				E	In progress
KH	CHANGE DIAGN		2013/01/21 03:07:40.000	Variant 9	9						LE							complete					In progress
KH	FIN	ResA	2013/06/10 06:01:38.000	Variant 9	9					C								complete					Closed
KH	RELEASE		2013/06/10 08:29:37.000	Variant 9	9													complete					Released
KH	CODE OK		2013/06/10 08:56:39.000	Variant 9	9	false	false							false				complete		0				B
KH	REOPEN	ResZD	2013/07/07 19:33:39.000	Variant 9	9													complete					In progress
KH	FIN	ResA	2013/07/11 06:04:49.000	Variant 9	9													complete					Closed
KH	RELEASE		2013/07/11 13:35:33.000	Variant 9	9													complete					Released
KH	CODE OK		2013/07/11 13:51:08.000	Variant 9	9													complete
KH	BILLED	ResB	2013/08/01 03:29:31.000	Variant 9	9													complete					Billed
LH	NEW	ResVC	2012/12/21 06:29:45.000	Variant 1	1			false	B			false	false		true	false	true	complete				P	In progress
LH	CHANGE DIAGN	ResAE	2012/12/21 19:01:58.000	Variant 1	1						ME							complete					In progress
LH	FIN	ResA	2013/03/24 03:32:33.000	Variant 1	1					C								complete					Closed
LH	RELEASE		2013/03/24 10:19:54.000	Variant 1	1													complete					Released
LH	CODE OK		2013/03/26 09:51:35.000	Variant 1	1	false	false							false				complete		0				B
LH	BILLED	ResB	2013/07/14 07:01:44.000	Variant 1	1													complete					Billed
MH	NEW	ResFC	2013/01/19 00:32:43.000	Variant 15	15			false	B			false	false		true	false	true	complete				B	In progress
MH	CHANGE DIAGN		2013/01/19 00:32:58.000	Variant 15	15						SB							complete					In progress
MH	FIN	ResA	2013/04/21 04:01:54.000	Variant 15	15					C								complete					Closed
MH	RELEASE		2013/04/21 10:30:43.000	Variant 15	15													complete					Released
MH	CODE OK		2013/04/24 09:56:03.000	Variant 15	15	false	false							false				complete		0				B
MH	BILLED	ResB	2013/07/30 03:07:55.000	Variant 15	15													complete					Billed
MH	STORNO	ResEB	2013/09/21 21:31:28.000	Variant 15	15													complete					Invoice rejected
MH	REJECT	ResDB	2013/10/03 00:15:58.000	Variant 15	15													complete					Rejected
MH	REOPEN		2013/10/03 00:17:17.000	Variant 15	15													complete					In progress
MH	FIN		2013/10/03 00:17:39.000	Variant 15	15													complete					Closed
MH	RELEASE		2013/10/03 00:17:40.000	Variant 15	15													complete					Released
MH	CODE OK		2013/10/03 00:17:43.000	Variant 15	15													complete						D
MH	BILLED	ResB	2013/10/08 16:52:37.000	Variant 15	15													complete					Billed
NH	NEW	ResBE	2013/01/20 00:38:03.000	Variant 1	1			false	B			false	false		true	false	true	complete				Q	In progress
NH	CHANGE DIAGN	ResCE	2013/02/24 01:09:45.000	Variant 1	1						NE							complete					In progress
NH	FIN	ResA	2013/04/20 07:35:22.000	Variant 1	1					C								complete					Closed
NH	RELEASE		2013/04/20 08:26:54.000	Variant 1	1													complete					Released
NH	CODE OK		2013/04/22 11:20:09.000	Variant 1	1	false	false							false				complete		0				B
NH	BILLED	ResB	2013/05/06 18:41:39.000	Variant 1	1													complete					Billed
OH	NEW	ResDE	2012/12/18 01:27:16.000	Variant 1	1			false	B			false	false		true	false	true	complete				D	In progress
OH	CHANGE DIAGN		2012/12/18 01:27:39.000	Variant 1	1						OE							complete					In progress
OH	FIN	ResA	2013/03/18 04:02:47.000	Variant 1	1					C								complete					Closed
OH	RELEASE		2013/03/18 08:24:49.000	Variant 1	1													complete					Released
OH	CODE OK		2013/03/23 09:17:20.000	Variant 1	1	false	false							false				complete		0				B
OH	BILLED	ResB	2013/06/28 02:38:05.000	Variant 1	1													complete					Billed
PH	NEW	ResEE	2013/01/20 18:21:50.000	Variant 42	42			false	B			false	false		false	false	false	complete				G	In progress
PH	CHANGE DIAGN		2013/01/20 18:22:54.000	Variant 42	42						XC							complete					In progress
PH	CHANGE DIAGN	ResFE	2013/01/27 16:53:46.000	Variant 42	42						PE							complete					In progress
PH	DELETE	ResGE	2013/01/30 18:35:28.000	Variant 42	42											true		complete					In progress
QH	NEW	ResHE	2012/12/18 18:31:46.000	Variant 1	1			false	B			false	false		true	false	true	complete				D	In progress
QH	CHANGE DIAGN		2012/12/18 18:32:01.000	Variant 1	1						MC							complete					In progress
QH	FIN	ResA	2013/03/18 04:02:47.000	Variant 1	1					C								complete					Closed
QH	RELEASE		2013/03/18 08:24:49.000	Variant 1	1													complete					Released
QH	CODE OK		2013/03/24 13:17:19.000	Variant 1	1	false	false							false				complete		0				B
QH	BILLED	ResB	2013/07/11 06:47:08.000	Variant 1	1													complete					Billed
RH	NEW	ResIE	2012/12/24 19:11:13.000	Variant 1	1			false	B			false	false		true	false	true	complete				C	In progress
RH	CHANGE DIAGN		2012/12/24 19:11:45.000	Variant 1	1						QE							complete					In progress
RH	FIN	ResA	2013/03/26 04:51:30.000	Variant 1	1					C								complete					Closed
RH	RELEASE		2013/03/26 10:41:53.000	Variant 1	1													complete					Released
RH	CODE OK		2013/03/30 14:17:34.000	Variant 1	1	false	false							false				complete		0				B
RH	BILLED	ResB	2013/05/01 16:01:44.000	Variant 1	1													complete					Billed
SH	NEW	ResIE	2013/01/22 19:59:11.000	Variant 1	1			false	B			false	false		true	false	true	complete				C	In progress
SH	CHANGE DIAGN		2013/01/22 19:59:26.000	Variant 1	1						YB							complete					In progress
SH	FIN	ResA	2013/04/24 04:51:30.000	Variant 1	1					C								complete					Closed
SH	RELEASE		2013/04/24 10:41:53.000	Variant 1	1													complete					Released
SH	CODE OK		2013/04/28 14:17:36.000	Variant 1	1	false	false							false				complete		0				B
SH	BILLED	ResB	2013/08/02 02:21:07.000	Variant 1	1													complete					Billed
TH	NEW	ResDA	2012/12/18 01:27:10.000	Variant 1	1			false	B			false	false		true	false	true	complete				E	In progress
TH	CHANGE DIAGN		2013/01/21 18:59:09.000	Variant 1	1						RE							complete					In progress
TH	FIN	ResA	2013/05/08 05:50:13.000	Variant 1	1					C								complete					Closed
TH	RELEASE		2013/05/08 15:11:22.000	Variant 1	1													complete					Released
TH	CODE OK		2013/05/08 16:00:21.000	Variant 1	1	false	false							false				complete		0				B
TH	BILLED	ResB	2013/05/15 17:24:20.000	Variant 1	1													complete					Billed
UH	NEW	ResDA	2012/12/18 01:31:16.000	Variant 1	1			false	B			false	false		true	false	true	complete				E	In progress
UH	CHANGE DIAGN	ResOB	2012/12/30 20:48:41.000	Variant 1	1						J							complete					In progress
UH	FIN	ResA	2013/05/08 05:33:29.000	Variant 1	1					C								complete					Closed
UH	RELEASE		2013/05/08 15:11:22.000	Variant 1	1													complete					Released
UH	CODE OK		2013/05/08 16:00:23.000	Variant 1	1	false	false							false				complete		0				B
UH	BILLED	ResB	2013/05/15 17:22:16.000	Variant 1	1													complete					Billed
VH	NEW	ResC	2012/12/27 02:26:18.000	Variant 1	1			false	B			false	false		true	false	true	complete				A	In progress
VH	CHANGE DIAGN		2012/12/27 02:26:33.000	Variant 1	1						SE							complete					In progress
VH	FIN	ResA	2013/03/29 03:19:00.000	Variant 1	1					C								complete					Closed
VH	RELEASE		2013/03/29 10:39:35.000	Variant 1	1													complete					Released
VH	CODE OK		2013/04/01 10:09:13.000	Variant 1	1	false	false							false				complete		0				B
VH	BILLED	ResB	2013/07/20 07:01:41.000	Variant 1	1													complete					Billed
WH	NEW	ResVC	2013/01/14 05:23:54.000	Variant 1	1			false	B			false	false		true	false	true	complete				L	In progress
WH	CHANGE DIAGN	ResJE	2013/01/17 23:10:48.000	Variant 1	1						TE							complete					In progress
WH	FIN	ResA	2013/03/09 06:11:45.000	Variant 1	1					B								complete					Closed
WH	RELEASE		2013/03/09 07:04:18.000	Variant 1	1													complete					Released
WH	CODE OK		2013/03/15 09:21:48.000	Variant 1	1	false	false							false				complete		0				C
WH	BILLED	ResB	2013/05/15 17:54:56.000	Variant 1	1													complete					Billed
XH	NEW	ResKE	2013/01/14 03:28:47.000	Variant 1	1			false	B			false	false		true	false	true	complete				H	In progress
XH	CHANGE DIAGN		2013/01/14 03:29:04.000	Variant 1	1						UE							complete					In progress
XH	FIN	ResA	2013/04/16 05:42:34.000	Variant 1	1					C								complete					Closed
XH	RELEASE		2013/04/16 10:37:43.000	Variant 1	1													complete					Released
XH	CODE OK		2013/04/19 10:06:39.000	Variant 1	1	false	false							false				complete		0				B
XH	BILLED	ResB	2013/08/07 06:34:28.000	Variant 1	1													complete					Billed
YH	NEW	ResLE	2012/12/26 04:24:13.000	Variant 1	1			false	B			false	false		true	false	true	complete				L	In progress
YH	CHANGE DIAGN		2012/12/26 04:24:37.000	Variant 1	1						VE							complete					In progress
YH	FIN	ResA	2013/02/08 06:38:10.000	Variant 1	1					B								complete					Closed
YH	RELEASE		2013/02/08 07:40:42.000	Variant 1	1													complete					Released
YH	CODE OK		2013/02/12 11:01:37.000	Variant 1	1	false	false							false				complete		0				C
YH	BILLED	ResB	2014/03/28 05:50:42.000	Variant 1	1													complete					Billed
ZH	NEW	ResMB	2012/12/28 19:00:35.000	Variant 1	1			false	B			false	false		true	false	true	complete				H	In progress
ZH	CHANGE DIAGN		2012/12/28 19:00:58.000	Variant 1	1						JC							complete					In progress
ZH	FIN	ResA	2013/03/30 05:42:36.000	Variant 1	1					C								complete					Closed
ZH	RELEASE		2013/03/30 10:37:45.000	Variant 1	1													complete					Released
ZH	CODE OK		2013/04/03 14:08:24.000	Variant 1	1	false	false							false				complete		0				B
ZH	BILLED	ResB	2013/07/08 03:29:37.000	Variant 1	1													complete					Billed
AI	NEW	ResME	2013/01/20 19:12:24.000	Variant 382	382			false	B			false	false		true	false	true	complete				F	In progress
AI	CHANGE DIAGN		2013/01/20 19:12:37.000	Variant 382	382						WE							complete					In progress
AI	FIN	ResA	2013/04/15 06:15:33.000	Variant 382	382					C								complete					Closed
AI	RELEASE		2013/04/15 08:43:52.000	Variant 382	382													complete					Released
AI	CODE OK		2013/04/20 09:52:42.000	Variant 382	382	false	false							false				complete		0				B
AI	REOPEN	ResNE	2013/04/27 21:20:42.000	Variant 382	382													complete					In progress
AI	FIN		2013/04/27 21:20:54.000	Variant 382	382					L								complete					Closed
AI	RELEASE	ResA	2013/04/28 08:36:13.000	Variant 382	382													complete					Released
AI	CODE OK	ResDB	2013/05/02 15:38:37.000	Variant 382	382													complete
AI	CODE OK		2013/05/02 15:40:28.000	Variant 382	382		true							true				complete
AI	REOPEN		2013/05/02 15:40:45.000	Variant 382	382													complete					In progress
AI	FIN		2013/05/02 15:40:50.000	Variant 382	382													complete					Closed
AI	RELEASE		2013/05/02 15:40:51.000	Variant 382	382													complete					Released
AI	CODE OK		2013/05/02 15:40:53.000	Variant 382	382													complete
AI	BILLED	ResB	2013/05/06 18:49:36.000	Variant 382	382													complete					Billed
BI	NEW	ResOE	2012/12/27 00:57:48.000	Variant 1	1			false	B			false	false		true	false	true	complete				J	In progress
BI	CHANGE DIAGN		2012/12/27 00:58:43.000	Variant 1	1						XE							complete					In progress
BI	FIN	ResA	2013/03/29 09:18:23.000	Variant 1	1					C								complete					Closed
BI	RELEASE		2013/03/29 10:30:20.000	Variant 1	1													complete					Released
BI	CODE OK		2013/04/01 14:24:21.000	Variant 1	1	false	false							false				complete		0				B
BI	BILLED	ResB	2013/07/06 03:32:13.000	Variant 1	1													complete					Billed
CI	NEW	ResMB	2013/01/20 01:47:48.000	Variant 1	1			false	B			false	false		true	false	true	complete				H	In progress
CI	CHANGE DIAGN		2013/01/20 01:48:04.000	Variant 1	1						EC							complete					In progress
CI	FIN	ResA	2013/04/21 05:42:37.000	Variant 1	1					C								complete					Closed
CI	RELEASE		2013/04/21 10:37:45.000	Variant 1	1													complete					Released
CI	CODE OK		2013/04/25 14:08:31.000	Variant 1	1	false	false							false				complete		0				B
CI	BILLED	ResB	2013/06/18 11:50:20.000	Variant 1	1													complete					Billed
DI	NEW	ResVC	2012/12/28 03:15:24.000	Variant 150	150			false	B			false	false		true	false	true	complete				L	In progress
DI	CHANGE DIAGN	ResPE	2012/12/28 07:27:40.000	Variant 150	150						YE							complete					In progress
DI	FIN	ResA	2013/02/09 06:38:10.000	Variant 150	150					F								complete					Closed
DI	RELEASE		2013/02/09 07:40:45.000	Variant 150	150													complete					Released
DI	CODE OK		2013/02/15 09:59:12.000	Variant 150	150	false	false							false				complete		0				C
DI	BILLED	ResB	2013/07/07 03:33:15.000	Variant 150	150													complete					Billed
DI	STORNO	ResCB	2013/07/25 21:57:13.000	Variant 150	150													complete					Invoice rejected
DI	REJECT		2013/07/25 22:06:29.000	Variant 150	150													complete					Billable
DI	REOPEN	ResQA	2013/07/25 22:07:08.000	Variant 150	150													complete					In progress
DI	FIN	ResIA	2013/08/22 22:35:59.000	Variant 150	150					E								complete					Closed
DI	RELEASE		2013/08/22 23:51:14.000	Variant 150	150													complete					Released
DI	CODE OK		2013/08/23 00:50:13.000	Variant 150	150													complete						D
DI	REOPEN	ResDB	2013/10/23 23:44:21.000	Variant 150	150													complete					In progress
DI	FIN	ResIA	2013/11/03 20:27:02.000	Variant 150	150													complete					Closed
DI	RELEASE		2013/11/03 21:29:39.000	Variant 150	150													complete					Released
DI	CODE OK		2013/11/04 02:00:56.000	Variant 150	150													complete
DI	BILLED	ResB	2013/11/10 02:41:45.000	Variant 150	150													complete					Billed
EI	NEW	ResA	2013/01/15 06:19:32.000	Variant 5	5			false	A		ZE	false	false		true	false	true	complete				L	In progress
EI	FIN		2014/01/14 07:01:46.000	Variant 5	5					H								complete					Empty
FI	NEW	ResA	2012/12/20 06:21:16.000	Variant 1	1			false	A		AF	false	false		true	false	true	complete				L	In progress
FI	CHANGE DIAGN	ResQE	2013/01/18 00:10:45.000	Variant 1	1						BF							complete					In progress
FI	FIN	ResA	2013/03/04 05:45:55.000	Variant 1	1					B								complete					Closed
FI	RELEASE		2013/03/04 07:21:41.000	Variant 1	1													complete					Released
FI	CODE OK		2013/03/07 12:24:39.000	Variant 1	1	false	false							false				complete		0				C
FI	BILLED	ResB	2013/06/28 21:05:38.000	Variant 1	1													complete					Billed
GI	NEW	ResA	2013/01/13 06:39:39.000	Variant 3	3			false	A		CF	false	false		true	false	true	complete				L	In progress
GI	FIN		2014/01/12 07:01:56.000	Variant 3	3					A								complete					Closed
GI	RELEASE		2014/01/12 11:54:11.000	Variant 3	3													complete					Released
GI	CODE OK		2014/01/18 14:44:10.000	Variant 3	3	false	false							false				complete		0				A
GI	BILLED	ResB	2014/02/18 14:04:13.000	Variant 3	3													complete					Billed
HI	NEW	ResA	2013/01/18 06:41:41.000	Variant 5	5			false	A		LC	false	false		false	false	true	complete				L	In progress
HI	FIN		2014/01/17 07:01:57.000	Variant 5	5					H								complete					Empty
II	NEW	ResA	2012/12/20 07:20:23.000	Variant 57	57			false	A		DF	false	false		true	false	false	complete				L	In progress
II	FIN		2013/03/19 04:41:43.000	Variant 57	57					E								complete					Closed
II	REOPEN	ResCB	2013/04/01 19:31:19.000	Variant 57	57													complete					In progress
II	DELETE		2013/04/01 19:31:23.000	Variant 57	57											true		complete					In progress
JI	NEW	ResA	2013/01/23 07:32:35.000	Variant 3	3			false	A		FB	false	false		true	false	true	complete				L	In progress
JI	FIN		2013/04/02 06:35:42.000	Variant 3	3					E								complete					Closed
JI	RELEASE		2013/04/02 08:21:49.000	Variant 3	3													complete					Released
JI	CODE OK		2013/04/04 13:13:52.000	Variant 3	3	false	false							false				complete		0				C
JI	BILLED	ResB	2013/08/15 19:14:28.000	Variant 3	3													complete					Billed
KI	NEW	ResA	2013/01/17 07:40:24.000	Variant 3	3			false	A		EF	false	false		true	false	true	complete				L	In progress
KI	FIN		2014/01/16 07:02:24.000	Variant 3	3					A								complete					Closed
KI	RELEASE		2014/01/16 11:54:14.000	Variant 3	3													complete					Released
KI	CODE OK		2014/01/22 14:44:20.000	Variant 3	3	false	false							false				complete		0				A
KI	BILLED	ResB	2014/02/22 14:13:19.000	Variant 3	3													complete					Billed
LI	NEW	ResJA	2012/12/25 07:54:21.000	Variant 2	2			false	C			false	false		false	false	true	complete				K	In progress
MI	NEW	ResJA	2013/01/22 07:54:22.000	Variant 2	2			false	C			false	false		false	false	true	complete				K	In progress
NI	NEW	ResJA	2013/01/21 07:54:22.000	Variant 4	4			false	C			false	false		false	false	false	complete				K	In progress
NI	DELETE	ResM	2013/01/21 22:40:20.000	Variant 4	4											true		complete					In progress
OI	NEW	ResJA	2012/12/27 07:54:22.000	Variant 2	2			false	C			false	false		false	false	true	complete				K	In progress
PI	NEW	ResJA	2013/01/14 07:54:22.000	Variant 222	222			false	F		PD	false	false		false	false	true	complete				M	In progress
PI	FIN	ResNC	2013/01/15 07:51:01.000	Variant 222	222					M								complete					Closed
PI	RELEASE		2013/01/15 07:51:38.000	Variant 222	222													complete					Released
PI	MANUAL	ResIA	2013/10/27 22:08:50.000	Variant 222	222													complete					Released
PI	DELETE		2013/10/27 22:08:57.000	Variant 222	222											true		complete					Released
QI	NEW	ResJA	2012/12/17 07:54:22.000	Variant 2	2			false	C			false	false		false	false	true	complete				K	In progress
RI	NEW	ResJA	2012/12/27 07:54:22.000	Variant 2	2			false	C		ZC	false	false		false	false	true	complete				K	In progress
SI	NEW	ResJA	2013/01/11 07:54:22.000	Variant 2	2			false	C			false	false		false	false	true	complete				K	In progress
TI	NEW	ResJA	2013/01/14 07:54:22.000	Variant 2	2			false	C			false	false		false	false	true	complete				K	In progress
UI	NEW	ResJA	2013/01/19 03:00:57.000	Variant 4	4			false	A		MB	false	false		false	false	false	complete				A	In progress
UI	DELETE	ResDB	2013/01/22 17:11:44.000	Variant 4	4											true		complete					In progress
VI	NEW	ResA	2012/12/22 08:00:53.000	Variant 3	3			false	A		CF	false	false		true	false	true	complete				L	In progress
VI	FIN		2013/12/21 07:02:33.000	Variant 3	3					A								complete					Closed
VI	RELEASE		2013/12/21 11:54:15.000	Variant 3	3													complete					Released
VI	CODE OK		2013/12/27 14:44:23.000	Variant 3	3	false	false							false				complete		0				A
VI	BILLED	ResB	2014/03/31 05:13:05.000	Variant 3	3													complete					Billed
WI	NEW	ResA	2013/01/23 08:19:19.000	Variant 4	4			false	A		FF	false	false		true	false	false	complete				L	In progress
WI	DELETE	ResGA	2013/03/19 18:05:56.000	Variant 4	4											true		complete					In progress
XI	NEW	ResA	2013/01/20 09:59:02.000	Variant 3	3			false	A		GF	false	false		true	false	true	complete				D	In progress
XI	FIN		2014/01/20 04:00:49.000	Variant 3	3					A								complete					Closed
XI	RELEASE		2014/01/20 12:09:03.000	Variant 3	3													complete					Released
XI	CODE OK		2014/01/26 13:49:00.000	Variant 3	3	false	true							true				complete		0				A
XI	BILLED	ResB	2014/02/24 22:59:04.000	Variant 3	3													complete					Billed
YI	NEW	ResA	2013/01/23 09:59:08.000	Variant 3	3			false	A		E	false	false		true	false	true	complete				D	In progress
YI	FIN		2014/01/31 05:00:35.000	Variant 3	3					A								complete					Closed
YI	RELEASE		2014/01/31 13:47:22.000	Variant 3	3													complete					Released
YI	CODE OK		2014/01/31 14:20:26.000	Variant 3	3	false	false							false				complete		0				A
YI	BILLED	ResB	2014/02/28 02:40:11.000	Variant 3	3													complete					Billed
ZI	NEW	ResA	2013/01/17 10:28:41.000	Variant 3	3			false	A		G	false	false		true	false	true	complete				D	In progress
ZI	FIN		2013/07/31 03:38:49.000	Variant 3	3					B								complete					Closed
ZI	RELEASE		2013/07/31 09:24:02.000	Variant 3	3													complete					Released
ZI	CODE OK		2013/08/06 15:28:34.000	Variant 3	3	false	true							true				complete		0				D
ZI	BILLED	ResB	2013/09/13 17:54:44.000	Variant 3	3													complete					Billed
AJ	NEW	ResA	2012/12/22 10:32:29.000	Variant 3	3			false	A		SB	false	false		true	false	true	complete				D	In progress
AJ	FIN		2013/02/10 05:17:23.000	Variant 3	3					B								complete					Closed
AJ	RELEASE		2013/02/10 08:38:38.000	Variant 3	3													complete					Released
AJ	CODE OK		2013/02/15 09:55:42.000	Variant 3	3	false	false							false				complete		0				C
AJ	BILLED	ResB	2013/06/30 21:36:19.000	Variant 3	3													complete					Billed
BJ	NEW	ResA	2013/01/12 10:36:35.000	Variant 3	3			false	A		HF	false	false		true	false	true	complete				D	In progress
BJ	FIN		2013/06/16 03:49:04.000	Variant 3	3					B								complete					Closed
BJ	RELEASE		2013/06/16 08:15:29.000	Variant 3	3													complete					Released
BJ	CODE OK		2013/06/22 15:06:36.000	Variant 3	3	false	false							false				complete		0				B
BJ	BILLED	ResB	2013/07/23 02:10:29.000	Variant 3	3													complete					Billed
CJ	NEW	ResRE	2013/01/24 17:03:37.000	Variant 1	1			false	B			false	false		true	false	true	complete				H	In progress
CJ	CHANGE DIAGN		2013/01/24 17:03:55.000	Variant 1	1						EB							complete					In progress
CJ	FIN	ResA	2013/04/26 05:42:38.000	Variant 1	1					C								complete					Closed
CJ	RELEASE		2013/06/25 10:02:27.000	Variant 1	1													complete					Released
CJ	CODE OK		2013/06/25 11:26:17.000	Variant 1	1	false	false							false				complete		0				B
CJ	BILLED	ResB	2013/08/04 03:29:34.000	Variant 1	1													complete					Billed
DJ	NEW	ResS	2012/12/27 17:41:17.000	Variant 1	1			false	B			false	false		true	false	true	complete				B	In progress
DJ	CHANGE DIAGN		2012/12/27 17:41:32.000	Variant 1	1						ZB							complete					In progress
DJ	FIN	ResA	2013/03/09 05:28:30.000	Variant 1	1					B								complete					Closed
DJ	RELEASE		2013/03/09 13:10:30.000	Variant 1	1													complete					Released
DJ	CODE OK		2013/03/14 12:55:13.000	Variant 1	1	false	false							false				complete		0				C
DJ	BILLED	ResB	2013/07/20 06:52:38.000	Variant 1	1													complete					Billed
EJ	NEW	ResQE	2012/12/28 17:51:55.000	Variant 1	1			false	B			false	false		true	false	true	complete				L	In progress
EJ	CHANGE DIAGN		2012/12/28 18:00:12.000	Variant 1	1						IF							complete					In progress
EJ	FIN	ResA	2013/04/01 07:28:03.000	Variant 1	1					C								complete					Closed
EJ	RELEASE		2013/04/01 08:51:57.000	Variant 1	1													complete					Released
EJ	CODE OK		2013/04/03 13:12:49.000	Variant 1	1	false	false							false				complete		0				B
EJ	BILLED	ResB	2013/07/08 03:16:29.000	Variant 1	1													complete					Billed
FJ	NEW	ResS	2013/01/22 22:40:44.000	Variant 1	1			false	B			false	false		true	false	true	complete				B	In progress
FJ	CHANGE DIAGN		2013/01/22 22:40:57.000	Variant 1	1						KD							complete					In progress
FJ	FIN	ResA	2013/04/24 04:02:01.000	Variant 1	1					C								complete					Closed
FJ	RELEASE		2013/04/24 10:30:44.000	Variant 1	1													complete					Released
FJ	CODE OK		2013/04/28 13:55:21.000	Variant 1	1	false	false							false				complete		0				B
FJ	BILLED	ResB	2013/08/15 06:43:26.000	Variant 1	1													complete					Billed
GJ	NEW	ResA	2012/12/27 11:07:31.000	Variant 3	3			false	A		G	false	false		true	false	true	complete				D	In progress
GJ	FIN		2013/12/27 04:01:12.000	Variant 3	3					A								complete					Closed
GJ	RELEASE		2013/12/27 12:09:10.000	Variant 3	3													complete					Released
GJ	CODE OK		2013/12/31 19:31:33.000	Variant 3	3	false	false							false				complete		0				A
GJ	BILLED	ResB	2014/02/01 09:21:14.000	Variant 3	3													complete					Billed
HJ	NEW	ResA	2013/01/19 11:31:00.000	Variant 3	3			false	A		G	false	false		true	false	true	complete				D	In progress
HJ	FIN		2014/01/19 04:01:16.000	Variant 3	3					A								complete					Closed
HJ	RELEASE		2014/01/19 12:09:12.000	Variant 3	3													complete					Released
HJ	CODE OK		2014/01/23 19:31:38.000	Variant 3	3	false	false							false				complete		0				A
HJ	BILLED	ResB	2014/02/24 04:03:49.000	Variant 3	3													complete					Billed
IJ	NEW	ResA	2013/01/16 11:58:28.000	Variant 3	3			false	A		SB	false	false		true	false	true	complete				D	In progress
IJ	FIN		2013/03/07 05:17:33.000	Variant 3	3					B								complete					Closed
IJ	RELEASE		2013/03/07 08:38:39.000	Variant 3	3													complete					Released
IJ	CODE OK		2013/03/10 09:34:22.000	Variant 3	3	false	false							false				complete		0				C
IJ	BILLED	ResB	2013/07/26 19:30:13.000	Variant 3	3													complete					Billed
JJ	NEW	ResA	2013/01/23 12:08:18.000	Variant 3	3			false	A		JF	false	false		true	false	true	complete				D	In progress
JJ	FIN		2014/01/23 04:01:30.000	Variant 3	3					A								complete					Closed
JJ	RELEASE		2014/01/23 12:09:16.000	Variant 3	3													complete					Released
JJ	CODE OK		2014/01/28 14:48:31.000	Variant 3	3	false	false							false				complete		0				A
JJ	BILLED	ResB	2014/02/28 13:48:44.000	Variant 3	3													complete					Billed
KJ	NEW	ResA	2012/12/17 12:43:40.000	Variant 3	3			false	A		SB	false	false		true	false	true	complete				D	In progress
KJ	FIN		2013/12/17 04:01:41.000	Variant 3	3					A								complete					Closed
KJ	RELEASE		2013/12/17 12:09:18.000	Variant 3	3													complete					Released
KJ	CODE OK		2013/12/21 19:31:58.000	Variant 3	3	false	false							false				complete		0				A
KJ	BILLED	ResB	2014/01/21 23:37:13.000	Variant 3	3													complete					Billed
LJ	NEW	ResA	2012/12/22 12:58:14.000	Variant 17	17			false	A		KF	false	false		true	false	true	complete				D	In progress
LJ	FIN		2013/12/30 05:00:44.000	Variant 17	17					A								complete					Closed
LJ	RELEASE		2013/12/30 13:47:25.000	Variant 17	17													complete					Released
LJ	CODE NOK		2014/01/04 13:10:41.000	Variant 17	17	false	false							false				complete	A	1	W			A
LJ	SET STATUS	ResYC	2014/01/04 19:27:08.000	Variant 17	17													complete					Unbillable
MJ	NEW	ResA	2012/12/25 13:13:06.000	Variant 3	3			false	A		E	false	false		true	false	true	complete				D	In progress
MJ	FIN		2013/08/07 03:34:40.000	Variant 3	3					B								complete					Closed
MJ	RELEASE		2013/08/07 09:33:34.000	Variant 3	3													complete					Released
MJ	CODE OK		2013/08/11 10:29:15.000	Variant 3	3	false	false							false				complete		0				D
MJ	BILLED	ResB	2013/09/12 04:56:07.000	Variant 3	3													complete					Billed
NJ	NEW	ResA	2012/12/23 13:17:26.000	Variant 3	3			false	A		SB	false	false		true	false	true	complete				D	In progress
NJ	FIN		2013/07/31 03:29:37.000	Variant 3	3					B								complete					Closed
NJ	RELEASE		2013/07/31 08:02:19.000	Variant 3	3													complete					Released
NJ	CODE OK		2013/08/04 10:39:36.000	Variant 3	3	false	true							true				complete		0				D
NJ	BILLED	ResB	2013/09/09 22:57:41.000	Variant 3	3													complete					Billed
OJ	NEW	ResA	2012/12/19 13:23:43.000	Variant 5	5			false	A		G	false	false		true	false	true	complete				D	In progress
OJ	FIN		2013/12/27 05:00:55.000	Variant 5	5					H								complete					Empty
PJ	NEW	ResA	2012/12/16 14:40:35.000	Variant 3	3			false	A		LF	false	false		true	false	true	complete				F	In progress
PJ	FIN		2013/12/24 08:17:36.000	Variant 3	3					A								complete					Closed
PJ	RELEASE		2013/12/24 13:50:45.000	Variant 3	3													complete					Released
PJ	CODE OK		2013/12/24 14:28:39.000	Variant 3	3	false	false							false				complete		0				A
PJ	BILLED	ResB	2014/01/21 08:25:26.000	Variant 3	3													complete					Billed
QJ	NEW	ResA	2012/12/19 15:15:59.000	Variant 3	3			false	A		MF	false	false		true	false	true	complete				F	In progress
QJ	FIN		2013/12/19 06:49:42.000	Variant 3	3					A								complete					Closed
QJ	RELEASE		2013/12/19 12:11:52.000	Variant 3	3													complete					Released
QJ	CODE OK		2013/12/25 13:54:41.000	Variant 3	3	false	false							false				complete		0				A
QJ	BILLED	ResB	2014/01/24 13:56:09.000	Variant 3	3													complete					Billed
RJ	NEW	ResA	2012/12/16 15:16:47.000	Variant 4	4			false	A		V	false	false		true	false	false	complete				F	In progress
RJ	DELETE	ResSE	2013/05/27 01:34:30.000	Variant 4	4											true		complete					In progress
SJ	NEW	ResA	2012/12/22 15:22:56.000	Variant 3	3			false	A		W	false	false		true	false	true	complete				F	In progress
SJ	FIN		2013/12/22 06:49:58.000	Variant 3	3					A								complete					Closed
SJ	RELEASE		2013/12/22 12:11:56.000	Variant 3	3													complete					Released
SJ	CODE OK		2013/12/28 13:54:42.000	Variant 3	3	false	false							false				complete		0				A
SJ	BILLED	ResB	2014/01/27 13:58:08.000	Variant 3	3													complete					Billed
TJ	NEW	ResA	2012/12/22 15:23:51.000	Variant 3	3			false	A		W	false	false		true	false	true	complete				F	In progress
TJ	FIN		2013/12/22 06:49:59.000	Variant 3	3					A								complete					Closed
TJ	RELEASE		2013/12/22 12:11:56.000	Variant 3	3													complete					Released
TJ	CODE OK		2013/12/28 13:54:43.000	Variant 3	3	false	false							false				complete		0				A
TJ	BILLED	ResB	2014/01/27 13:50:28.000	Variant 3	3													complete					Billed
UJ	NEW	ResA	2012/12/27 15:50:34.000	Variant 4	4			false	A		NF	false	false		false	false	false	complete				F	In progress
UJ	DELETE	ResQA	2013/03/04 22:52:12.000	Variant 4	4											true		complete					In progress
VJ	NEW	ResA	2012/12/22 16:27:59.000	Variant 3	3			false	A		OF	false	false		true	false	true	complete				Q	In progress
VJ	FIN	ResIA	2013/12/04 06:57:37.000	Variant 3	3					E								complete					Closed
VJ	RELEASE	ResA	2013/12/04 11:39:31.000	Variant 3	3													complete					Released
VJ	CODE OK		2013/12/04 12:22:55.000	Variant 3	3	false	false							false				complete		0				D
VJ	BILLED	ResB	2013/12/09 04:33:50.000	Variant 3	3													complete					Billed
WJ	NEW	ResA	2012/12/26 18:01:53.000	Variant 3	3			false	A		PF	false	false		true	false	true	complete				Q	In progress
WJ	FIN		2013/12/26 09:03:35.000	Variant 3	3					A								complete					Closed
WJ	RELEASE		2013/12/26 12:10:59.000	Variant 3	3													complete					Released
WJ	CODE OK		2013/12/30 19:35:50.000	Variant 3	3	false	false							false				complete		0				A
WJ	BILLED	ResB	2014/01/31 13:57:00.000	Variant 3	3													complete					Billed
XJ	NEW	ResA	2012/12/24 04:06:35.000	Variant 4	4			false	A		QF	false	false		true	false	false	complete				S	In progress
XJ	DELETE	ResSB	2013/01/24 20:27:15.000	Variant 4	4											true		complete					In progress
YJ	NEW	ResZB	2013/01/22 20:38:51.000	Variant 1	1			false	B			false	false		true	false	true	complete				M	In progress
YJ	CHANGE DIAGN		2013/01/22 20:39:04.000	Variant 1	1						RF							complete					In progress
YJ	FIN	ResA	2013/04/23 05:28:12.000	Variant 1	1					C								complete					Closed
YJ	RELEASE		2013/04/23 12:14:12.000	Variant 1	1													complete					Released
YJ	CODE OK		2013/04/28 13:44:37.000	Variant 1	1	false	false							false				complete		0				B
YJ	BILLED	ResB	2013/08/02 03:04:06.000	Variant 1	1													complete					Billed
ZJ	NEW	ResTE	2012/12/25 19:12:34.000	Variant 1	1			false	B			false	false		true	false	true	complete				L	In progress
ZJ	CHANGE DIAGN	ResPE	2012/12/26 17:20:34.000	Variant 1	1						SF							complete					In progress
ZJ	FIN	ResA	2013/03/27 07:28:06.000	Variant 1	1					C								complete					Closed
ZJ	RELEASE		2013/03/27 08:51:58.000	Variant 1	1													complete					Released
ZJ	CODE OK		2013/03/31 09:55:04.000	Variant 1	1	false	false							false				complete		0				B
ZJ	BILLED	ResB	2013/07/03 03:32:47.000	Variant 1	1													complete					Billed
AK	NEW	ResBB	2013/01/20 19:21:26.000	Variant 1	1			false	B			false	false		true	false	true	complete				A	In progress
AK	CHANGE DIAGN		2013/01/20 19:21:40.000	Variant 1	1						TF							complete					In progress
AK	FIN	ResA	2013/04/22 03:19:01.000	Variant 1	1					C								complete					Closed
AK	RELEASE		2013/04/22 10:39:35.000	Variant 1	1													complete					Released
AK	CODE OK		2013/04/26 14:12:14.000	Variant 1	1	false	false							false				complete		0				B
AK	BILLED	ResB	2013/07/31 03:28:51.000	Variant 1	1													complete					Billed
BK	NEW	ResBB	2012/12/23 21:02:50.000	Variant 1	1			false	B			false	false		true	false	true	complete				A	In progress
BK	CHANGE DIAGN		2012/12/23 21:03:08.000	Variant 1	1						UF							complete					In progress
BK	FIN	ResA	2013/03/25 03:19:02.000	Variant 1	1					C								complete					Closed
BK	RELEASE		2013/03/25 10:39:35.000	Variant 1	1													complete					Released
BK	CODE OK		2013/03/29 14:12:15.000	Variant 1	1	false	false							false				complete		0				B
BK	BILLED	ResB	2013/07/03 03:28:38.000	Variant 1	1													complete					Billed
CK	NEW	ResTE	2012/12/25 22:51:47.000	Variant 6	6			false	B			false	false		true	false	true	complete				L	In progress
CK	CHANGE DIAGN	ResUE	2012/12/25 23:42:04.000	Variant 6	6						TE							complete					In progress
CK	CHANGE DIAGN	ResEC	2012/12/27 02:15:06.000	Variant 6	6						QD							complete					In progress
CK	FIN	ResA	2013/03/29 07:28:08.000	Variant 6	6					C								complete					Closed
CK	RELEASE		2013/03/29 08:51:58.000	Variant 6	6													complete					Released
CK	CODE OK		2013/03/31 13:12:53.000	Variant 6	6	false	false							false				complete		0				B
CK	BILLED	ResB	2013/07/05 03:33:08.000	Variant 6	6													complete					Billed
DK	NEW	ResTE	2012/12/27 23:15:42.000	Variant 1	1			false	B			false	false		true	false	true	complete				G	In progress
DK	CHANGE DIAGN	ResVE	2012/12/31 17:26:03.000	Variant 1	1						N							complete					In progress
DK	FIN	ResA	2013/02/13 06:53:32.000	Variant 1	1					E								complete					Closed
DK	RELEASE		2013/02/13 10:17:15.000	Variant 1	1													complete					Released
DK	CODE OK		2013/02/16 13:38:37.000	Variant 1	1	false	false							false				complete		0				C
DK	BILLED	ResB	2013/04/27 17:55:17.000	Variant 1	1													complete					Billed
EK	NEW	ResBB	2012/12/15 23:55:05.000	Variant 29	29			false	A		MB	false	false		false	false	true	complete				A	In progress
EK	FIN	ResJA	2012/12/16 03:00:57.000	Variant 29	29					J								complete					Closed
EK	RELEASE		2012/12/16 03:00:58.000	Variant 29	29													complete					Released
EK	DELETE	ResDB	2012/12/19 17:11:48.000	Variant 29	29											true		complete					Released
FK	NEW	ResZC	2013/01/24 19:23:24.000	Variant 1	1			false	B			false	false		true	false	true	complete				B	In progress
FK	CHANGE DIAGN		2013/01/24 19:23:39.000	Variant 1	1						KD							complete					In progress
FK	FIN	ResA	2013/04/26 04:02:04.000	Variant 1	1					C								complete					Closed
FK	RELEASE		2013/04/26 10:30:45.000	Variant 1	1													complete					Released
FK	CODE OK		2013/04/30 13:55:30.000	Variant 1	1	false	false							false				complete		0				B
FK	BILLED		2013/12/21 20:15:42.000	Variant 1	1													complete					Billed
GK	NEW	ResZC	2013/01/13 20:20:54.000	Variant 9	9			false	B			false	false		true	false	true	complete				B	In progress
GK	CHANGE DIAGN		2013/01/13 20:21:12.000	Variant 9	9						PA							complete					In progress
GK	FIN	ResA	2013/04/15 04:02:06.000	Variant 9	9					C								complete					Closed
GK	RELEASE		2013/04/15 10:30:45.000	Variant 9	9													complete					Released
GK	CODE OK		2013/04/19 13:55:36.000	Variant 9	9	false	false							false				complete		0				B
GK	REOPEN	ResWB	2013/04/20 17:00:32.000	Variant 9	9													complete					In progress
GK	FIN		2013/04/20 17:00:34.000	Variant 9	9													complete					Closed
GK	RELEASE		2013/04/20 17:00:35.000	Variant 9	9													complete					Released
GK	CODE OK		2013/04/20 17:00:38.000	Variant 9	9													complete
GK	BILLED	ResB	2013/08/06 07:03:53.000	Variant 9	9													complete					Billed
HK	NEW	ResZB	2012/12/19 23:22:08.000	Variant 6	6			false	B			false	false		true	false	true	complete				M	In progress
HK	CHANGE DIAGN		2012/12/19 23:22:21.000	Variant 6	6						VF							complete					In progress
HK	CHANGE DIAGN		2012/12/25 19:17:36.000	Variant 6	6						WF							complete					In progress
HK	FIN	ResA	2013/01/24 05:18:26.000	Variant 6	6					G								complete					Closed
HK	RELEASE		2013/01/24 11:58:51.000	Variant 6	6													complete					Released
HK	CODE OK		2013/01/24 13:11:44.000	Variant 6	6	false	false							false				complete		0				C
HK	BILLED	ResB	2013/06/27 21:07:03.000	Variant 6	6													complete					Billed
IK	NEW	ResWE	2013/01/20 00:01:23.000	Variant 1	1			false	B			false	false		true	false	true	complete				F	In progress
IK	CHANGE DIAGN	ResP	2013/03/08 23:14:42.000	Variant 1	1						XF							complete					In progress
IK	FIN	ResA	2013/04/19 05:25:43.000	Variant 1	1					C								complete					Closed
IK	RELEASE		2013/04/19 08:33:28.000	Variant 1	1													complete					Released
IK	CODE OK		2013/04/25 13:27:38.000	Variant 1	1	false	false							false				complete		0				B
IK	BILLED	ResB	2013/07/30 03:06:07.000	Variant 1	1													complete					Billed
JK	NEW	ResZC	2012/12/28 01:42:51.000	Variant 13	13			false	B			false	false		true	false	true	complete				B	In progress
JK	CHANGE DIAGN		2012/12/28 01:43:05.000	Variant 13	13						YF							complete					In progress
JK	FIN	ResA	2013/03/29 04:02:08.000	Variant 13	13					C								complete					Closed
JK	RELEASE		2013/03/29 10:30:46.000	Variant 13	13													complete					Released
JK	CODE OK		2013/04/02 13:55:47.000	Variant 13	13	false	false							false				complete		0				B
JK	BILLED	ResB	2013/05/04 16:00:59.000	Variant 13	13													complete					Billed
JK	STORNO	ResEB	2013/05/15 23:37:31.000	Variant 13	13													complete					Invoice rejected
JK	REJECT	ResCB	2013/07/09 18:44:06.000	Variant 13	13													complete					Billable
JK	BILLED	ResB	2013/07/12 18:59:19.000	Variant 13	13													complete					Billed
KK	NEW	ResSE	2012/12/17 02:54:07.000	Variant 6	6			false	B			false	false		true	false	true	complete				F	In progress
KK	CHANGE DIAGN		2012/12/17 02:54:30.000	Variant 6	6						ZF							complete					In progress
KK	CHANGE DIAGN	ResLD	2013/01/09 19:39:20.000	Variant 6	6						W							complete					In progress
KK	FIN	ResA	2013/02/24 06:25:32.000	Variant 6	6					B								complete					Closed
KK	RELEASE		2013/02/24 08:59:48.000	Variant 6	6													complete					Released
KK	CODE OK		2013/02/27 09:54:13.000	Variant 6	6	false	false							false				complete		0				C
KK	BILLED	ResB	2013/07/09 06:49:48.000	Variant 6	6													complete					Billed
LK	NEW	ResKE	2012/12/19 10:48:23.000	Variant 1	1			false	B			false	false		true	false	true	complete				H	In progress
LK	CHANGE DIAGN		2012/12/19 10:48:46.000	Variant 1	1						AG							complete					In progress
LK	FIN	ResA	2013/03/19 05:42:40.000	Variant 1	1					C								complete					Closed
LK	RELEASE		2013/03/19 10:37:46.000	Variant 1	1													complete					Released
LK	CODE OK		2013/03/25 10:53:42.000	Variant 1	1	false	false							false				complete		0				B
LK	BILLED	ResB	2013/04/24 16:04:44.000	Variant 1	1													complete					Billed
MK	NEW	ResEE	2012/12/25 20:23:58.000	Variant 1	1			false	B			false	false		true	false	true	complete				G	In progress
MK	CHANGE DIAGN	ResXE	2013/02/04 20:21:03.000	Variant 1	1						XC							complete					In progress
MK	FIN	ResA	2013/03/28 05:54:03.000	Variant 1	1					C								complete					Closed
MK	RELEASE		2013/03/28 10:23:38.000	Variant 1	1													complete					Released
MK	CODE OK		2013/03/31 14:04:56.000	Variant 1	1	false	false							false				complete		0				B
MK	BILLED	ResB	2013/07/18 06:33:27.000	Variant 1	1													complete					Billed
NK	NEW	ResHE	2013/01/12 23:27:01.000	Variant 3	3			false	A		G	false	false		true	false	true	complete				D	In progress
NK	FIN	ResA	2013/02/26 05:18:15.000	Variant 3	3					B								complete					Closed
NK	RELEASE		2013/02/26 08:28:57.000	Variant 3	3													complete					Released
NK	CODE OK		2013/03/03 10:03:18.000	Variant 3	3	true	true							true				complete		0				C
NK	BILLED	ResB	2013/03/24 15:05:09.000	Variant 3	3													complete					Billed
OK	NEW	ResHE	2013/01/15 00:03:53.000	Variant 1	1			false	B			false	false		true	false	true	complete				D	In progress
OK	CHANGE DIAGN		2013/01/15 00:04:11.000	Variant 1	1						BG							complete					In progress
OK	FIN	ResA	2013/04/14 04:04:01.000	Variant 1	1					C								complete					Closed
OK	RELEASE		2013/04/14 08:24:51.000	Variant 1	1													complete					Released
OK	CODE OK		2013/04/20 13:17:24.000	Variant 1	1	false	false							false				complete		0				B
OK	BILLED	ResB	2013/07/25 03:10:51.000	Variant 1	1													complete					Billed
PK	NEW	ResYE	2013/01/18 00:40:59.000	Variant 6	6			false	B			false	false		true	false	true	complete				Q	In progress
PK	CHANGE DIAGN	ResZE	2013/01/23 23:42:31.000	Variant 6	6						CG							complete					In progress
PK	CHANGE DIAGN		2013/01/24 06:09:00.000	Variant 6	6						SE							complete					In progress
PK	FIN	ResA	2013/03/13 08:19:23.000	Variant 6	6					C								complete					Closed
PK	RELEASE		2013/03/13 08:47:18.000	Variant 6	6													complete					Released
PK	CODE OK		2013/03/15 11:10:17.000	Variant 6	6	false	false							false				complete		0				C
PK	BILLED	ResB	2013/03/29 14:18:53.000	Variant 6	6													complete					Billed
QK	NEW	ResAF	2012/12/23 18:19:38.000	Variant 1	1			false	B			false	false		true	false	true	complete				A	In progress
QK	CHANGE DIAGN		2012/12/23 18:19:49.000	Variant 1	1						T							complete					In progress
QK	FIN	ResA	2013/03/27 03:18:48.000	Variant 1	1					C								complete					Closed
QK	RELEASE		2013/03/27 10:23:22.000	Variant 1	1													complete					Released
QK	CODE OK		2013/03/29 11:43:30.000	Variant 1	1	false	false							false				complete		0				B
QK	BILLED	ResB	2013/06/30 03:37:18.000	Variant 1	1													complete					Billed
RK	NEW	ResBF	2012/12/24 23:52:18.000	Variant 1	1			false	B			false	false		true	false	true	complete				F	In progress
RK	CHANGE DIAGN		2012/12/24 23:52:59.000	Variant 1	1						IC							complete					In progress
RK	FIN	ResA	2013/03/24 05:25:46.000	Variant 1	1					C								complete					Closed
RK	RELEASE		2013/03/24 08:33:28.000	Variant 1	1													complete					Released
RK	CODE OK		2013/03/30 13:27:44.000	Variant 1	1	false	false							false				complete		0				B
RK	BILLED	ResB	2013/07/04 03:10:57.000	Variant 1	1													complete					Billed
SK	NEW	ResZD	2013/01/21 18:57:05.000	Variant 15	15			false	B			false	false		true	false	true	complete				E	In progress
SK	CHANGE DIAGN		2013/01/21 18:57:19.000	Variant 15	15						LE							complete					In progress
SK	FIN		2013/04/30 22:28:48.000	Variant 15	15					D								complete					Closed
SK	RELEASE	ResA	2013/05/01 08:24:56.000	Variant 15	15													complete					Released
SK	CODE OK		2013/05/01 09:14:30.000	Variant 15	15	false	false							false				complete		0				B
SK	BILLED	ResB	2013/05/26 16:04:56.000	Variant 15	15													complete					Billed
SK	STORNO	ResCB	2013/07/03 23:10:14.000	Variant 15	15													complete					Invoice rejected
SK	REJECT		2013/07/03 23:10:29.000	Variant 15	15													complete					Rejected
SK	REOPEN		2013/07/03 23:10:39.000	Variant 15	15													complete					In progress
SK	FIN	ResA	2013/07/08 06:04:50.000	Variant 15	15					C								complete					Closed
SK	RELEASE		2013/07/08 13:35:33.000	Variant 15	15													complete					Released
SK	CODE OK		2013/07/08 13:51:10.000	Variant 15	15													complete
SK	BILLED	ResB	2013/07/29 03:33:30.000	Variant 15	15													complete					Billed
TK	NEW	ResSA	2012/12/23 19:29:01.000	Variant 1	1			false	B			false	false		true	false	true	complete				H	In progress
TK	CHANGE DIAGN		2012/12/23 19:29:19.000	Variant 1	1						DG							complete					In progress
TK	FIN	ResA	2013/03/27 05:54:26.000	Variant 1	1					C								complete					Closed
TK	RELEASE		2013/03/27 10:19:19.000	Variant 1	1													complete					Released
TK	CODE OK		2013/03/29 11:41:01.000	Variant 1	1	false	false							false				complete		0				B
TK	BILLED	ResB	2013/04/27 15:53:39.000	Variant 1	1													complete					Billed
UK	NEW	ResCF	2012/12/23 19:39:22.000	Variant 1	1			false	B			false	false		true	false	true	complete				O	In progress
UK	CHANGE DIAGN		2012/12/23 19:39:44.000	Variant 1	1						EG							complete					In progress
UK	FIN	ResA	2013/02/20 11:07:01.000	Variant 1	1					B								complete					Closed
UK	RELEASE		2013/02/20 11:43:16.000	Variant 1	1													complete					Released
UK	CODE OK		2013/02/24 13:10:20.000	Variant 1	1	true	true							true				complete		0				C
UK	BILLED	ResB	2013/06/30 03:16:02.000	Variant 1	1													complete					Billed
VK	NEW	ResAC	2012/12/19 21:34:29.000	Variant 1	1			false	B			false	false		true	false	true	complete				M	In progress
VK	CHANGE DIAGN		2012/12/25 00:46:55.000	Variant 1	1						LE							complete					In progress
VK	FIN	ResA	2013/01/14 05:31:56.000	Variant 1	1					G								complete					Closed
VK	RELEASE		2013/01/14 12:03:55.000	Variant 1	1													complete					Released
VK	CODE OK		2013/01/14 13:05:18.000	Variant 1	1	false	false							false				complete		0				C
VK	BILLED	ResIA	2013/08/11 04:20:21.000	Variant 1	1													complete					Billed
WK	NEW	ResD	2013/01/17 23:46:29.000	Variant 4	4			false	A		C	false	false		true	false	false	complete				B	In progress
WK	DELETE		2013/01/17 23:48:00.000	Variant 4	4											true		complete					In progress
XK	NEW	ResD	2012/12/18 23:48:32.000	Variant 3	3			false	A		XD	false	false		true	false	true	complete				B	In progress
XK	FIN	ResA	2013/10/21 05:02:21.000	Variant 3	3					A								complete					Closed
XK	RELEASE		2013/10/21 12:09:04.000	Variant 3	3													complete					Released
XK	CODE OK		2013/10/24 11:57:55.000	Variant 3	3	false	false							false				complete		0				D
XK	BILLED	ResB	2013/10/30 16:20:13.000	Variant 3	3													complete					Billed
YK	NEW	ResJC	2012/12/19 00:02:54.000	Variant 4	4			false	B			false	false		false	false	false	complete				L	In progress
YK	DELETE	ResVD	2013/01/01 20:13:15.000	Variant 4	4											true		complete					In progress
ZK	NEW	ResHA	2012/12/25 00:49:25.000	Variant 9	9			false	B			false	false		true	false	true	complete				L	In progress
ZK	CHANGE DIAGN	ResDF	2012/12/25 01:38:46.000	Variant 9	9						BF							complete					In progress
ZK	FIN	ResA	2013/03/28 07:28:18.000	Variant 9	9					C								complete					Closed
ZK	RELEASE		2013/03/28 08:51:59.000	Variant 9	9													complete					Released
ZK	CODE OK		2013/03/30 13:13:03.000	Variant 9	9	false	false							false				complete		0				B
ZK	REOPEN	ResEF	2013/06/20 18:07:45.000	Variant 9	9													complete					In progress
ZK	FIN	ResA	2013/06/21 07:13:44.000	Variant 9	9													complete					Closed
ZK	RELEASE		2013/06/21 09:37:21.000	Variant 9	9													complete					Released
ZK	CODE OK		2013/06/21 10:01:49.000	Variant 9	9													complete						D
ZK	BILLED	ResB	2013/07/04 03:10:41.000	Variant 9	9													complete					Billed
AL	NEW	ResND	2013/01/20 01:45:51.000	Variant 1	1			false	B			false	false		true	false	true	complete				M	In progress
AL	CHANGE DIAGN		2013/01/20 01:46:26.000	Variant 1	1						FG							complete					In progress
AL	FIN	ResA	2013/04/20 05:28:15.000	Variant 1	1					C								complete					Closed
AL	RELEASE		2013/04/20 12:14:13.000	Variant 1	1													complete					Released
AL	CODE OK		2013/04/25 13:44:48.000	Variant 1	1	false	false							false				complete		0				B
AL	BILLED	ResB	2013/07/30 03:08:03.000	Variant 1	1													complete					Billed
BL	NEW	ResQA	2012/12/27 21:52:22.000	Variant 6	6			false	B			false	false		true	false	true	complete				M	In progress
BL	CHANGE DIAGN		2012/12/27 21:52:56.000	Variant 6	6						GG							complete					In progress
BL	CHANGE DIAGN	ResFF	2013/02/27 23:29:53.000	Variant 6	6						HG							complete					In progress
BL	FIN	ResA	2013/03/23 07:03:28.000	Variant 6	6					C								complete					Closed
BL	RELEASE		2013/03/23 14:39:49.000	Variant 6	6													complete					Released
BL	CODE OK		2013/03/25 08:50:09.000	Variant 6	6	false	false							false				complete		0				B
BL	BILLED	ResB	2013/04/12 18:37:40.000	Variant 6	6													complete					Billed
CL	NEW	ResWA	2012/12/23 22:07:52.000	Variant 1	1			false	D			false	false		true	false	true	complete				E	In progress
CL	CHANGE DIAGN		2012/12/23 22:08:01.000	Variant 1	1						IG							complete					In progress
CL	FIN	ResA	2012/12/24 04:42:07.000	Variant 1	1					K								complete					Closed
CL	RELEASE		2012/12/29 13:43:07.000	Variant 1	1													complete					Released
CL	CODE OK		2012/12/31 21:40:42.000	Variant 1	1	false	false							false				complete		0				C
CL	BILLED	ResB	2013/01/08 02:14:50.000	Variant 1	1													complete					Billed
DL	NEW	ResGF	2012/12/27 23:31:56.000	Variant 6	6			false	B			false	false		true	false	true	complete				F	In progress
DL	CHANGE DIAGN		2012/12/27 23:32:11.000	Variant 6	6						L							complete					In progress
DL	CHANGE DIAGN	ResPB	2013/01/03 00:49:06.000	Variant 6	6						VB							complete					In progress
DL	FIN	ResA	2013/03/27 05:25:51.000	Variant 6	6					C								complete					Closed
DL	RELEASE		2013/03/27 08:33:30.000	Variant 6	6													complete					Released
DL	CODE OK		2013/04/01 09:25:20.000	Variant 6	6	false	false							false				complete		0				B
DL	BILLED	ResB	2013/07/07 03:27:01.000	Variant 6	6													complete					Billed
EL	NEW	ResHF	2013/01/13 13:47:56.000	Variant 1	1			false	B			false	false		true	false	true	complete				L	In progress
EL	CHANGE DIAGN		2013/01/13 13:48:36.000	Variant 1	1						J							complete					In progress
EL	FIN	ResA	2013/01/16 09:51:04.000	Variant 1	1					F								complete					Closed
EL	RELEASE		2013/01/16 19:14:46.000	Variant 1	1													complete					Released
EL	CODE OK		2013/01/20 22:26:17.000	Variant 1	1	false	false							false				complete		0				C
EL	BILLED	ResB	2013/05/13 17:55:09.000	Variant 1	1													complete					Billed
FL	NEW	ResNA	2012/12/20 02:03:50.000	Variant 1	1			false	B			false	false		true	false	true	complete				L	In progress
FL	CHANGE DIAGN	ResUE	2012/12/20 02:28:38.000	Variant 1	1						FB							complete					In progress
FL	FIN	ResA	2013/03/21 07:28:21.000	Variant 1	1					C								complete					Closed
FL	RELEASE		2013/03/21 08:51:59.000	Variant 1	1													complete					Released
FL	CODE OK		2013/03/25 09:55:07.000	Variant 1	1	false	false							false				complete		0				B
FL	BILLED	ResB	2013/06/27 03:32:48.000	Variant 1	1													complete					Billed
GL	NEW	ResNA	2013/01/22 02:04:52.000	Variant 1	1			false	B			false	false		true	false	true	complete				E	In progress
GL	CHANGE DIAGN	ResK	2013/01/22 06:43:47.000	Variant 1	1						NC							complete					In progress
GL	FIN	ResDA	2013/01/24 21:48:20.000	Variant 1	1					D								complete					Closed
GL	RELEASE	ResA	2013/01/25 13:43:07.000	Variant 1	1													complete					Released
GL	CODE OK		2013/01/29 13:16:26.000	Variant 1	1	false	false							false				complete		0				C
GL	BILLED	ResB	2013/05/20 17:54:51.000	Variant 1	1													complete					Billed
HL	NEW	ResIF	2012/12/26 23:59:14.000	Variant 1	1			false	B			false	false		true	false	true	complete				F	In progress
HL	CHANGE DIAGN		2012/12/26 23:59:38.000	Variant 1	1						JG							complete					In progress
HL	FIN	ResA	2013/03/26 05:25:56.000	Variant 1	1					C								complete					Closed
HL	RELEASE		2013/03/26 08:33:30.000	Variant 1	1													complete					Released
HL	CODE OK		2013/04/01 13:27:54.000	Variant 1	1	false	false							false				complete		0				B
HL	BILLED	ResB	2013/07/19 06:47:34.000	Variant 1	1													complete					Billed
IL	NEW	ResHD	2013/01/22 23:59:43.000	Variant 1	1			false	B			false	false		true	false	true	complete				B	In progress
IL	CHANGE DIAGN	ResD	2013/03/05 22:50:00.000	Variant 1	1						R							complete					In progress
IL	FIN	ResA	2013/04/24 04:02:15.000	Variant 1	1					C								complete					Closed
IL	RELEASE		2013/04/24 10:30:46.000	Variant 1	1													complete					Released
IL	CODE OK		2013/04/28 13:55:55.000	Variant 1	1	false	false							false				complete		0				B
IL	BILLED	ResB	2013/08/02 02:58:25.000	Variant 1	1													complete					Billed
JL	NEW	ResFE	2013/01/13 02:40:19.000	Variant 1	1			false	B			false	false		true	false	true	complete				G	In progress
JL	CHANGE DIAGN	ResXE	2013/03/15 18:48:04.000	Variant 1	1						Q							complete					In progress
JL	FIN	ResA	2013/04/15 05:54:06.000	Variant 1	1					C								complete					Closed
JL	RELEASE		2013/04/15 10:23:38.000	Variant 1	1													complete					Released
JL	CODE OK		2013/04/18 14:04:58.000	Variant 1	1	false	false							false				complete		0				B
JL	BILLED	ResB	2013/07/23 02:35:27.000	Variant 1	1													complete					Billed
KL	NEW	ResSD	2012/12/24 23:12:06.000	Variant 1	1			false	B			false	false		true	false	true	complete				L	In progress
KL	CHANGE DIAGN	ResJF	2012/12/27 16:54:24.000	Variant 1	1						KG							complete					In progress
KL	FIN	ResA	2013/03/28 07:28:25.000	Variant 1	1					C								complete					Closed
KL	RELEASE		2013/03/28 08:52:00.000	Variant 1	1													complete					Released
KL	CODE OK		2013/03/30 13:13:06.000	Variant 1	1	false	false							false				complete		0				B
KL	BILLED	ResB	2013/07/17 07:00:57.000	Variant 1	1													complete					Billed
LL	NEW	ResUA	2012/12/26 18:55:14.000	Variant 1	1			false	B			false	false		true	false	true	complete				E	In progress
LL	CHANGE DIAGN		2012/12/26 18:55:34.000	Variant 1	1						X							complete					In progress
LL	FIN		2013/01/27 20:10:14.000	Variant 1	1					D								complete					Closed
LL	RELEASE	ResA	2013/01/28 11:43:43.000	Variant 1	1													complete					Released
LL	CODE OK		2013/02/03 11:13:55.000	Variant 1	1	false	false							false				complete		0				C
LL	BILLED	ResB	2013/04/23 17:41:55.000	Variant 1	1													complete					Billed
ML	NEW	ResKF	2013/01/24 00:01:46.000	Variant 1	1			false	B			false	false		true	false	true	complete				M	In progress
ML	CHANGE DIAGN		2013/01/24 00:02:30.000	Variant 1	1						LG							complete					In progress
ML	FIN	ResA	2013/04/24 05:02:57.000	Variant 1	1					C								complete					Closed
ML	RELEASE		2013/04/24 12:14:13.000	Variant 1	1													complete					Released
ML	CODE OK		2013/04/29 13:44:49.000	Variant 1	1	false	false							false				complete		0				B
ML	BILLED	ResB	2013/08/03 02:54:32.000	Variant 1	1													complete					Billed
NL	NEW	ResBB	2013/01/20 01:13:48.000	Variant 1	1			false	B			false	false		true	false	true	complete				A	In progress
NL	CHANGE DIAGN		2013/01/20 01:14:04.000	Variant 1	1						UF							complete					In progress
NL	FIN	ResA	2013/04/21 03:19:03.000	Variant 1	1					C								complete					Closed
NL	RELEASE		2013/04/21 10:39:35.000	Variant 1	1													complete					Released
NL	CODE OK		2013/04/25 14:12:21.000	Variant 1	1	false	false							false				complete		0				B
NL	BILLED	ResB	2013/07/30 03:29:58.000	Variant 1	1													complete					Billed
OL	NEW	ResLF	2012/12/23 00:59:41.000	Variant 1	1			false	B			false	false		true	false	true	complete				C	In progress
OL	CHANGE DIAGN		2012/12/23 00:59:57.000	Variant 1	1						MG							complete					In progress
OL	FIN	ResA	2013/03/24 04:51:36.000	Variant 1	1					C								complete					Closed
OL	RELEASE		2013/03/24 10:41:54.000	Variant 1	1													complete					Released
OL	CODE OK		2013/03/28 14:17:48.000	Variant 1	1	false	false							false				complete		0				B
OL	BILLED		2013/11/18 20:14:46.000	Variant 1	1													complete					Billed
PL	NEW	ResLF	2013/01/13 01:01:49.000	Variant 1	1			false	B			false	false		true	false	true	complete				C	In progress
PL	CHANGE DIAGN		2013/01/13 01:02:07.000	Variant 1	1						YB							complete					In progress
PL	FIN	ResA	2013/04/14 04:51:36.000	Variant 1	1					C								complete					Closed
PL	RELEASE		2013/04/14 10:41:54.000	Variant 1	1													complete					Released
PL	CODE OK		2013/04/18 14:17:51.000	Variant 1	1	false	false							false				complete		0				B
PL	BILLED	ResB	2013/07/23 03:09:24.000	Variant 1	1													complete					Billed
QL	NEW	ResVC	2013/01/14 01:45:17.000	Variant 1	1			false	B			false	false		true	false	true	complete				P	In progress
QL	CHANGE DIAGN	ResAE	2013/01/16 20:11:30.000	Variant 1	1						NG							complete					In progress
QL	FIN	ResA	2013/04/16 03:32:46.000	Variant 1	1					C								complete					Closed
QL	RELEASE		2013/04/16 10:19:58.000	Variant 1	1													complete					Released
QL	CODE OK		2013/04/19 13:52:04.000	Variant 1	1	false	false							false				complete		0				B
QL	BILLED	ResB	2013/07/24 03:30:30.000	Variant 1	1													complete					Billed
RL	NEW	ResI	2013/01/14 03:54:09.000	Variant 14	14			false	B			false	false		true	false	true	complete				E	In progress
RL	FIN		2013/01/14 03:54:22.000	Variant 14	14					D	Z							complete					Closed
RL	RELEASE	ResA	2013/01/14 14:47:52.000	Variant 14	14													complete					Released
RL	CODE OK		2013/01/21 21:40:49.000	Variant 14	14	false	false							false				complete		0				C
RL	REOPEN	ResDA	2013/02/24 01:04:39.000	Variant 14	14													complete					In progress
RL	FIN	ResA	2013/06/02 06:01:49.000	Variant 14	14					C								complete					Closed
RL	RELEASE		2013/06/02 08:29:38.000	Variant 14	14													complete					Released
RL	CODE OK		2013/06/02 08:56:53.000	Variant 14	14													complete						B
RL	BILLED	ResB	2013/06/05 11:40:24.000	Variant 14	14													complete					Billed
SL	NEW	ResVC	2013/01/14 03:56:11.000	Variant 1	1			false	B			false	false		true	false	true	complete				L	In progress
SL	CHANGE DIAGN	ResPE	2013/01/14 04:38:22.000	Variant 1	1						JA							complete					In progress
SL	FIN	ResA	2013/04/17 07:28:26.000	Variant 1	1					C								complete					Closed
SL	RELEASE		2013/04/17 08:52:00.000	Variant 1	1													complete					Released
SL	CODE OK		2013/04/19 13:13:09.000	Variant 1	1	false	false							false				complete		0				B
SL	BILLED	ResB	2013/07/24 03:33:41.000	Variant 1	1													complete					Billed
TL	NEW	ResMF	2012/12/21 18:48:26.000	Variant 1	1			false	B			false	false		true	false	true	complete				J	In progress
TL	CHANGE DIAGN	ResNF	2012/12/21 19:22:26.000	Variant 1	1						OG							complete					In progress
TL	FIN	ResA	2013/02/14 09:53:39.000	Variant 1	1					B								complete					Closed
TL	RELEASE		2013/02/14 10:41:07.000	Variant 1	1													complete					Released
TL	CODE OK		2013/02/17 13:46:46.000	Variant 1	1	false	false							false				complete		0				C
TL	BILLED	ResB	2013/08/29 00:15:39.000	Variant 1	1													complete					Billed
UL	NEW	ResA	2013/01/25 04:50:19.000	Variant 3	3			false	A		PG	false	false		true	false	true	complete				M	In progress
UL	FIN	ResIA	2014/04/10 00:13:51.000	Variant 3	3					E								complete					Closed
UL	RELEASE		2014/04/10 01:33:56.000	Variant 3	3													complete					Released
UL	CODE OK		2014/04/10 03:12:51.000	Variant 3	3	false	false							false				complete		0				A
UL	BILLED	ResB	2014/04/18 21:58:00.000	Variant 3	3													complete					Billed
VL	NEW	ResA	2012/12/16 05:06:55.000	Variant 4	4			false	A		QG	false	false		true	false	false	complete				M	In progress
VL	DELETE	ResGA	2013/01/09 19:53:28.000	Variant 4	4											true		complete					In progress
WL	NEW	ResA	2012/12/17 05:07:34.000	Variant 278	278			false	A		FA	false	false		true	false	true	complete				M	In progress
WL	FIN		2013/02/20 11:08:26.000	Variant 278	278					G								complete					Closed
WL	RELEASE		2013/02/20 11:50:06.000	Variant 278	278													complete					Released
WL	CODE OK		2013/02/27 10:08:29.000	Variant 278	278	false	false							false				complete		0				C
WL	MANUAL	ResIA	2013/03/25 00:05:50.000	Variant 278	278													complete					Closed
WL	RELEASE	ResA	2013/03/25 09:49:34.000	Variant 278	278													complete					Released
WL	CODE OK		2013/03/25 11:20:22.000	Variant 278	278													complete						B
WL	REOPEN	ResGA	2013/04/26 00:36:15.000	Variant 278	278													complete					In progress
WL	FIN		2013/04/26 00:36:22.000	Variant 278	278													complete					Closed
WL	RELEASE		2013/04/26 00:36:34.000	Variant 278	278													complete					Released
WL	CODE OK		2013/04/26 00:36:37.000	Variant 278	278													complete
WL	BILLED	ResB	2013/08/12 17:57:33.000	Variant 278	278													complete					Billed
XL	NEW	ResA	2013/01/15 05:14:02.000	Variant 30	30			false	A		FA	false	false		true	false	true	complete				M	In progress
XL	FIN		2013/02/09 11:19:42.000	Variant 30	30					G								complete					Closed
XL	RELEASE		2013/02/09 12:03:56.000	Variant 30	30													complete					Released
XL	CODE OK		2013/02/10 12:02:57.000	Variant 30	30	false	false							false				complete		0				C
XL	RELEASE		2013/04/30 01:30:30.000	Variant 30	30													complete					Released
XL	CODE OK		2013/04/30 02:51:43.000	Variant 30	30													complete						B
XL	BILLED	ResIA	2013/09/06 04:19:36.000	Variant 30	30													complete					Billed
YL	NEW	ResA	2013/01/13 05:26:27.000	Variant 3	3			false	A		IA	false	false		true	false	true	complete				M	In progress
YL	FIN		2014/01/16 09:33:31.000	Variant 3	3					A								complete					Closed
YL	RELEASE		2014/01/16 18:43:42.000	Variant 3	3													complete					Released
YL	CODE OK		2014/01/18 13:56:45.000	Variant 3	3	false	false							false				complete		0				A
YL	BILLED	ResB	2014/02/16 22:29:29.000	Variant 3	3													complete					Billed
ZL	NEW	ResA	2012/12/28 05:27:02.000	Variant 3	3			false	A		IA	false	false		true	false	true	complete				M	In progress
ZL	FIN	ResIA	2013/08/22 22:36:03.000	Variant 3	3					E								complete					Closed
ZL	RELEASE		2013/08/22 23:51:15.000	Variant 3	3													complete					Released
ZL	CODE OK		2013/08/23 00:50:14.000	Variant 3	3	false	false							false				complete		0				D
ZL	BILLED	ResB	2013/08/23 17:47:31.000	Variant 3	3													complete					Billed
AM	NEW	ResA	2012/12/27 05:27:08.000	Variant 3	3			false	A		IA	false	false		true	false	true	complete				M	In progress
AM	FIN		2013/12/30 09:34:17.000	Variant 3	3					A								complete					Closed
AM	RELEASE		2013/12/30 18:43:53.000	Variant 3	3													complete					Released
AM	CODE OK		2014/01/02 11:06:38.000	Variant 3	3	false	false							false				complete		0				A
AM	BILLED	ResB	2014/01/30 22:47:04.000	Variant 3	3													complete					Billed
BM	NEW	ResA	2012/12/27 09:44:20.000	Variant 17	17			false	A		FB	false	false		true	false	true	complete				M	In progress
BM	FIN		2014/02/06 11:48:49.000	Variant 17	17					A								complete					Closed
BM	RELEASE		2014/02/06 17:52:31.000	Variant 17	17													complete					Released
BM	CODE NOK		2014/02/08 13:05:35.000	Variant 17	17	false	false							false				complete	A	1	W			A
BM	SET STATUS	ResQA	2014/02/09 00:36:55.000	Variant 17	17													complete					Unbillable
CM	NEW	ResA	2013/01/25 09:44:29.000	Variant 3	3			false	A		RG	false	false		true	false	true	complete				M	In progress
CM	FIN		2014/01/28 12:50:49.000	Variant 3	3					A								complete					Closed
CM	RELEASE		2014/01/28 18:43:59.000	Variant 3	3													complete					Released
CM	CODE OK		2014/01/29 14:56:50.000	Variant 3	3	false	false							false				complete		0				A
CM	BILLED	ResB	2014/02/28 22:40:55.000	Variant 3	3													complete					Billed
DM	NEW	ResTE	2012/12/17 16:23:11.000	Variant 1	1			false	B			false	false		true	false	true	complete				P	In progress
DM	CHANGE DIAGN	ResAE	2012/12/19 20:29:04.000	Variant 1	1						SG							complete					In progress
DM	FIN	ResA	2013/03/19 03:32:46.000	Variant 1	1					C								complete					Closed
DM	RELEASE		2013/03/19 10:19:58.000	Variant 1	1													complete					Released
DM	CODE OK		2013/03/23 11:44:09.000	Variant 1	1	false	false							false				complete		0				B
DM	BILLED	ResB	2013/06/26 03:33:44.000	Variant 1	1													complete					Billed
EM	NEW	ResTE	2013/01/24 16:24:23.000	Variant 1	1			false	B			false	false		true	false	true	complete				P	In progress
EM	CHANGE DIAGN	ResOF	2013/04/17 19:57:48.000	Variant 1	1						TG							complete					In progress
EM	FIN	ResA	2013/04/26 03:32:47.000	Variant 1	1					C								complete					Closed
EM	RELEASE		2013/04/26 10:19:58.000	Variant 1	1													complete					Released
EM	CODE OK		2013/04/30 11:44:09.000	Variant 1	1	false	false							false				complete		0				B
EM	BILLED		2013/12/17 19:17:01.000	Variant 1	1													complete					Billed
FM	NEW	ResTE	2012/12/29 20:30:21.000	Variant 71	71			false	B			false	false		true	false	true	complete				E	In progress
FM	CHANGE DIAGN	ResUA	2013/02/04 23:58:27.000	Variant 71	71						X							complete					In progress
FM	FIN	ResDA	2013/02/06 18:39:45.000	Variant 71	71					D								complete					Closed
FM	RELEASE	ResA	2013/02/07 11:38:28.000	Variant 71	71													complete					Released
FM	CODE NOK		2013/03/21 10:22:34.000	Variant 71	71	false	false							false				complete	B	1	E			C
FM	CODE NOK		2013/06/14 09:43:08.000	Variant 71	71													complete						B
FM	CODE OK	ResIA	2013/06/15 00:10:04.000	Variant 71	71													complete		0
FM	BILLED	ResB	2013/07/08 03:32:22.000	Variant 71	71													complete					Billed
GM	NEW	ResPF	2012/12/18 22:19:37.000	Variant 1	1			false	B			false	false		true	false	true	complete				M	In progress
GM	CHANGE DIAGN		2012/12/18 22:19:56.000	Variant 1	1						UG							complete					In progress
GM	FIN	ResA	2013/03/18 05:02:58.000	Variant 1	1					C								complete					Closed
GM	RELEASE		2013/03/18 12:14:15.000	Variant 1	1													complete					Released
GM	CODE OK		2013/03/24 11:38:15.000	Variant 1	1	false	false							false				complete		0				B
GM	BILLED	ResB	2013/06/27 03:33:16.000	Variant 1	1													complete					Billed
HM	NEW	ResTE	2012/12/24 23:44:02.000	Variant 1	1			false	B			false	false		true	false	true	complete				L	In progress
HM	CHANGE DIAGN	ResPE	2012/12/26 20:08:17.000	Variant 1	1						JA							complete					In progress
HM	FIN	ResA	2013/03/27 07:28:29.000	Variant 1	1					C								complete					Closed
HM	RELEASE		2013/03/27 08:52:01.000	Variant 1	1													complete					Released
HM	CODE OK		2013/03/30 11:10:37.000	Variant 1	1	false	false							false				complete		0				B
HM	BILLED		2013/07/12 00:35:01.000	Variant 1	1													complete					Billed
IM	NEW	ResJA	2012/12/16 07:50:23.000	Variant 2	2			false	C			false	false		false	false	true	complete				K	In progress
JM	NEW	ResJA	2013/01/21 07:50:23.000	Variant 2	2			false	C			false	false		false	false	true	complete				K	In progress
KM	NEW	ResJA	2013/01/14 07:50:23.000	Variant 2	2			false	C			false	false		false	false	true	complete				K	In progress
LM	NEW	ResJA	2012/12/16 07:50:23.000	Variant 2	2			false	C			false	false		false	false	true	complete				K	In progress
MM	NEW	ResJA	2012/12/27 07:50:24.000	Variant 2	2			false	C			false	false		false	false	true	complete				K	In progress
NM	NEW	ResJA	2012/12/17 07:50:24.000	Variant 2	2			false	C			false	false		false	false	true	complete				K	In progress
OM	NEW	ResJA	2013/01/20 07:50:24.000	Variant 2	2			false	C			false	false		false	false	true	complete				K	In progress
PM	NEW	ResJA	2012/12/29 07:50:24.000	Variant 2	2			false	C			false	false		false	false	true	complete				K	In progress
QM	NEW	ResJA	2012/12/19 07:50:24.000	Variant 2	2			false	C			false	false		false	false	true	complete				K	In progress
RM	NEW	ResJA	2013/01/16 07:50:24.000	Variant 2	2			false	C			false	false		false	false	true	complete				K	In progress
SM	NEW	ResJA	2012/12/20 07:50:24.000	Variant 2	2			false	C			false	false		false	false	true	complete				K	In progress
TM	NEW	ResJA	2013/01/23 07:50:24.000	Variant 2	2			false	C			false	false		false	false	true	complete				K	In progress
UM	NEW	ResJA	2013/01/19 07:50:25.000	Variant 2	2			false	C			false	false		false	false	true	complete				K	In progress
VM	NEW	ResJA	2013/01/12 07:50:25.000	Variant 2	2			false	C			false	false		false	false	true	complete				K	In progress
WM	NEW	ResA	2012/12/29 09:55:02.000	Variant 3	3			false	A		VG	false	false		true	false	true	complete				M	In progress
WM	FIN		2014/01/01 12:51:32.000	Variant 3	3					A								complete					Closed
WM	RELEASE		2014/01/01 18:44:13.000	Variant 3	3													complete					Released
WM	CODE OK		2014/01/03 13:57:06.000	Variant 3	3	false	false							false				complete		0				A
WM	BILLED	ResB	2014/02/01 22:07:37.000	Variant 3	3													complete					Billed
XM	NEW	ResA	2013/01/15 11:13:50.000	Variant 41	41			false	A		WG	false	false		true	false	true	complete				M	In progress
XM	FIN		2013/01/19 11:43:46.000	Variant 41	41					N								complete					Closed
XM	RELEASE		2013/01/19 15:46:35.000	Variant 41	41													complete					Released
XM	CODE OK		2013/01/23 00:10:38.000	Variant 41	41	false	false							false				complete		0				C
XM	DELETE	ResGA	2013/03/08 20:15:51.000	Variant 41	41											true		complete					Closed
YM	NEW	ResA	2012/12/20 13:11:46.000	Variant 30	30			false	A		WF	false	false		true	false	true	complete				M	In progress
YM	FIN		2013/01/09 13:06:40.000	Variant 30	30					G								complete					Closed
YM	RELEASE		2013/01/09 14:59:55.000	Variant 30	30													complete					Released
YM	CODE OK		2013/01/14 13:05:21.000	Variant 30	30	false	false							false				complete		0				C
YM	RELEASE		2013/04/04 01:30:32.000	Variant 30	30													complete					Released
YM	CODE OK		2013/04/04 02:51:46.000	Variant 30	30													complete						B
YM	BILLED	ResIA	2013/08/11 04:04:47.000	Variant 30	30													complete					Billed
ZM	NEW	ResA	2012/12/24 13:35:57.000	Variant 3	3			false	A		FA	false	false		true	false	true	complete				M	In progress
ZM	FIN		2013/06/22 14:41:50.000	Variant 3	3					G								complete					Closed
ZM	RELEASE		2013/06/22 15:25:08.000	Variant 3	3													complete					Released
ZM	CODE OK		2013/06/27 15:45:47.000	Variant 3	3	false	false							false				complete		0				D
ZM	BILLED	ResB	2013/09/24 19:42:18.000	Variant 3	3													complete					Billed
AN	NEW	ResA	2013/01/20 14:23:49.000	Variant 30	30			false	A		FA	false	false		true	false	true	complete				M	In progress
AN	FIN		2013/01/28 15:49:52.000	Variant 30	30					G								complete					Closed
AN	RELEASE		2013/01/28 16:23:02.000	Variant 30	30													complete					Released
AN	CODE OK		2013/01/31 20:17:21.000	Variant 30	30	false	false							false				complete		0				C
AN	RELEASE		2013/05/05 01:30:46.000	Variant 30	30													complete					Released
AN	CODE OK		2013/05/05 02:51:58.000	Variant 30	30													complete						B
AN	BILLED	ResB	2013/08/12 06:13:57.000	Variant 30	30													complete					Billed
BN	NEW	ResA	2012/12/29 14:41:03.000	Variant 30	30			false	A		GA	false	false		true	false	true	complete				M	In progress
BN	FIN		2013/01/18 14:37:39.000	Variant 30	30					G								complete					Closed
BN	RELEASE		2013/01/18 14:59:57.000	Variant 30	30													complete					Released
BN	CODE OK		2013/01/23 13:05:24.000	Variant 30	30	false	false							false				complete		0				C
BN	RELEASE		2013/04/13 01:30:52.000	Variant 30	30													complete					Released
BN	CODE OK		2013/04/13 02:52:04.000	Variant 30	30													complete						B
BN	BILLED	ResIA	2013/08/20 04:18:42.000	Variant 30	30													complete					Billed
CN	NEW	ResHF	2013/01/22 13:05:35.000	Variant 139	139			false	B			false	false		true	false	true	complete				L	In progress
CN	CHANGE DIAGN		2013/01/22 13:05:49.000	Variant 139	139						LC							complete					In progress
CN	CHANGE DIAGN	ResCC	2013/01/22 18:18:51.000	Variant 139	139						XG							complete					In progress
CN	FIN	ResA	2013/03/09 06:10:43.000	Variant 139	139					E								complete					Closed
CN	FIN	ResIA	2014/05/30 21:45:48.000	Variant 139	139					C								complete					Closed
CN	RELEASE		2014/05/30 22:02:32.000	Variant 139	139													complete					Released
CN	CODE OK		2014/05/30 22:07:43.000	Variant 139	139	false	false							false				complete		0				A
CN	BILLED	ResB	2014/06/01 21:28:43.000	Variant 139	139													complete					Billed
DN	NEW	ResI	2012/12/27 17:58:06.000	Variant 1	1			false	B			false	false		true	false	true	complete				E	In progress
DN	CHANGE DIAGN		2012/12/27 17:58:19.000	Variant 1	1						X							complete					In progress
DN	FIN	ResA	2013/05/13 06:01:58.000	Variant 1	1					C								complete					Closed
DN	RELEASE		2013/05/13 08:29:40.000	Variant 1	1													complete					Released
DN	CODE OK		2013/05/13 08:57:16.000	Variant 1	1	false	false							false				complete		0				B
DN	BILLED	ResB	2013/07/17 06:49:52.000	Variant 1	1													complete					Billed
EN	NEW	ResQF	2012/12/28 19:30:10.000	Variant 1	1			false	B			false	false		true	false	true	complete				H	In progress
EN	CHANGE DIAGN		2012/12/28 19:30:26.000	Variant 1	1						YG							complete					In progress
EN	FIN	ResA	2013/04/01 05:54:27.000	Variant 1	1					C								complete					Closed
EN	RELEASE		2013/04/01 10:19:19.000	Variant 1	1													complete					Released
EN	CODE OK		2013/04/03 11:41:03.000	Variant 1	1	false	false							false				complete		0				B
EN	BILLED	ResB	2013/07/05 02:50:54.000	Variant 1	1													complete					Billed
FN	NEW	ResRF	2013/01/17 20:00:40.000	Variant 15	15			false	B			false	false		true	false	true	complete				L	In progress
FN	CHANGE DIAGN		2013/01/17 20:00:58.000	Variant 15	15						ZG							complete					In progress
FN	FIN	ResA	2013/04/18 07:28:30.000	Variant 15	15					C								complete					Closed
FN	RELEASE		2013/04/18 08:52:01.000	Variant 15	15													complete					Released
FN	CODE OK		2013/04/24 11:08:48.000	Variant 15	15	false	false							false				complete		0				B
FN	BILLED	ResB	2013/08/07 07:00:15.000	Variant 15	15													complete					Billed
FN	STORNO	ResGA	2014/04/07 19:59:01.000	Variant 15	15													complete					Invoice rejected
FN	REJECT		2014/04/07 19:59:18.000	Variant 15	15													complete					Rejected
FN	REOPEN		2014/04/07 20:01:06.000	Variant 15	15													complete					In progress
FN	FIN		2014/04/07 20:01:32.000	Variant 15	15					E								complete					Closed
FN	RELEASE		2014/04/07 20:10:16.000	Variant 15	15													complete					Released
FN	CODE OK		2014/04/07 20:10:19.000	Variant 15	15													complete						A
FN	BILLED	ResB	2014/04/08 21:56:21.000	Variant 15	15													complete					Billed
GN	NEW	ResHF	2012/12/25 16:35:08.000	Variant 1	1			false	B			false	false		true	false	true	complete				L	In progress
GN	CHANGE DIAGN		2012/12/25 16:35:19.000	Variant 1	1						LC							complete					In progress
GN	FIN	ResA	2013/03/27 07:28:33.000	Variant 1	1					C								complete					Closed
GN	RELEASE		2013/03/27 08:52:02.000	Variant 1	1													complete					Released
GN	CODE OK		2013/03/31 09:55:12.000	Variant 1	1	false	false							false				complete		0				B
GN	BILLED	ResB	2013/04/30 16:04:45.000	Variant 1	1													complete					Billed
HN	NEW	ResSF	2013/01/23 16:48:25.000	Variant 1	1			false	B			false	false		true	false	true	complete				P	In progress
HN	CHANGE DIAGN		2013/01/23 16:48:45.000	Variant 1	1						KB							complete					In progress
HN	FIN	ResA	2013/04/23 03:32:49.000	Variant 1	1					C								complete					Closed
HN	RELEASE		2013/04/23 10:19:59.000	Variant 1	1													complete					Released
HN	CODE OK		2013/04/29 11:25:17.000	Variant 1	1	false	false							false				complete		0				B
HN	BILLED	ResB	2013/08/13 07:05:10.000	Variant 1	1													complete					Billed
IN	NEW	ResTF	2013/01/14 18:07:23.000	Variant 9	9			false	B			false	false		true	false	true	complete				E	In progress
IN	CHANGE DIAGN		2013/01/14 18:07:33.000	Variant 9	9						J							complete					In progress
IN	FIN		2013/02/19 18:28:42.000	Variant 9	9					D								complete					Closed
IN	RELEASE	ResA	2013/02/20 08:57:19.000	Variant 9	9													complete					Released
IN	CODE OK		2013/02/26 12:05:14.000	Variant 9	9	false	false							false				complete		0				C
IN	REOPEN	ResWA	2013/06/01 00:17:20.000	Variant 9	9													complete					In progress
IN	FIN	ResA	2013/06/01 05:33:30.000	Variant 9	9					C								complete					Closed
IN	RELEASE		2013/06/01 15:11:24.000	Variant 9	9													complete					Released
IN	CODE OK		2013/06/01 16:00:30.000	Variant 9	9													complete						B
IN	BILLED	ResB	2013/07/22 03:06:24.000	Variant 9	9													complete					Billed
JN	NEW	ResA	2012/12/23 04:18:54.000	Variant 383	383			false	A		AH	false	false		true	false	true	complete				A	In progress
JN	FIN		2013/04/02 03:19:00.000	Variant 383	383					O								complete					Closed
JN	RELEASE		2013/04/04 10:39:12.000	Variant 383	383													complete					Released
JN	CODE OK		2013/04/04 12:14:56.000	Variant 383	383	false	false							false				complete		0				B
JN	MANUAL	ResIA	2013/04/05 19:15:39.000	Variant 383	383													complete					Closed
JN	RELEASE	ResA	2013/04/06 02:01:39.000	Variant 383	383													complete					Released
JN	CODE OK		2013/04/06 03:19:37.000	Variant 383	383													complete
JN	RELEASE	ResIA	2013/05/01 00:03:01.000	Variant 383	383													complete					Released
JN	CODE OK		2013/05/01 16:50:38.000	Variant 383	383													complete
JN	REOPEN	ResCB	2013/07/09 22:10:50.000	Variant 383	383													complete					In progress
JN	FIN		2013/07/09 22:11:16.000	Variant 383	383					B								complete					Closed
JN	RELEASE		2013/07/09 22:11:24.000	Variant 383	383													complete					Released
JN	CODE OK		2013/07/09 22:11:28.000	Variant 383	383													complete						D
JN	BILLED	ResB	2013/07/13 12:57:39.000	Variant 383	383													complete					Billed
KN	NEW	ResA	2012/12/21 04:31:28.000	Variant 5	5			false	A		H	false	false		true	false	true	complete				A	In progress
KN	FIN		2013/12/21 04:00:42.000	Variant 5	5					H								complete					Empty
LN	NEW	ResA	2012/12/22 04:33:14.000	Variant 3	3			false	A		H	false	false		true	false	true	complete				A	In progress
LN	FIN		2013/06/05 03:13:10.000	Variant 3	3					B								complete					Closed
LN	RELEASE		2013/06/05 10:36:26.000	Variant 3	3													complete					Released
LN	CODE OK		2013/06/09 14:30:13.000	Variant 3	3	false	true							true				complete		0				B
LN	BILLED	ResB	2013/07/12 19:13:31.000	Variant 3	3													complete					Billed
MN	NEW	ResA	2012/12/26 04:58:58.000	Variant 4	4			false	A		BH	false	false		false	false	false	complete				A	In progress
MN	DELETE	ResDB	2013/06/09 16:59:29.000	Variant 4	4											true		complete					In progress
NN	NEW	ResA	2012/12/21 04:59:02.000	Variant 89	89			false	A		AH	false	false		true	false	true	complete				A	In progress
NN	FIN		2013/02/19 04:23:09.000	Variant 89	89					B								complete					Closed
NN	RELEASE		2013/02/19 11:41:13.000	Variant 89	89													complete					Released
NN	CODE OK		2013/02/19 13:07:04.000	Variant 89	89	false	false							false				complete		0				C
NN	MANUAL	ResIA	2013/03/28 00:04:00.000	Variant 89	89													complete					Closed
NN	RELEASE	ResA	2013/03/28 10:08:24.000	Variant 89	89													complete					Released
NN	CODE OK		2013/03/28 11:43:32.000	Variant 89	89													complete						B
NN	BILLED	ResB	2013/06/27 21:03:09.000	Variant 89	89													complete					Billed
ON	NEW	ResA	2013/01/22 06:14:47.000	Variant 24	24			false	A		R	false	false		true	false	false	complete				B	In progress
ON	FIN		2014/01/22 05:22:18.000	Variant 24	24					A								complete					Closed
ON	RELEASE		2014/01/22 12:51:28.000	Variant 24	24													complete					Released
ON	CODE OK		2014/01/25 15:02:12.000	Variant 24	24	false	false							false				complete		0				A
ON	BILLED	ResB	2014/02/25 13:47:17.000	Variant 24	24													complete					Billed
ON	STORNO	ResWB	2014/05/15 19:14:19.000	Variant 24	24													complete					Invoice rejected
ON	REJECT		2014/05/15 19:14:28.000	Variant 24	24													complete					Rejected
ON	REOPEN		2014/05/15 19:14:47.000	Variant 24	24													complete					In progress
ON	DELETE		2014/05/15 19:14:49.000	Variant 24	24											true		complete					In progress
PN	NEW	ResA	2013/01/16 06:15:18.000	Variant 4	4			false	A		KD	false	false		true	false	false	complete				B	In progress
[truncated: 449,360 more rows]
