# Supplementary material for: Privacy-Preserving Process Mining in Healthcare
Source: Int J Environ Res Public Health. 2020 Mar 2;17(5):1612. doi: 10.3390/ijerph17051612 (PMC7084661; doi:10.3390/ijerph17051612)
Supplement: Supplementary file 1 [file ijerph-17-01612-s001.zip › Anonymisation_code_and_data/Code/hospital_log.csv]

Case ID	Activity	Complete Timestamp	Variant	Variant index	(case) Age	(case) Age:1	(case) Age:2	(case) Age:3	(case) Age:4	(case) Age:5	(case) Diagnosis	(case) Diagnosis Treatment Combination ID	(case) Diagnosis Treatment Combination ID:1	(case) Diagnosis Treatment Combination ID:10	(case) Diagnosis Treatment Combination ID:11	(case) Diagnosis Treatment Combination ID:12	(case) Diagnosis Treatment Combination ID:13	(case) Diagnosis Treatment Combination ID:14	(case) Diagnosis Treatment Combination ID:15	(case) Diagnosis Treatment Combination ID:2	(case) Diagnosis Treatment Combination ID:3	(case) Diagnosis Treatment Combination ID:4	(case) Diagnosis Treatment Combination ID:5	(case) Diagnosis Treatment Combination ID:6	(case) Diagnosis Treatment Combination ID:7	(case) Diagnosis Treatment Combination ID:8	(case) Diagnosis Treatment Combination ID:9	(case) Diagnosis code	(case) Diagnosis code:1	(case) Diagnosis code:10	(case) Diagnosis code:11	(case) Diagnosis code:12	(case) Diagnosis code:13	(case) Diagnosis code:14	(case) Diagnosis code:15	(case) Diagnosis code:2	(case) Diagnosis code:3	(case) Diagnosis code:4	(case) Diagnosis code:5	(case) Diagnosis code:6	(case) Diagnosis code:7	(case) Diagnosis code:8	(case) Diagnosis code:9	(case) Diagnosis:1	(case) Diagnosis:10	(case) Diagnosis:11	(case) Diagnosis:12	(case) Diagnosis:13	(case) Diagnosis:14
00000000	1e consult poliklinisch	2005/01/03 09:00:00.000	Variant 39	39	33						maligniteit cervix	181229	376907							376908								M13	106							106								Gynaecologische tumoren
00000000	administratief tarief - eerste pol	2005/01/03 09:00:00.000	Variant 39	39	33						maligniteit cervix	181229	376907							376908								M13	106							106								Gynaecologische tumoren
00000000	verlosk.-gynaec. korte kaart kosten-out	2005/01/05 09:00:00.000	Variant 39	39	33						maligniteit cervix	181229	376907							376908								M13	106							106								Gynaecologische tumoren
00000000	echografie - genitalia interna	2005/01/05 09:00:00.000	Variant 39	39	33						maligniteit cervix	181229	376907							376908								M13	106							106								Gynaecologische tumoren
00000000	1e consult poliklinisch	2005/01/05 09:00:00.000	Variant 39	39	33						maligniteit cervix	181229	376907							376908								M13	106							106								Gynaecologische tumoren
00000000	administratief tarief - eerste pol	2005/01/05 09:00:00.000	Variant 39	39	33						maligniteit cervix	181229	376907							376908								M13	106							106								Gynaecologische tumoren
00000000	simulator - gebruik voor aanvang megavol	2005/01/24 09:00:00.000	Variant 39	39	33						maligniteit cervix	181229	376907							376908								M13	106							106								Gynaecologische tumoren
00000000	behandeltijd - eenheid t3 - megavolt	2005/01/31 09:00:00.000	Variant 39	39	33						maligniteit cervix	181229	376907							376908								M13	106							106								Gynaecologische tumoren
00000000	teletherapie - megavolt fotonen bestrali	2005/01/31 09:00:00.000	Variant 39	39	33						maligniteit cervix	181229	376907							376908								M13	106							106								Gynaecologische tumoren
00000000	aanname laboratoriumonderzoek	2005/02/15 09:00:00.000	Variant 39	39	33						maligniteit cervix	181229	376907							376908								M13	106							106								Gynaecologische tumoren
00000000	aanname laboratoriumonderzoek	2005/02/15 09:00:00.000	Variant 39	39	33						maligniteit cervix	181229	376907							376908								M13	106							106								Gynaecologische tumoren
00000000	ureum	2005/02/15 09:00:00.000	Variant 39	39	33						maligniteit cervix	181229	376907							376908								M13	106							106								Gynaecologische tumoren
00000000	hemoglobine foto-elektrisch	2005/02/15 09:00:00.000	Variant 39	39	33						maligniteit cervix	181229	376907							376908								M13	106							106								Gynaecologische tumoren
00000000	creatinine	2005/02/15 09:00:00.000	Variant 39	39	33						maligniteit cervix	181229	376907							376908								M13	106							106								Gynaecologische tumoren
00000000	natrium vlamfotometrisch	2005/02/15 09:00:00.000	Variant 39	39	33						maligniteit cervix	181229	376907							376908								M13	106							106								Gynaecologische tumoren
00000000	kalium potentiometrisch	2005/02/15 09:00:00.000	Variant 39	39	33						maligniteit cervix	181229	376907							376908								M13	106							106								Gynaecologische tumoren
00000000	leukocyten tellen elektronisch	2005/02/15 09:00:00.000	Variant 39	39	33						maligniteit cervix	181229	376907							376908								M13	106							106								Gynaecologische tumoren
00000000	trombocyten tellen - elektronisch	2005/02/15 09:00:00.000	Variant 39	39	33						maligniteit cervix	181229	376907							376908								M13	106							106								Gynaecologische tumoren
00000000	ordertarief	2005/02/15 09:00:00.000	Variant 39	39	33						maligniteit cervix	181229	376907							376908								M13	106							106								Gynaecologische tumoren
00000000	ligdagen - alle spec.beh.kinderg.-reval.	2005/02/17 09:00:00.000	Variant 39	39	33						maligniteit cervix	181229	376907							376908								M13	106							106								Gynaecologische tumoren
00000000	aanname laboratoriumonderzoek	2005/02/17 09:00:00.000	Variant 39	39	33						maligniteit cervix	181229	376907							376908								M13	106							106								Gynaecologische tumoren
00000000	aanname laboratoriumonderzoek	2005/02/17 09:00:00.000	Variant 39	39	33						maligniteit cervix	181229	376907							376908								M13	106							106								Gynaecologische tumoren
00000000	sediment - spoed	2005/02/17 09:00:00.000	Variant 39	39	33						maligniteit cervix	181229	376907							376908								M13	106							106								Gynaecologische tumoren
00000000	bacteriologisch onderzoek met kweek -nie	2005/02/17 09:00:00.000	Variant 39	39	33						maligniteit cervix	181229	376907							376908								M13	106							106								Gynaecologische tumoren
00000000	bacteriologisch onderzoek met kweek -nie	2005/02/17 09:00:00.000	Variant 39	39	33						maligniteit cervix	181229	376907							376908								M13	106							106								Gynaecologische tumoren
00000000	bacteriologisch onderzoek met kweek -nie	2005/02/17 09:00:00.000	Variant 39	39	33						maligniteit cervix	181229	376907							376908								M13	106							106								Gynaecologische tumoren
00000000	resistentiebepalingen - 5 bepalingen	2005/02/17 09:00:00.000	Variant 39	39	33						maligniteit cervix	181229	376907							376908								M13	106							106								Gynaecologische tumoren
00000000	resistentiebepalingen - 5 bepalingen	2005/02/17 09:00:00.000	Variant 39	39	33						maligniteit cervix	181229	376907							376908								M13	106							106								Gynaecologische tumoren
00000000	hepatitis-b surface antigeen confirmatie	2005/02/17 09:00:00.000	Variant 39	39	33						maligniteit cervix	181229	376907							376908								M13	106							106								Gynaecologische tumoren
00000000	hepatitis-b surface antigeen confirmatie	2005/02/17 09:00:00.000	Variant 39	39	33						maligniteit cervix	181229	376907							376908								M13	106							106								Gynaecologische tumoren
00000000	urine onderzoek - kwalitatief	2005/02/17 09:00:00.000	Variant 39	39	33						maligniteit cervix	181229	376907							376908								M13	106							106								Gynaecologische tumoren
00000000	ordertarief	2005/02/17 09:00:00.000	Variant 39	39	33						maligniteit cervix	181229	376907							376908								M13	106							106								Gynaecologische tumoren
00000000	190021 klinische opname a002	2005/02/17 09:00:00.000	Variant 39	39	33						maligniteit cervix	181229	376907							376908								M13	106							106								Gynaecologische tumoren
00000000	190205 klasse 3b a205	2005/02/17 09:00:00.000	Variant 39	39	33						maligniteit cervix	181229	376907							376908								M13	106							106								Gynaecologische tumoren
00000000	ligdagen - alle spec.beh.kinderg.-reval.	2005/02/18 09:00:00.000	Variant 39	39	33						maligniteit cervix	181229	376907							376908								M13	106							106								Gynaecologische tumoren
00000000	aanname laboratoriumonderzoek	2005/02/18 09:00:00.000	Variant 39	39	33						maligniteit cervix	181229	376907							376908								M13	106							106								Gynaecologische tumoren
00000000	aanname laboratoriumonderzoek	2005/02/18 09:00:00.000	Variant 39	39	33						maligniteit cervix	181229	376907							376908								M13	106							106								Gynaecologische tumoren
00000000	ureum	2005/02/18 09:00:00.000	Variant 39	39	33						maligniteit cervix	181229	376907							376908								M13	106							106								Gynaecologische tumoren
00000000	hemoglobine foto-elektrisch	2005/02/18 09:00:00.000	Variant 39	39	33						maligniteit cervix	181229	376907							376908								M13	106							106								Gynaecologische tumoren
00000000	creatinine	2005/02/18 09:00:00.000	Variant 39	39	33						maligniteit cervix	181229	376907							376908								M13	106							106								Gynaecologische tumoren
00000000	natrium vlamfotometrisch	2005/02/18 09:00:00.000	Variant 39	39	33						maligniteit cervix	181229	376907							376908								M13	106							106								Gynaecologische tumoren
00000000	kalium potentiometrisch	2005/02/18 09:00:00.000	Variant 39	39	33						maligniteit cervix	181229	376907							376908								M13	106							106								Gynaecologische tumoren
00000000	sgot - asat kinetisch	2005/02/18 09:00:00.000	Variant 39	39	33						maligniteit cervix	181229	376907							376908								M13	106							106								Gynaecologische tumoren
00000000	sgpt - alat kinetisch	2005/02/18 09:00:00.000	Variant 39	39	33						maligniteit cervix	181229	376907							376908								M13	106							106								Gynaecologische tumoren
00000000	melkzuurdehydrogenase -ldh- kinetisch	2005/02/18 09:00:00.000	Variant 39	39	33						maligniteit cervix	181229	376907							376908								M13	106							106								Gynaecologische tumoren
00000000	differentiele telling automatisch	2005/02/18 09:00:00.000	Variant 39	39	33						maligniteit cervix	181229	376907							376908								M13	106							106								Gynaecologische tumoren
00000000	leukocyten tellen elektronisch	2005/02/18 09:00:00.000	Variant 39	39	33						maligniteit cervix	181229	376907							376908								M13	106							106								Gynaecologische tumoren
00000000	trombocyten tellen - elektronisch	2005/02/18 09:00:00.000	Variant 39	39	33						maligniteit cervix	181229	376907							376908								M13	106							106								Gynaecologische tumoren
00000000	trombotest	2005/02/18 09:00:00.000	Variant 39	39	33						maligniteit cervix	181229	376907							376908								M13	106							106								Gynaecologische tumoren
00000000	crp c-reactief proteine	2005/02/18 09:00:00.000	Variant 39	39	33						maligniteit cervix	181229	376907							376908								M13	106							106								Gynaecologische tumoren
00000000	ordertarief	2005/02/18 09:00:00.000	Variant 39	39	33						maligniteit cervix	181229	376907							376908								M13	106							106								Gynaecologische tumoren
00000000	190205 klasse 3b a205	2005/02/18 09:00:00.000	Variant 39	39	33						maligniteit cervix	181229	376907							376908								M13	106							106								Gynaecologische tumoren
00000000	ligdagen - alle spec.beh.kinderg.-reval.	2005/02/19 09:00:00.000	Variant 39	39	33						maligniteit cervix	181229	376907							376908								M13	106							106								Gynaecologische tumoren
00000000	190205 klasse 3b a205	2005/02/19 09:00:00.000	Variant 39	39	33						maligniteit cervix	181229	376907							376908								M13	106							106								Gynaecologische tumoren
00000000	ligdagen - alle spec.beh.kinderg.-reval.	2005/02/20 09:00:00.000	Variant 39	39	33						maligniteit cervix	181229	376907							376908								M13	106							106								Gynaecologische tumoren
00000000	190205 klasse 3b a205	2005/02/20 09:00:00.000	Variant 39	39	33						maligniteit cervix	181229	376907							376908								M13	106							106								Gynaecologische tumoren
00000000	ligdagen - alle spec.beh.kinderg.-reval.	2005/02/21 09:00:00.000	Variant 39	39	33						maligniteit cervix	181229	376907							376908								M13	106							106								Gynaecologische tumoren
00000000	aanname laboratoriumonderzoek	2005/02/21 09:00:00.000	Variant 39	39	33						maligniteit cervix	181229	376907							376908								M13	106							106								Gynaecologische tumoren
00000000	trombotest	2005/02/21 09:00:00.000	Variant 39	39	33						maligniteit cervix	181229	376907							376908								M13	106							106								Gynaecologische tumoren
00000000	ordertarief	2005/02/21 09:00:00.000	Variant 39	39	33						maligniteit cervix	181229	376907							376908								M13	106							106								Gynaecologische tumoren
00000000	190205 klasse 3b a205	2005/02/21 09:00:00.000	Variant 39	39	33						maligniteit cervix	181229	376907							376908								M13	106							106								Gynaecologische tumoren
00000000	ligdagen - alle spec.beh.kinderg.-reval.	2005/02/22 09:00:00.000	Variant 39	39	33						maligniteit cervix	181229	376907							376908								M13	106							106								Gynaecologische tumoren
00000000	190205 klasse 3b a205	2005/02/22 09:00:00.000	Variant 39	39	33						maligniteit cervix	181229	376907							376908								M13	106							106								Gynaecologische tumoren
00000000	ligdagen - alle spec.beh.kinderg.-reval.	2005/03/07 09:00:00.000	Variant 39	39	33						maligniteit cervix	181229	376907							376908								M13	106							106								Gynaecologische tumoren
00000000	190021 klinische opname a002	2005/03/07 09:00:00.000	Variant 39	39	33						maligniteit cervix	181229	376907							376908								M13	106							106								Gynaecologische tumoren
00000000	ligdagen - alle spec.beh.kinderg.-reval.	2005/03/08 09:00:00.000	Variant 39	39	33						maligniteit cervix	181229	376907							376908								M13	106							106								Gynaecologische tumoren
00000000	brachytherapie - interstitieel - intensi	2005/03/08 09:00:00.000	Variant 39	39	33						maligniteit cervix	181229	376907							376908								M13	106							106								Gynaecologische tumoren
00000000	190205 klasse 3b a205	2005/03/08 09:00:00.000	Variant 39	39	33						maligniteit cervix	181229	376907							376908								M13	106							106								Gynaecologische tumoren
00000000	ligdagen - alle spec.beh.kinderg.-reval.	2005/03/09 09:00:00.000	Variant 39	39	33						maligniteit cervix	181229	376907							376908								M13	106							106								Gynaecologische tumoren
00000000	190205 klasse 3b a205	2005/03/09 09:00:00.000	Variant 39	39	33						maligniteit cervix	181229	376907							376908								M13	106							106								Gynaecologische tumoren
00000000	aanname laboratoriumonderzoek	2005/03/10 09:00:00.000	Variant 39	39	33						maligniteit cervix	181229	376907							376908								M13	106							106								Gynaecologische tumoren
00000000	bacteriologisch onderzoek met kweek -nie	2005/03/10 09:00:00.000	Variant 39	39	33						maligniteit cervix	181229	376907							376908								M13	106							106								Gynaecologische tumoren
00000000	resistentiebepalingen - 5 bepalingen	2005/03/10 09:00:00.000	Variant 39	39	33						maligniteit cervix	181229	376907							376908								M13	106							106								Gynaecologische tumoren
00000000	hepatitis-b surface antigeen confirmatie	2005/03/10 09:00:00.000	Variant 39	39	33						maligniteit cervix	181229	376907							376908								M13	106							106								Gynaecologische tumoren
00000000	ordertarief	2005/03/10 09:00:00.000	Variant 39	39	33						maligniteit cervix	181229	376907							376908								M13	106							106								Gynaecologische tumoren
00000001	inwend.geneesk. korte kaart kosten-out	2005/01/03 09:00:00.000	Variant 40	40		39	39				maligniteit cervix	152047	153637							379687								822	M13							M13								maligniteit cervix
00000001	1e consult poliklinisch	2005/01/03 09:00:00.000	Variant 40	40		39	39				maligniteit cervix	152047	153637							379687								822	M13							M13								maligniteit cervix
00000001	administratief tarief - eerste pol	2005/01/03 09:00:00.000	Variant 40	40		39	39				maligniteit cervix	152047	153637							379687								822	M13							M13								maligniteit cervix
00000001	verlosk.-gynaec. korte kaart kosten-out	2005/01/06 09:00:00.000	Variant 40	40		39	39				maligniteit cervix	152047	153637							379687								822	M13							M13								maligniteit cervix
00000001	vervolgconsult poliklinisch	2005/01/06 09:00:00.000	Variant 40	40		39	39				maligniteit cervix	152047	153637							379687								822	M13							M13								maligniteit cervix
00000001	administratief tarief - eerste pol	2005/01/06 09:00:00.000	Variant 40	40		39	39				maligniteit cervix	152047	153637							379687								822	M13							M13								maligniteit cervix
00000001	vervolgconsult poliklinisch	2005/01/10 09:00:00.000	Variant 40	40		39	39				maligniteit cervix	152047	153637							379687								822	M13							M13								maligniteit cervix
00000001	ligdagen - alle spec.beh.kinderg.-reval.	2005/01/19 09:00:00.000	Variant 40	40		39	39				maligniteit cervix	152047	153637							379687								822	M13							M13								maligniteit cervix
00000001	aanname laboratoriumonderzoek	2005/01/19 09:00:00.000	Variant 40	40		39	39				maligniteit cervix	152047	153637							379687								822	M13							M13								maligniteit cervix
00000001	aanname laboratoriumonderzoek	2005/01/19 09:00:00.000	Variant 40	40		39	39				maligniteit cervix	152047	153637							379687								822	M13							M13								maligniteit cervix
00000001	aanname laboratoriumonderzoek	2005/01/19 09:00:00.000	Variant 40	40		39	39				maligniteit cervix	152047	153637							379687								822	M13							M13								maligniteit cervix
00000001	creatinine - spoed	2005/01/19 09:00:00.000	Variant 40	40		39	39				maligniteit cervix	152047	153637							379687								822	M13							M13								maligniteit cervix
00000001	ijzer	2005/01/19 09:00:00.000	Variant 40	40		39	39				maligniteit cervix	152047	153637							379687								822	M13							M13								maligniteit cervix
00000001	natrium - vlamfotometrisch - spoed	2005/01/19 09:00:00.000	Variant 40	40		39	39				maligniteit cervix	152047	153637							379687								822	M13							M13								maligniteit cervix
00000001	kalium vlamfotometrisch - spoed	2005/01/19 09:00:00.000	Variant 40	40		39	39				maligniteit cervix	152047	153637							379687								822	M13							M13								maligniteit cervix
00000001	foliumzuur mbv radioisotopen	2005/01/19 09:00:00.000	Variant 40	40		39	39				maligniteit cervix	152047	153637							379687								822	M13							M13								maligniteit cervix
00000001	vitamine b12 mbv chemieluminescentie	2005/01/19 09:00:00.000	Variant 40	40		39	39				maligniteit cervix	152047	153637							379687								822	M13							M13								maligniteit cervix
00000001	bloedgroep abo en rhesusfactor	2005/01/19 09:00:00.000	Variant 40	40		39	39				maligniteit cervix	152047	153637							379687								822	M13							M13								maligniteit cervix
00000001	rhesusfactor d - centrifugeermethode - e	2005/01/19 09:00:00.000	Variant 40	40		39	39				maligniteit cervix	152047	153637							379687								822	M13							M13								maligniteit cervix
00000001	differentiele telling automatisch	2005/01/19 09:00:00.000	Variant 40	40		39	39				maligniteit cervix	152047	153637							379687								822	M13							M13								maligniteit cervix
00000001	haemoglobine foto-electrisch - spoed	2005/01/19 09:00:00.000	Variant 40	40		39	39				maligniteit cervix	152047	153637							379687								822	M13							M13								maligniteit cervix
00000001	trombocyten tellen - spoed	2005/01/19 09:00:00.000	Variant 40	40		39	39				maligniteit cervix	152047	153637							379687								822	M13							M13								maligniteit cervix
00000001	reticulocyten tellen mbv facscan	2005/01/19 09:00:00.000	Variant 40	40		39	39				maligniteit cervix	152047	153637							379687								822	M13							M13								maligniteit cervix
00000001	cde fenotypering	2005/01/19 09:00:00.000	Variant 40	40		39	39				maligniteit cervix	152047	153637							379687								822	M13							M13								maligniteit cervix
00000001	bloedgroepantigenen andere dan abo-rhesu	2005/01/19 09:00:00.000	Variant 40	40		39	39				maligniteit cervix	152047	153637							379687								822	M13							M13								maligniteit cervix
00000001	kruisproef volledig -drie methoden-	2005/01/19 09:00:00.000	Variant 40	40		39	39				maligniteit cervix	152047	153637							379687								822	M13							M13								maligniteit cervix
00000001	kruisproef volledig -drie methoden-	2005/01/19 09:00:00.000	Variant 40	40		39	39				maligniteit cervix	152047	153637							379687								822	M13							M13								maligniteit cervix
00000001	trombotest	2005/01/19 09:00:00.000	Variant 40	40		39	39				maligniteit cervix	152047	153637							379687								822	M13							M13								maligniteit cervix
00000001	leucocyten tellen -electronisch- spoed	2005/01/19 09:00:00.000	Variant 40	40		39	39				maligniteit cervix	152047	153637							379687								822	M13							M13								maligniteit cervix
00000001	crp c-reactief proteine - spoed	2005/01/19 09:00:00.000	Variant 40	40		39	39				maligniteit cervix	152047	153637							379687								822	M13							M13								maligniteit cervix
00000001	screening antistoffen erytrocyten	2005/01/19 09:00:00.000	Variant 40	40		39	39				maligniteit cervix	152047	153637							379687								822	M13							M13								maligniteit cervix
00000001	transferrine mbv ics	2005/01/19 09:00:00.000	Variant 40	40		39	39				maligniteit cervix	152047	153637							379687								822	M13							M13								maligniteit cervix
00000001	ordertarief	2005/01/19 09:00:00.000	Variant 40	40		39	39				maligniteit cervix	152047	153637							379687								822	M13							M13								maligniteit cervix
00000001	190021 klinische opname a002	2005/01/19 09:00:00.000	Variant 40	40		39	39				maligniteit cervix	152047	153637							379687								822	M13							M13								maligniteit cervix
00000001	190205 klasse 3b a205	2005/01/19 09:00:00.000	Variant 40	40		39	39				maligniteit cervix	152047	153637							379687								822	M13							M13								maligniteit cervix
00000001	190101 bovenreg.toesl. a101	2005/01/19 09:00:00.000	Variant 40	40		39	39				maligniteit cervix	152047	153637							379687								822	M13							M13								maligniteit cervix
00000001	gefiltreerd erytrocytenconcentraat	2005/01/19 09:00:00.000	Variant 40	40		39	39				maligniteit cervix	152047	153637							379687								822	M13							M13								maligniteit cervix
00000001	gefiltreerd erytrocytenconcentraat	2005/01/19 09:00:00.000	Variant 40	40		39	39				maligniteit cervix	152047	153637							379687								822	M13							M13								maligniteit cervix
00000001	ligdagen - alle spec.beh.kinderg.-reval.	2005/01/20 09:00:00.000	Variant 40	40		39	39				maligniteit cervix	152047	153637							379687								822	M13							M13								maligniteit cervix
00000001	kruisproef volledig -drie methoden-	2005/01/20 09:00:00.000	Variant 40	40		39	39				maligniteit cervix	152047	153637							379687								822	M13							M13								maligniteit cervix
00000001	kruisproef volledig -drie methoden-	2005/01/20 09:00:00.000	Variant 40	40		39	39				maligniteit cervix	152047	153637							379687								822	M13							M13								maligniteit cervix
00000001	echo nieren-urinewegen	2005/01/20 09:00:00.000	Variant 40	40		39	39				maligniteit cervix	152047	153637							379687								822	M13							M13								maligniteit cervix
00000001	interc.consult klinisch anesthesie	2005/01/20 09:00:00.000	Variant 40	40		39	39				maligniteit cervix	152047	153637							379687								822	M13							M13								maligniteit cervix
00000001	190205 klasse 3b a205	2005/01/20 09:00:00.000	Variant 40	40		39	39				maligniteit cervix	152047	153637							379687								822	M13							M13								maligniteit cervix
00000001	190101 bovenreg.toesl. a101	2005/01/20 09:00:00.000	Variant 40	40		39	39				maligniteit cervix	152047	153637							379687								822	M13							M13								maligniteit cervix
00000001	gefiltreerd erytrocytenconcentraat	2005/01/20 09:00:00.000	Variant 40	40		39	39				maligniteit cervix	152047	153637							379687								822	M13							M13								maligniteit cervix
00000001	gefiltreerd erytrocytenconcentraat	2005/01/20 09:00:00.000	Variant 40	40		39	39				maligniteit cervix	152047	153637							379687								822	M13							M13								maligniteit cervix
00000001	aanname laboratoriumonderzoek	2005/01/24 09:00:00.000	Variant 40	40		39	39				maligniteit cervix	152047	153637							379687								822	M13							M13								maligniteit cervix
00000001	aanname laboratoriumonderzoek	2005/01/24 09:00:00.000	Variant 40	40		39	39				maligniteit cervix	152047	153637							379687								822	M13							M13								maligniteit cervix
00000001	ureum - spoed	2005/01/24 09:00:00.000	Variant 40	40		39	39				maligniteit cervix	152047	153637							379687								822	M13							M13								maligniteit cervix
00000001	creatinine - spoed	2005/01/24 09:00:00.000	Variant 40	40		39	39				maligniteit cervix	152047	153637							379687								822	M13							M13								maligniteit cervix
00000001	natrium - vlamfotometrisch - spoed	2005/01/24 09:00:00.000	Variant 40	40		39	39				maligniteit cervix	152047	153637							379687								822	M13							M13								maligniteit cervix
00000001	kalium vlamfotometrisch - spoed	2005/01/24 09:00:00.000	Variant 40	40		39	39				maligniteit cervix	152047	153637							379687								822	M13							M13								maligniteit cervix
00000001	differentiele telling automatisch	2005/01/24 09:00:00.000	Variant 40	40		39	39				maligniteit cervix	152047	153637							379687								822	M13							M13								maligniteit cervix
00000001	haemoglobine foto-electrisch - spoed	2005/01/24 09:00:00.000	Variant 40	40		39	39				maligniteit cervix	152047	153637							379687								822	M13							M13								maligniteit cervix
00000001	trombocyten tellen - spoed	2005/01/24 09:00:00.000	Variant 40	40		39	39				maligniteit cervix	152047	153637							379687								822	M13							M13								maligniteit cervix
00000001	trombotest	2005/01/24 09:00:00.000	Variant 40	40		39	39				maligniteit cervix	152047	153637							379687								822	M13							M13								maligniteit cervix
00000001	leucocyten tellen -electronisch- spoed	2005/01/24 09:00:00.000	Variant 40	40		39	39				maligniteit cervix	152047	153637							379687								822	M13							M13								maligniteit cervix
00000001	ordertarief	2005/01/24 09:00:00.000	Variant 40	40		39	39				maligniteit cervix	152047	153637							379687								822	M13							M13								maligniteit cervix
00000001	vervolgconsult poliklinisch	2005/01/24 09:00:00.000	Variant 40	40		39	39				maligniteit cervix	152047	153637							379687								822	M13							M13								maligniteit cervix
00000001	ligdagen - alle spec.beh.kinderg.-reval.	2005/01/26 09:00:00.000	Variant 40	40		39	39				maligniteit cervix	152047	153637							379687								822	M13							M13								maligniteit cervix
00000001	aanname laboratoriumonderzoek	2005/01/26 09:00:00.000	Variant 40	40		39	39				maligniteit cervix	152047	153637							379687								822	M13							M13								maligniteit cervix
00000001	aanname laboratoriumonderzoek	2005/01/26 09:00:00.000	Variant 40	40		39	39				maligniteit cervix	152047	153637							379687								822	M13							M13								maligniteit cervix
00000001	aanname laboratoriumonderzoek	2005/01/26 09:00:00.000	Variant 40	40		39	39				maligniteit cervix	152047	153637							379687								822	M13							M13								maligniteit cervix
00000001	bacteriologisch onderzoek met kweek -nie	2005/01/26 09:00:00.000	Variant 40	40		39	39				maligniteit cervix	152047	153637							379687								822	M13							M13								maligniteit cervix
00000001	leucocyten tellen -electronisch- spoed	2005/01/26 09:00:00.000	Variant 40	40		39	39				maligniteit cervix	152047	153637							379687								822	M13							M13								maligniteit cervix
00000001	crp c-reactief proteine - spoed	2005/01/26 09:00:00.000	Variant 40	40		39	39				maligniteit cervix	152047	153637							379687								822	M13							M13								maligniteit cervix
00000001	ordertarief	2005/01/26 09:00:00.000	Variant 40	40		39	39				maligniteit cervix	152047	153637							379687								822	M13							M13								maligniteit cervix
00000001	ordertarief	2005/01/26 09:00:00.000	Variant 40	40		39	39				maligniteit cervix	152047	153637							379687								822	M13							M13								maligniteit cervix
00000001	190021 klinische opname a002	2005/01/26 09:00:00.000	Variant 40	40		39	39				maligniteit cervix	152047	153637							379687								822	M13							M13								maligniteit cervix
00000001	190205 klasse 3b a205	2005/01/26 09:00:00.000	Variant 40	40		39	39				maligniteit cervix	152047	153637							379687								822	M13							M13								maligniteit cervix
00000001	190101 bovenreg.toesl. a101	2005/01/26 09:00:00.000	Variant 40	40		39	39				maligniteit cervix	152047	153637							379687								822	M13							M13								maligniteit cervix
00000001	ligdagen - alle spec.beh.kinderg.-reval.	2005/01/27 09:00:00.000	Variant 40	40		39	39				maligniteit cervix	152047	153637							379687								822	M13							M13								maligniteit cervix
00000001	190205 klasse 3b a205	2005/01/27 09:00:00.000	Variant 40	40		39	39				maligniteit cervix	152047	153637							379687								822	M13							M13								maligniteit cervix
00000001	190101 bovenreg.toesl. a101	2005/01/27 09:00:00.000	Variant 40	40		39	39				maligniteit cervix	152047	153637							379687								822	M13							M13								maligniteit cervix
00000001	aanname laboratoriumonderzoek	2005/02/02 09:00:00.000	Variant 40	40		39	39				maligniteit cervix	152047	153637							379687								822	M13							M13								maligniteit cervix
00000001	aanname laboratoriumonderzoek	2005/02/02 09:00:00.000	Variant 40	40		39	39				maligniteit cervix	152047	153637							379687								822	M13							M13								maligniteit cervix
00000001	ureum - spoed	2005/02/02 09:00:00.000	Variant 40	40		39	39				maligniteit cervix	152047	153637							379687								822	M13							M13								maligniteit cervix
00000001	creatinine - spoed	2005/02/02 09:00:00.000	Variant 40	40		39	39				maligniteit cervix	152047	153637							379687								822	M13							M13								maligniteit cervix
00000001	natrium - vlamfotometrisch - spoed	2005/02/02 09:00:00.000	Variant 40	40		39	39				maligniteit cervix	152047	153637							379687								822	M13							M13								maligniteit cervix
00000001	kalium vlamfotometrisch - spoed	2005/02/02 09:00:00.000	Variant 40	40		39	39				maligniteit cervix	152047	153637							379687								822	M13							M13								maligniteit cervix
00000001	sgpt alat kinetisch - spoed	2005/02/02 09:00:00.000	Variant 40	40		39	39				maligniteit cervix	152047	153637							379687								822	M13							M13								maligniteit cervix
00000001	sgot asat kinetisch - spoed	2005/02/02 09:00:00.000	Variant 40	40		39	39				maligniteit cervix	152047	153637							379687								822	M13							M13								maligniteit cervix
00000001	differentiele telling automatisch	2005/02/02 09:00:00.000	Variant 40	40		39	39				maligniteit cervix	152047	153637							379687								822	M13							M13								maligniteit cervix
00000001	haemoglobine foto-electrisch - spoed	2005/02/02 09:00:00.000	Variant 40	40		39	39				maligniteit cervix	152047	153637							379687								822	M13							M13								maligniteit cervix
00000001	trombocyten tellen - spoed	2005/02/02 09:00:00.000	Variant 40	40		39	39				maligniteit cervix	152047	153637							379687								822	M13							M13								maligniteit cervix
00000001	international normalised ratio mbv tromb	2005/02/02 09:00:00.000	Variant 40	40		39	39				maligniteit cervix	152047	153637							379687								822	M13							M13								maligniteit cervix
00000001	leucocyten tellen -electronisch- spoed	2005/02/02 09:00:00.000	Variant 40	40		39	39				maligniteit cervix	152047	153637							379687								822	M13							M13								maligniteit cervix
00000001	ordertarief	2005/02/02 09:00:00.000	Variant 40	40		39	39				maligniteit cervix	152047	153637							379687								822	M13							M13								maligniteit cervix
00000001	dagverpleging - alle spec.beh.kind.-rev.	2005/02/03 09:00:00.000	Variant 40	40		39	39				maligniteit cervix	152047	153637							379687								822	M13							M13								maligniteit cervix
00000001	190035 dagverpleging a007	2005/02/03 09:00:00.000	Variant 40	40		39	39				maligniteit cervix	152047	153637							379687								822	M13							M13								maligniteit cervix
00000001	ligdagen - alle spec.beh.kinderg.-reval.	2005/02/09 09:00:00.000	Variant 40	40		39	39				maligniteit cervix	152047	153637							379687								822	M13							M13								maligniteit cervix
00000001	aanname laboratoriumonderzoek	2005/02/09 09:00:00.000	Variant 40	40		39	39				maligniteit cervix	152047	153637							379687								822	M13							M13								maligniteit cervix
00000001	aanname laboratoriumonderzoek	2005/02/09 09:00:00.000	Variant 40	40		39	39				maligniteit cervix	152047	153637							379687								822	M13							M13								maligniteit cervix
00000001	ureum - spoed	2005/02/09 09:00:00.000	Variant 40	40		39	39				maligniteit cervix	152047	153637							379687								822	M13							M13								maligniteit cervix
00000001	urinezuur met uricase u.v. spectrofotome	2005/02/09 09:00:00.000	Variant 40	40		39	39				maligniteit cervix	152047	153637							379687								822	M13							M13								maligniteit cervix
00000001	creatinine - spoed	2005/02/09 09:00:00.000	Variant 40	40		39	39				maligniteit cervix	152047	153637							379687								822	M13							M13								maligniteit cervix
00000001	natrium - vlamfotometrisch - spoed	2005/02/09 09:00:00.000	Variant 40	40		39	39				maligniteit cervix	152047	153637							379687								822	M13							M13								maligniteit cervix
00000001	kalium vlamfotometrisch - spoed	2005/02/09 09:00:00.000	Variant 40	40		39	39				maligniteit cervix	152047	153637							379687								822	M13							M13								maligniteit cervix
00000001	sgpt alat kinetisch - spoed	2005/02/09 09:00:00.000	Variant 40	40		39	39				maligniteit cervix	152047	153637							379687								822	M13							M13								maligniteit cervix
00000001	melkzuur dehydrogenase - spoed	2005/02/09 09:00:00.000	Variant 40	40		39	39				maligniteit cervix	152047	153637							379687								822	M13							M13								maligniteit cervix
00000001	sgot asat kinetisch - spoed	2005/02/09 09:00:00.000	Variant 40	40		39	39				maligniteit cervix	152047	153637							379687								822	M13							M13								maligniteit cervix
00000001	differentiele telling automatisch	2005/02/09 09:00:00.000	Variant 40	40		39	39				maligniteit cervix	152047	153637							379687								822	M13							M13								maligniteit cervix
00000001	haemoglobine foto-electrisch - spoed	2005/02/09 09:00:00.000	Variant 40	40		39	39				maligniteit cervix	152047	153637							379687								822	M13							M13								maligniteit cervix
00000001	trombocyten tellen - spoed	2005/02/09 09:00:00.000	Variant 40	40		39	39				maligniteit cervix	152047	153637							379687								822	M13							M13								maligniteit cervix
00000001	leucocyten tellen -electronisch- spoed	2005/02/09 09:00:00.000	Variant 40	40		39	39				maligniteit cervix	152047	153637							379687								822	M13							M13								maligniteit cervix
00000001	crp c-reactief proteine - spoed	2005/02/09 09:00:00.000	Variant 40	40		39	39				maligniteit cervix	152047	153637							379687								822	M13							M13								maligniteit cervix
00000001	ordertarief	2005/02/09 09:00:00.000	Variant 40	40		39	39				maligniteit cervix	152047	153637							379687								822	M13							M13								maligniteit cervix
00000001	190021 klinische opname a002	2005/02/09 09:00:00.000	Variant 40	40		39	39				maligniteit cervix	152047	153637							379687								822	M13							M13								maligniteit cervix
00000001	190205 klasse 3b a205	2005/02/09 09:00:00.000	Variant 40	40		39	39				maligniteit cervix	152047	153637							379687								822	M13							M13								maligniteit cervix
00000001	190101 bovenreg.toesl. a101	2005/02/09 09:00:00.000	Variant 40	40		39	39				maligniteit cervix	152047	153637							379687								822	M13							M13								maligniteit cervix
00000001	ligdagen - alle spec.beh.kinderg.-reval.	2005/02/10 09:00:00.000	Variant 40	40		39	39				maligniteit cervix	152047	153637							379687								822	M13							M13								maligniteit cervix
00000001	190205 klasse 3b a205	2005/02/10 09:00:00.000	Variant 40	40		39	39				maligniteit cervix	152047	153637							379687								822	M13							M13								maligniteit cervix
00000001	190101 bovenreg.toesl. a101	2005/02/10 09:00:00.000	Variant 40	40		39	39				maligniteit cervix	152047	153637							379687								822	M13							M13								maligniteit cervix
00000001	ligdagen - alle spec.beh.kinderg.-reval.	2005/02/23 09:00:00.000	Variant 40	40		39	39				maligniteit cervix	152047	153637							379687								822	M13							M13								maligniteit cervix
00000001	aanname laboratoriumonderzoek	2005/02/23 09:00:00.000	Variant 40	40		39	39				maligniteit cervix	152047	153637							379687								822	M13							M13								maligniteit cervix
00000001	aanname laboratoriumonderzoek	2005/02/23 09:00:00.000	Variant 40	40		39	39				maligniteit cervix	152047	153637							379687								822	M13							M13								maligniteit cervix
00000001	aanname laboratoriumonderzoek	2005/02/23 09:00:00.000	Variant 40	40		39	39				maligniteit cervix	152047	153637							379687								822	M13							M13								maligniteit cervix
00000001	aanname laboratoriumonderzoek	2005/02/23 09:00:00.000	Variant 40	40		39	39				maligniteit cervix	152047	153637							379687								822	M13							M13								maligniteit cervix
00000001	aanname laboratoriumonderzoek	2005/02/23 09:00:00.000	Variant 40	40		39	39				maligniteit cervix	152047	153637							379687								822	M13							M13								maligniteit cervix
00000001	sediment - spoed	2005/02/23 09:00:00.000	Variant 40	40		39	39				maligniteit cervix	152047	153637							379687								822	M13							M13								maligniteit cervix
00000001	ureum - spoed	2005/02/23 09:00:00.000	Variant 40	40		39	39				maligniteit cervix	152047	153637							379687								822	M13							M13								maligniteit cervix
00000001	urinezuur met uricase u.v. spectrofotome	2005/02/23 09:00:00.000	Variant 40	40		39	39				maligniteit cervix	152047	153637							379687								822	M13							M13								maligniteit cervix
00000001	creatinine - spoed	2005/02/23 09:00:00.000	Variant 40	40		39	39				maligniteit cervix	152047	153637							379687								822	M13							M13								maligniteit cervix
00000001	natrium - vlamfotometrisch - spoed	2005/02/23 09:00:00.000	Variant 40	40		39	39				maligniteit cervix	152047	153637							379687								822	M13							M13								maligniteit cervix
00000001	kalium vlamfotometrisch - spoed	2005/02/23 09:00:00.000	Variant 40	40		39	39				maligniteit cervix	152047	153637							379687								822	M13							M13								maligniteit cervix
00000001	sgpt alat kinetisch - spoed	2005/02/23 09:00:00.000	Variant 40	40		39	39				maligniteit cervix	152047	153637							379687								822	M13							M13								maligniteit cervix
00000001	melkzuur dehydrogenase - spoed	2005/02/23 09:00:00.000	Variant 40	40		39	39				maligniteit cervix	152047	153637							379687								822	M13							M13								maligniteit cervix
00000001	sgot asat kinetisch - spoed	2005/02/23 09:00:00.000	Variant 40	40		39	39				maligniteit cervix	152047	153637							379687								822	M13							M13								maligniteit cervix
00000001	bacteriologisch onderzoek met kweek -nie	2005/02/23 09:00:00.000	Variant 40	40		39	39				maligniteit cervix	152047	153637							379687								822	M13							M13								maligniteit cervix
00000001	bacteriologisch onderzoek met kweek -nie	2005/02/23 09:00:00.000	Variant 40	40		39	39				maligniteit cervix	152047	153637							379687								822	M13							M13								maligniteit cervix
00000001	resistentiebepalingen - 5 bepalingen	2005/02/23 09:00:00.000	Variant 40	40		39	39				maligniteit cervix	152047	153637							379687								822	M13							M13								maligniteit cervix
00000001	bloedgroep abo en rhesusfactor	2005/02/23 09:00:00.000	Variant 40	40		39	39				maligniteit cervix	152047	153637							379687								822	M13							M13								maligniteit cervix
00000001	rhesusfactor d - centrifugeermethode - e	2005/02/23 09:00:00.000	Variant 40	40		39	39				maligniteit cervix	152047	153637							379687								822	M13							M13								maligniteit cervix
00000001	differentiele telling automatisch	2005/02/23 09:00:00.000	Variant 40	40		39	39				maligniteit cervix	152047	153637							379687								822	M13							M13								maligniteit cervix
00000001	haemoglobine foto-electrisch - spoed	2005/02/23 09:00:00.000	Variant 40	40		39	39				maligniteit cervix	152047	153637							379687								822	M13							M13								maligniteit cervix
00000001	trombocyten tellen - spoed	2005/02/23 09:00:00.000	Variant 40	40		39	39				maligniteit cervix	152047	153637							379687								822	M13							M13								maligniteit cervix
00000001	kruisproef volledig -drie methoden-	2005/02/23 09:00:00.000	Variant 40	40		39	39				maligniteit cervix	152047	153637							379687								822	M13							M13								maligniteit cervix
00000001	kruisproef volledig -drie methoden-	2005/02/23 09:00:00.000	Variant 40	40		39	39				maligniteit cervix	152047	153637							379687								822	M13							M13								maligniteit cervix
00000001	kruisproef volledig -drie methoden-	2005/02/23 09:00:00.000	Variant 40	40		39	39				maligniteit cervix	152047	153637							379687								822	M13							M13								maligniteit cervix
00000001	hepatitis-b surface antigeen confirmatie	2005/02/23 09:00:00.000	Variant 40	40		39	39				maligniteit cervix	152047	153637							379687								822	M13							M13								maligniteit cervix
00000001	leucocyten tellen -electronisch- spoed	2005/02/23 09:00:00.000	Variant 40	40		39	39				maligniteit cervix	152047	153637							379687								822	M13							M13								maligniteit cervix
00000001	urine onderzoek - kwalitatief	2005/02/23 09:00:00.000	Variant 40	40		39	39				maligniteit cervix	152047	153637							379687								822	M13							M13								maligniteit cervix
00000001	screening antistoffen erytrocyten	2005/02/23 09:00:00.000	Variant 40	40		39	39				maligniteit cervix	152047	153637							379687								822	M13							M13								maligniteit cervix
00000001	ordertarief	2005/02/23 09:00:00.000	Variant 40	40		39	39				maligniteit cervix	152047	153637							379687								822	M13							M13								maligniteit cervix
00000001	ordertarief	2005/02/23 09:00:00.000	Variant 40	40		39	39				maligniteit cervix	152047	153637							379687								822	M13							M13								maligniteit cervix
00000001	ordertarief	2005/02/23 09:00:00.000	Variant 40	40		39	39				maligniteit cervix	152047	153637							379687								822	M13							M13								maligniteit cervix
00000001	ordertarief	2005/02/23 09:00:00.000	Variant 40	40		39	39				maligniteit cervix	152047	153637							379687								822	M13							M13								maligniteit cervix
00000001	echo abdomen	2005/02/23 09:00:00.000	Variant 40	40		39	39				maligniteit cervix	152047	153637							379687								822	M13							M13								maligniteit cervix
00000001	190021 klinische opname a002	2005/02/23 09:00:00.000	Variant 40	40		39	39				maligniteit cervix	152047	153637							379687								822	M13							M13								maligniteit cervix
00000001	190205 klasse 3b a205	2005/02/23 09:00:00.000	Variant 40	40		39	39				maligniteit cervix	152047	153637							379687								822	M13							M13								maligniteit cervix
00000001	190101 bovenreg.toesl. a101	2005/02/23 09:00:00.000	Variant 40	40		39	39				maligniteit cervix	152047	153637							379687								822	M13							M13								maligniteit cervix
00000001	gefiltreerd erytrocytenconcentraat	2005/02/23 09:00:00.000	Variant 40	40		39	39				maligniteit cervix	152047	153637							379687								822	M13							M13								maligniteit cervix
00000001	ligdagen - alle spec.beh.kinderg.-reval.	2005/02/24 09:00:00.000	Variant 40	40		39	39				maligniteit cervix	152047	153637							379687								822	M13							M13								maligniteit cervix
00000001	aanname laboratoriumonderzoek	2005/02/24 09:00:00.000	Variant 40	40		39	39				maligniteit cervix	152047	153637							379687								822	M13							M13								maligniteit cervix
00000001	aanname laboratoriumonderzoek	2005/02/24 09:00:00.000	Variant 40	40		39	39				maligniteit cervix	152047	153637							379687								822	M13							M13								maligniteit cervix
00000001	sediment	2005/02/24 09:00:00.000	Variant 40	40		39	39				maligniteit cervix	152047	153637							379687								822	M13							M13								maligniteit cervix
00000001	bacteriologisch onderzoek met kweek -nie	2005/02/24 09:00:00.000	Variant 40	40		39	39				maligniteit cervix	152047	153637							379687								822	M13							M13								maligniteit cervix
00000001	resistentiebepalingen - 5 bepalingen	2005/02/24 09:00:00.000	Variant 40	40		39	39				maligniteit cervix	152047	153637							379687								822	M13							M13								maligniteit cervix
00000001	hepatitis-b surface antigeen confirmatie	2005/02/24 09:00:00.000	Variant 40	40		39	39				maligniteit cervix	152047	153637							379687								822	M13							M13								maligniteit cervix
00000001	urine onderzoek - kwalitatief	2005/02/24 09:00:00.000	Variant 40	40		39	39				maligniteit cervix	152047	153637							379687								822	M13							M13								maligniteit cervix
00000001	ordertarief	2005/02/24 09:00:00.000	Variant 40	40		39	39				maligniteit cervix	152047	153637							379687								822	M13							M13								maligniteit cervix
00000001	ordertarief	2005/02/24 09:00:00.000	Variant 40	40		39	39				maligniteit cervix	152047	153637							379687								822	M13							M13								maligniteit cervix
00000001	190205 klasse 3b a205	2005/02/24 09:00:00.000	Variant 40	40		39	39				maligniteit cervix	152047	153637							379687								822	M13							M13								maligniteit cervix
00000001	190101 bovenreg.toesl. a101	2005/02/24 09:00:00.000	Variant 40	40		39	39				maligniteit cervix	152047	153637							379687								822	M13							M13								maligniteit cervix
00000001	gefiltreerd erytrocytenconcentraat	2005/02/24 09:00:00.000	Variant 40	40		39	39				maligniteit cervix	152047	153637							379687								822	M13							M13								maligniteit cervix
00000001	gefiltreerd erytrocytenconcentraat	2005/02/24 09:00:00.000	Variant 40	40		39	39				maligniteit cervix	152047	153637							379687								822	M13							M13								maligniteit cervix
00000001	klinische kaart - inwendige geneeskunde	2005/03/02 09:00:00.000	Variant 40	40		39	39				maligniteit cervix	152047	153637							379687								822	M13							M13								maligniteit cervix
00000001	ligdagen - alle spec.beh.kinderg.-reval.	2005/03/02 09:00:00.000	Variant 40	40		39	39				maligniteit cervix	152047	153637							379687								822	M13							M13								maligniteit cervix
00000001	aanname laboratoriumonderzoek	2005/03/02 09:00:00.000	Variant 40	40		39	39				maligniteit cervix	152047	153637							379687								822	M13							M13								maligniteit cervix
00000001	aanname laboratoriumonderzoek	2005/03/02 09:00:00.000	Variant 40	40		39	39				maligniteit cervix	152047	153637							379687								822	M13							M13								maligniteit cervix
00000001	ureum - spoed	2005/03/02 09:00:00.000	Variant 40	40		39	39				maligniteit cervix	152047	153637							379687								822	M13							M13								maligniteit cervix
00000001	creatinine - spoed	2005/03/02 09:00:00.000	Variant 40	40		39	39				maligniteit cervix	152047	153637							379687								822	M13							M13								maligniteit cervix
00000001	natrium - vlamfotometrisch - spoed	2005/03/02 09:00:00.000	Variant 40	40		39	39				maligniteit cervix	152047	153637							379687								822	M13							M13								maligniteit cervix
00000001	kalium vlamfotometrisch - spoed	2005/03/02 09:00:00.000	Variant 40	40		39	39				maligniteit cervix	152047	153637							379687								822	M13							M13								maligniteit cervix
00000001	sgpt alat kinetisch - spoed	2005/03/02 09:00:00.000	Variant 40	40		39	39				maligniteit cervix	152047	153637							379687								822	M13							M13								maligniteit cervix
00000001	sgot asat kinetisch - spoed	2005/03/02 09:00:00.000	Variant 40	40		39	39				maligniteit cervix	152047	153637							379687								822	M13							M13								maligniteit cervix
00000001	differentiele telling automatisch	2005/03/02 09:00:00.000	Variant 40	40		39	39				maligniteit cervix	152047	153637							379687								822	M13							M13								maligniteit cervix
00000001	haemoglobine foto-electrisch - spoed	2005/03/02 09:00:00.000	Variant 40	40		39	39				maligniteit cervix	152047	153637							379687								822	M13							M13								maligniteit cervix
00000001	trombocyten tellen - spoed	2005/03/02 09:00:00.000	Variant 40	40		39	39				maligniteit cervix	152047	153637							379687								822	M13							M13								maligniteit cervix
00000001	international normalised ratio mbv tromb	2005/03/02 09:00:00.000	Variant 40	40		39	39				maligniteit cervix	152047	153637							379687								822	M13							M13								maligniteit cervix
00000001	leucocyten tellen -electronisch- spoed	2005/03/02 09:00:00.000	Variant 40	40		39	39				maligniteit cervix	152047	153637							379687								822	M13							M13								maligniteit cervix
00000001	ordertarief	2005/03/02 09:00:00.000	Variant 40	40		39	39				maligniteit cervix	152047	153637							379687								822	M13							M13								maligniteit cervix
00000001	190021 klinische opname a002	2005/03/02 09:00:00.000	Variant 40	40		39	39				maligniteit cervix	152047	153637							379687								822	M13							M13								maligniteit cervix
00000001	190205 klasse 3b a205	2005/03/02 09:00:00.000	Variant 40	40		39	39				maligniteit cervix	152047	153637							379687								822	M13							M13								maligniteit cervix
00000001	190101 bovenreg.toesl. a101	2005/03/02 09:00:00.000	Variant 40	40		39	39				maligniteit cervix	152047	153637							379687								822	M13							M13								maligniteit cervix
00000001	inwend.geneesk. aanv.kaart kosten-out	2005/03/03 09:00:00.000	Variant 40	40		39	39				maligniteit cervix	152047	153637							379687								822	M13							M13								maligniteit cervix
00000001	ligdagen - alle spec.beh.kinderg.-reval.	2005/03/03 09:00:00.000	Variant 40	40		39	39				maligniteit cervix	152047	153637							379687								822	M13							M13								maligniteit cervix
00000001	190205 klasse 3b a205	2005/03/03 09:00:00.000	Variant 40	40		39	39				maligniteit cervix	152047	153637							379687								822	M13							M13								maligniteit cervix
00000001	190101 bovenreg.toesl. a101	2005/03/03 09:00:00.000	Variant 40	40		39	39				maligniteit cervix	152047	153637							379687								822	M13							M13								maligniteit cervix
00000001	ligdagen - alle spec.beh.kinderg.-reval.	2005/03/09 09:00:00.000	Variant 40	40		39	39				maligniteit cervix	152047	153637							379687								822	M13							M13								maligniteit cervix
00000001	aanname laboratoriumonderzoek	2005/03/09 09:00:00.000	Variant 40	40		39	39				maligniteit cervix	152047	153637							379687								822	M13							M13								maligniteit cervix
00000001	aanname laboratoriumonderzoek	2005/03/09 09:00:00.000	Variant 40	40		39	39				maligniteit cervix	152047	153637							379687								822	M13							M13								maligniteit cervix
00000001	hemoglobine foto-elektrisch	2005/03/09 09:00:00.000	Variant 40	40		39	39				maligniteit cervix	152047	153637							379687								822	M13							M13								maligniteit cervix
00000001	creatinine	2005/03/09 09:00:00.000	Variant 40	40		39	39				maligniteit cervix	152047	153637							379687								822	M13							M13								maligniteit cervix
00000001	natrium vlamfotometrisch	2005/03/09 09:00:00.000	Variant 40	40		39	39				maligniteit cervix	152047	153637							379687								822	M13							M13								maligniteit cervix
00000001	kalium potentiometrisch	2005/03/09 09:00:00.000	Variant 40	40		39	39				maligniteit cervix	152047	153637							379687								822	M13							M13								maligniteit cervix
00000001	differentiele telling automatisch	2005/03/09 09:00:00.000	Variant 40	40		39	39				maligniteit cervix	152047	153637							379687								822	M13							M13								maligniteit cervix
00000001	leukocyten tellen elektronisch	2005/03/09 09:00:00.000	Variant 40	40		39	39				maligniteit cervix	152047	153637							379687								822	M13							M13								maligniteit cervix
00000001	trombocyten tellen - elektronisch	2005/03/09 09:00:00.000	Variant 40	40		39	39				maligniteit cervix	152047	153637							379687								822	M13							M13								maligniteit cervix
00000001	trombotest	2005/03/09 09:00:00.000	Variant 40	40		39	39				maligniteit cervix	152047	153637							379687								822	M13							M13								maligniteit cervix
00000001	ordertarief	2005/03/09 09:00:00.000	Variant 40	40		39	39				maligniteit cervix	152047	153637							379687								822	M13							M13								maligniteit cervix
00000001	190021 klinische opname a002	2005/03/09 09:00:00.000	Variant 40	40		39	39				maligniteit cervix	152047	153637							379687								822	M13							M13								maligniteit cervix
00000001	190205 klasse 3b a205	2005/03/09 09:00:00.000	Variant 40	40		39	39				maligniteit cervix	152047	153637							379687								822	M13							M13								maligniteit cervix
00000001	190101 bovenreg.toesl. a101	2005/03/09 09:00:00.000	Variant 40	40		39	39				maligniteit cervix	152047	153637							379687								822	M13							M13								maligniteit cervix
00000001	ligdagen - alle spec.beh.kinderg.-reval.	2005/03/10 09:00:00.000	Variant 40	40		39	39				maligniteit cervix	152047	153637							379687								822	M13							M13								maligniteit cervix
00000001	190205 klasse 3b a205	2005/03/10 09:00:00.000	Variant 40	40		39	39				maligniteit cervix	152047	153637							379687								822	M13							M13								maligniteit cervix
00000001	190101 bovenreg.toesl. a101	2005/03/10 09:00:00.000	Variant 40	40		39	39				maligniteit cervix	152047	153637							379687								822	M13							M13								maligniteit cervix
00000001	vervolgconsult poliklinisch	2005/03/14 09:00:00.000	Variant 40	40		39	39				maligniteit cervix	152047	153637							379687								822	M13							M13								maligniteit cervix
00000001	klinische kaart - inwendige geneeskunde	2005/03/17 09:00:00.000	Variant 40	40		39	39				maligniteit cervix	152047	153637							379687								822	M13							M13								maligniteit cervix
00000001	dagverpleging - alle spec.beh.kind.-rev.	2005/03/17 09:00:00.000	Variant 40	40		39	39				maligniteit cervix	152047	153637							379687								822	M13							M13								maligniteit cervix
00000001	190035 dagverpleging a007	2005/03/17 09:00:00.000	Variant 40	40		39	39				maligniteit cervix	152047	153637							379687								822	M13							M13								maligniteit cervix
00000001	aanname laboratoriumonderzoek	2005/03/29 09:00:00.000	Variant 40	40		39	39				maligniteit cervix	152047	153637							379687								822	M13							M13								maligniteit cervix
00000001	aanname laboratoriumonderzoek	2005/03/29 09:00:00.000	Variant 40	40		39	39				maligniteit cervix	152047	153637							379687								822	M13							M13								maligniteit cervix
00000001	creatinine - spoed	2005/03/29 09:00:00.000	Variant 40	40		39	39				maligniteit cervix	152047	153637							379687								822	M13							M13								maligniteit cervix
00000001	natrium - vlamfotometrisch - spoed	2005/03/29 09:00:00.000	Variant 40	40		39	39				maligniteit cervix	152047	153637							379687								822	M13							M13								maligniteit cervix
00000001	kalium vlamfotometrisch - spoed	2005/03/29 09:00:00.000	Variant 40	40		39	39				maligniteit cervix	152047	153637							379687								822	M13							M13								maligniteit cervix
00000001	differentiele telling automatisch	2005/03/29 09:00:00.000	Variant 40	40		39	39				maligniteit cervix	152047	153637							379687								822	M13							M13								maligniteit cervix
00000001	haemoglobine foto-electrisch - spoed	2005/03/29 09:00:00.000	Variant 40	40		39	39				maligniteit cervix	152047	153637							379687								822	M13							M13								maligniteit cervix
00000001	trombocyten tellen - spoed	2005/03/29 09:00:00.000	Variant 40	40		39	39				maligniteit cervix	152047	153637							379687								822	M13							M13								maligniteit cervix
00000001	leucocyten tellen -electronisch- spoed	2005/03/29 09:00:00.000	Variant 40	40		39	39				maligniteit cervix	152047	153637							379687								822	M13							M13								maligniteit cervix
00000001	ordertarief	2005/03/29 09:00:00.000	Variant 40	40		39	39				maligniteit cervix	152047	153637							379687								822	M13							M13								maligniteit cervix
00000001	vervolgconsult poliklinisch	2005/03/29 09:00:00.000	Variant 40	40		39	39				maligniteit cervix	152047	153637							379687								822	M13							M13								maligniteit cervix
00000001	aanname laboratoriumonderzoek	2005/04/12 09:00:00.000	Variant 40	40		39	39				maligniteit cervix	152047	153637							379687								822	M13							M13								maligniteit cervix
00000001	aanname laboratoriumonderzoek	2005/04/12 09:00:00.000	Variant 40	40		39	39				maligniteit cervix	152047	153637							379687								822	M13							M13								maligniteit cervix
00000001	ureum - spoed	2005/04/12 09:00:00.000	Variant 40	40		39	39				maligniteit cervix	152047	153637							379687								822	M13							M13								maligniteit cervix
00000001	creatinine - spoed	2005/04/12 09:00:00.000	Variant 40	40		39	39				maligniteit cervix	152047	153637							379687								822	M13							M13								maligniteit cervix
00000001	natrium - vlamfotometrisch - spoed	2005/04/12 09:00:00.000	Variant 40	40		39	39				maligniteit cervix	152047	153637							379687								822	M13							M13								maligniteit cervix
00000001	kalium vlamfotometrisch - spoed	2005/04/12 09:00:00.000	Variant 40	40		39	39				maligniteit cervix	152047	153637							379687								822	M13							M13								maligniteit cervix
00000001	differentiele telling automatisch	2005/04/12 09:00:00.000	Variant 40	40		39	39				maligniteit cervix	152047	153637							379687								822	M13							M13								maligniteit cervix
00000001	haemoglobine foto-electrisch - spoed	2005/04/12 09:00:00.000	Variant 40	40		39	39				maligniteit cervix	152047	153637							379687								822	M13							M13								maligniteit cervix
00000001	trombocyten tellen - spoed	2005/04/12 09:00:00.000	Variant 40	40		39	39				maligniteit cervix	152047	153637							379687								822	M13							M13								maligniteit cervix
00000001	squamous cell carcinoma mbv eia	2005/04/12 09:00:00.000	Variant 40	40		39	39				maligniteit cervix	152047	153637							379687								822	M13							M13								maligniteit cervix
00000001	leucocyten tellen -electronisch- spoed	2005/04/12 09:00:00.000	Variant 40	40		39	39				maligniteit cervix	152047	153637							379687								822	M13							M13								maligniteit cervix
00000001	ordertarief	2005/04/12 09:00:00.000	Variant 40	40		39	39				maligniteit cervix	152047	153637							379687								822	M13							M13								maligniteit cervix
00000001	ct abdomen	2005/04/12 09:00:00.000	Variant 40	40		39	39				maligniteit cervix	152047	153637							379687								822	M13							M13								maligniteit cervix
00000001	vervolgconsult poliklinisch	2005/04/25 09:00:00.000	Variant 40	40		39	39				maligniteit cervix	152047	153637							379687								822	M13							M13								maligniteit cervix
00000001	verlosk.-gynaec. korte kaart kosten-out	2005/12/21 09:00:00.000	Variant 40	40		39	39				maligniteit cervix	152047	153637							379687								822	M13							M13								maligniteit cervix
00000001	1e consult poliklinisch	2005/12/21 09:00:00.000	Variant 40	40		39	39				maligniteit cervix	152047	153637							379687								822	M13							M13								maligniteit cervix
00000002	inwend.geneesk. korte kaart kosten-out	2005/01/03 09:00:00.000	Variant 41	41		51	52	53			maligniteit cervix	151973	395310							673964	888103							822	M13							M13	M13							maligniteit cervix
00000002	vervolgconsult poliklinisch	2005/01/03 09:00:00.000	Variant 41	41		51	52	53			maligniteit cervix	151973	395310							673964	888103							822	M13							M13	M13							maligniteit cervix
00000002	vervolgconsult poliklinisch	2005/01/24 09:00:00.000	Variant 41	41		51	52	53			maligniteit cervix	151973	395310							673964	888103							822	M13							M13	M13							maligniteit cervix
00000002	administratief tarief - eerste pol	2005/01/24 09:00:00.000	Variant 41	41		51	52	53			maligniteit cervix	151973	395310							673964	888103							822	M13							M13	M13							maligniteit cervix
00000002	vervolgconsult poliklinisch	2005/01/31 09:00:00.000	Variant 41	41		51	52	53			maligniteit cervix	151973	395310							673964	888103							822	M13							M13	M13							maligniteit cervix
00000002	vervolgconsult poliklinisch	2005/02/07 09:00:00.000	Variant 41	41		51	52	53			maligniteit cervix	151973	395310							673964	888103							822	M13							M13	M13							maligniteit cervix
00000002	vervolgconsult poliklinisch	2005/02/14 09:00:00.000	Variant 41	41		51	52	53			maligniteit cervix	151973	395310							673964	888103							822	M13							M13	M13							maligniteit cervix
00000002	vervolgconsult poliklinisch	2005/02/21 09:00:00.000	Variant 41	41		51	52	53			maligniteit cervix	151973	395310							673964	888103							822	M13							M13	M13							maligniteit cervix
00000002	inwend.geneesk. aanv.kaart kosten-out	2005/03/03 09:00:00.000	Variant 41	41		51	52	53			maligniteit cervix	151973	395310							673964	888103							822	M13							M13	M13							maligniteit cervix
00000002	vervolgconsult poliklinisch	2005/03/07 09:00:00.000	Variant 41	41		51	52	53			maligniteit cervix	151973	395310							673964	888103							822	M13							M13	M13							maligniteit cervix
00000002	vervolgconsult poliklinisch	2005/03/21 09:00:00.000	Variant 41	41		51	52	53			maligniteit cervix	151973	395310							673964	888103							822	M13							M13	M13							maligniteit cervix
00000002	vervolgconsult poliklinisch	2006/01/12 09:00:00.000	Variant 41	41		51	52	53			maligniteit cervix	151973	395310							673964	888103							822	M13							M13	M13							maligniteit cervix
00000002	administratief tarief - eerste pol	2006/01/12 09:00:00.000	Variant 41	41		51	52	53			maligniteit cervix	151973	395310							673964	888103							822	M13							M13	M13							maligniteit cervix
00000002	aanname laboratoriumonderzoek	2006/05/04 09:00:00.000	Variant 41	41		51	52	53			maligniteit cervix	151973	395310							673964	888103							822	M13							M13	M13							maligniteit cervix
00000002	squamous cell carcinoma mbv eia	2006/05/04 09:00:00.000	Variant 41	41		51	52	53			maligniteit cervix	151973	395310							673964	888103							822	M13							M13	M13							maligniteit cervix
00000002	ca-125 mbv meia	2006/05/04 09:00:00.000	Variant 41	41		51	52	53			maligniteit cervix	151973	395310							673964	888103							822	M13							M13	M13							maligniteit cervix
00000002	ordertarief	2006/05/04 09:00:00.000	Variant 41	41		51	52	53			maligniteit cervix	151973	395310							673964	888103							822	M13							M13	M13							maligniteit cervix
00000002	vervolgconsult poliklinisch	2006/05/04 09:00:00.000	Variant 41	41		51	52	53			maligniteit cervix	151973	395310							673964	888103							822	M13							M13	M13							maligniteit cervix
00000002	ct abdomen	2006/05/12 09:00:00.000	Variant 41	41		51	52	53			maligniteit cervix	151973	395310							673964	888103							822	M13							M13	M13							maligniteit cervix
00000002	telefonisch consult	2006/05/18 09:00:00.000	Variant 41	41		51	52	53			maligniteit cervix	151973	395310							673964	888103							822	M13							M13	M13							maligniteit cervix
00000002	vervolgconsult poliklinisch	2006/08/24 09:00:00.000	Variant 41	41		51	52	53			maligniteit cervix	151973	395310							673964	888103							822	M13							M13	M13							maligniteit cervix
00000002	vervolgconsult poliklinisch	2007/03/01 09:00:00.000	Variant 41	41		51	52	53			maligniteit cervix	151973	395310							673964	888103							822	M13							M13	M13							maligniteit cervix
00000002	administratief tarief - eerste pol	2007/03/01 09:00:00.000	Variant 41	41		51	52	53			maligniteit cervix	151973	395310							673964	888103							822	M13							M13	M13							maligniteit cervix
00000002	patient niet verschenen radiologie	2007/03/21 09:00:00.000	Variant 41	41		51	52	53			maligniteit cervix	151973	395310							673964	888103							822	M13							M13	M13							maligniteit cervix
00000002	telefonisch consult	2007/03/22 09:00:00.000	Variant 41	41		51	52	53			maligniteit cervix	151973	395310							673964	888103							822	M13							M13	M13							maligniteit cervix
00000003	inwend.geneesk. korte kaart kosten-out	2005/01/03 09:00:00.000	Variant 42	42		55	56	57			maligniteit ovarium	152049	262090							540570	751900							821	M16							M16	M16							maligniteit ovarium | tuba
00000003	aanname laboratoriumonderzoek	2005/01/03 09:00:00.000	Variant 42	42		55	56	57			maligniteit ovarium	152049	262090							540570	751900							821	M16							M16	M16							maligniteit ovarium | tuba
00000003	urine onderzoek - kwalitatief	2005/01/03 09:00:00.000	Variant 42	42		55	56	57			maligniteit ovarium	152049	262090							540570	751900							821	M16							M16	M16							maligniteit ovarium | tuba
00000003	ordertarief	2005/01/03 09:00:00.000	Variant 42	42		55	56	57			maligniteit ovarium	152049	262090							540570	751900							821	M16							M16	M16							maligniteit ovarium | tuba
00000003	vervolgconsult poliklinisch	2005/01/03 09:00:00.000	Variant 42	42		55	56	57			maligniteit ovarium	152049	262090							540570	751900							821	M16							M16	M16							maligniteit ovarium | tuba
00000003	administratief tarief - eerste pol	2005/01/03 09:00:00.000	Variant 42	42		55	56	57			maligniteit ovarium	152049	262090							540570	751900							821	M16							M16	M16							maligniteit ovarium | tuba
00000003	vervolgconsult poliklinisch	2005/01/24 09:00:00.000	Variant 42	42		55	56	57			maligniteit ovarium	152049	262090							540570	751900							821	M16							M16	M16							maligniteit ovarium | tuba
00000003	vervolgconsult poliklinisch	2005/02/14 09:00:00.000	Variant 42	42		55	56	57			maligniteit ovarium	152049	262090							540570	751900							821	M16							M16	M16							maligniteit ovarium | tuba
00000003	inwend.geneesk. aanv.kaart kosten-out	2005/03/03 09:00:00.000	Variant 42	42		55	56	57			maligniteit ovarium	152049	262090							540570	751900							821	M16							M16	M16							maligniteit ovarium | tuba
00000003	vervolgconsult poliklinisch	2005/03/07 09:00:00.000	Variant 42	42		55	56	57			maligniteit ovarium	152049	262090							540570	751900							821	M16							M16	M16							maligniteit ovarium | tuba
00000003	vervolgconsult poliklinisch	2005/03/29 09:00:00.000	Variant 42	42		55	56	57			maligniteit ovarium	152049	262090							540570	751900							821	M16							M16	M16							maligniteit ovarium | tuba
00000003	vervolgconsult poliklinisch	2005/04/18 09:00:00.000	Variant 42	42		55	56	57			maligniteit ovarium	152049	262090							540570	751900							821	M16							M16	M16							maligniteit ovarium | tuba
00000003	homocystine chromatografisch	2005/04/19 09:00:00.000	Variant 42	42		55	56	57			maligniteit ovarium	152049	262090							540570	751900							821	M16							M16	M16							maligniteit ovarium | tuba
00000003	vervolgconsult poliklinisch	2005/06/30 09:00:00.000	Variant 42	42		55	56	57			maligniteit ovarium	152049	262090							540570	751900							821	M16							M16	M16							maligniteit ovarium | tuba
00000003	vervolgconsult poliklinisch	2005/10/10 09:00:00.000	Variant 42	42		55	56	57			maligniteit ovarium	152049	262090							540570	751900							821	M16							M16	M16							maligniteit ovarium | tuba
00000003	vervolgconsult poliklinisch	2006/01/16 09:00:00.000	Variant 42	42		55	56	57			maligniteit ovarium	152049	262090							540570	751900							821	M16							M16	M16							maligniteit ovarium | tuba
00000003	administratief tarief - eerste pol	2006/01/16 09:00:00.000	Variant 42	42		55	56	57			maligniteit ovarium	152049	262090							540570	751900							821	M16							M16	M16							maligniteit ovarium | tuba
00000003	telefonisch consult	2006/01/25 09:00:00.000	Variant 42	42		55	56	57			maligniteit ovarium	152049	262090							540570	751900							821	M16							M16	M16							maligniteit ovarium | tuba
00000003	vervolgconsult poliklinisch	2006/08/16 09:00:00.000	Variant 42	42		55	56	57			maligniteit ovarium	152049	262090							540570	751900							821	M16							M16	M16							maligniteit ovarium | tuba
00000003	vervolgconsult poliklinisch	2007/02/21 09:00:00.000	Variant 42	42		55	56	57			maligniteit ovarium	152049	262090							540570	751900							821	M16							M16	M16							maligniteit ovarium | tuba
00000003	administratief tarief - eerste pol	2007/02/21 09:00:00.000	Variant 42	42		55	56	57			maligniteit ovarium	152049	262090							540570	751900							821	M16							M16	M16							maligniteit ovarium | tuba
00000003	vervolgconsult poliklinisch	2007/08/29 09:00:00.000	Variant 42	42		55	56	57			maligniteit ovarium	152049	262090							540570	751900							821	M16							M16	M16							maligniteit ovarium | tuba
00000004	verlosk.-gynaec. korte kaart kosten-out	2005/01/03 09:00:00.000	Variant 43	43		30	31	32	33				151957							443220	753855	890692							M16							M16	M16	M16						maligniteit ovarium | tuba
00000004	cytologisch onderzoek - ectocervix -	2005/01/03 09:00:00.000	Variant 43	43		30	31	32	33				151957							443220	753855	890692							M16							M16	M16	M16						maligniteit ovarium | tuba
00000004	aanname laboratoriumonderzoek	2005/01/03 09:00:00.000	Variant 43	43		30	31	32	33				151957							443220	753855	890692							M16							M16	M16	M16						maligniteit ovarium | tuba
00000004	aanname laboratoriumonderzoek	2005/01/03 09:00:00.000	Variant 43	43		30	31	32	33				151957							443220	753855	890692							M16							M16	M16	M16						maligniteit ovarium | tuba
00000004	aanname laboratoriumonderzoek	2005/01/03 09:00:00.000	Variant 43	43		30	31	32	33				151957							443220	753855	890692							M16							M16	M16	M16						maligniteit ovarium | tuba
00000004	bilirubine -geconjugeerd	2005/01/03 09:00:00.000	Variant 43	43		30	31	32	33				151957							443220	753855	890692							M16							M16	M16	M16						maligniteit ovarium | tuba
00000004	bilirubine - totaal	2005/01/03 09:00:00.000	Variant 43	43		30	31	32	33				151957							443220	753855	890692							M16							M16	M16	M16						maligniteit ovarium | tuba
00000004	glucose	2005/01/03 09:00:00.000	Variant 43	43		30	31	32	33				151957							443220	753855	890692							M16							M16	M16	M16						maligniteit ovarium | tuba
00000004	ureum	2005/01/03 09:00:00.000	Variant 43	43		30	31	32	33				151957							443220	753855	890692							M16							M16	M16	M16						maligniteit ovarium | tuba
00000004	hemoglobine foto-elektrisch	2005/01/03 09:00:00.000	Variant 43	43		30	31	32	33				151957							443220	753855	890692							M16							M16	M16	M16						maligniteit ovarium | tuba
00000004	creatinine	2005/01/03 09:00:00.000	Variant 43	43		30	31	32	33				151957							443220	753855	890692							M16							M16	M16	M16						maligniteit ovarium | tuba
00000004	alkalische fosfatase -kinetisch-	2005/01/03 09:00:00.000	Variant 43	43		30	31	32	33				151957							443220	753855	890692							M16							M16	M16	M16						maligniteit ovarium | tuba
00000004	natrium vlamfotometrisch	2005/01/03 09:00:00.000	Variant 43	43		30	31	32	33				151957							443220	753855	890692							M16							M16	M16	M16						maligniteit ovarium | tuba
00000004	kalium potentiometrisch	2005/01/03 09:00:00.000	Variant 43	43		30	31	32	33				151957							443220	753855	890692							M16							M16	M16	M16						maligniteit ovarium | tuba
00000004	sgot - asat kinetisch	2005/01/03 09:00:00.000	Variant 43	43		30	31	32	33				151957							443220	753855	890692							M16							M16	M16	M16						maligniteit ovarium | tuba
00000004	sgpt - alat kinetisch	2005/01/03 09:00:00.000	Variant 43	43		30	31	32	33				151957							443220	753855	890692							M16							M16	M16	M16						maligniteit ovarium | tuba
00000004	melkzuurdehydrogenase -ldh- kinetisch	2005/01/03 09:00:00.000	Variant 43	43		30	31	32	33				151957							443220	753855	890692							M16							M16	M16	M16						maligniteit ovarium | tuba
00000004	bloedgroep abo en rhesusfactor	2005/01/03 09:00:00.000	Variant 43	43		30	31	32	33				151957							443220	753855	890692							M16							M16	M16	M16						maligniteit ovarium | tuba
00000004	rhesusfactor d - centrifugeermethode - e	2005/01/03 09:00:00.000	Variant 43	43		30	31	32	33				151957							443220	753855	890692							M16							M16	M16	M16						maligniteit ovarium | tuba
00000004	leukocyten tellen elektronisch	2005/01/03 09:00:00.000	Variant 43	43		30	31	32	33				151957							443220	753855	890692							M16							M16	M16	M16						maligniteit ovarium | tuba
00000004	trombocyten tellen - elektronisch	2005/01/03 09:00:00.000	Variant 43	43		30	31	32	33				151957							443220	753855	890692							M16							M16	M16	M16						maligniteit ovarium | tuba
00000004	gammaglutamyltranspeptidase	2005/01/03 09:00:00.000	Variant 43	43		30	31	32	33				151957							443220	753855	890692							M16							M16	M16	M16						maligniteit ovarium | tuba
00000004	cea - tumormarker mbv meia	2005/01/03 09:00:00.000	Variant 43	43		30	31	32	33				151957							443220	753855	890692							M16							M16	M16	M16						maligniteit ovarium | tuba
00000004	calcium	2005/01/03 09:00:00.000	Variant 43	43		30	31	32	33				151957							443220	753855	890692							M16							M16	M16	M16						maligniteit ovarium | tuba
00000004	albumine	2005/01/03 09:00:00.000	Variant 43	43		30	31	32	33				151957							443220	753855	890692							M16							M16	M16	M16						maligniteit ovarium | tuba
00000004	screening antistoffen erytrocyten	2005/01/03 09:00:00.000	Variant 43	43		30	31	32	33				151957							443220	753855	890692							M16							M16	M16	M16						maligniteit ovarium | tuba
00000004	ca-125 mbv meia	2005/01/03 09:00:00.000	Variant 43	43		30	31	32	33				151957							443220	753855	890692							M16							M16	M16	M16						maligniteit ovarium | tuba
00000004	ordertarief	2005/01/03 09:00:00.000	Variant 43	43		30	31	32	33				151957							443220	753855	890692							M16							M16	M16	M16						maligniteit ovarium | tuba
00000004	thorax	2005/01/03 09:00:00.000	Variant 43	43		30	31	32	33				151957							443220	753855	890692							M16							M16	M16	M16						maligniteit ovarium | tuba
00000004	1e consult poliklinisch	2005/01/03 09:00:00.000	Variant 43	43		30	31	32	33				151957							443220	753855	890692							M16							M16	M16	M16						maligniteit ovarium | tuba
00000004	administratief tarief - eerste pol	2005/01/03 09:00:00.000	Variant 43	43		30	31	32	33				151957							443220	753855	890692							M16							M16	M16	M16						maligniteit ovarium | tuba
00000004	ct abdomen	2005/01/05 09:00:00.000	Variant 43	43		30	31	32	33				151957							443220	753855	890692							M16							M16	M16	M16						maligniteit ovarium | tuba
00000004	ligdagen - alle spec.beh.kinderg.-reval.	2005/01/13 09:00:00.000	Variant 43	43		30	31	32	33				151957							443220	753855	890692							M16							M16	M16	M16						maligniteit ovarium | tuba
00000004	aanname laboratoriumonderzoek	2005/01/13 09:00:00.000	Variant 43	43		30	31	32	33				151957							443220	753855	890692							M16							M16	M16	M16						maligniteit ovarium | tuba
00000004	aanname laboratoriumonderzoek	2005/01/13 09:00:00.000	Variant 43	43		30	31	32	33				151957							443220	753855	890692							M16							M16	M16	M16						maligniteit ovarium | tuba
00000004	aanname laboratoriumonderzoek	2005/01/13 09:00:00.000	Variant 43	43		30	31	32	33				151957							443220	753855	890692							M16							M16	M16	M16						maligniteit ovarium | tuba
00000004	hemoglobine foto-elektrisch	2005/01/13 09:00:00.000	Variant 43	43		30	31	32	33				151957							443220	753855	890692							M16							M16	M16	M16						maligniteit ovarium | tuba
00000004	bloedgroep abo en rhesusfactor	2005/01/13 09:00:00.000	Variant 43	43		30	31	32	33				151957							443220	753855	890692							M16							M16	M16	M16						maligniteit ovarium | tuba
00000004	rhesusfactor d - centrifugeermethode - e	2005/01/13 09:00:00.000	Variant 43	43		30	31	32	33				151957							443220	753855	890692							M16							M16	M16	M16						maligniteit ovarium | tuba
00000004	cde fenotypering	2005/01/13 09:00:00.000	Variant 43	43		30	31	32	33				151957							443220	753855	890692							M16							M16	M16	M16						maligniteit ovarium | tuba
00000004	bloedgroepantigenen andere dan abo-rhesu	2005/01/13 09:00:00.000	Variant 43	43		30	31	32	33				151957							443220	753855	890692							M16							M16	M16	M16						maligniteit ovarium | tuba
00000004	screening antistoffen erytrocyten	2005/01/13 09:00:00.000	Variant 43	43		30	31	32	33				151957							443220	753855	890692							M16							M16	M16	M16						maligniteit ovarium | tuba
00000004	ca-125 mbv meia	2005/01/13 09:00:00.000	Variant 43	43		30	31	32	33				151957							443220	753855	890692							M16							M16	M16	M16						maligniteit ovarium | tuba
00000004	ordertarief	2005/01/13 09:00:00.000	Variant 43	43		30	31	32	33				151957							443220	753855	890692							M16							M16	M16	M16						maligniteit ovarium | tuba
00000004	190021 klinische opname a002	2005/01/13 09:00:00.000	Variant 43	43		30	31	32	33				151957							443220	753855	890692							M16							M16	M16	M16						maligniteit ovarium | tuba
00000004	190204 klasse 3a a204	2005/01/13 09:00:00.000	Variant 43	43		30	31	32	33				151957							443220	753855	890692							M16							M16	M16	M16						maligniteit ovarium | tuba
00000004	190101 bovenreg.toesl. a101	2005/01/13 09:00:00.000	Variant 43	43		30	31	32	33				151957							443220	753855	890692							M16							M16	M16	M16						maligniteit ovarium | tuba
00000004	ligdagen - alle spec.beh.kinderg.-reval.	2005/01/14 09:00:00.000	Variant 43	43		30	31	32	33				151957							443220	753855	890692							M16							M16	M16	M16						maligniteit ovarium | tuba
00000004	buik - stag.lap-tumorred.-omentec	2005/01/14 09:00:00.000	Variant 43	43		30	31	32	33				151957							443220	753855	890692							M16							M16	M16	M16						maligniteit ovarium | tuba
00000004	immunopathologisch onderzoek	2005/01/14 09:00:00.000	Variant 43	43		30	31	32	33				151957							443220	753855	890692							M16							M16	M16	M16						maligniteit ovarium | tuba
00000004	cytologisch onderzoek - ascites -	2005/01/14 09:00:00.000	Variant 43	43		30	31	32	33				151957							443220	753855	890692							M16							M16	M16	M16						maligniteit ovarium | tuba
00000004	histologisch onderzoek - grote resectiep	2005/01/14 09:00:00.000	Variant 43	43		30	31	32	33				151957							443220	753855	890692							M16							M16	M16	M16						maligniteit ovarium | tuba
00000004	aanname laboratoriumonderzoek	2005/01/14 09:00:00.000	Variant 43	43		30	31	32	33				151957							443220	753855	890692							M16							M16	M16	M16						maligniteit ovarium | tuba
00000004	glucose - spoed	2005/01/14 09:00:00.000	Variant 43	43		30	31	32	33				151957							443220	753855	890692							M16							M16	M16	M16						maligniteit ovarium | tuba
00000004	calcium - spoed	2005/01/14 09:00:00.000	Variant 43	43		30	31	32	33				151957							443220	753855	890692							M16							M16	M16	M16						maligniteit ovarium | tuba
00000004	natrium - vlamfotometrisch - spoed	2005/01/14 09:00:00.000	Variant 43	43		30	31	32	33				151957							443220	753855	890692							M16							M16	M16	M16						maligniteit ovarium | tuba
00000004	kalium vlamfotometrisch - spoed	2005/01/14 09:00:00.000	Variant 43	43		30	31	32	33				151957							443220	753855	890692							M16							M16	M16	M16						maligniteit ovarium | tuba
00000004	haemoglobine foto-electrisch - spoed	2005/01/14 09:00:00.000	Variant 43	43		30	31	32	33				151957							443220	753855	890692							M16							M16	M16	M16						maligniteit ovarium | tuba
00000004	kruisproef volledig -drie methoden-	2005/01/14 09:00:00.000	Variant 43	43		30	31	32	33				151957							443220	753855	890692							M16							M16	M16	M16						maligniteit ovarium | tuba
00000004	kruisproef volledig -drie methoden-	2005/01/14 09:00:00.000	Variant 43	43		30	31	32	33				151957							443220	753855	890692							M16							M16	M16	M16						maligniteit ovarium | tuba
00000004	melkzuur enzymatisch - spoed	2005/01/14 09:00:00.000	Variant 43	43		30	31	32	33				151957							443220	753855	890692							M16							M16	M16	M16						maligniteit ovarium | tuba
00000004	o2-saturatie	2005/01/14 09:00:00.000	Variant 43	43		30	31	32	33				151957							443220	753855	890692							M16							M16	M16	M16						maligniteit ovarium | tuba
00000004	ordertarief	2005/01/14 09:00:00.000	Variant 43	43		30	31	32	33				151957							443220	753855	890692							M16							M16	M16	M16						maligniteit ovarium | tuba
00000004	190204 klasse 3a a204	2005/01/14 09:00:00.000	Variant 43	43		30	31	32	33				151957							443220	753855	890692							M16							M16	M16	M16						maligniteit ovarium | tuba
00000004	190101 bovenreg.toesl. a101	2005/01/14 09:00:00.000	Variant 43	43		30	31	32	33				151957							443220	753855	890692							M16							M16	M16	M16						maligniteit ovarium | tuba
00000004	ligdagen - alle spec.beh.kinderg.-reval.	2005/01/15 09:00:00.000	Variant 43	43		30	31	32	33				151957							443220	753855	890692							M16							M16	M16	M16						maligniteit ovarium | tuba
00000004	190204 klasse 3a a204	2005/01/15 09:00:00.000	Variant 43	43		30	31	32	33				151957							443220	753855	890692							M16							M16	M16	M16						maligniteit ovarium | tuba
00000004	190101 bovenreg.toesl. a101	2005/01/15 09:00:00.000	Variant 43	43		30	31	32	33				151957							443220	753855	890692							M16							M16	M16	M16						maligniteit ovarium | tuba
00000004	ligdagen - alle spec.beh.kinderg.-reval.	2005/01/16 09:00:00.000	Variant 43	43		30	31	32	33				151957							443220	753855	890692							M16							M16	M16	M16						maligniteit ovarium | tuba
00000004	190204 klasse 3a a204	2005/01/16 09:00:00.000	Variant 43	43		30	31	32	33				151957							443220	753855	890692							M16							M16	M16	M16						maligniteit ovarium | tuba
00000004	190101 bovenreg.toesl. a101	2005/01/16 09:00:00.000	Variant 43	43		30	31	32	33				151957							443220	753855	890692							M16							M16	M16	M16						maligniteit ovarium | tuba
00000004	ligdagen - alle spec.beh.kinderg.-reval.	2005/01/17 09:00:00.000	Variant 43	43		30	31	32	33				151957							443220	753855	890692							M16							M16	M16	M16						maligniteit ovarium | tuba
00000004	aanname laboratoriumonderzoek	2005/01/17 09:00:00.000	Variant 43	43		30	31	32	33				151957							443220	753855	890692							M16							M16	M16	M16						maligniteit ovarium | tuba
00000004	haemoglobine foto-electrisch - spoed	2005/01/17 09:00:00.000	Variant 43	43		30	31	32	33				151957							443220	753855	890692							M16							M16	M16	M16						maligniteit ovarium | tuba
00000004	ordertarief	2005/01/17 09:00:00.000	Variant 43	43		30	31	32	33				151957							443220	753855	890692							M16							M16	M16	M16						maligniteit ovarium | tuba
00000004	190204 klasse 3a a204	2005/01/17 09:00:00.000	Variant 43	43		30	31	32	33				151957							443220	753855	890692							M16							M16	M16	M16						maligniteit ovarium | tuba
00000004	190101 bovenreg.toesl. a101	2005/01/17 09:00:00.000	Variant 43	43		30	31	32	33				151957							443220	753855	890692							M16							M16	M16	M16						maligniteit ovarium | tuba
00000004	ligdagen - alle spec.beh.kinderg.-reval.	2005/01/18 09:00:00.000	Variant 43	43		30	31	32	33				151957							443220	753855	890692							M16							M16	M16	M16						maligniteit ovarium | tuba
00000004	190204 klasse 3a a204	2005/01/18 09:00:00.000	Variant 43	43		30	31	32	33				151957							443220	753855	890692							M16							M16	M16	M16						maligniteit ovarium | tuba
00000004	190101 bovenreg.toesl. a101	2005/01/18 09:00:00.000	Variant 43	43		30	31	32	33				151957							443220	753855	890692							M16							M16	M16	M16						maligniteit ovarium | tuba
00000004	ligdagen - alle spec.beh.kinderg.-reval.	2005/01/19 09:00:00.000	Variant 43	43		30	31	32	33				151957							443220	753855	890692							M16							M16	M16	M16						maligniteit ovarium | tuba
00000004	ct thorax	2005/01/19 09:00:00.000	Variant 43	43		30	31	32	33				151957							443220	753855	890692							M16							M16	M16	M16						maligniteit ovarium | tuba
00000004	190204 klasse 3a a204	2005/01/19 09:00:00.000	Variant 43	43		30	31	32	33				151957							443220	753855	890692							M16							M16	M16	M16						maligniteit ovarium | tuba
00000004	190101 bovenreg.toesl. a101	2005/01/19 09:00:00.000	Variant 43	43		30	31	32	33				151957							443220	753855	890692							M16							M16	M16	M16						maligniteit ovarium | tuba
00000004	ligdagen - alle spec.beh.kinderg.-reval.	2005/01/20 09:00:00.000	Variant 43	43		30	31	32	33				151957							443220	753855	890692							M16							M16	M16	M16						maligniteit ovarium | tuba
00000004	aanname laboratoriumonderzoek	2005/01/20 09:00:00.000	Variant 43	43		30	31	32	33				151957							443220	753855	890692							M16							M16	M16	M16						maligniteit ovarium | tuba
00000004	sediment - spoed	2005/01/20 09:00:00.000	Variant 43	43		30	31	32	33				151957							443220	753855	890692							M16							M16	M16	M16						maligniteit ovarium | tuba
00000004	urine onderzoek - kwalitatief	2005/01/20 09:00:00.000	Variant 43	43		30	31	32	33				151957							443220	753855	890692							M16							M16	M16	M16						maligniteit ovarium | tuba
00000004	ordertarief	2005/01/20 09:00:00.000	Variant 43	43		30	31	32	33				151957							443220	753855	890692							M16							M16	M16	M16						maligniteit ovarium | tuba
00000004	190204 klasse 3a a204	2005/01/20 09:00:00.000	Variant 43	43		30	31	32	33				151957							443220	753855	890692							M16							M16	M16	M16						maligniteit ovarium | tuba
00000004	190101 bovenreg.toesl. a101	2005/01/20 09:00:00.000	Variant 43	43		30	31	32	33				151957							443220	753855	890692							M16							M16	M16	M16						maligniteit ovarium | tuba
00000004	ligdagen - alle spec.beh.kinderg.-reval.	2005/01/21 09:00:00.000	Variant 43	43		30	31	32	33				151957							443220	753855	890692							M16							M16	M16	M16						maligniteit ovarium | tuba
00000004	190204 klasse 3a a204	2005/01/21 09:00:00.000	Variant 43	43		30	31	32	33				151957							443220	753855	890692							M16							M16	M16	M16						maligniteit ovarium | tuba
00000004	190101 bovenreg.toesl. a101	2005/01/21 09:00:00.000	Variant 43	43		30	31	32	33				151957							443220	753855	890692							M16							M16	M16	M16						maligniteit ovarium | tuba
00000004	ligdagen - alle spec.beh.kinderg.-reval.	2005/01/22 09:00:00.000	Variant 43	43		30	31	32	33				151957							443220	753855	890692							M16							M16	M16	M16						maligniteit ovarium | tuba
00000004	190204 klasse 3a a204	2005/01/22 09:00:00.000	Variant 43	43		30	31	32	33				151957							443220	753855	890692							M16							M16	M16	M16						maligniteit ovarium | tuba
00000004	190101 bovenreg.toesl. a101	2005/01/22 09:00:00.000	Variant 43	43		30	31	32	33				151957							443220	753855	890692							M16							M16	M16	M16						maligniteit ovarium | tuba
00000004	ligdagen - alle spec.beh.kinderg.-reval.	2005/01/23 09:00:00.000	Variant 43	43		30	31	32	33				151957							443220	753855	890692							M16							M16	M16	M16						maligniteit ovarium | tuba
00000004	190204 klasse 3a a204	2005/01/23 09:00:00.000	Variant 43	43		30	31	32	33				151957							443220	753855	890692							M16							M16	M16	M16						maligniteit ovarium | tuba
00000004	190101 bovenreg.toesl. a101	2005/01/23 09:00:00.000	Variant 43	43		30	31	32	33				151957							443220	753855	890692							M16							M16	M16	M16						maligniteit ovarium | tuba
00000004	ligdagen - alle spec.beh.kinderg.-reval.	2005/01/24 09:00:00.000	Variant 43	43		30	31	32	33				151957							443220	753855	890692							M16							M16	M16	M16						maligniteit ovarium | tuba
00000004	190204 klasse 3a a204	2005/01/24 09:00:00.000	Variant 43	43		30	31	32	33				151957							443220	753855	890692							M16							M16	M16	M16						maligniteit ovarium | tuba
00000004	190101 bovenreg.toesl. a101	2005/01/24 09:00:00.000	Variant 43	43		30	31	32	33				151957							443220	753855	890692							M16							M16	M16	M16						maligniteit ovarium | tuba
00000004	ligdagen - alle spec.beh.kinderg.-reval.	2005/01/25 09:00:00.000	Variant 43	43		30	31	32	33				151957							443220	753855	890692							M16							M16	M16	M16						maligniteit ovarium | tuba
00000004	190204 klasse 3a a204	2005/01/25 09:00:00.000	Variant 43	43		30	31	32	33				151957							443220	753855	890692							M16							M16	M16	M16						maligniteit ovarium | tuba
00000004	190101 bovenreg.toesl. a101	2005/01/25 09:00:00.000	Variant 43	43		30	31	32	33				151957							443220	753855	890692							M16							M16	M16	M16						maligniteit ovarium | tuba
00000004	verlosk.-gynaec. aanv.kaart kosten-out	2005/02/03 09:00:00.000	Variant 43	43		30	31	32	33				151957							443220	753855	890692							M16							M16	M16	M16						maligniteit ovarium | tuba
00000004	aanname laboratoriumonderzoek	2005/03/02 09:00:00.000	Variant 43	43		30	31	32	33				151957							443220	753855	890692							M16							M16	M16	M16						maligniteit ovarium | tuba
00000004	aanname laboratoriumonderzoek	2005/03/02 09:00:00.000	Variant 43	43		30	31	32	33				151957							443220	753855	890692							M16							M16	M16	M16						maligniteit ovarium | tuba
00000004	bacteriologisch onderzoek met kweek -nie	2005/03/02 09:00:00.000	Variant 43	43		30	31	32	33				151957							443220	753855	890692							M16							M16	M16	M16						maligniteit ovarium | tuba
00000004	bacteriologisch onderzoek met kweek -nie	2005/03/02 09:00:00.000	Variant 43	43		30	31	32	33				151957							443220	753855	890692							M16							M16	M16	M16						maligniteit ovarium | tuba
00000004	resistentiebepalingen - 5 bepalingen	2005/03/02 09:00:00.000	Variant 43	43		30	31	32	33				151957							443220	753855	890692							M16							M16	M16	M16						maligniteit ovarium | tuba
00000004	hepatitis-b surface antigeen confirmatie	2005/03/02 09:00:00.000	Variant 43	43		30	31	32	33				151957							443220	753855	890692							M16							M16	M16	M16						maligniteit ovarium | tuba
00000004	urine onderzoek - kwalitatief	2005/03/02 09:00:00.000	Variant 43	43		30	31	32	33				151957							443220	753855	890692							M16							M16	M16	M16						maligniteit ovarium | tuba
00000004	ordertarief	2005/03/02 09:00:00.000	Variant 43	43		30	31	32	33				151957							443220	753855	890692							M16							M16	M16	M16						maligniteit ovarium | tuba
00000004	ordertarief	2005/03/02 09:00:00.000	Variant 43	43		30	31	32	33				151957							443220	753855	890692							M16							M16	M16	M16						maligniteit ovarium | tuba
00000004	vervolgconsult poliklinisch	2005/03/02 09:00:00.000	Variant 43	43		30	31	32	33				151957							443220	753855	890692							M16							M16	M16	M16						maligniteit ovarium | tuba
00000004	telefonisch consult	2005/03/17 09:00:00.000	Variant 43	43		30	31	32	33				151957							443220	753855	890692							M16							M16	M16	M16						maligniteit ovarium | tuba
00000004	aanname laboratoriumonderzoek	2005/03/21 09:00:00.000	Variant 43	43		30	31	32	33				151957							443220	753855	890692							M16							M16	M16	M16						maligniteit ovarium | tuba
00000004	hemoglobine foto-elektrisch	2005/03/21 09:00:00.000	Variant 43	43		30	31	32	33				151957							443220	753855	890692							M16							M16	M16	M16						maligniteit ovarium | tuba
00000004	hematocriet mbv centrifuge	2005/03/21 09:00:00.000	Variant 43	43		30	31	32	33				151957							443220	753855	890692							M16							M16	M16	M16						maligniteit ovarium | tuba
00000004	leukocyten tellen elektronisch	2005/03/21 09:00:00.000	Variant 43	43		30	31	32	33				151957							443220	753855	890692							M16							M16	M16	M16						maligniteit ovarium | tuba
00000004	ordertarief	2005/03/21 09:00:00.000	Variant 43	43		30	31	32	33				151957							443220	753855	890692							M16							M16	M16	M16						maligniteit ovarium | tuba
00000004	vervolgconsult poliklinisch	2005/03/21 09:00:00.000	Variant 43	43		30	31	32	33				151957							443220	753855	890692							M16							M16	M16	M16						maligniteit ovarium | tuba
00000004	aanname laboratoriumonderzoek	2005/03/24 09:00:00.000	Variant 43	43		30	31	32	33				151957							443220	753855	890692							M16							M16	M16	M16						maligniteit ovarium | tuba
00000004	bacteriologisch onderzoek met kweek -nie	2005/03/24 09:00:00.000	Variant 43	43		30	31	32	33				151957							443220	753855	890692							M16							M16	M16	M16						maligniteit ovarium | tuba
00000004	bacteriologisch onderzoek met kweek -nie	2005/03/24 09:00:00.000	Variant 43	43		30	31	32	33				151957							443220	753855	890692							M16							M16	M16	M16						maligniteit ovarium | tuba
00000004	hepatitis-b surface antigeen confirmatie	2005/03/24 09:00:00.000	Variant 43	43		30	31	32	33				151957							443220	753855	890692							M16							M16	M16	M16						maligniteit ovarium | tuba
00000004	ordertarief	2005/03/24 09:00:00.000	Variant 43	43		30	31	32	33				151957							443220	753855	890692							M16							M16	M16	M16						maligniteit ovarium | tuba
00000004	telefonisch consult	2005/03/31 09:00:00.000	Variant 43	43		30	31	32	33				151957							443220	753855	890692							M16							M16	M16	M16						maligniteit ovarium | tuba
00000004	aanname laboratoriumonderzoek	2005/06/22 09:00:00.000	Variant 43	43		30	31	32	33				151957							443220	753855	890692							M16							M16	M16	M16						maligniteit ovarium | tuba
00000004	aanname laboratoriumonderzoek	2005/06/22 09:00:00.000	Variant 43	43		30	31	32	33				151957							443220	753855	890692							M16							M16	M16	M16						maligniteit ovarium | tuba
00000004	bilirubine -geconjugeerd	2005/06/22 09:00:00.000	Variant 43	43		30	31	32	33				151957							443220	753855	890692							M16							M16	M16	M16						maligniteit ovarium | tuba
00000004	bilirubine - totaal	2005/06/22 09:00:00.000	Variant 43	43		30	31	32	33				151957							443220	753855	890692							M16							M16	M16	M16						maligniteit ovarium | tuba
00000004	ureum	2005/06/22 09:00:00.000	Variant 43	43		30	31	32	33				151957							443220	753855	890692							M16							M16	M16	M16						maligniteit ovarium | tuba
00000004	hemoglobine foto-elektrisch	2005/06/22 09:00:00.000	Variant 43	43		30	31	32	33				151957							443220	753855	890692							M16							M16	M16	M16						maligniteit ovarium | tuba
00000004	creatinine	2005/06/22 09:00:00.000	Variant 43	43		30	31	32	33				151957							443220	753855	890692							M16							M16	M16	M16						maligniteit ovarium | tuba
00000004	alkalische fosfatase -kinetisch-	2005/06/22 09:00:00.000	Variant 43	43		30	31	32	33				151957							443220	753855	890692							M16							M16	M16	M16						maligniteit ovarium | tuba
00000004	natrium vlamfotometrisch	2005/06/22 09:00:00.000	Variant 43	43		30	31	32	33				151957							443220	753855	890692							M16							M16	M16	M16						maligniteit ovarium | tuba
00000004	kalium potentiometrisch	2005/06/22 09:00:00.000	Variant 43	43		30	31	32	33				151957							443220	753855	890692							M16							M16	M16	M16						maligniteit ovarium | tuba
00000004	totaal eiwit	2005/06/22 09:00:00.000	Variant 43	43		30	31	32	33				151957							443220	753855	890692							M16							M16	M16	M16						maligniteit ovarium | tuba
00000004	sgot - asat kinetisch	2005/06/22 09:00:00.000	Variant 43	43		30	31	32	33				151957							443220	753855	890692							M16							M16	M16	M16						maligniteit ovarium | tuba
00000004	sgpt - alat kinetisch	2005/06/22 09:00:00.000	Variant 43	43		30	31	32	33				151957							443220	753855	890692							M16							M16	M16	M16						maligniteit ovarium | tuba
00000004	melkzuurdehydrogenase -ldh- kinetisch	2005/06/22 09:00:00.000	Variant 43	43		30	31	32	33				151957							443220	753855	890692							M16							M16	M16	M16						maligniteit ovarium | tuba
00000004	leukocyten tellen elektronisch	2005/06/22 09:00:00.000	Variant 43	43		30	31	32	33				151957							443220	753855	890692							M16							M16	M16	M16						maligniteit ovarium | tuba
00000004	crp c-reactief proteine	2005/06/22 09:00:00.000	Variant 43	43		30	31	32	33				151957							443220	753855	890692							M16							M16	M16	M16						maligniteit ovarium | tuba
00000004	ca-125 mbv meia	2005/06/22 09:00:00.000	Variant 43	43		30	31	32	33				151957							443220	753855	890692							M16							M16	M16	M16						maligniteit ovarium | tuba
00000004	ordertarief	2005/06/22 09:00:00.000	Variant 43	43		30	31	32	33				151957							443220	753855	890692							M16							M16	M16	M16						maligniteit ovarium | tuba
00000004	vervolgconsult poliklinisch	2005/06/27 09:00:00.000	Variant 43	43		30	31	32	33				151957							443220	753855	890692							M16							M16	M16	M16						maligniteit ovarium | tuba
00000004	vervolgconsult poliklinisch	2005/09/12 09:00:00.000	Variant 43	43		30	31	32	33				151957							443220	753855	890692							M16							M16	M16	M16						maligniteit ovarium | tuba
00000004	aanname laboratoriumonderzoek	2005/11/28 09:00:00.000	Variant 43	43		30	31	32	33				151957							443220	753855	890692							M16							M16	M16	M16						maligniteit ovarium | tuba
00000004	aanname laboratoriumonderzoek	2005/11/28 09:00:00.000	Variant 43	43		30	31	32	33				151957							443220	753855	890692							M16							M16	M16	M16						maligniteit ovarium | tuba
00000004	hemoglobine foto-elektrisch	2005/11/28 09:00:00.000	Variant 43	43		30	31	32	33				151957							443220	753855	890692							M16							M16	M16	M16						maligniteit ovarium | tuba
00000004	leukocyten tellen elektronisch	2005/11/28 09:00:00.000	Variant 43	43		30	31	32	33				151957							443220	753855	890692							M16							M16	M16	M16						maligniteit ovarium | tuba
00000004	trombocyten tellen - elektronisch	2005/11/28 09:00:00.000	Variant 43	43		30	31	32	33				151957							443220	753855	890692							M16							M16	M16	M16						maligniteit ovarium | tuba
00000004	ca-125 mbv meia	2005/11/28 09:00:00.000	Variant 43	43		30	31	32	33				151957							443220	753855	890692							M16							M16	M16	M16						maligniteit ovarium | tuba
00000004	ordertarief	2005/11/28 09:00:00.000	Variant 43	43		30	31	32	33				151957							443220	753855	890692							M16							M16	M16	M16						maligniteit ovarium | tuba
00000004	vervolgconsult poliklinisch	2005/11/28 09:00:00.000	Variant 43	43		30	31	32	33				151957							443220	753855	890692							M16							M16	M16	M16						maligniteit ovarium | tuba
00000004	aanname laboratoriumonderzoek	2006/03/27 09:00:00.000	Variant 43	43		30	31	32	33				151957							443220	753855	890692							M16							M16	M16	M16						maligniteit ovarium | tuba
00000004	aanname laboratoriumonderzoek	2006/03/27 09:00:00.000	Variant 43	43		30	31	32	33				151957							443220	753855	890692							M16							M16	M16	M16						maligniteit ovarium | tuba
00000004	hemoglobine foto-elektrisch	2006/03/27 09:00:00.000	Variant 43	43		30	31	32	33				151957							443220	753855	890692							M16							M16	M16	M16						maligniteit ovarium | tuba
00000004	creatinine	2006/03/27 09:00:00.000	Variant 43	43		30	31	32	33				151957							443220	753855	890692							M16							M16	M16	M16						maligniteit ovarium | tuba
00000004	natrium vlamfotometrisch	2006/03/27 09:00:00.000	Variant 43	43		30	31	32	33				151957							443220	753855	890692							M16							M16	M16	M16						maligniteit ovarium | tuba
00000004	kalium potentiometrisch	2006/03/27 09:00:00.000	Variant 43	43		30	31	32	33				151957							443220	753855	890692							M16							M16	M16	M16						maligniteit ovarium | tuba
00000004	sgot - asat kinetisch	2006/03/27 09:00:00.000	Variant 43	43		30	31	32	33				151957							443220	753855	890692							M16							M16	M16	M16						maligniteit ovarium | tuba
00000004	sgpt - alat kinetisch	2006/03/27 09:00:00.000	Variant 43	43		30	31	32	33				151957							443220	753855	890692							M16							M16	M16	M16						maligniteit ovarium | tuba
00000004	melkzuurdehydrogenase -ldh- kinetisch	2006/03/27 09:00:00.000	Variant 43	43		30	31	32	33				151957							443220	753855	890692							M16							M16	M16	M16						maligniteit ovarium | tuba
00000004	leukocyten tellen elektronisch	2006/03/27 09:00:00.000	Variant 43	43		30	31	32	33				151957							443220	753855	890692							M16							M16	M16	M16						maligniteit ovarium | tuba
00000004	trombocyten tellen - elektronisch	2006/03/27 09:00:00.000	Variant 43	43		30	31	32	33				151957							443220	753855	890692							M16							M16	M16	M16						maligniteit ovarium | tuba
00000004	ca-125 mbv meia	2006/03/27 09:00:00.000	Variant 43	43		30	31	32	33				151957							443220	753855	890692							M16							M16	M16	M16						maligniteit ovarium | tuba
00000004	ordertarief	2006/03/27 09:00:00.000	Variant 43	43		30	31	32	33				151957							443220	753855	890692							M16							M16	M16	M16						maligniteit ovarium | tuba
00000004	vervolgconsult poliklinisch	2006/03/27 09:00:00.000	Variant 43	43		30	31	32	33				151957							443220	753855	890692							M16							M16	M16	M16						maligniteit ovarium | tuba
00000004	administratief tarief - eerste pol	2006/03/27 09:00:00.000	Variant 43	43		30	31	32	33				151957							443220	753855	890692							M16							M16	M16	M16						maligniteit ovarium | tuba
00000004	telefonisch consult	2006/04/05 09:00:00.000	Variant 43	43		30	31	32	33				151957							443220	753855	890692							M16							M16	M16	M16						maligniteit ovarium | tuba
00000004	aanname laboratoriumonderzoek	2006/10/02 09:00:00.000	Variant 43	43		30	31	32	33				151957							443220	753855	890692							M16							M16	M16	M16						maligniteit ovarium | tuba
00000004	ca-125 mbv meia	2006/10/02 09:00:00.000	Variant 43	43		30	31	32	33				151957							443220	753855	890692							M16							M16	M16	M16						maligniteit ovarium | tuba
00000004	ordertarief	2006/10/02 09:00:00.000	Variant 43	43		30	31	32	33				151957							443220	753855	890692							M16							M16	M16	M16						maligniteit ovarium | tuba
00000004	vervolgconsult poliklinisch	2006/10/02 09:00:00.000	Variant 43	43		30	31	32	33				151957							443220	753855	890692							M16							M16	M16	M16						maligniteit ovarium | tuba
00000004	telefonisch consult	2006/10/09 09:00:00.000	Variant 43	43		30	31	32	33				151957							443220	753855	890692							M16							M16	M16	M16						maligniteit ovarium | tuba
00000004	aanname laboratoriumonderzoek	2007/04/04 09:00:00.000	Variant 43	43		30	31	32	33				151957							443220	753855	890692							M16							M16	M16	M16						maligniteit ovarium | tuba
00000004	ca-125 mbv meia	2007/04/04 09:00:00.000	Variant 43	43		30	31	32	33				151957							443220	753855	890692							M16							M16	M16	M16						maligniteit ovarium | tuba
00000004	ordertarief	2007/04/04 09:00:00.000	Variant 43	43		30	31	32	33				151957							443220	753855	890692							M16							M16	M16	M16						maligniteit ovarium | tuba
00000004	vervolgconsult poliklinisch	2007/04/04 09:00:00.000	Variant 43	43		30	31	32	33				151957							443220	753855	890692							M16							M16	M16	M16						maligniteit ovarium | tuba
00000004	administratief tarief - eerste pol	2007/04/04 09:00:00.000	Variant 43	43		30	31	32	33				151957							443220	753855	890692							M16							M16	M16	M16						maligniteit ovarium | tuba
00000004	telefonisch consult	2007/04/11 09:00:00.000	Variant 43	43		30	31	32	33				151957							443220	753855	890692							M16							M16	M16	M16						maligniteit ovarium | tuba
00000005	vervolgconsult poliklinisch	2005/01/06 09:00:00.000	Variant 44	44		76	77	78			Gynaecologische tumoren	793484	153669							564190	660317							106	M11							M11	M11							maligniteit vulva
00000005	vervolgconsult poliklinisch	2005/02/23 09:00:00.000	Variant 44	44		76	77	78			Gynaecologische tumoren	793484	153669							564190	660317							106	M11							M11	M11							maligniteit vulva
00000005	vervolgconsult poliklinisch	2006/08/02 09:00:00.000	Variant 44	44		76	77	78			Gynaecologische tumoren	793484	153669							564190	660317							106	M11							M11	M11							maligniteit vulva
00000005	vervolgconsult poliklinisch	2006/08/16 09:00:00.000	Variant 44	44		76	77	78			Gynaecologische tumoren	793484	153669							564190	660317							106	M11							M11	M11							maligniteit vulva
00000005	administratief tarief - eerste pol	2006/08/16 09:00:00.000	Variant 44	44		76	77	78			Gynaecologische tumoren	793484	153669							564190	660317							106	M11							M11	M11							maligniteit vulva
00000005	vervolgconsult poliklinisch	2006/09/06 09:00:00.000	Variant 44	44		76	77	78			Gynaecologische tumoren	793484	153669							564190	660317							106	M11							M11	M11							maligniteit vulva
00000005	ligdagen - alle spec.beh.kinderg.-reval.	2006/09/21 09:00:00.000	Variant 44	44		76	77	78			Gynaecologische tumoren	793484	153669							564190	660317							106	M11							M11	M11							maligniteit vulva
00000005	vulva - rad.vulvectomie - opp.en d	2006/09/21 09:00:00.000	Variant 44	44		76	77	78			Gynaecologische tumoren	793484	153669							564190	660317							106	M11							M11	M11							maligniteit vulva
00000005	histologisch onderzoek - grote resectiep	2006/09/21 09:00:00.000	Variant 44	44		76	77	78			Gynaecologische tumoren	793484	153669							564190	660317							106	M11							M11	M11							maligniteit vulva
00000005	190205 klasse 3b a205	2006/09/21 09:00:00.000	Variant 44	44		76	77	78			Gynaecologische tumoren	793484	153669							564190	660317							106	M11							M11	M11							maligniteit vulva
00000005	ligdagen - alle spec.beh.kinderg.-reval.	2006/09/22 09:00:00.000	Variant 44	44		76	77	78			Gynaecologische tumoren	793484	153669							564190	660317							106	M11							M11	M11							maligniteit vulva
00000005	190205 klasse 3b a205	2006/09/22 09:00:00.000	Variant 44	44		76	77	78			Gynaecologische tumoren	793484	153669							564190	660317							106	M11							M11	M11							maligniteit vulva
00000005	ligdagen - alle spec.beh.kinderg.-reval.	2006/09/23 09:00:00.000	Variant 44	44		76	77	78			Gynaecologische tumoren	793484	153669							564190	660317							106	M11							M11	M11							maligniteit vulva
00000005	190205 klasse 3b a205	2006/09/23 09:00:00.000	Variant 44	44		76	77	78			Gynaecologische tumoren	793484	153669							564190	660317							106	M11							M11	M11							maligniteit vulva
00000005	ligdagen - alle spec.beh.kinderg.-reval.	2006/09/24 09:00:00.000	Variant 44	44		76	77	78			Gynaecologische tumoren	793484	153669							564190	660317							106	M11							M11	M11							maligniteit vulva
00000005	190205 klasse 3b a205	2006/09/24 09:00:00.000	Variant 44	44		76	77	78			Gynaecologische tumoren	793484	153669							564190	660317							106	M11							M11	M11							maligniteit vulva
00000005	ligdagen - alle spec.beh.kinderg.-reval.	2006/09/25 09:00:00.000	Variant 44	44		76	77	78			Gynaecologische tumoren	793484	153669							564190	660317							106	M11							M11	M11							maligniteit vulva
00000005	190205 klasse 3b a205	2006/09/25 09:00:00.000	Variant 44	44		76	77	78			Gynaecologische tumoren	793484	153669							564190	660317							106	M11							M11	M11							maligniteit vulva
00000005	ligdagen - alle spec.beh.kinderg.-reval.	2006/09/26 09:00:00.000	Variant 44	44		76	77	78			Gynaecologische tumoren	793484	153669							564190	660317							106	M11							M11	M11							maligniteit vulva
00000005	190205 klasse 3b a205	2006/09/26 09:00:00.000	Variant 44	44		76	77	78			Gynaecologische tumoren	793484	153669							564190	660317							106	M11							M11	M11							maligniteit vulva
00000005	ligdagen - alle spec.beh.kinderg.-reval.	2006/09/27 09:00:00.000	Variant 44	44		76	77	78			Gynaecologische tumoren	793484	153669							564190	660317							106	M11							M11	M11							maligniteit vulva
00000005	aanname laboratoriumonderzoek	2006/09/27 09:00:00.000	Variant 44	44		76	77	78			Gynaecologische tumoren	793484	153669							564190	660317							106	M11							M11	M11							maligniteit vulva
00000005	aanname laboratoriumonderzoek	2006/09/27 09:00:00.000	Variant 44	44		76	77	78			Gynaecologische tumoren	793484	153669							564190	660317							106	M11							M11	M11							maligniteit vulva
00000005	sediment	2006/09/27 09:00:00.000	Variant 44	44		76	77	78			Gynaecologische tumoren	793484	153669							564190	660317							106	M11							M11	M11							maligniteit vulva
00000005	microscopisch onderzoek - gekleurd en on	2006/09/27 09:00:00.000	Variant 44	44		76	77	78			Gynaecologische tumoren	793484	153669							564190	660317							106	M11							M11	M11							maligniteit vulva
00000005	bacteriologisch onderzoek met kweek -nie	2006/09/27 09:00:00.000	Variant 44	44		76	77	78			Gynaecologische tumoren	793484	153669							564190	660317							106	M11							M11	M11							maligniteit vulva
00000005	urine onderzoek - kwalitatief	2006/09/27 09:00:00.000	Variant 44	44		76	77	78			Gynaecologische tumoren	793484	153669							564190	660317							106	M11							M11	M11							maligniteit vulva
00000005	ordertarief	2006/09/27 09:00:00.000	Variant 44	44		76	77	78			Gynaecologische tumoren	793484	153669							564190	660317							106	M11							M11	M11							maligniteit vulva
00000005	ordertarief	2006/09/27 09:00:00.000	Variant 44	44		76	77	78			Gynaecologische tumoren	793484	153669							564190	660317							106	M11							M11	M11							maligniteit vulva
00000005	190205 klasse 3b a205	2006/09/27 09:00:00.000	Variant 44	44		76	77	78			Gynaecologische tumoren	793484	153669							564190	660317							106	M11							M11	M11							maligniteit vulva
00000005	ligdagen - alle spec.beh.kinderg.-reval.	2006/09/28 09:00:00.000	Variant 44	44		76	77	78			Gynaecologische tumoren	793484	153669							564190	660317							106	M11							M11	M11							maligniteit vulva
00000005	190205 klasse 3b a205	2006/09/28 09:00:00.000	Variant 44	44		76	77	78			Gynaecologische tumoren	793484	153669							564190	660317							106	M11							M11	M11							maligniteit vulva
00000005	ligdagen - alle spec.beh.kinderg.-reval.	2006/09/29 09:00:00.000	Variant 44	44		76	77	78			Gynaecologische tumoren	793484	153669							564190	660317							106	M11							M11	M11							maligniteit vulva
00000005	190205 klasse 3b a205	2006/09/29 09:00:00.000	Variant 44	44		76	77	78			Gynaecologische tumoren	793484	153669							564190	660317							106	M11							M11	M11							maligniteit vulva
00000005	ligdagen - alle spec.beh.kinderg.-reval.	2006/09/30 09:00:00.000	Variant 44	44		76	77	78			Gynaecologische tumoren	793484	153669							564190	660317							106	M11							M11	M11							maligniteit vulva
00000005	190205 klasse 3b a205	2006/09/30 09:00:00.000	Variant 44	44		76	77	78			Gynaecologische tumoren	793484	153669							564190	660317							106	M11							M11	M11							maligniteit vulva
00000005	ligdagen - alle spec.beh.kinderg.-reval.	2006/10/01 09:00:00.000	Variant 44	44		76	77	78			Gynaecologische tumoren	793484	153669							564190	660317							106	M11							M11	M11							maligniteit vulva
00000005	190205 klasse 3b a205	2006/10/01 09:00:00.000	Variant 44	44		76	77	78			Gynaecologische tumoren	793484	153669							564190	660317							106	M11							M11	M11							maligniteit vulva
00000005	ligdagen - alle spec.beh.kinderg.-reval.	2006/10/02 09:00:00.000	Variant 44	44		76	77	78			Gynaecologische tumoren	793484	153669							564190	660317							106	M11							M11	M11							maligniteit vulva
00000005	190205 klasse 3b a205	2006/10/02 09:00:00.000	Variant 44	44		76	77	78			Gynaecologische tumoren	793484	153669							564190	660317							106	M11							M11	M11							maligniteit vulva
00000005	ligdagen - alle spec.beh.kinderg.-reval.	2006/10/03 09:00:00.000	Variant 44	44		76	77	78			Gynaecologische tumoren	793484	153669							564190	660317							106	M11							M11	M11							maligniteit vulva
00000005	190205 klasse 3b a205	2006/10/03 09:00:00.000	Variant 44	44		76	77	78			Gynaecologische tumoren	793484	153669							564190	660317							106	M11							M11	M11							maligniteit vulva
00000005	ligdagen - alle spec.beh.kinderg.-reval.	2006/10/04 09:00:00.000	Variant 44	44		76	77	78			Gynaecologische tumoren	793484	153669							564190	660317							106	M11							M11	M11							maligniteit vulva
00000005	190205 klasse 3b a205	2006/10/04 09:00:00.000	Variant 44	44		76	77	78			Gynaecologische tumoren	793484	153669							564190	660317							106	M11							M11	M11							maligniteit vulva
00000005	ligdagen - alle spec.beh.kinderg.-reval.	2006/10/05 09:00:00.000	Variant 44	44		76	77	78			Gynaecologische tumoren	793484	153669							564190	660317							106	M11							M11	M11							maligniteit vulva
00000005	190205 klasse 3b a205	2006/10/05 09:00:00.000	Variant 44	44		76	77	78			Gynaecologische tumoren	793484	153669							564190	660317							106	M11							M11	M11							maligniteit vulva
00000005	vervolgconsult poliklinisch	2006/11/01 09:00:00.000	Variant 44	44		76	77	78			Gynaecologische tumoren	793484	153669							564190	660317							106	M11							M11	M11							maligniteit vulva
00000005	vervolgconsult poliklinisch	2006/12/27 09:00:00.000	Variant 44	44		76	77	78			Gynaecologische tumoren	793484	153669							564190	660317							106	M11							M11	M11							maligniteit vulva
00000005	telefonisch consult	2007/01/17 09:00:00.000	Variant 44	44		76	77	78			Gynaecologische tumoren	793484	153669							564190	660317							106	M11							M11	M11							maligniteit vulva
00000005	vervolgconsult poliklinisch	2007/01/24 09:00:00.000	Variant 44	44		76	77	78			Gynaecologische tumoren	793484	153669							564190	660317							106	M11							M11	M11							maligniteit vulva
00000005	vervolgconsult poliklinisch	2007/02/07 09:00:00.000	Variant 44	44		76	77	78			Gynaecologische tumoren	793484	153669							564190	660317							106	M11							M11	M11							maligniteit vulva
00000005	vervolgconsult poliklinisch	2007/04/11 09:00:00.000	Variant 44	44		76	77	78			Gynaecologische tumoren	793484	153669							564190	660317							106	M11							M11	M11							maligniteit vulva
00000005	vervolgconsult poliklinisch	2007/07/18 09:00:00.000	Variant 44	44		76	77	78			Gynaecologische tumoren	793484	153669							564190	660317							106	M11							M11	M11							maligniteit vulva
00000005	vervolgconsult poliklinisch	2007/07/25 09:00:00.000	Variant 44	44		76	77	78			Gynaecologische tumoren	793484	153669							564190	660317							106	M11							M11	M11							maligniteit vulva
00000005	telefonisch consult	2007/10/24 09:00:00.000	Variant 44	44		76	77	78			Gynaecologische tumoren	793484	153669							564190	660317							106	M11							M11	M11							maligniteit vulva
00000005	telefonisch consult	2007/12/20 09:00:00.000	Variant 44	44		76	77	78			Gynaecologische tumoren	793484	153669							564190	660317							106	M11							M11	M11							maligniteit vulva
00000005	vervolgconsult poliklinisch	2008/01/29 09:00:00.000	Variant 44	44		76	77	78			Gynaecologische tumoren	793484	153669							564190	660317							106	M11							M11	M11							maligniteit vulva
00000005	administratief tarief - eerste pol	2008/01/29 09:00:00.000	Variant 44	44		76	77	78			Gynaecologische tumoren	793484	153669							564190	660317							106	M11							M11	M11							maligniteit vulva
00000005	telefonisch consult	2008/02/12 09:00:00.000	Variant 44	44		76	77	78			Gynaecologische tumoren	793484	153669							564190	660317							106	M11							M11	M11							maligniteit vulva
00000006	verlosk.-gynaec. korte kaart kosten-out	2005/01/06 09:00:00.000	Variant 45	45	42						maligniteit vagina	153624																M12
00000006	coupe ter inzage	2005/01/06 09:00:00.000	Variant 45	45	42						maligniteit vagina	153624																M12
00000006	aanname laboratoriumonderzoek	2005/01/06 09:00:00.000	Variant 45	45	42						maligniteit vagina	153624																M12
00000006	aanname laboratoriumonderzoek	2005/01/06 09:00:00.000	Variant 45	45	42						maligniteit vagina	153624																M12
00000006	aanname laboratoriumonderzoek	2005/01/06 09:00:00.000	Variant 45	45	42						maligniteit vagina	153624																M12
00000006	bilirubine -geconjugeerd	2005/01/06 09:00:00.000	Variant 45	45	42						maligniteit vagina	153624																M12
00000006	bilirubine - totaal	2005/01/06 09:00:00.000	Variant 45	45	42						maligniteit vagina	153624																M12
00000006	glucose	2005/01/06 09:00:00.000	Variant 45	45	42						maligniteit vagina	153624																M12
00000006	ureum	2005/01/06 09:00:00.000	Variant 45	45	42						maligniteit vagina	153624																M12
00000006	hemoglobine foto-elektrisch	2005/01/06 09:00:00.000	Variant 45	45	42						maligniteit vagina	153624																M12
00000006	creatinine	2005/01/06 09:00:00.000	Variant 45	45	42						maligniteit vagina	153624																M12
00000006	alkalische fosfatase -kinetisch-	2005/01/06 09:00:00.000	Variant 45	45	42						maligniteit vagina	153624																M12
00000006	natrium vlamfotometrisch	2005/01/06 09:00:00.000	Variant 45	45	42						maligniteit vagina	153624																M12
00000006	kalium potentiometrisch	2005/01/06 09:00:00.000	Variant 45	45	42						maligniteit vagina	153624																M12
00000006	sgot - asat kinetisch	2005/01/06 09:00:00.000	Variant 45	45	42						maligniteit vagina	153624																M12
00000006	sgpt - alat kinetisch	2005/01/06 09:00:00.000	Variant 45	45	42						maligniteit vagina	153624																M12
00000006	melkzuurdehydrogenase -ldh- kinetisch	2005/01/06 09:00:00.000	Variant 45	45	42						maligniteit vagina	153624																M12
00000006	bloedgroep abo en rhesusfactor	2005/01/06 09:00:00.000	Variant 45	45	42						maligniteit vagina	153624																M12
00000006	rhesusfactor d - centrifugeermethode - e	2005/01/06 09:00:00.000	Variant 45	45	42						maligniteit vagina	153624																M12
00000006	leukocyten tellen elektronisch	2005/01/06 09:00:00.000	Variant 45	45	42						maligniteit vagina	153624																M12
00000006	trombocyten tellen - elektronisch	2005/01/06 09:00:00.000	Variant 45	45	42						maligniteit vagina	153624																M12
00000006	gammaglutamyltranspeptidase	2005/01/06 09:00:00.000	Variant 45	45	42						maligniteit vagina	153624																M12
00000006	cea - tumormarker mbv meia	2005/01/06 09:00:00.000	Variant 45	45	42						maligniteit vagina	153624																M12
00000006	squamous cell carcinoma mbv eia	2005/01/06 09:00:00.000	Variant 45	45	42						maligniteit vagina	153624																M12
00000006	calcium	2005/01/06 09:00:00.000	Variant 45	45	42						maligniteit vagina	153624																M12
00000006	albumine	2005/01/06 09:00:00.000	Variant 45	45	42						maligniteit vagina	153624																M12
00000006	screening antistoffen erytrocyten	2005/01/06 09:00:00.000	Variant 45	45	42						maligniteit vagina	153624																M12
00000006	ca-125 mbv meia	2005/01/06 09:00:00.000	Variant 45	45	42						maligniteit vagina	153624																M12
00000006	ordertarief	2005/01/06 09:00:00.000	Variant 45	45	42						maligniteit vagina	153624																M12
00000006	thorax	2005/01/06 09:00:00.000	Variant 45	45	42						maligniteit vagina	153624																M12
00000006	1e consult poliklinisch	2005/01/06 09:00:00.000	Variant 45	45	42						maligniteit vagina	153624																M12
00000006	administratief tarief - eerste pol	2005/01/06 09:00:00.000	Variant 45	45	42						maligniteit vagina	153624																M12
00000006	mri bekken	2005/01/07 09:00:00.000	Variant 45	45	42						maligniteit vagina	153624																M12
00000006	vervolgconsult poliklinisch	2005/01/12 09:00:00.000	Variant 45	45	42						maligniteit vagina	153624																M12
00000006	telefonisch consult	2005/01/20 09:00:00.000	Variant 45	45	42						maligniteit vagina	153624																M12
00000006	skelet - scintigrafie totale lichaam	2005/02/01 09:00:00.000	Variant 45	45	42						maligniteit vagina	153624																M12
00000007	verlosk.-gynaec. korte kaart kosten-out	2005/01/06 09:00:00.000	Variant 46	46		46	47	48	49				158021							377027	377028	391912	808181						822							106	106	106	106					maligniteit cervix
00000007	histologisch onderzoek - biopten nno	2005/01/06 09:00:00.000	Variant 46	46		46	47	48	49				158021							377027	377028	391912	808181						822							106	106	106	106					maligniteit cervix
00000007	aanname laboratoriumonderzoek	2005/01/06 09:00:00.000	Variant 46	46		46	47	48	49				158021							377027	377028	391912	808181						822							106	106	106	106					maligniteit cervix
00000007	aanname laboratoriumonderzoek	2005/01/06 09:00:00.000	Variant 46	46		46	47	48	49				158021							377027	377028	391912	808181						822							106	106	106	106					maligniteit cervix
00000007	aanname laboratoriumonderzoek	2005/01/06 09:00:00.000	Variant 46	46		46	47	48	49				158021							377027	377028	391912	808181						822							106	106	106	106					maligniteit cervix
00000007	bilirubine -geconjugeerd	2005/01/06 09:00:00.000	Variant 46	46		46	47	48	49				158021							377027	377028	391912	808181						822							106	106	106	106					maligniteit cervix
00000007	bilirubine - totaal	2005/01/06 09:00:00.000	Variant 46	46		46	47	48	49				158021							377027	377028	391912	808181						822							106	106	106	106					maligniteit cervix
00000007	glucose	2005/01/06 09:00:00.000	Variant 46	46		46	47	48	49				158021							377027	377028	391912	808181						822							106	106	106	106					maligniteit cervix
00000007	ureum	2005/01/06 09:00:00.000	Variant 46	46		46	47	48	49				158021							377027	377028	391912	808181						822							106	106	106	106					maligniteit cervix
00000007	hemoglobine foto-elektrisch	2005/01/06 09:00:00.000	Variant 46	46		46	47	48	49				158021							377027	377028	391912	808181						822							106	106	106	106					maligniteit cervix
00000007	creatinine	2005/01/06 09:00:00.000	Variant 46	46		46	47	48	49				158021							377027	377028	391912	808181						822							106	106	106	106					maligniteit cervix
00000007	alkalische fosfatase -kinetisch-	2005/01/06 09:00:00.000	Variant 46	46		46	47	48	49				158021							377027	377028	391912	808181						822							106	106	106	106					maligniteit cervix
00000007	natrium vlamfotometrisch	2005/01/06 09:00:00.000	Variant 46	46		46	47	48	49				158021							377027	377028	391912	808181						822							106	106	106	106					maligniteit cervix
00000007	kalium potentiometrisch	2005/01/06 09:00:00.000	Variant 46	46		46	47	48	49				158021							377027	377028	391912	808181						822							106	106	106	106					maligniteit cervix
00000007	sgot - asat kinetisch	2005/01/06 09:00:00.000	Variant 46	46		46	47	48	49				158021							377027	377028	391912	808181						822							106	106	106	106					maligniteit cervix
00000007	sgpt - alat kinetisch	2005/01/06 09:00:00.000	Variant 46	46		46	47	48	49				158021							377027	377028	391912	808181						822							106	106	106	106					maligniteit cervix
00000007	melkzuurdehydrogenase -ldh- kinetisch	2005/01/06 09:00:00.000	Variant 46	46		46	47	48	49				158021							377027	377028	391912	808181						822							106	106	106	106					maligniteit cervix
00000007	bloedgroep abo en rhesusfactor	2005/01/06 09:00:00.000	Variant 46	46		46	47	48	49				158021							377027	377028	391912	808181						822							106	106	106	106					maligniteit cervix
00000007	rhesusfactor d - centrifugeermethode - e	2005/01/06 09:00:00.000	Variant 46	46		46	47	48	49				158021							377027	377028	391912	808181						822							106	106	106	106					maligniteit cervix
00000007	leukocyten tellen elektronisch	2005/01/06 09:00:00.000	Variant 46	46		46	47	48	49				158021							377027	377028	391912	808181						822							106	106	106	106					maligniteit cervix
00000007	trombocyten tellen - elektronisch	2005/01/06 09:00:00.000	Variant 46	46		46	47	48	49				158021							377027	377028	391912	808181						822							106	106	106	106					maligniteit cervix
00000007	gammaglutamyltranspeptidase	2005/01/06 09:00:00.000	Variant 46	46		46	47	48	49				158021							377027	377028	391912	808181						822							106	106	106	106					maligniteit cervix
00000007	cea - tumormarker mbv meia	2005/01/06 09:00:00.000	Variant 46	46		46	47	48	49				158021							377027	377028	391912	808181						822							106	106	106	106					maligniteit cervix
00000007	squamous cell carcinoma mbv eia	2005/01/06 09:00:00.000	Variant 46	46		46	47	48	49				158021							377027	377028	391912	808181						822							106	106	106	106					maligniteit cervix
00000007	calcium	2005/01/06 09:00:00.000	Variant 46	46		46	47	48	49				158021							377027	377028	391912	808181						822							106	106	106	106					maligniteit cervix
00000007	albumine	2005/01/06 09:00:00.000	Variant 46	46		46	47	48	49				158021							377027	377028	391912	808181						822							106	106	106	106					maligniteit cervix
00000007	screening antistoffen erytrocyten	2005/01/06 09:00:00.000	Variant 46	46		46	47	48	49				158021							377027	377028	391912	808181						822							106	106	106	106					maligniteit cervix
00000007	ca-125 mbv meia	2005/01/06 09:00:00.000	Variant 46	46		46	47	48	49				158021							377027	377028	391912	808181						822							106	106	106	106					maligniteit cervix
00000007	ordertarief	2005/01/06 09:00:00.000	Variant 46	46		46	47	48	49				158021							377027	377028	391912	808181						822							106	106	106	106					maligniteit cervix
00000007	1e consult poliklinisch	2005/01/06 09:00:00.000	Variant 46	46		46	47	48	49				158021							377027	377028	391912	808181						822							106	106	106	106					maligniteit cervix
00000007	administratief tarief - eerste pol	2005/01/06 09:00:00.000	Variant 46	46		46	47	48	49				158021							377027	377028	391912	808181						822							106	106	106	106					maligniteit cervix
00000007	mri bekken	2005/01/07 09:00:00.000	Variant 46	46		46	47	48	49				158021							377027	377028	391912	808181						822							106	106	106	106					maligniteit cervix
00000007	immunopathologisch onderzoek	2005/01/10 09:00:00.000	Variant 46	46		46	47	48	49				158021							377027	377028	391912	808181						822							106	106	106	106					maligniteit cervix
00000007	coupe ter inzage	2005/01/10 09:00:00.000	Variant 46	46		46	47	48	49				158021							377027	377028	391912	808181						822							106	106	106	106					maligniteit cervix
00000007	cito histologisch onderzoek	2005/01/10 09:00:00.000	Variant 46	46		46	47	48	49				158021							377027	377028	391912	808181						822							106	106	106	106					maligniteit cervix
00000007	aanname laboratoriumonderzoek	2005/01/12 09:00:00.000	Variant 46	46		46	47	48	49				158021							377027	377028	391912	808181						822							106	106	106	106					maligniteit cervix
00000007	aanname laboratoriumonderzoek	2005/01/12 09:00:00.000	Variant 46	46		46	47	48	49				158021							377027	377028	391912	808181						822							106	106	106	106					maligniteit cervix
00000007	fosfaat	2005/01/12 09:00:00.000	Variant 46	46		46	47	48	49				158021							377027	377028	391912	808181						822							106	106	106	106					maligniteit cervix
00000007	calcium - spoed	2005/01/12 09:00:00.000	Variant 46	46		46	47	48	49				158021							377027	377028	391912	808181						822							106	106	106	106					maligniteit cervix
00000007	differentiele telling automatisch	2005/01/12 09:00:00.000	Variant 46	46		46	47	48	49				158021							377027	377028	391912	808181						822							106	106	106	106					maligniteit cervix
00000007	leukocyten tellen elektronisch	2005/01/12 09:00:00.000	Variant 46	46		46	47	48	49				158021							377027	377028	391912	808181						822							106	106	106	106					maligniteit cervix
00000007	ordertarief	2005/01/12 09:00:00.000	Variant 46	46		46	47	48	49				158021							377027	377028	391912	808181						822							106	106	106	106					maligniteit cervix
00000007	vervolgconsult poliklinisch	2005/01/12 09:00:00.000	Variant 46	46		46	47	48	49				158021							377027	377028	391912	808181						822							106	106	106	106					maligniteit cervix
00000007	telefonisch consult	2005/01/13 09:00:00.000	Variant 46	46		46	47	48	49				158021							377027	377028	391912	808181						822							106	106	106	106					maligniteit cervix
00000007	inwend.geneesk. korte kaart kosten-out	2005/01/17 09:00:00.000	Variant 46	46		46	47	48	49				158021							377027	377028	391912	808181						822							106	106	106	106					maligniteit cervix
00000007	ct thorax	2005/01/17 09:00:00.000	Variant 46	46		46	47	48	49				158021							377027	377028	391912	808181						822							106	106	106	106					maligniteit cervix
00000007	ct bovenbuik	2005/01/17 09:00:00.000	Variant 46	46		46	47	48	49				158021							377027	377028	391912	808181						822							106	106	106	106					maligniteit cervix
00000007	vervolgconsult poliklinisch	2005/01/17 09:00:00.000	Variant 46	46		46	47	48	49				158021							377027	377028	391912	808181						822							106	106	106	106					maligniteit cervix
00000007	administratief tarief - eerste pol	2005/01/17 09:00:00.000	Variant 46	46		46	47	48	49				158021							377027	377028	391912	808181						822							106	106	106	106					maligniteit cervix
00000007	ligdagen - alle spec.beh.kinderg.-reval.	2005/01/19 09:00:00.000	Variant 46	46		46	47	48	49				158021							377027	377028	391912	808181						822							106	106	106	106					maligniteit cervix
00000007	190021 klinische opname a002	2005/01/19 09:00:00.000	Variant 46	46		46	47	48	49				158021							377027	377028	391912	808181						822							106	106	106	106					maligniteit cervix
00000007	190205 klasse 3b a205	2005/01/19 09:00:00.000	Variant 46	46		46	47	48	49				158021							377027	377028	391912	808181						822							106	106	106	106					maligniteit cervix
00000007	190101 bovenreg.toesl. a101	2005/01/19 09:00:00.000	Variant 46	46		46	47	48	49				158021							377027	377028	391912	808181						822							106	106	106	106					maligniteit cervix
00000007	ligdagen - alle spec.beh.kinderg.-reval.	2005/01/20 09:00:00.000	Variant 46	46		46	47	48	49				158021							377027	377028	391912	808181						822							106	106	106	106					maligniteit cervix
00000007	skelet - scintigrafie totale lichaam	2005/01/20 09:00:00.000	Variant 46	46		46	47	48	49				158021							377027	377028	391912	808181						822							106	106	106	106					maligniteit cervix
00000007	blaas - uretrocystoscopie nno	2005/01/20 09:00:00.000	Variant 46	46		46	47	48	49				158021							377027	377028	391912	808181						822							106	106	106	106					maligniteit cervix
00000007	vagina - toucher onder anesthesie	2005/01/20 09:00:00.000	Variant 46	46		46	47	48	49				158021							377027	377028	391912	808181						822							106	106	106	106					maligniteit cervix
00000007	1e consult poliklinisch	2005/01/20 09:00:00.000	Variant 46	46		46	47	48	49				158021							377027	377028	391912	808181						822							106	106	106	106					maligniteit cervix
00000007	190205 klasse 3b a205	2005/01/20 09:00:00.000	Variant 46	46		46	47	48	49				158021							377027	377028	391912	808181						822							106	106	106	106					maligniteit cervix
00000007	190101 bovenreg.toesl. a101	2005/01/20 09:00:00.000	Variant 46	46		46	47	48	49				158021							377027	377028	391912	808181						822							106	106	106	106					maligniteit cervix
00000007	wervelkolom - lumbaal	2005/01/21 09:00:00.000	Variant 46	46		46	47	48	49				158021							377027	377028	391912	808181						822							106	106	106	106					maligniteit cervix
00000007	vervolgconsult poliklinisch	2005/01/21 09:00:00.000	Variant 46	46		46	47	48	49				158021							377027	377028	391912	808181						822							106	106	106	106					maligniteit cervix
00000007	aanname laboratoriumonderzoek	2005/01/24 09:00:00.000	Variant 46	46		46	47	48	49				158021							377027	377028	391912	808181						822							106	106	106	106					maligniteit cervix
00000007	aanname laboratoriumonderzoek	2005/01/24 09:00:00.000	Variant 46	46		46	47	48	49				158021							377027	377028	391912	808181						822							106	106	106	106					maligniteit cervix
00000007	creatinine - spoed	2005/01/24 09:00:00.000	Variant 46	46		46	47	48	49				158021							377027	377028	391912	808181						822							106	106	106	106					maligniteit cervix
00000007	natrium - vlamfotometrisch - spoed	2005/01/24 09:00:00.000	Variant 46	46		46	47	48	49				158021							377027	377028	391912	808181						822							106	106	106	106					maligniteit cervix
00000007	kalium vlamfotometrisch - spoed	2005/01/24 09:00:00.000	Variant 46	46		46	47	48	49				158021							377027	377028	391912	808181						822							106	106	106	106					maligniteit cervix
00000007	differentiele telling automatisch	2005/01/24 09:00:00.000	Variant 46	46		46	47	48	49				158021							377027	377028	391912	808181						822							106	106	106	106					maligniteit cervix
00000007	haemoglobine foto-electrisch - spoed	2005/01/24 09:00:00.000	Variant 46	46		46	47	48	49				158021							377027	377028	391912	808181						822							106	106	106	106					maligniteit cervix
00000007	trombocyten tellen - spoed	2005/01/24 09:00:00.000	Variant 46	46		46	47	48	49				158021							377027	377028	391912	808181						822							106	106	106	106					maligniteit cervix
00000007	leucocyten tellen -electronisch- spoed	2005/01/24 09:00:00.000	Variant 46	46		46	47	48	49				158021							377027	377028	391912	808181						822							106	106	106	106					maligniteit cervix
00000007	calcium	2005/01/24 09:00:00.000	Variant 46	46		46	47	48	49				158021							377027	377028	391912	808181						822							106	106	106	106					maligniteit cervix
00000007	ordertarief	2005/01/24 09:00:00.000	Variant 46	46		46	47	48	49				158021							377027	377028	391912	808181						822							106	106	106	106					maligniteit cervix
00000007	vervolgconsult poliklinisch	2005/01/24 09:00:00.000	Variant 46	46		46	47	48	49				158021							377027	377028	391912	808181						822							106	106	106	106					maligniteit cervix
00000007	aanname laboratoriumonderzoek	2005/01/31 09:00:00.000	Variant 46	46		46	47	48	49				158021							377027	377028	391912	808181						822							106	106	106	106					maligniteit cervix
00000007	aanname laboratoriumonderzoek	2005/01/31 09:00:00.000	Variant 46	46		46	47	48	49				158021							377027	377028	391912	808181						822							106	106	106	106					maligniteit cervix
00000007	creatinine - spoed	2005/01/31 09:00:00.000	Variant 46	46		46	47	48	49				158021							377027	377028	391912	808181						822							106	106	106	106					maligniteit cervix
00000007	natrium - vlamfotometrisch - spoed	2005/01/31 09:00:00.000	Variant 46	46		46	47	48	49				158021							377027	377028	391912	808181						822							106	106	106	106					maligniteit cervix
00000007	kalium vlamfotometrisch - spoed	2005/01/31 09:00:00.000	Variant 46	46		46	47	48	49				158021							377027	377028	391912	808181						822							106	106	106	106					maligniteit cervix
00000007	differentiele telling automatisch	2005/01/31 09:00:00.000	Variant 46	46		46	47	48	49				158021							377027	377028	391912	808181						822							106	106	106	106					maligniteit cervix
00000007	haemoglobine foto-electrisch - spoed	2005/01/31 09:00:00.000	Variant 46	46		46	47	48	49				158021							377027	377028	391912	808181						822							106	106	106	106					maligniteit cervix
00000007	trombocyten tellen - spoed	2005/01/31 09:00:00.000	Variant 46	46		46	47	48	49				158021							377027	377028	391912	808181						822							106	106	106	106					maligniteit cervix
00000007	leucocyten tellen -electronisch- spoed	2005/01/31 09:00:00.000	Variant 46	46		46	47	48	49				158021							377027	377028	391912	808181						822							106	106	106	106					maligniteit cervix
00000007	calcium	2005/01/31 09:00:00.000	Variant 46	46		46	47	48	49				158021							377027	377028	391912	808181						822							106	106	106	106					maligniteit cervix
00000007	ordertarief	2005/01/31 09:00:00.000	Variant 46	46		46	47	48	49				158021							377027	377028	391912	808181						822							106	106	106	106					maligniteit cervix
00000007	vervolgconsult poliklinisch	2005/01/31 09:00:00.000	Variant 46	46		46	47	48	49				158021							377027	377028	391912	808181						822							106	106	106	106					maligniteit cervix
00000007	ligdagen - alle spec.beh.kinderg.-reval.	2005/02/01 09:00:00.000	Variant 46	46		46	47	48	49				158021							377027	377028	391912	808181						822							106	106	106	106					maligniteit cervix
00000007	190021 klinische opname a002	2005/02/01 09:00:00.000	Variant 46	46		46	47	48	49				158021							377027	377028	391912	808181						822							106	106	106	106					maligniteit cervix
00000007	190205 klasse 3b a205	2005/02/01 09:00:00.000	Variant 46	46		46	47	48	49				158021							377027	377028	391912	808181						822							106	106	106	106					maligniteit cervix
00000007	190101 bovenreg.toesl. a101	2005/02/01 09:00:00.000	Variant 46	46		46	47	48	49				158021							377027	377028	391912	808181						822							106	106	106	106					maligniteit cervix
00000007	ligdagen - alle spec.beh.kinderg.-reval.	2005/02/02 09:00:00.000	Variant 46	46		46	47	48	49				158021							377027	377028	391912	808181						822							106	106	106	106					maligniteit cervix
00000007	190205 klasse 3b a205	2005/02/02 09:00:00.000	Variant 46	46		46	47	48	49				158021							377027	377028	391912	808181						822							106	106	106	106					maligniteit cervix
00000007	190101 bovenreg.toesl. a101	2005/02/02 09:00:00.000	Variant 46	46		46	47	48	49				158021							377027	377028	391912	808181						822							106	106	106	106					maligniteit cervix
00000007	ligdagen - alle spec.beh.kinderg.-reval.	2005/02/03 09:00:00.000	Variant 46	46		46	47	48	49				158021							377027	377028	391912	808181						822							106	106	106	106					maligniteit cervix
00000007	190205 klasse 3b a205	2005/02/03 09:00:00.000	Variant 46	46		46	47	48	49				158021							377027	377028	391912	808181						822							106	106	106	106					maligniteit cervix
00000007	190101 bovenreg.toesl. a101	2005/02/03 09:00:00.000	Variant 46	46		46	47	48	49				158021							377027	377028	391912	808181						822							106	106	106	106					maligniteit cervix
00000007	verlosk.-gynaec. aanv.kaart kosten-out	2005/02/06 09:00:00.000	Variant 46	46		46	47	48	49				158021							377027	377028	391912	808181						822							106	106	106	106					maligniteit cervix
00000007	aanname laboratoriumonderzoek	2005/02/14 09:00:00.000	Variant 46	46		46	47	48	49				158021							377027	377028	391912	808181						822							106	106	106	106					maligniteit cervix
00000007	aanname laboratoriumonderzoek	2005/02/14 09:00:00.000	Variant 46	46		46	47	48	49				158021							377027	377028	391912	808181						822							106	106	106	106					maligniteit cervix
00000007	creatinine - spoed	2005/02/14 09:00:00.000	Variant 46	46		46	47	48	49				158021							377027	377028	391912	808181						822							106	106	106	106					maligniteit cervix
00000007	natrium - vlamfotometrisch - spoed	2005/02/14 09:00:00.000	Variant 46	46		46	47	48	49				158021							377027	377028	391912	808181						822							106	106	106	106					maligniteit cervix
00000007	kalium vlamfotometrisch - spoed	2005/02/14 09:00:00.000	Variant 46	46		46	47	48	49				158021							377027	377028	391912	808181						822							106	106	106	106					maligniteit cervix
00000007	differentiele telling automatisch	2005/02/14 09:00:00.000	Variant 46	46		46	47	48	49				158021							377027	377028	391912	808181						822							106	106	106	106					maligniteit cervix
00000007	haemoglobine foto-electrisch - spoed	2005/02/14 09:00:00.000	Variant 46	46		46	47	48	49				158021							377027	377028	391912	808181						822							106	106	106	106					maligniteit cervix
00000007	trombocyten tellen - spoed	2005/02/14 09:00:00.000	Variant 46	46		46	47	48	49				158021							377027	377028	391912	808181						822							106	106	106	106					maligniteit cervix
00000007	leucocyten tellen -electronisch- spoed	2005/02/14 09:00:00.000	Variant 46	46		46	47	48	49				158021							377027	377028	391912	808181						822							106	106	106	106					maligniteit cervix
00000007	ordertarief	2005/02/14 09:00:00.000	Variant 46	46		46	47	48	49				158021							377027	377028	391912	808181						822							106	106	106	106					maligniteit cervix
00000007	vervolgconsult poliklinisch	2005/02/14 09:00:00.000	Variant 46	46		46	47	48	49				158021							377027	377028	391912	808181						822							106	106	106	106					maligniteit cervix
00000007	ligdagen - alle spec.beh.kinderg.-reval.	2005/02/22 09:00:00.000	Variant 46	46		46	47	48	49				158021							377027	377028	391912	808181						822							106	106	106	106					maligniteit cervix
00000007	behandeltijd - eenheid t3 - megavolt	2005/02/22 09:00:00.000	Variant 46	46		46	47	48	49				158021							377027	377028	391912	808181						822							106	106	106	106					maligniteit cervix
00000007	teletherapie - megavolt fotonen bestrali	2005/02/22 09:00:00.000	Variant 46	46		46	47	48	49				158021							377027	377028	391912	808181						822							106	106	106	106					maligniteit cervix
00000007	190021 klinische opname a002	2005/02/22 09:00:00.000	Variant 46	46		46	47	48	49				158021							377027	377028	391912	808181						822							106	106	106	106					maligniteit cervix
00000007	190205 klasse 3b a205	2005/02/22 09:00:00.000	Variant 46	46		46	47	48	49				158021							377027	377028	391912	808181						822							106	106	106	106					maligniteit cervix
00000007	190101 bovenreg.toesl. a101	2005/02/22 09:00:00.000	Variant 46	46		46	47	48	49				158021							377027	377028	391912	808181						822							106	106	106	106					maligniteit cervix
00000007	ligdagen - alle spec.beh.kinderg.-reval.	2005/02/23 09:00:00.000	Variant 46	46		46	47	48	49				158021							377027	377028	391912	808181						822							106	106	106	106					maligniteit cervix
00000007	ct hersenen	2005/02/23 09:00:00.000	Variant 46	46		46	47	48	49				158021							377027	377028	391912	808181						822							106	106	106	106					maligniteit cervix
00000007	ct hersenen	2005/02/23 09:00:00.000	Variant 46	46		46	47	48	49				158021							377027	377028	391912	808181						822							106	106	106	106					maligniteit cervix
00000007	190205 klasse 3b a205	2005/02/23 09:00:00.000	Variant 46	46		46	47	48	49				158021							377027	377028	391912	808181						822							106	106	106	106					maligniteit cervix
00000007	190101 bovenreg.toesl. a101	2005/02/23 09:00:00.000	Variant 46	46		46	47	48	49				158021							377027	377028	391912	808181						822							106	106	106	106					maligniteit cervix
00000007	ligdagen - alle spec.beh.kinderg.-reval.	2005/02/24 09:00:00.000	Variant 46	46		46	47	48	49				158021							377027	377028	391912	808181						822							106	106	106	106					maligniteit cervix
00000007	190205 klasse 3b a205	2005/02/24 09:00:00.000	Variant 46	46		46	47	48	49				158021							377027	377028	391912	808181						822							106	106	106	106					maligniteit cervix
00000007	190101 bovenreg.toesl. a101	2005/02/24 09:00:00.000	Variant 46	46		46	47	48	49				158021							377027	377028	391912	808181						822							106	106	106	106					maligniteit cervix
00000007	aanname laboratoriumonderzoek	2005/03/14 09:00:00.000	Variant 46	46		46	47	48	49				158021							377027	377028	391912	808181						822							106	106	106	106					maligniteit cervix
00000007	aanname laboratoriumonderzoek	2005/03/14 09:00:00.000	Variant 46	46		46	47	48	49				158021							377027	377028	391912	808181						822							106	106	106	106					maligniteit cervix
00000007	creatinine - spoed	2005/03/14 09:00:00.000	Variant 46	46		46	47	48	49				158021							377027	377028	391912	808181						822							106	106	106	106					maligniteit cervix
00000007	natrium - vlamfotometrisch - spoed	2005/03/14 09:00:00.000	Variant 46	46		46	47	48	49				158021							377027	377028	391912	808181						822							106	106	106	106					maligniteit cervix
00000007	kalium vlamfotometrisch - spoed	2005/03/14 09:00:00.000	Variant 46	46		46	47	48	49				158021							377027	377028	391912	808181						822							106	106	106	106					maligniteit cervix
00000007	differentiele telling automatisch	2005/03/14 09:00:00.000	Variant 46	46		46	47	48	49				158021							377027	377028	391912	808181						822							106	106	106	106					maligniteit cervix
00000007	haemoglobine foto-electrisch - spoed	2005/03/14 09:00:00.000	Variant 46	46		46	47	48	49				158021							377027	377028	391912	808181						822							106	106	106	106					maligniteit cervix
00000007	trombocyten tellen - spoed	2005/03/14 09:00:00.000	Variant 46	46		46	47	48	49				158021							377027	377028	391912	808181						822							106	106	106	106					maligniteit cervix
00000007	leucocyten tellen -electronisch- spoed	2005/03/14 09:00:00.000	Variant 46	46		46	47	48	49				158021							377027	377028	391912	808181						822							106	106	106	106					maligniteit cervix
00000007	ordertarief	2005/03/14 09:00:00.000	Variant 46	46		46	47	48	49				158021							377027	377028	391912	808181						822							106	106	106	106					maligniteit cervix
00000007	vervolgconsult poliklinisch	2005/03/14 09:00:00.000	Variant 46	46		46	47	48	49				158021							377027	377028	391912	808181						822							106	106	106	106					maligniteit cervix
00000007	ligdagen - alle spec.beh.kinderg.-reval.	2005/03/15 09:00:00.000	Variant 46	46		46	47	48	49				158021							377027	377028	391912	808181						822							106	106	106	106					maligniteit cervix
00000007	190021 klinische opname a002	2005/03/15 09:00:00.000	Variant 46	46		46	47	48	49				158021							377027	377028	391912	808181						822							106	106	106	106					maligniteit cervix
00000007	190205 klasse 3b a205	2005/03/15 09:00:00.000	Variant 46	46		46	47	48	49				158021							377027	377028	391912	808181						822							106	106	106	106					maligniteit cervix
00000007	190101 bovenreg.toesl. a101	2005/03/15 09:00:00.000	Variant 46	46		46	47	48	49				158021							377027	377028	391912	808181						822							106	106	106	106					maligniteit cervix
00000007	ligdagen - alle spec.beh.kinderg.-reval.	2005/03/16 09:00:00.000	Variant 46	46		46	47	48	49				158021							377027	377028	391912	808181						822							106	106	106	106					maligniteit cervix
00000007	190205 klasse 3b a205	2005/03/16 09:00:00.000	Variant 46	46		46	47	48	49				158021							377027	377028	391912	808181						822							106	106	106	106					maligniteit cervix
00000007	190101 bovenreg.toesl. a101	2005/03/16 09:00:00.000	Variant 46	46		46	47	48	49				158021							377027	377028	391912	808181						822							106	106	106	106					maligniteit cervix
00000007	inwend.geneesk. aanv.kaart kosten-out	2005/03/17 09:00:00.000	Variant 46	46		46	47	48	49				158021							377027	377028	391912	808181						822							106	106	106	106					maligniteit cervix
00000007	ligdagen - alle spec.beh.kinderg.-reval.	2005/03/17 09:00:00.000	Variant 46	46		46	47	48	49				158021							377027	377028	391912	808181						822							106	106	106	106					maligniteit cervix
00000007	190205 klasse 3b a205	2005/03/17 09:00:00.000	Variant 46	46		46	47	48	49				158021							377027	377028	391912	808181						822							106	106	106	106					maligniteit cervix
00000007	190101 bovenreg.toesl. a101	2005/03/17 09:00:00.000	Variant 46	46		46	47	48	49				158021							377027	377028	391912	808181						822							106	106	106	106					maligniteit cervix
00000007	aanname laboratoriumonderzoek	2005/03/29 09:00:00.000	Variant 46	46		46	47	48	49				158021							377027	377028	391912	808181						822							106	106	106	106					maligniteit cervix
00000007	aanname laboratoriumonderzoek	2005/03/29 09:00:00.000	Variant 46	46		46	47	48	49				158021							377027	377028	391912	808181						822							106	106	106	106					maligniteit cervix
00000007	aanname laboratoriumonderzoek	2005/03/29 09:00:00.000	Variant 46	46		46	47	48	49				158021							377027	377028	391912	808181						822							106	106	106	106					maligniteit cervix
00000007	creatinine - spoed	2005/03/29 09:00:00.000	Variant 46	46		46	47	48	49				158021							377027	377028	391912	808181						822							106	106	106	106					maligniteit cervix
00000007	alkalische fosfatase -kinetisch-	2005/03/29 09:00:00.000	Variant 46	46		46	47	48	49				158021							377027	377028	391912	808181						822							106	106	106	106					maligniteit cervix
00000007	natrium - vlamfotometrisch - spoed	2005/03/29 09:00:00.000	Variant 46	46		46	47	48	49				158021							377027	377028	391912	808181						822							106	106	106	106					maligniteit cervix
00000007	kalium vlamfotometrisch - spoed	2005/03/29 09:00:00.000	Variant 46	46		46	47	48	49				158021							377027	377028	391912	808181						822							106	106	106	106					maligniteit cervix
00000007	melkzuurdehydrogenase -ldh- kinetisch	2005/03/29 09:00:00.000	Variant 46	46		46	47	48	49				158021							377027	377028	391912	808181						822							106	106	106	106					maligniteit cervix
00000007	bacteriologisch onderzoek met kweek -nie	2005/03/29 09:00:00.000	Variant 46	46		46	47	48	49				158021							377027	377028	391912	808181						822							106	106	106	106					maligniteit cervix
00000007	haemoglobine foto-electrisch - spoed	2005/03/29 09:00:00.000	Variant 46	46		46	47	48	49				158021							377027	377028	391912	808181						822							106	106	106	106					maligniteit cervix
00000007	trombocyten tellen - spoed	2005/03/29 09:00:00.000	Variant 46	46		46	47	48	49				158021							377027	377028	391912	808181						822							106	106	106	106					maligniteit cervix
00000007	gammaglutamyltranspeptidase	2005/03/29 09:00:00.000	Variant 46	46		46	47	48	49				158021							377027	377028	391912	808181						822							106	106	106	106					maligniteit cervix
00000007	leucocyten tellen -electronisch- spoed	2005/03/29 09:00:00.000	Variant 46	46		46	47	48	49				158021							377027	377028	391912	808181						822							106	106	106	106					maligniteit cervix
00000007	calcium	2005/03/29 09:00:00.000	Variant 46	46		46	47	48	49				158021							377027	377028	391912	808181						822							106	106	106	106					maligniteit cervix
00000007	differentiatie leukocyten - handmatig	2005/03/29 09:00:00.000	Variant 46	46		46	47	48	49				158021							377027	377028	391912	808181						822							106	106	106	106					maligniteit cervix
00000007	ordertarief	2005/03/29 09:00:00.000	Variant 46	46		46	47	48	49				158021							377027	377028	391912	808181						822							106	106	106	106					maligniteit cervix
00000007	ordertarief	2005/03/29 09:00:00.000	Variant 46	46		46	47	48	49				158021							377027	377028	391912	808181						822							106	106	106	106					maligniteit cervix
00000007	ligdagen - alle spec.beh.kinderg.-reval.	2005/03/30 09:00:00.000	Variant 46	46		46	47	48	49				158021							377027	377028	391912	808181						822							106	106	106	106					maligniteit cervix
00000007	190021 klinische opname a002	2005/03/30 09:00:00.000	Variant 46	46		46	47	48	49				158021							377027	377028	391912	808181						822							106	106	106	106					maligniteit cervix
00000007	190205 klasse 3b a205	2005/03/30 09:00:00.000	Variant 46	46		46	47	48	49				158021							377027	377028	391912	808181						822							106	106	106	106					maligniteit cervix
00000007	190101 bovenreg.toesl. a101	2005/03/30 09:00:00.000	Variant 46	46		46	47	48	49				158021							377027	377028	391912	808181						822							106	106	106	106					maligniteit cervix
00000007	ligdagen - alle spec.beh.kinderg.-reval.	2005/03/31 09:00:00.000	Variant 46	46		46	47	48	49				158021							377027	377028	391912	808181						822							106	106	106	106					maligniteit cervix
00000007	anesthesie - bij behandeling met radium	2005/03/31 09:00:00.000	Variant 46	46		46	47	48	49				158021							377027	377028	391912	808181						822							106	106	106	106					maligniteit cervix
00000007	brachytherapie - interstitieel - intensi	2005/03/31 09:00:00.000	Variant 46	46		46	47	48	49				158021							377027	377028	391912	808181						822							106	106	106	106					maligniteit cervix
00000007	teletherapie - megavolt fotonen bestrali	2005/03/31 09:00:00.000	Variant 46	46		46	47	48	49				158021							377027	377028	391912	808181						822							106	106	106	106					maligniteit cervix
00000007	190205 klasse 3b a205	2005/03/31 09:00:00.000	Variant 46	46		46	47	48	49				158021							377027	377028	391912	808181						822							106	106	106	106					maligniteit cervix
00000007	190101 bovenreg.toesl. a101	2005/03/31 09:00:00.000	Variant 46	46		46	47	48	49				158021							377027	377028	391912	808181						822							106	106	106	106					maligniteit cervix
00000007	ligdagen - alle spec.beh.kinderg.-reval.	2005/04/01 09:00:00.000	Variant 46	46		46	47	48	49				158021							377027	377028	391912	808181						822							106	106	106	106					maligniteit cervix
00000007	190205 klasse 3b a205	2005/04/01 09:00:00.000	Variant 46	46		46	47	48	49				158021							377027	377028	391912	808181						822							106	106	106	106					maligniteit cervix
00000007	190101 bovenreg.toesl. a101	2005/04/01 09:00:00.000	Variant 46	46		46	47	48	49				158021							377027	377028	391912	808181						822							106	106	106	106					maligniteit cervix
00000007	aanname laboratoriumonderzoek	2005/04/04 09:00:00.000	Variant 46	46		46	47	48	49				158021							377027	377028	391912	808181						822							106	106	106	106					maligniteit cervix
00000007	aanname laboratoriumonderzoek	2005/04/04 09:00:00.000	Variant 46	46		46	47	48	49				158021							377027	377028	391912	808181						822							106	106	106	106					maligniteit cervix
00000007	creatinine - spoed	2005/04/04 09:00:00.000	Variant 46	46		46	47	48	49				158021							377027	377028	391912	808181						822							106	106	106	106					maligniteit cervix
00000007	calcium - spoed	2005/04/04 09:00:00.000	Variant 46	46		46	47	48	49				158021							377027	377028	391912	808181						822							106	106	106	106					maligniteit cervix
00000007	natrium - vlamfotometrisch - spoed	2005/04/04 09:00:00.000	Variant 46	46		46	47	48	49				158021							377027	377028	391912	808181						822							106	106	106	106					maligniteit cervix
00000007	kalium vlamfotometrisch - spoed	2005/04/04 09:00:00.000	Variant 46	46		46	47	48	49				158021							377027	377028	391912	808181						822							106	106	106	106					maligniteit cervix
00000007	differentiele telling automatisch	2005/04/04 09:00:00.000	Variant 46	46		46	47	48	49				158021							377027	377028	391912	808181						822							106	106	106	106					maligniteit cervix
00000007	haemoglobine foto-electrisch - spoed	2005/04/04 09:00:00.000	Variant 46	46		46	47	48	49				158021							377027	377028	391912	808181						822							106	106	106	106					maligniteit cervix
00000007	trombocyten tellen - spoed	2005/04/04 09:00:00.000	Variant 46	46		46	47	48	49				158021							377027	377028	391912	808181						822							106	106	106	106					maligniteit cervix
00000007	leucocyten tellen -electronisch- spoed	2005/04/04 09:00:00.000	Variant 46	46		46	47	48	49				158021							377027	377028	391912	808181						822							106	106	106	106					maligniteit cervix
00000007	albumine - spoed	2005/04/04 09:00:00.000	Variant 46	46		46	47	48	49				158021							377027	377028	391912	808181						822							106	106	106	106					maligniteit cervix
00000007	ordertarief	2005/04/04 09:00:00.000	Variant 46	46		46	47	48	49				158021							377027	377028	391912	808181						822							106	106	106	106					maligniteit cervix
00000007	vervolgconsult poliklinisch	2005/04/04 09:00:00.000	Variant 46	46		46	47	48	49				158021							377027	377028	391912	808181						822							106	106	106	106					maligniteit cervix
00000007	ligdagen - alle spec.beh.kinderg.-reval.	2005/04/05 09:00:00.000	Variant 46	46		46	47	48	49				158021							377027	377028	391912	808181						822							106	106	106	106					maligniteit cervix
00000007	190021 klinische opname a002	2005/04/05 09:00:00.000	Variant 46	46		46	47	48	49				158021							377027	377028	391912	808181						822							106	106	106	106					maligniteit cervix
00000007	190205 klasse 3b a205	2005/04/05 09:00:00.000	Variant 46	46		46	47	48	49				158021							377027	377028	391912	808181						822							106	106	106	106					maligniteit cervix
00000007	190101 bovenreg.toesl. a101	2005/04/05 09:00:00.000	Variant 46	46		46	47	48	49				158021							377027	377028	391912	808181						822							106	106	106	106					maligniteit cervix
00000007	ligdagen - alle spec.beh.kinderg.-reval.	2005/04/06 09:00:00.000	Variant 46	46		46	47	48	49				158021							377027	377028	391912	808181						822							106	106	106	106					maligniteit cervix
00000007	190205 klasse 3b a205	2005/04/06 09:00:00.000	Variant 46	46		46	47	48	49				158021							377027	377028	391912	808181						822							106	106	106	106					maligniteit cervix
00000007	190101 bovenreg.toesl. a101	2005/04/06 09:00:00.000	Variant 46	46		46	47	48	49				158021							377027	377028	391912	808181						822							106	106	106	106					maligniteit cervix
00000007	ligdagen - alle spec.beh.kinderg.-reval.	2005/04/07 09:00:00.000	Variant 46	46		46	47	48	49				158021							377027	377028	391912	808181						822							106	106	106	106					maligniteit cervix
00000007	190205 klasse 3b a205	2005/04/07 09:00:00.000	Variant 46	46		46	47	48	49				158021							377027	377028	391912	808181						822							106	106	106	106					maligniteit cervix
00000007	190101 bovenreg.toesl. a101	2005/04/07 09:00:00.000	Variant 46	46		46	47	48	49				158021							377027	377028	391912	808181						822							106	106	106	106					maligniteit cervix
00000007	vervolgconsult poliklinisch	2005/04/18 09:00:00.000	Variant 46	46		46	47	48	49				158021							377027	377028	391912	808181						822							106	106	106	106					maligniteit cervix
00000007	ligdagen - alle spec.beh.kinderg.-reval.	2005/04/21 09:00:00.000	Variant 46	46		46	47	48	49				158021							377027	377028	391912	808181						822							106	106	106	106					maligniteit cervix
00000007	aanname laboratoriumonderzoek	2005/04/21 09:00:00.000	Variant 46	46		46	47	48	49				158021							377027	377028	391912	808181						822							106	106	106	106					maligniteit cervix
00000007	aanname laboratoriumonderzoek	2005/04/21 09:00:00.000	Variant 46	46		46	47	48	49				158021							377027	377028	391912	808181						822							106	106	106	106					maligniteit cervix
00000007	bilirubine kwantitatief totaal of direct	2005/04/21 09:00:00.000	Variant 46	46		46	47	48	49				158021							377027	377028	391912	808181						822							106	106	106	106					maligniteit cervix
00000007	bilirubine kwantitatief totaal of direct	2005/04/21 09:00:00.000	Variant 46	46		46	47	48	49				158021							377027	377028	391912	808181						822							106	106	106	106					maligniteit cervix
00000007	ureum - spoed	2005/04/21 09:00:00.000	Variant 46	46		46	47	48	49				158021							377027	377028	391912	808181						822							106	106	106	106					maligniteit cervix
00000007	alfa amylase - spoed	2005/04/21 09:00:00.000	Variant 46	46		46	47	48	49				158021							377027	377028	391912	808181						822							106	106	106	106					maligniteit cervix
00000007	creatinine - spoed	2005/04/21 09:00:00.000	Variant 46	46		46	47	48	49				158021							377027	377028	391912	808181						822							106	106	106	106					maligniteit cervix
00000007	chloride - spoed	2005/04/21 09:00:00.000	Variant 46	46		46	47	48	49				158021							377027	377028	391912	808181						822							106	106	106	106					maligniteit cervix
00000007	fosfaat - spoed	2005/04/21 09:00:00.000	Variant 46	46		46	47	48	49				158021							377027	377028	391912	808181						822							106	106	106	106					maligniteit cervix
00000007	alkalische fosfatase - kinetisch - spoed	2005/04/21 09:00:00.000	Variant 46	46		46	47	48	49				158021							377027	377028	391912	808181						822							106	106	106	106					maligniteit cervix
00000007	calcium - spoed	2005/04/21 09:00:00.000	Variant 46	46		46	47	48	49				158021							377027	377028	391912	808181						822							106	106	106	106					maligniteit cervix
00000007	natrium - vlamfotometrisch - spoed	2005/04/21 09:00:00.000	Variant 46	46		46	47	48	49				158021							377027	377028	391912	808181						822							106	106	106	106					maligniteit cervix
00000007	kalium vlamfotometrisch - spoed	2005/04/21 09:00:00.000	Variant 46	46		46	47	48	49				158021							377027	377028	391912	808181						822							106	106	106	106					maligniteit cervix
00000007	foliumzuur mbv radioisotopen	2005/04/21 09:00:00.000	Variant 46	46		46	47	48	49				158021							377027	377028	391912	808181						822							106	106	106	106					maligniteit cervix
00000007	totaal eiwit colorimetrisch - spoed	2005/04/21 09:00:00.000	Variant 46	46		46	47	48	49				158021							377027	377028	391912	808181						822							106	106	106	106					maligniteit cervix
00000007	sgpt alat kinetisch - spoed	2005/04/21 09:00:00.000	Variant 46	46		46	47	48	49				158021							377027	377028	391912	808181						822							106	106	106	106					maligniteit cervix
00000007	melkzuur dehydrogenase - spoed	2005/04/21 09:00:00.000	Variant 46	46		46	47	48	49				158021							377027	377028	391912	808181						822							106	106	106	106					maligniteit cervix
00000007	sgot asat kinetisch - spoed	2005/04/21 09:00:00.000	Variant 46	46		46	47	48	49				158021							377027	377028	391912	808181						822							106	106	106	106					maligniteit cervix
00000007	kreatinine fosfokinase - spoed	2005/04/21 09:00:00.000	Variant 46	46		46	47	48	49				158021							377027	377028	391912	808181						822							106	106	106	106					maligniteit cervix
00000007	haemoglobine foto-electrisch - spoed	2005/04/21 09:00:00.000	Variant 46	46		46	47	48	49				158021							377027	377028	391912	808181						822							106	106	106	106					maligniteit cervix
00000007	hematocriet - spoed	2005/04/21 09:00:00.000	Variant 46	46		46	47	48	49				158021							377027	377028	391912	808181						822							106	106	106	106					maligniteit cervix
00000007	trombocyten tellen - spoed	2005/04/21 09:00:00.000	Variant 46	46		46	47	48	49				158021							377027	377028	391912	808181						822							106	106	106	106					maligniteit cervix
00000007	gamma glutamyltranspeptidase - spoed	2005/04/21 09:00:00.000	Variant 46	46		46	47	48	49				158021							377027	377028	391912	808181						822							106	106	106	106					maligniteit cervix
00000007	ferritine kwn mbv chemieluminescentie	2005/04/21 09:00:00.000	Variant 46	46		46	47	48	49				158021							377027	377028	391912	808181						822							106	106	106	106					maligniteit cervix
00000007	leucocyten tellen -electronisch- spoed	2005/04/21 09:00:00.000	Variant 46	46		46	47	48	49				158021							377027	377028	391912	808181						822							106	106	106	106					maligniteit cervix
00000007	erythrocyten tellen -electronisch- spoed	2005/04/21 09:00:00.000	Variant 46	46		46	47	48	49				158021							377027	377028	391912	808181						822							106	106	106	106					maligniteit cervix
00000007	osmolaliteit - spoed	2005/04/21 09:00:00.000	Variant 46	46		46	47	48	49				158021							377027	377028	391912	808181						822							106	106	106	106					maligniteit cervix
00000007	albumine - spoed	2005/04/21 09:00:00.000	Variant 46	46		46	47	48	49				158021							377027	377028	391912	808181						822							106	106	106	106					maligniteit cervix
00000007	bezinkingssnelheid foto-elektrisch	2005/04/21 09:00:00.000	Variant 46	46		46	47	48	49				158021							377027	377028	391912	808181						822							106	106	106	106					maligniteit cervix
00000007	magnesium -aas - spoed	2005/04/21 09:00:00.000	Variant 46	46		46	47	48	49				158021							377027	377028	391912	808181						822							106	106	106	106					maligniteit cervix
00000007	differentiatie leukocyten - handmatig	2005/04/21 09:00:00.000	Variant 46	46		46	47	48	49				158021							377027	377028	391912	808181						822							106	106	106	106					maligniteit cervix
00000007	ordertarief	2005/04/21 09:00:00.000	Variant 46	46		46	47	48	49				158021							377027	377028	391912	808181						822							106	106	106	106					maligniteit cervix
00000007	thorax	2005/04/21 09:00:00.000	Variant 46	46		46	47	48	49				158021							377027	377028	391912	808181						822							106	106	106	106					maligniteit cervix
00000007	190021 klinische opname a002	2005/04/21 09:00:00.000	Variant 46	46		46	47	48	49				158021							377027	377028	391912	808181						822							106	106	106	106					maligniteit cervix
00000007	190205 klasse 3b a205	2005/04/21 09:00:00.000	Variant 46	46		46	47	48	49				158021							377027	377028	391912	808181						822							106	106	106	106					maligniteit cervix
00000007	190101 bovenreg.toesl. a101	2005/04/21 09:00:00.000	Variant 46	46		46	47	48	49				158021							377027	377028	391912	808181						822							106	106	106	106					maligniteit cervix
00000007	ligdagen - alle spec.beh.kinderg.-reval.	2005/04/22 09:00:00.000	Variant 46	46		46	47	48	49				158021							377027	377028	391912	808181						822							106	106	106	106					maligniteit cervix
00000007	aanname laboratoriumonderzoek	2005/04/22 09:00:00.000	Variant 46	46		46	47	48	49				158021							377027	377028	391912	808181						822							106	106	106	106					maligniteit cervix
00000007	sediment	2005/04/22 09:00:00.000	Variant 46	46		46	47	48	49				158021							377027	377028	391912	808181						822							106	106	106	106					maligniteit cervix
00000007	urine onderzoek - kwalitatief	2005/04/22 09:00:00.000	Variant 46	46		46	47	48	49				158021							377027	377028	391912	808181						822							106	106	106	106					maligniteit cervix
00000007	ordertarief	2005/04/22 09:00:00.000	Variant 46	46		46	47	48	49				158021							377027	377028	391912	808181						822							106	106	106	106					maligniteit cervix
00000007	mri wervelkolom - cervicaal	2005/04/22 09:00:00.000	Variant 46	46		46	47	48	49				158021							377027	377028	391912	808181						822							106	106	106	106					maligniteit cervix
00000007	mri wervelkolom - thoracaal	2005/04/22 09:00:00.000	Variant 46	46		46	47	48	49				158021							377027	377028	391912	808181						822							106	106	106	106					maligniteit cervix
00000007	mri wervelkolom - lumbaal	2005/04/22 09:00:00.000	Variant 46	46		46	47	48	49				158021							377027	377028	391912	808181						822							106	106	106	106					maligniteit cervix
00000007	190205 klasse 3b a205	2005/04/22 09:00:00.000	Variant 46	46		46	47	48	49				158021							377027	377028	391912	808181						822							106	106	106	106					maligniteit cervix
00000007	190101 bovenreg.toesl. a101	2005/04/22 09:00:00.000	Variant 46	46		46	47	48	49				158021							377027	377028	391912	808181						822							106	106	106	106					maligniteit cervix
00000007	aanname laboratoriumonderzoek	2005/04/25 09:00:00.000	Variant 46	46		46	47	48	49				158021							377027	377028	391912	808181						822							106	106	106	106					maligniteit cervix
00000007	aanname laboratoriumonderzoek	2005/04/25 09:00:00.000	Variant 46	46		46	47	48	49				158021							377027	377028	391912	808181						822							106	106	106	106					maligniteit cervix
00000007	creatinine - spoed	2005/04/25 09:00:00.000	Variant 46	46		46	47	48	49				158021							377027	377028	391912	808181						822							106	106	106	106					maligniteit cervix
00000007	natrium - vlamfotometrisch - spoed	2005/04/25 09:00:00.000	Variant 46	46		46	47	48	49				158021							377027	377028	391912	808181						822							106	106	106	106					maligniteit cervix
00000007	kalium vlamfotometrisch - spoed	2005/04/25 09:00:00.000	Variant 46	46		46	47	48	49				158021							377027	377028	391912	808181						822							106	106	106	106					maligniteit cervix
00000007	differentiele telling automatisch	2005/04/25 09:00:00.000	Variant 46	46		46	47	48	49				158021							377027	377028	391912	808181						822							106	106	106	106					maligniteit cervix
00000007	haemoglobine foto-electrisch - spoed	2005/04/25 09:00:00.000	Variant 46	46		46	47	48	49				158021							377027	377028	391912	808181						822							106	106	106	106					maligniteit cervix
00000007	trombocyten tellen - spoed	2005/04/25 09:00:00.000	Variant 46	46		46	47	48	49				158021							377027	377028	391912	808181						822							106	106	106	106					maligniteit cervix
00000007	leucocyten tellen -electronisch- spoed	2005/04/25 09:00:00.000	Variant 46	46		46	47	48	49				158021							377027	377028	391912	808181						822							106	106	106	106					maligniteit cervix
00000007	ordertarief	2005/04/25 09:00:00.000	Variant 46	46		46	47	48	49				158021							377027	377028	391912	808181						822							106	106	106	106					maligniteit cervix
00000007	vervolgconsult poliklinisch	2005/04/25 09:00:00.000	Variant 46	46		46	47	48	49				158021							377027	377028	391912	808181						822							106	106	106	106					maligniteit cervix
00000007	ligdagen - alle spec.beh.kinderg.-reval.	2005/04/26 09:00:00.000	Variant 46	46		46	47	48	49				158021							377027	377028	391912	808181						822							106	106	106	106					maligniteit cervix
00000007	aanname laboratoriumonderzoek	2005/04/26 09:00:00.000	Variant 46	46		46	47	48	49				158021							377027	377028	391912	808181						822							106	106	106	106					maligniteit cervix
00000007	aanname laboratoriumonderzoek	2005/04/26 09:00:00.000	Variant 46	46		46	47	48	49				158021							377027	377028	391912	808181						822							106	106	106	106					maligniteit cervix
00000007	bacteriologisch onderzoek met kweek -nie	2005/04/26 09:00:00.000	Variant 46	46		46	47	48	49				158021							377027	377028	391912	808181						822							106	106	106	106					maligniteit cervix
00000007	resistentiebepalingen - 5 bepalingen	2005/04/26 09:00:00.000	Variant 46	46		46	47	48	49				158021							377027	377028	391912	808181						822							106	106	106	106					maligniteit cervix
00000007	bloedgroep abo en rhesusfactor	2005/04/26 09:00:00.000	Variant 46	46		46	47	48	49				158021							377027	377028	391912	808181						822							106	106	106	106					maligniteit cervix
00000007	rhesusfactor d - centrifugeermethode - e	2005/04/26 09:00:00.000	Variant 46	46		46	47	48	49				158021							377027	377028	391912	808181						822							106	106	106	106					maligniteit cervix
00000007	hepatitis-b surface antigeen confirmatie	2005/04/26 09:00:00.000	Variant 46	46		46	47	48	49				158021							377027	377028	391912	808181						822							106	106	106	106					maligniteit cervix
00000007	screening antistoffen erytrocyten	2005/04/26 09:00:00.000	Variant 46	46		46	47	48	49				158021							377027	377028	391912	808181						822							106	106	106	106					maligniteit cervix
00000007	ordertarief	2005/04/26 09:00:00.000	Variant 46	46		46	47	48	49				158021							377027	377028	391912	808181						822							106	106	106	106					maligniteit cervix
00000007	190021 klinische opname a002	2005/04/26 09:00:00.000	Variant 46	46		46	47	48	49				158021							377027	377028	391912	808181						822							106	106	106	106					maligniteit cervix
00000007	190205 klasse 3b a205	2005/04/26 09:00:00.000	Variant 46	46		46	47	48	49				158021							377027	377028	391912	808181						822							106	106	106	106					maligniteit cervix
00000007	190101 bovenreg.toesl. a101	2005/04/26 09:00:00.000	Variant 46	46		46	47	48	49				158021							377027	377028	391912	808181						822							106	106	106	106					maligniteit cervix
00000007	ligdagen - alle spec.beh.kinderg.-reval.	2005/04/27 09:00:00.000	Variant 46	46		46	47	48	49				158021							377027	377028	391912	808181						822							106	106	106	106					maligniteit cervix
00000007	kruisproef volledig -drie methoden-	2005/04/27 09:00:00.000	Variant 46	46		46	47	48	49				158021							377027	377028	391912	808181						822							106	106	106	106					maligniteit cervix
00000007	kruisproef volledig -drie methoden-	2005/04/27 09:00:00.000	Variant 46	46		46	47	48	49				158021							377027	377028	391912	808181						822							106	106	106	106					maligniteit cervix
00000007	kruisproef volledig -drie methoden-	2005/04/27 09:00:00.000	Variant 46	46		46	47	48	49				158021							377027	377028	391912	808181						822							106	106	106	106					maligniteit cervix
00000007	190205 klasse 3b a205	2005/04/27 09:00:00.000	Variant 46	46		46	47	48	49				158021							377027	377028	391912	808181						822							106	106	106	106					maligniteit cervix
00000007	190101 bovenreg.toesl. a101	2005/04/27 09:00:00.000	Variant 46	46		46	47	48	49				158021							377027	377028	391912	808181						822							106	106	106	106					maligniteit cervix
00000007	gefiltreerd erytrocytenconcentraat	2005/04/27 09:00:00.000	Variant 46	46		46	47	48	49				158021							377027	377028	391912	808181						822							106	106	106	106					maligniteit cervix
00000007	gefiltreerd erytrocytenconcentraat	2005/04/27 09:00:00.000	Variant 46	46		46	47	48	49				158021							377027	377028	391912	808181						822							106	106	106	106					maligniteit cervix
00000007	gefiltreerd erytrocytenconcentraat	2005/04/27 09:00:00.000	Variant 46	46		46	47	48	49				158021							377027	377028	391912	808181						822							106	106	106	106					maligniteit cervix
00000007	ligdagen - alle spec.beh.kinderg.-reval.	2005/04/28 09:00:00.000	Variant 46	46		46	47	48	49				158021							377027	377028	391912	808181						822							106	106	106	106					maligniteit cervix
00000007	190205 klasse 3b a205	2005/04/28 09:00:00.000	Variant 46	46		46	47	48	49				158021							377027	377028	391912	808181						822							106	106	106	106					maligniteit cervix
00000007	190101 bovenreg.toesl. a101	2005/04/28 09:00:00.000	Variant 46	46		46	47	48	49				158021							377027	377028	391912	808181						822							106	106	106	106					maligniteit cervix
00000007	aanname laboratoriumonderzoek	2005/05/18 09:00:00.000	Variant 46	46		46	47	48	49				158021							377027	377028	391912	808181						822							106	106	106	106					maligniteit cervix
00000007	aanname laboratoriumonderzoek	2005/05/18 09:00:00.000	Variant 46	46		46	47	48	49				158021							377027	377028	391912	808181						822							106	106	106	106					maligniteit cervix
00000007	creatinine - spoed	2005/05/18 09:00:00.000	Variant 46	46		46	47	48	49				158021							377027	377028	391912	808181						822							106	106	106	106					maligniteit cervix
00000007	natrium - vlamfotometrisch - spoed	2005/05/18 09:00:00.000	Variant 46	46		46	47	48	49				158021							377027	377028	391912	808181						822							106	106	106	106					maligniteit cervix
00000007	kalium vlamfotometrisch - spoed	2005/05/18 09:00:00.000	Variant 46	46		46	47	48	49				158021							377027	377028	391912	808181						822							106	106	106	106					maligniteit cervix
00000007	haemoglobine foto-electrisch - spoed	2005/05/18 09:00:00.000	Variant 46	46		46	47	48	49				158021							377027	377028	391912	808181						822							106	106	106	106					maligniteit cervix
00000007	trombocyten tellen - spoed	2005/05/18 09:00:00.000	Variant 46	46		46	47	48	49				158021							377027	377028	391912	808181						822							106	106	106	106					maligniteit cervix
00000007	leucocyten tellen -electronisch- spoed	2005/05/18 09:00:00.000	Variant 46	46		46	47	48	49				158021							377027	377028	391912	808181						822							106	106	106	106					maligniteit cervix
00000007	differentiatie leukocyten - handmatig	2005/05/18 09:00:00.000	Variant 46	46		46	47	48	49				158021							377027	377028	391912	808181						822							106	106	106	106					maligniteit cervix
00000007	ordertarief	2005/05/18 09:00:00.000	Variant 46	46		46	47	48	49				158021							377027	377028	391912	808181						822							106	106	106	106					maligniteit cervix
00000007	vervolgconsult poliklinisch	2005/05/18 09:00:00.000	Variant 46	46		46	47	48	49				158021							377027	377028	391912	808181						822							106	106	106	106					maligniteit cervix
00000007	mri bekken	2005/06/02 09:00:00.000	Variant 46	46		46	47	48	49				158021							377027	377028	391912	808181						822							106	106	106	106					maligniteit cervix
00000007	aanname laboratoriumonderzoek	2005/06/14 09:00:00.000	Variant 46	46		46	47	48	49				158021							377027	377028	391912	808181						822							106	106	106	106					maligniteit cervix
00000007	cortisol immunofluorimetrisch	2005/06/14 09:00:00.000	Variant 46	46		46	47	48	49				158021							377027	377028	391912	808181						822							106	106	106	106					maligniteit cervix
00000007	tsh enzym-immunologisch	2005/06/14 09:00:00.000	Variant 46	46		46	47	48	49				158021							377027	377028	391912	808181						822							106	106	106	106					maligniteit cervix
00000007	ordertarief	2005/06/14 09:00:00.000	Variant 46	46		46	47	48	49				158021							377027	377028	391912	808181						822							106	106	106	106					maligniteit cervix
00000007	vervolgconsult poliklinisch	2005/06/14 09:00:00.000	Variant 46	46		46	47	48	49				158021							377027	377028	391912	808181						822							106	106	106	106					maligniteit cervix
00000007	telefonisch consult	2005/06/21 09:00:00.000	Variant 46	46		46	47	48	49				158021							377027	377028	391912	808181						822							106	106	106	106					maligniteit cervix
00000007	aanname laboratoriumonderzoek	2005/09/12 09:00:00.000	Variant 46	46		46	47	48	49				158021							377027	377028	391912	808181						822							106	106	106	106					maligniteit cervix
00000007	aanname laboratoriumonderzoek	2005/09/12 09:00:00.000	Variant 46	46		46	47	48	49				158021							377027	377028	391912	808181						822							106	106	106	106					maligniteit cervix
00000007	aanname laboratoriumonderzoek	2005/09/12 09:00:00.000	Variant 46	46		46	47	48	49				158021							377027	377028	391912	808181						822							106	106	106	106					maligniteit cervix
00000007	glucose	2005/09/12 09:00:00.000	Variant 46	46		46	47	48	49				158021							377027	377028	391912	808181						822							106	106	106	106					maligniteit cervix
00000007	hemoglobine foto-elektrisch	2005/09/12 09:00:00.000	Variant 46	46		46	47	48	49				158021							377027	377028	391912	808181						822							106	106	106	106					maligniteit cervix
00000007	creatinine	2005/09/12 09:00:00.000	Variant 46	46		46	47	48	49				158021							377027	377028	391912	808181						822							106	106	106	106					maligniteit cervix
00000007	alkalische fosfatase -kinetisch-	2005/09/12 09:00:00.000	Variant 46	46		46	47	48	49				158021							377027	377028	391912	808181						822							106	106	106	106					maligniteit cervix
00000007	natrium vlamfotometrisch	2005/09/12 09:00:00.000	Variant 46	46		46	47	48	49				158021							377027	377028	391912	808181						822							106	106	106	106					maligniteit cervix
00000007	kalium potentiometrisch	2005/09/12 09:00:00.000	Variant 46	46		46	47	48	49				158021							377027	377028	391912	808181						822							106	106	106	106					maligniteit cervix
00000007	melkzuurdehydrogenase -ldh- kinetisch	2005/09/12 09:00:00.000	Variant 46	46		46	47	48	49				158021							377027	377028	391912	808181						822							106	106	106	106					maligniteit cervix
00000007	differentiele telling automatisch	2005/09/12 09:00:00.000	Variant 46	46		46	47	48	49				158021							377027	377028	391912	808181						822							106	106	106	106					maligniteit cervix
00000007	leukocyten tellen elektronisch	2005/09/12 09:00:00.000	Variant 46	46		46	47	48	49				158021							377027	377028	391912	808181						822							106	106	106	106					maligniteit cervix
00000007	trombocyten tellen - elektronisch	2005/09/12 09:00:00.000	Variant 46	46		46	47	48	49				158021							377027	377028	391912	808181						822							106	106	106	106					maligniteit cervix
00000007	gammaglutamyltranspeptidase	2005/09/12 09:00:00.000	Variant 46	46		46	47	48	49				158021							377027	377028	391912	808181						822							106	106	106	106					maligniteit cervix
00000007	cortisol immunofluorimetrisch	2005/09/12 09:00:00.000	Variant 46	46		46	47	48	49				158021							377027	377028	391912	808181						822							106	106	106	106					maligniteit cervix
00000007	ordertarief	2005/09/12 09:00:00.000	Variant 46	46		46	47	48	49				158021							377027	377028	391912	808181						822							106	106	106	106					maligniteit cervix
00000007	vervolgconsult poliklinisch	2005/09/12 09:00:00.000	Variant 46	46		46	47	48	49				158021							377027	377028	391912	808181						822							106	106	106	106					maligniteit cervix
00000007	vervolgconsult poliklinisch	2005/09/14 09:00:00.000	Variant 46	46		46	47	48	49				158021							377027	377028	391912	808181						822							106	106	106	106					maligniteit cervix
00000007	telefonisch consult	2005/09/19 09:00:00.000	Variant 46	46		46	47	48	49				158021							377027	377028	391912	808181						822							106	106	106	106					maligniteit cervix
00000007	vervolgconsult poliklinisch	2005/10/11 09:00:00.000	Variant 46	46		46	47	48	49				158021							377027	377028	391912	808181						822							106	106	106	106					maligniteit cervix
00000007	aanname laboratoriumonderzoek	2005/10/29 09:00:00.000	Variant 46	46		46	47	48	49				158021							377027	377028	391912	808181						822							106	106	106	106					maligniteit cervix
00000007	aanname laboratoriumonderzoek	2005/10/29 09:00:00.000	Variant 46	46		46	47	48	49				158021							377027	377028	391912	808181						822							106	106	106	106					maligniteit cervix
00000007	creatinine	2005/10/29 09:00:00.000	Variant 46	46		46	47	48	49				158021							377027	377028	391912	808181						822							106	106	106	106					maligniteit cervix
00000007	cortisol	2005/10/29 09:00:00.000	Variant 46	46		46	47	48	49				158021							377027	377028	391912	808181						822							106	106	106	106					maligniteit cervix
00000007	ordertarief	2005/10/29 09:00:00.000	Variant 46	46		46	47	48	49				158021							377027	377028	391912	808181						822							106	106	106	106					maligniteit cervix
00000007	aanname laboratoriumonderzoek	2005/10/30 09:00:00.000	Variant 46	46		46	47	48	49				158021							377027	377028	391912	808181						822							106	106	106	106					maligniteit cervix
00000007	aanname laboratoriumonderzoek	2005/10/30 09:00:00.000	Variant 46	46		46	47	48	49				158021							377027	377028	391912	808181						822							106	106	106	106					maligniteit cervix
00000007	creatinine	2005/10/30 09:00:00.000	Variant 46	46		46	47	48	49				158021							377027	377028	391912	808181						822							106	106	106	106					maligniteit cervix
00000007	cortisol	2005/10/30 09:00:00.000	Variant 46	46		46	47	48	49				158021							377027	377028	391912	808181						822							106	106	106	106					maligniteit cervix
00000007	ordertarief	2005/10/30 09:00:00.000	Variant 46	46		46	47	48	49				158021							377027	377028	391912	808181						822							106	106	106	106					maligniteit cervix
00000007	vaten - venapunctie	2005/10/31 09:00:00.000	Variant 46	46		46	47	48	49				158021							377027	377028	391912	808181						822							106	106	106	106					maligniteit cervix
00000007	aanname laboratoriumonderzoek	2005/10/31 09:00:00.000	Variant 46	46		46	47	48	49				158021							377027	377028	391912	808181						822							106	106	106	106					maligniteit cervix
00000007	aanname laboratoriumonderzoek	2005/10/31 09:00:00.000	Variant 46	46		46	47	48	49				158021							377027	377028	391912	808181						822							106	106	106	106					maligniteit cervix
00000007	creatinine	2005/10/31 09:00:00.000	Variant 46	46		46	47	48	49				158021							377027	377028	391912	808181						822							106	106	106	106					maligniteit cervix
00000007	cortisol immunofluorimetrisch	2005/10/31 09:00:00.000	Variant 46	46		46	47	48	49				158021							377027	377028	391912	808181						822							106	106	106	106					maligniteit cervix
00000007	acth mbv radioisotopen	2005/10/31 09:00:00.000	Variant 46	46		46	47	48	49				158021							377027	377028	391912	808181						822							106	106	106	106					maligniteit cervix
00000007	ordertarief	2005/10/31 09:00:00.000	Variant 46	46		46	47	48	49				158021							377027	377028	391912	808181						822							106	106	106	106					maligniteit cervix
00000007	vaten - venapunctie	2005/11/01 09:00:00.000	Variant 46	46		46	47	48	49				158021							377027	377028	391912	808181						822							106	106	106	106					maligniteit cervix
00000007	aanname laboratoriumonderzoek	2005/11/01 09:00:00.000	Variant 46	46		46	47	48	49				158021							377027	377028	391912	808181						822							106	106	106	106					maligniteit cervix
00000007	cortisol immunofluorimetrisch	2005/11/01 09:00:00.000	Variant 46	46		46	47	48	49				158021							377027	377028	391912	808181						822							106	106	106	106					maligniteit cervix
00000007	acth mbv radioisotopen	2005/11/01 09:00:00.000	Variant 46	46		46	47	48	49				158021							377027	377028	391912	808181						822							106	106	106	106					maligniteit cervix
00000007	ordertarief	2005/11/01 09:00:00.000	Variant 46	46		46	47	48	49				158021							377027	377028	391912	808181						822							106	106	106	106					maligniteit cervix
00000007	vervolgconsult poliklinisch	2006/01/09 09:00:00.000	Variant 46	46		46	47	48	49				158021							377027	377028	391912	808181						822							106	106	106	106					maligniteit cervix
00000007	aanname laboratoriumonderzoek	2006/01/27 09:00:00.000	Variant 46	46		46	47	48	49				158021							377027	377028	391912	808181						822							106	106	106	106					maligniteit cervix
00000007	aanname laboratoriumonderzoek	2006/01/27 09:00:00.000	Variant 46	46		46	47	48	49				158021							377027	377028	391912	808181						822							106	106	106	106					maligniteit cervix
00000007	bilirubine - totaal	2006/01/27 09:00:00.000	Variant 46	46		46	47	48	49				158021							377027	377028	391912	808181						822							106	106	106	106					maligniteit cervix
00000007	hemoglobine foto-elektrisch	2006/01/27 09:00:00.000	Variant 46	46		46	47	48	49				158021							377027	377028	391912	808181						822							106	106	106	106					maligniteit cervix
00000007	alkalische fosfatase -kinetisch-	2006/01/27 09:00:00.000	Variant 46	46		46	47	48	49				158021							377027	377028	391912	808181						822							106	106	106	106					maligniteit cervix
00000007	sgot - asat kinetisch	2006/01/27 09:00:00.000	Variant 46	46		46	47	48	49				158021							377027	377028	391912	808181						822							106	106	106	106					maligniteit cervix
00000007	sgpt - alat kinetisch	2006/01/27 09:00:00.000	Variant 46	46		46	47	48	49				158021							377027	377028	391912	808181						822							106	106	106	106					maligniteit cervix
00000007	melkzuurdehydrogenase -ldh- kinetisch	2006/01/27 09:00:00.000	Variant 46	46		46	47	48	49				158021							377027	377028	391912	808181						822							106	106	106	106					maligniteit cervix
00000007	differentiele telling automatisch	2006/01/27 09:00:00.000	Variant 46	46		46	47	48	49				158021							377027	377028	391912	808181						822							106	106	106	106					maligniteit cervix
00000007	leukocyten tellen elektronisch	2006/01/27 09:00:00.000	Variant 46	46		46	47	48	49				158021							377027	377028	391912	808181						822							106	106	106	106					maligniteit cervix
00000007	trombocyten tellen - elektronisch	2006/01/27 09:00:00.000	Variant 46	46		46	47	48	49				158021							377027	377028	391912	808181						822							106	106	106	106					maligniteit cervix
00000007	gammaglutamyltranspeptidase	2006/01/27 09:00:00.000	Variant 46	46		46	47	48	49				158021							377027	377028	391912	808181						822							106	106	106	106					maligniteit cervix
00000007	calcium	2006/01/27 09:00:00.000	Variant 46	46		46	47	48	49				158021							377027	377028	391912	808181						822							106	106	106	106					maligniteit cervix
00000007	albumine	2006/01/27 09:00:00.000	Variant 46	46		46	47	48	49				158021							377027	377028	391912	808181						822							106	106	106	106					maligniteit cervix
00000007	ordertarief	2006/01/27 09:00:00.000	Variant 46	46		46	47	48	49				158021							377027	377028	391912	808181						822							106	106	106	106					maligniteit cervix
00000007	vervolgconsult poliklinisch	2006/02/15 09:00:00.000	Variant 46	46		46	47	48	49				158021							377027	377028	391912	808181						822							106	106	106	106					maligniteit cervix
00000007	administratief tarief - eerste pol	2006/02/15 09:00:00.000	Variant 46	46		46	47	48	49				158021							377027	377028	391912	808181						822							106	106	106	106					maligniteit cervix
00000007	ct abdomen	2006/02/23 09:00:00.000	Variant 46	46		46	47	48	49				158021							377027	377028	391912	808181						822							106	106	106	106					maligniteit cervix
00000007	vervolgconsult poliklinisch	2006/06/21 09:00:00.000	Variant 46	46		46	47	48	49				158021							377027	377028	391912	808181						822							106	106	106	106					maligniteit cervix
00000007	vervolgconsult poliklinisch	2006/10/02 09:00:00.000	Variant 46	46		46	47	48	49				158021							377027	377028	391912	808181						822							106	106	106	106					maligniteit cervix
00000007	administratief tarief - eerste pol	2006/10/02 09:00:00.000	Variant 46	46		46	47	48	49				158021							377027	377028	391912	808181						822							106	106	106	106					maligniteit cervix
00000007	vervolgconsult poliklinisch	2007/03/21 09:00:00.000	Variant 46	46		46	47	48	49				158021							377027	377028	391912	808181						822							106	106	106	106					maligniteit cervix
00000007	administratief tarief - eerste pol	2007/03/21 09:00:00.000	Variant 46	46		46	47	48	49				158021							377027	377028	391912	808181						822							106	106	106	106					maligniteit cervix
00000008	verlosk.-gynaec. korte kaart kosten-out	2005/01/07 09:00:00.000	Variant 47	47		58	59	60	61				154119							407671	753834	892838							M11							M11	M11	M11						maligniteit vulva
00000008	coupe ter inzage	2005/01/07 09:00:00.000	Variant 47	47		58	59	60	61				154119							407671	753834	892838							M11							M11	M11	M11						maligniteit vulva
00000008	thorax	2005/01/07 09:00:00.000	Variant 47	47		58	59	60	61				154119							407671	753834	892838							M11							M11	M11	M11						maligniteit vulva
00000008	1e consult poliklinisch	2005/01/07 09:00:00.000	Variant 47	47		58	59	60	61				154119							407671	753834	892838							M11							M11	M11	M11						maligniteit vulva
00000008	administratief tarief - eerste pol	2005/01/07 09:00:00.000	Variant 47	47		58	59	60	61				154119							407671	753834	892838							M11							M11	M11	M11						maligniteit vulva
00000008	ligdagen - alle spec.beh.kinderg.-reval.	2005/01/12 09:00:00.000	Variant 47	47		58	59	60	61				154119							407671	753834	892838							M11							M11	M11	M11						maligniteit vulva
00000008	e.c.g. - elektrocardiografie	2005/01/12 09:00:00.000	Variant 47	47		58	59	60	61				154119							407671	753834	892838							M11							M11	M11	M11						maligniteit vulva
00000008	aanname laboratoriumonderzoek	2005/01/12 09:00:00.000	Variant 47	47		58	59	60	61				154119							407671	753834	892838							M11							M11	M11	M11						maligniteit vulva
00000008	aanname laboratoriumonderzoek	2005/01/12 09:00:00.000	Variant 47	47		58	59	60	61				154119							407671	753834	892838							M11							M11	M11	M11						maligniteit vulva
00000008	aanname laboratoriumonderzoek	2005/01/12 09:00:00.000	Variant 47	47		58	59	60	61				154119							407671	753834	892838							M11							M11	M11	M11						maligniteit vulva
00000008	aanname laboratoriumonderzoek	2005/01/12 09:00:00.000	Variant 47	47		58	59	60	61				154119							407671	753834	892838							M11							M11	M11	M11						maligniteit vulva
00000008	aanname laboratoriumonderzoek	2005/01/12 09:00:00.000	Variant 47	47		58	59	60	61				154119							407671	753834	892838							M11							M11	M11	M11						maligniteit vulva
00000008	aanname laboratoriumonderzoek	2005/01/12 09:00:00.000	Variant 47	47		58	59	60	61				154119							407671	753834	892838							M11							M11	M11	M11						maligniteit vulva
00000008	sediment - spoed	2005/01/12 09:00:00.000	Variant 47	47		58	59	60	61				154119							407671	753834	892838							M11							M11	M11	M11						maligniteit vulva
00000008	bilirubine -geconjugeerd	2005/01/12 09:00:00.000	Variant 47	47		58	59	60	61				154119							407671	753834	892838							M11							M11	M11	M11						maligniteit vulva
00000008	bilirubine - totaal	2005/01/12 09:00:00.000	Variant 47	47		58	59	60	61				154119							407671	753834	892838							M11							M11	M11	M11						maligniteit vulva
00000008	glucose	2005/01/12 09:00:00.000	Variant 47	47		58	59	60	61				154119							407671	753834	892838							M11							M11	M11	M11						maligniteit vulva
00000008	ureum	2005/01/12 09:00:00.000	Variant 47	47		58	59	60	61				154119							407671	753834	892838							M11							M11	M11	M11						maligniteit vulva
00000008	hemoglobine foto-elektrisch	2005/01/12 09:00:00.000	Variant 47	47		58	59	60	61				154119							407671	753834	892838							M11							M11	M11	M11						maligniteit vulva
00000008	creatinine	2005/01/12 09:00:00.000	Variant 47	47		58	59	60	61				154119							407671	753834	892838							M11							M11	M11	M11						maligniteit vulva
00000008	alkalische fosfatase -kinetisch-	2005/01/12 09:00:00.000	Variant 47	47		58	59	60	61				154119							407671	753834	892838							M11							M11	M11	M11						maligniteit vulva
00000008	natrium vlamfotometrisch	2005/01/12 09:00:00.000	Variant 47	47		58	59	60	61				154119							407671	753834	892838							M11							M11	M11	M11						maligniteit vulva
00000008	kalium potentiometrisch	2005/01/12 09:00:00.000	Variant 47	47		58	59	60	61				154119							407671	753834	892838							M11							M11	M11	M11						maligniteit vulva
00000008	lithium	2005/01/12 09:00:00.000	Variant 47	47		58	59	60	61				154119							407671	753834	892838							M11							M11	M11	M11						maligniteit vulva
00000008	sgot - asat kinetisch	2005/01/12 09:00:00.000	Variant 47	47		58	59	60	61				154119							407671	753834	892838							M11							M11	M11	M11						maligniteit vulva
00000008	sgpt - alat kinetisch	2005/01/12 09:00:00.000	Variant 47	47		58	59	60	61				154119							407671	753834	892838							M11							M11	M11	M11						maligniteit vulva
00000008	melkzuurdehydrogenase -ldh- kinetisch	2005/01/12 09:00:00.000	Variant 47	47		58	59	60	61				154119							407671	753834	892838							M11							M11	M11	M11						maligniteit vulva
00000008	bacteriologisch onderzoek met kweek -nie	2005/01/12 09:00:00.000	Variant 47	47		58	59	60	61				154119							407671	753834	892838							M11							M11	M11	M11						maligniteit vulva
00000008	bloedgroep abo en rhesusfactor	2005/01/12 09:00:00.000	Variant 47	47		58	59	60	61				154119							407671	753834	892838							M11							M11	M11	M11						maligniteit vulva
00000008	rhesusfactor d - centrifugeermethode - e	2005/01/12 09:00:00.000	Variant 47	47		58	59	60	61				154119							407671	753834	892838							M11							M11	M11	M11						maligniteit vulva
00000008	leukocyten tellen elektronisch	2005/01/12 09:00:00.000	Variant 47	47		58	59	60	61				154119							407671	753834	892838							M11							M11	M11	M11						maligniteit vulva
00000008	trombocyten tellen - elektronisch	2005/01/12 09:00:00.000	Variant 47	47		58	59	60	61				154119							407671	753834	892838							M11							M11	M11	M11						maligniteit vulva
00000008	gammaglutamyltranspeptidase	2005/01/12 09:00:00.000	Variant 47	47		58	59	60	61				154119							407671	753834	892838							M11							M11	M11	M11						maligniteit vulva
00000008	tsh enzym-immunologisch	2005/01/12 09:00:00.000	Variant 47	47		58	59	60	61				154119							407671	753834	892838							M11							M11	M11	M11						maligniteit vulva
00000008	vrij t4 mbv ria -ft 4	2005/01/12 09:00:00.000	Variant 47	47		58	59	60	61				154119							407671	753834	892838							M11							M11	M11	M11						maligniteit vulva
00000008	calcium	2005/01/12 09:00:00.000	Variant 47	47		58	59	60	61				154119							407671	753834	892838							M11							M11	M11	M11						maligniteit vulva
00000008	urine onderzoek - kwalitatief	2005/01/12 09:00:00.000	Variant 47	47		58	59	60	61				154119							407671	753834	892838							M11							M11	M11	M11						maligniteit vulva
00000008	albumine	2005/01/12 09:00:00.000	Variant 47	47		58	59	60	61				154119							407671	753834	892838							M11							M11	M11	M11						maligniteit vulva
00000008	screening antistoffen erytrocyten	2005/01/12 09:00:00.000	Variant 47	47		58	59	60	61				154119							407671	753834	892838							M11							M11	M11	M11						maligniteit vulva
00000008	ordertarief	2005/01/12 09:00:00.000	Variant 47	47		58	59	60	61				154119							407671	753834	892838							M11							M11	M11	M11						maligniteit vulva
00000008	ordertarief	2005/01/12 09:00:00.000	Variant 47	47		58	59	60	61				154119							407671	753834	892838							M11							M11	M11	M11						maligniteit vulva
00000008	mri bekken	2005/01/12 09:00:00.000	Variant 47	47		58	59	60	61				154119							407671	753834	892838							M11							M11	M11	M11						maligniteit vulva
00000008	1e consult bezoek	2005/01/12 09:00:00.000	Variant 47	47		58	59	60	61				154119							407671	753834	892838							M11							M11	M11	M11						maligniteit vulva
00000008	190021 klinische opname a002	2005/01/12 09:00:00.000	Variant 47	47		58	59	60	61				154119							407671	753834	892838							M11							M11	M11	M11						maligniteit vulva
00000008	190205 klasse 3b a205	2005/01/12 09:00:00.000	Variant 47	47		58	59	60	61				154119							407671	753834	892838							M11							M11	M11	M11						maligniteit vulva
00000008	ligdagen - alle spec.beh.kinderg.-reval.	2005/01/13 09:00:00.000	Variant 47	47		58	59	60	61				154119							407671	753834	892838							M11							M11	M11	M11						maligniteit vulva
00000008	telefonisch consult	2005/01/13 09:00:00.000	Variant 47	47		58	59	60	61				154119							407671	753834	892838							M11							M11	M11	M11						maligniteit vulva
00000008	190205 klasse 3b a205	2005/01/13 09:00:00.000	Variant 47	47		58	59	60	61				154119							407671	753834	892838							M11							M11	M11	M11						maligniteit vulva
00000008	ligdagen - alle spec.beh.kinderg.-reval.	2005/01/14 09:00:00.000	Variant 47	47		58	59	60	61				154119							407671	753834	892838							M11							M11	M11	M11						maligniteit vulva
00000008	190205 klasse 3b a205	2005/01/14 09:00:00.000	Variant 47	47		58	59	60	61				154119							407671	753834	892838							M11							M11	M11	M11						maligniteit vulva
00000008	ligdagen - alle spec.beh.kinderg.-reval.	2005/01/15 09:00:00.000	Variant 47	47		58	59	60	61				154119							407671	753834	892838							M11							M11	M11	M11						maligniteit vulva
00000008	190205 klasse 3b a205	2005/01/15 09:00:00.000	Variant 47	47		58	59	60	61				154119							407671	753834	892838							M11							M11	M11	M11						maligniteit vulva
00000008	ligdagen - alle spec.beh.kinderg.-reval.	2005/01/16 09:00:00.000	Variant 47	47		58	59	60	61				154119							407671	753834	892838							M11							M11	M11	M11						maligniteit vulva
00000008	190205 klasse 3b a205	2005/01/16 09:00:00.000	Variant 47	47		58	59	60	61				154119							407671	753834	892838							M11							M11	M11	M11						maligniteit vulva
00000008	ligdagen - alle spec.beh.kinderg.-reval.	2005/01/17 09:00:00.000	Variant 47	47		58	59	60	61				154119							407671	753834	892838							M11							M11	M11	M11						maligniteit vulva
00000008	190205 klasse 3b a205	2005/01/17 09:00:00.000	Variant 47	47		58	59	60	61				154119							407671	753834	892838							M11							M11	M11	M11						maligniteit vulva
00000008	ligdagen - alle spec.beh.kinderg.-reval.	2005/01/18 09:00:00.000	Variant 47	47		58	59	60	61				154119							407671	753834	892838							M11							M11	M11	M11						maligniteit vulva
00000008	190205 klasse 3b a205	2005/01/18 09:00:00.000	Variant 47	47		58	59	60	61				154119							407671	753834	892838							M11							M11	M11	M11						maligniteit vulva
00000008	ligdagen - alle spec.beh.kinderg.-reval.	2005/01/19 09:00:00.000	Variant 47	47		58	59	60	61				154119							407671	753834	892838							M11							M11	M11	M11						maligniteit vulva
00000008	190205 klasse 3b a205	2005/01/19 09:00:00.000	Variant 47	47		58	59	60	61				154119							407671	753834	892838							M11							M11	M11	M11						maligniteit vulva
00000008	ligdagen - alle spec.beh.kinderg.-reval.	2005/01/20 09:00:00.000	Variant 47	47		58	59	60	61				154119							407671	753834	892838							M11							M11	M11	M11						maligniteit vulva
00000008	190205 klasse 3b a205	2005/01/20 09:00:00.000	Variant 47	47		58	59	60	61				154119							407671	753834	892838							M11							M11	M11	M11						maligniteit vulva
00000008	ligdagen - alle spec.beh.kinderg.-reval.	2005/01/21 09:00:00.000	Variant 47	47		58	59	60	61				154119							407671	753834	892838							M11							M11	M11	M11						maligniteit vulva
00000008	190205 klasse 3b a205	2005/01/21 09:00:00.000	Variant 47	47		58	59	60	61				154119							407671	753834	892838							M11							M11	M11	M11						maligniteit vulva
00000008	ligdagen - alle spec.beh.kinderg.-reval.	2005/01/22 09:00:00.000	Variant 47	47		58	59	60	61				154119							407671	753834	892838							M11							M11	M11	M11						maligniteit vulva
00000008	190205 klasse 3b a205	2005/01/22 09:00:00.000	Variant 47	47		58	59	60	61				154119							407671	753834	892838							M11							M11	M11	M11						maligniteit vulva
00000008	ligdagen - alle spec.beh.kinderg.-reval.	2005/01/23 09:00:00.000	Variant 47	47		58	59	60	61				154119							407671	753834	892838							M11							M11	M11	M11						maligniteit vulva
00000008	190205 klasse 3b a205	2005/01/23 09:00:00.000	Variant 47	47		58	59	60	61				154119							407671	753834	892838							M11							M11	M11	M11						maligniteit vulva
00000008	ligdagen - alle spec.beh.kinderg.-reval.	2005/01/24 09:00:00.000	Variant 47	47		58	59	60	61				154119							407671	753834	892838							M11							M11	M11	M11						maligniteit vulva
00000008	lymfeklier - scint sentinel node dynamis	2005/01/24 09:00:00.000	Variant 47	47		58	59	60	61				154119							407671	753834	892838							M11							M11	M11	M11						maligniteit vulva
00000008	lymfeklier - scint sentinel node vervolg	2005/01/24 09:00:00.000	Variant 47	47		58	59	60	61				154119							407671	753834	892838							M11							M11	M11	M11						maligniteit vulva
00000008	lymfeklier - scint sentinel node met pro	2005/01/24 09:00:00.000	Variant 47	47		58	59	60	61				154119							407671	753834	892838							M11							M11	M11	M11						maligniteit vulva
00000008	aanname laboratoriumonderzoek	2005/01/24 09:00:00.000	Variant 47	47		58	59	60	61				154119							407671	753834	892838							M11							M11	M11	M11						maligniteit vulva
00000008	bloedgroep abo en rhesusfactor	2005/01/24 09:00:00.000	Variant 47	47		58	59	60	61				154119							407671	753834	892838							M11							M11	M11	M11						maligniteit vulva
00000008	rhesusfactor d - centrifugeermethode - e	2005/01/24 09:00:00.000	Variant 47	47		58	59	60	61				154119							407671	753834	892838							M11							M11	M11	M11						maligniteit vulva
00000008	screening antistoffen erytrocyten	2005/01/24 09:00:00.000	Variant 47	47		58	59	60	61				154119							407671	753834	892838							M11							M11	M11	M11						maligniteit vulva
00000008	ordertarief	2005/01/24 09:00:00.000	Variant 47	47		58	59	60	61				154119							407671	753834	892838							M11							M11	M11	M11						maligniteit vulva
00000008	190205 klasse 3b a205	2005/01/24 09:00:00.000	Variant 47	47		58	59	60	61				154119							407671	753834	892838							M11							M11	M11	M11						maligniteit vulva
00000008	ligdagen - alle spec.beh.kinderg.-reval.	2005/01/25 09:00:00.000	Variant 47	47		58	59	60	61				154119							407671	753834	892838							M11							M11	M11	M11						maligniteit vulva
00000008	vulva - radicale vulvect. znd ingu	2005/01/25 09:00:00.000	Variant 47	47		58	59	60	61				154119							407671	753834	892838							M11							M11	M11	M11						maligniteit vulva
00000008	immunopathologisch onderzoek	2005/01/25 09:00:00.000	Variant 47	47		58	59	60	61				154119							407671	753834	892838							M11							M11	M11	M11						maligniteit vulva
00000008	vriescoupe	2005/01/25 09:00:00.000	Variant 47	47		58	59	60	61				154119							407671	753834	892838							M11							M11	M11	M11						maligniteit vulva
00000008	cytologisch onderzoek - ectocervix -	2005/01/25 09:00:00.000	Variant 47	47		58	59	60	61				154119							407671	753834	892838							M11							M11	M11	M11						maligniteit vulva
00000008	histologisch onderzoek - grote resectiep	2005/01/25 09:00:00.000	Variant 47	47		58	59	60	61				154119							407671	753834	892838							M11							M11	M11	M11						maligniteit vulva
00000008	aanname laboratoriumonderzoek	2005/01/25 09:00:00.000	Variant 47	47		58	59	60	61				154119							407671	753834	892838							M11							M11	M11	M11						maligniteit vulva
00000008	aanname laboratoriumonderzoek	2005/01/25 09:00:00.000	Variant 47	47		58	59	60	61				154119							407671	753834	892838							M11							M11	M11	M11						maligniteit vulva
00000008	aanname laboratoriumonderzoek	2005/01/25 09:00:00.000	Variant 47	47		58	59	60	61				154119							407671	753834	892838							M11							M11	M11	M11						maligniteit vulva
00000008	glucose - spoed	2005/01/25 09:00:00.000	Variant 47	47		58	59	60	61				154119							407671	753834	892838							M11							M11	M11	M11						maligniteit vulva
00000008	glucose - spoed	2005/01/25 09:00:00.000	Variant 47	47		58	59	60	61				154119							407671	753834	892838							M11							M11	M11	M11						maligniteit vulva
00000008	glucose - spoed	2005/01/25 09:00:00.000	Variant 47	47		58	59	60	61				154119							407671	753834	892838							M11							M11	M11	M11						maligniteit vulva
00000008	methemoglobine - sulfhemoglobine elk	2005/01/25 09:00:00.000	Variant 47	47		58	59	60	61				154119							407671	753834	892838							M11							M11	M11	M11						maligniteit vulva
00000008	bicarbonaat	2005/01/25 09:00:00.000	Variant 47	47		58	59	60	61				154119							407671	753834	892838							M11							M11	M11	M11						maligniteit vulva
00000008	calcium - spoed	2005/01/25 09:00:00.000	Variant 47	47		58	59	60	61				154119							407671	753834	892838							M11							M11	M11	M11						maligniteit vulva
00000008	calcium - spoed	2005/01/25 09:00:00.000	Variant 47	47		58	59	60	61				154119							407671	753834	892838							M11							M11	M11	M11						maligniteit vulva
00000008	calcium - spoed	2005/01/25 09:00:00.000	Variant 47	47		58	59	60	61				154119							407671	753834	892838							M11							M11	M11	M11						maligniteit vulva
00000008	co-hb kwn.	2005/01/25 09:00:00.000	Variant 47	47		58	59	60	61				154119							407671	753834	892838							M11							M11	M11	M11						maligniteit vulva
00000008	natrium - vlamfotometrisch - spoed	2005/01/25 09:00:00.000	Variant 47	47		58	59	60	61				154119							407671	753834	892838							M11							M11	M11	M11						maligniteit vulva
00000008	natrium - vlamfotometrisch - spoed	2005/01/25 09:00:00.000	Variant 47	47		58	59	60	61				154119							407671	753834	892838							M11							M11	M11	M11						maligniteit vulva
00000008	natrium - vlamfotometrisch - spoed	2005/01/25 09:00:00.000	Variant 47	47		58	59	60	61				154119							407671	753834	892838							M11							M11	M11	M11						maligniteit vulva
00000008	kalium vlamfotometrisch - spoed	2005/01/25 09:00:00.000	Variant 47	47		58	59	60	61				154119							407671	753834	892838							M11							M11	M11	M11						maligniteit vulva
00000008	kalium vlamfotometrisch - spoed	2005/01/25 09:00:00.000	Variant 47	47		58	59	60	61				154119							407671	753834	892838							M11							M11	M11	M11						maligniteit vulva
00000008	kalium vlamfotometrisch - spoed	2005/01/25 09:00:00.000	Variant 47	47		58	59	60	61				154119							407671	753834	892838							M11							M11	M11	M11						maligniteit vulva
00000008	haemoglobine foto-electrisch - spoed	2005/01/25 09:00:00.000	Variant 47	47		58	59	60	61				154119							407671	753834	892838							M11							M11	M11	M11						maligniteit vulva
00000008	haemoglobine foto-electrisch - spoed	2005/01/25 09:00:00.000	Variant 47	47		58	59	60	61				154119							407671	753834	892838							M11							M11	M11	M11						maligniteit vulva
00000008	haemoglobine foto-electrisch - spoed	2005/01/25 09:00:00.000	Variant 47	47		58	59	60	61				154119							407671	753834	892838							M11							M11	M11	M11						maligniteit vulva
00000008	actuele ph - pco2 - stand.bicarbonaat	2005/01/25 09:00:00.000	Variant 47	47		58	59	60	61				154119							407671	753834	892838							M11							M11	M11	M11						maligniteit vulva
00000008	melkzuur enzymatisch - spoed	2005/01/25 09:00:00.000	Variant 47	47		58	59	60	61				154119							407671	753834	892838							M11							M11	M11	M11						maligniteit vulva
00000008	melkzuur enzymatisch - spoed	2005/01/25 09:00:00.000	Variant 47	47		58	59	60	61				154119							407671	753834	892838							M11							M11	M11	M11						maligniteit vulva
00000008	melkzuur enzymatisch - spoed	2005/01/25 09:00:00.000	Variant 47	47		58	59	60	61				154119							407671	753834	892838							M11							M11	M11	M11						maligniteit vulva
00000008	o2-saturatie	2005/01/25 09:00:00.000	Variant 47	47		58	59	60	61				154119							407671	753834	892838							M11							M11	M11	M11						maligniteit vulva
00000008	o2-saturatie	2005/01/25 09:00:00.000	Variant 47	47		58	59	60	61				154119							407671	753834	892838							M11							M11	M11	M11						maligniteit vulva
00000008	o2-saturatie	2005/01/25 09:00:00.000	Variant 47	47		58	59	60	61				154119							407671	753834	892838							M11							M11	M11	M11						maligniteit vulva
00000008	ordertarief	2005/01/25 09:00:00.000	Variant 47	47		58	59	60	61				154119							407671	753834	892838							M11							M11	M11	M11						maligniteit vulva
00000008	ordertarief	2005/01/25 09:00:00.000	Variant 47	47		58	59	60	61				154119							407671	753834	892838							M11							M11	M11	M11						maligniteit vulva
00000008	ordertarief	2005/01/25 09:00:00.000	Variant 47	47		58	59	60	61				154119							407671	753834	892838							M11							M11	M11	M11						maligniteit vulva
00000008	190205 klasse 3b a205	2005/01/25 09:00:00.000	Variant 47	47		58	59	60	61				154119							407671	753834	892838							M11							M11	M11	M11						maligniteit vulva
00000008	ligdagen - alle spec.beh.kinderg.-reval.	2005/01/26 09:00:00.000	Variant 47	47		58	59	60	61				154119							407671	753834	892838							M11							M11	M11	M11						maligniteit vulva
00000008	190205 klasse 3b a205	2005/01/26 09:00:00.000	Variant 47	47		58	59	60	61				154119							407671	753834	892838							M11							M11	M11	M11						maligniteit vulva
00000008	ligdagen - alle spec.beh.kinderg.-reval.	2005/01/27 09:00:00.000	Variant 47	47		58	59	60	61				154119							407671	753834	892838							M11							M11	M11	M11						maligniteit vulva
00000008	190205 klasse 3b a205	2005/01/27 09:00:00.000	Variant 47	47		58	59	60	61				154119							407671	753834	892838							M11							M11	M11	M11						maligniteit vulva
00000008	ligdagen - alle spec.beh.kinderg.-reval.	2005/01/28 09:00:00.000	Variant 47	47		58	59	60	61				154119							407671	753834	892838							M11							M11	M11	M11						maligniteit vulva
00000008	190205 klasse 3b a205	2005/01/28 09:00:00.000	Variant 47	47		58	59	60	61				154119							407671	753834	892838							M11							M11	M11	M11						maligniteit vulva
00000008	ligdagen - alle spec.beh.kinderg.-reval.	2005/01/29 09:00:00.000	Variant 47	47		58	59	60	61				154119							407671	753834	892838							M11							M11	M11	M11						maligniteit vulva
00000008	190205 klasse 3b a205	2005/01/29 09:00:00.000	Variant 47	47		58	59	60	61				154119							407671	753834	892838							M11							M11	M11	M11						maligniteit vulva
00000008	ligdagen - alle spec.beh.kinderg.-reval.	2005/01/30 09:00:00.000	Variant 47	47		58	59	60	61				154119							407671	753834	892838							M11							M11	M11	M11						maligniteit vulva
00000008	190205 klasse 3b a205	2005/01/30 09:00:00.000	Variant 47	47		58	59	60	61				154119							407671	753834	892838							M11							M11	M11	M11						maligniteit vulva
00000008	ligdagen - alle spec.beh.kinderg.-reval.	2005/01/31 09:00:00.000	Variant 47	47		58	59	60	61				154119							407671	753834	892838							M11							M11	M11	M11						maligniteit vulva
00000008	aanname laboratoriumonderzoek	2005/01/31 09:00:00.000	Variant 47	47		58	59	60	61				154119							407671	753834	892838							M11							M11	M11	M11						maligniteit vulva
00000008	aanname laboratoriumonderzoek	2005/01/31 09:00:00.000	Variant 47	47		58	59	60	61				154119							407671	753834	892838							M11							M11	M11	M11						maligniteit vulva
00000008	hemoglobine foto-elektrisch	2005/01/31 09:00:00.000	Variant 47	47		58	59	60	61				154119							407671	753834	892838							M11							M11	M11	M11						maligniteit vulva
00000008	creatinine	2005/01/31 09:00:00.000	Variant 47	47		58	59	60	61				154119							407671	753834	892838							M11							M11	M11	M11						maligniteit vulva
00000008	lithium - spoed	2005/01/31 09:00:00.000	Variant 47	47		58	59	60	61				154119							407671	753834	892838							M11							M11	M11	M11						maligniteit vulva
00000008	tsh enzym-immunologisch	2005/01/31 09:00:00.000	Variant 47	47		58	59	60	61				154119							407671	753834	892838							M11							M11	M11	M11						maligniteit vulva
00000008	vrij t4 mbv ria -ft 4	2005/01/31 09:00:00.000	Variant 47	47		58	59	60	61				154119							407671	753834	892838							M11							M11	M11	M11						maligniteit vulva
00000008	ordertarief	2005/01/31 09:00:00.000	Variant 47	47		58	59	60	61				154119							407671	753834	892838							M11							M11	M11	M11						maligniteit vulva
00000008	190205 klasse 3b a205	2005/01/31 09:00:00.000	Variant 47	47		58	59	60	61				154119							407671	753834	892838							M11							M11	M11	M11						maligniteit vulva
00000008	ligdagen - alle spec.beh.kinderg.-reval.	2005/02/01 09:00:00.000	Variant 47	47		58	59	60	61				154119							407671	753834	892838							M11							M11	M11	M11						maligniteit vulva
00000008	aanname laboratoriumonderzoek	2005/02/01 09:00:00.000	Variant 47	47		58	59	60	61				154119							407671	753834	892838							M11							M11	M11	M11						maligniteit vulva
00000008	aanname laboratoriumonderzoek	2005/02/01 09:00:00.000	Variant 47	47		58	59	60	61				154119							407671	753834	892838							M11							M11	M11	M11						maligniteit vulva
00000008	sediment	2005/02/01 09:00:00.000	Variant 47	47		58	59	60	61				154119							407671	753834	892838							M11							M11	M11	M11						maligniteit vulva
00000008	bacteriologisch onderzoek met kweek -nie	2005/02/01 09:00:00.000	Variant 47	47		58	59	60	61				154119							407671	753834	892838							M11							M11	M11	M11						maligniteit vulva
00000008	urine onderzoek - kwalitatief	2005/02/01 09:00:00.000	Variant 47	47		58	59	60	61				154119							407671	753834	892838							M11							M11	M11	M11						maligniteit vulva
00000008	ordertarief	2005/02/01 09:00:00.000	Variant 47	47		58	59	60	61				154119							407671	753834	892838							M11							M11	M11	M11						maligniteit vulva
00000008	ordertarief	2005/02/01 09:00:00.000	Variant 47	47		58	59	60	61				154119							407671	753834	892838							M11							M11	M11	M11						maligniteit vulva
00000008	190205 klasse 3b a205	2005/02/01 09:00:00.000	Variant 47	47		58	59	60	61				154119							407671	753834	892838							M11							M11	M11	M11						maligniteit vulva
00000008	ligdagen - alle spec.beh.kinderg.-reval.	2005/02/02 09:00:00.000	Variant 47	47		58	59	60	61				154119							407671	753834	892838							M11							M11	M11	M11						maligniteit vulva
00000008	190205 klasse 3b a205	2005/02/02 09:00:00.000	Variant 47	47		58	59	60	61				154119							407671	753834	892838							M11							M11	M11	M11						maligniteit vulva
00000008	ligdagen - alle spec.beh.kinderg.-reval.	2005/02/03 09:00:00.000	Variant 47	47		58	59	60	61				154119							407671	753834	892838							M11							M11	M11	M11						maligniteit vulva
00000008	190205 klasse 3b a205	2005/02/03 09:00:00.000	Variant 47	47		58	59	60	61				154119							407671	753834	892838							M11							M11	M11	M11						maligniteit vulva
00000008	ligdagen - alle spec.beh.kinderg.-reval.	2005/02/04 09:00:00.000	Variant 47	47		58	59	60	61				154119							407671	753834	892838							M11							M11	M11	M11						maligniteit vulva
00000008	190205 klasse 3b a205	2005/02/04 09:00:00.000	Variant 47	47		58	59	60	61				154119							407671	753834	892838							M11							M11	M11	M11						maligniteit vulva
00000008	ligdagen - alle spec.beh.kinderg.-reval.	2005/02/05 09:00:00.000	Variant 47	47		58	59	60	61				154119							407671	753834	892838							M11							M11	M11	M11						maligniteit vulva
00000008	190205 klasse 3b a205	2005/02/05 09:00:00.000	Variant 47	47		58	59	60	61				154119							407671	753834	892838							M11							M11	M11	M11						maligniteit vulva
00000008	ligdagen - alle spec.beh.kinderg.-reval.	2005/02/06 09:00:00.000	Variant 47	47		58	59	60	61				154119							407671	753834	892838							M11							M11	M11	M11						maligniteit vulva
00000008	190205 klasse 3b a205	2005/02/06 09:00:00.000	Variant 47	47		58	59	60	61				154119							407671	753834	892838							M11							M11	M11	M11						maligniteit vulva
00000008	verlosk.-gynaec. aanv.kaart kosten-out	2005/02/07 09:00:00.000	Variant 47	47		58	59	60	61				154119							407671	753834	892838							M11							M11	M11	M11						maligniteit vulva
00000008	ligdagen - alle spec.beh.kinderg.-reval.	2005/02/07 09:00:00.000	Variant 47	47		58	59	60	61				154119							407671	753834	892838							M11							M11	M11	M11						maligniteit vulva
00000008	190205 klasse 3b a205	2005/02/07 09:00:00.000	Variant 47	47		58	59	60	61				154119							407671	753834	892838							M11							M11	M11	M11						maligniteit vulva
00000008	ligdagen - alle spec.beh.kinderg.-reval.	2005/02/08 09:00:00.000	Variant 47	47		58	59	60	61				154119							407671	753834	892838							M11							M11	M11	M11						maligniteit vulva
00000008	190205 klasse 3b a205	2005/02/08 09:00:00.000	Variant 47	47		58	59	60	61				154119							407671	753834	892838							M11							M11	M11	M11						maligniteit vulva
00000008	ligdagen - alle spec.beh.kinderg.-reval.	2005/02/09 09:00:00.000	Variant 47	47		58	59	60	61				154119							407671	753834	892838							M11							M11	M11	M11						maligniteit vulva
00000008	190205 klasse 3b a205	2005/02/09 09:00:00.000	Variant 47	47		58	59	60	61				154119							407671	753834	892838							M11							M11	M11	M11						maligniteit vulva
00000008	ligdagen - alle spec.beh.kinderg.-reval.	2005/02/10 09:00:00.000	Variant 47	47		58	59	60	61				154119							407671	753834	892838							M11							M11	M11	M11						maligniteit vulva
00000008	aanname laboratoriumonderzoek	2005/02/10 09:00:00.000	Variant 47	47		58	59	60	61				154119							407671	753834	892838							M11							M11	M11	M11						maligniteit vulva
00000008	lithium	2005/02/10 09:00:00.000	Variant 47	47		58	59	60	61				154119							407671	753834	892838							M11							M11	M11	M11						maligniteit vulva
00000008	ordertarief	2005/02/10 09:00:00.000	Variant 47	47		58	59	60	61				154119							407671	753834	892838							M11							M11	M11	M11						maligniteit vulva
00000008	190205 klasse 3b a205	2005/02/10 09:00:00.000	Variant 47	47		58	59	60	61				154119							407671	753834	892838							M11							M11	M11	M11						maligniteit vulva
00000008	ligdagen - alle spec.beh.kinderg.-reval.	2005/02/11 09:00:00.000	Variant 47	47		58	59	60	61				154119							407671	753834	892838							M11							M11	M11	M11						maligniteit vulva
00000008	190205 klasse 3b a205	2005/02/11 09:00:00.000	Variant 47	47		58	59	60	61				154119							407671	753834	892838							M11							M11	M11	M11						maligniteit vulva
00000008	vervolgconsult poliklinisch	2005/03/07 09:00:00.000	Variant 47	47		58	59	60	61				154119							407671	753834	892838							M11							M11	M11	M11						maligniteit vulva
00000008	cytologisch onderzoek - ectocervix -	2005/05/27 09:00:00.000	Variant 47	47		58	59	60	61				154119							407671	753834	892838							M11							M11	M11	M11						maligniteit vulva
00000008	1e consult bezoek	2005/05/27 09:00:00.000	Variant 47	47		58	59	60	61				154119							407671	753834	892838							M11							M11	M11	M11						maligniteit vulva
00000008	vervolgconsult poliklinisch	2005/07/04 09:00:00.000	Variant 47	47		58	59	60	61				154119							407671	753834	892838							M11							M11	M11	M11						maligniteit vulva
00000008	vervolgconsult poliklinisch	2006/02/08 09:00:00.000	Variant 47	47		58	59	60	61				154119							407671	753834	892838							M11							M11	M11	M11						maligniteit vulva
00000008	administratief tarief - eerste pol	2006/02/08 09:00:00.000	Variant 47	47		58	59	60	61				154119							407671	753834	892838							M11							M11	M11	M11						maligniteit vulva
00000008	cytologisch onderzoek - ectocervix -	2006/05/04 09:00:00.000	Variant 47	47		58	59	60	61				154119							407671	753834	892838							M11							M11	M11	M11						maligniteit vulva
00000008	vervolgconsult poliklinisch	2006/05/04 09:00:00.000	Variant 47	47		58	59	60	61				154119							407671	753834	892838							M11							M11	M11	M11						maligniteit vulva
00000008	telefonisch consult	2006/06/14 09:00:00.000	Variant 47	47		58	59	60	61				154119							407671	753834	892838							M11							M11	M11	M11						maligniteit vulva
00000008	immunopathologisch onderzoek	2006/07/14 09:00:00.000	Variant 47	47		58	59	60	61				154119							407671	753834	892838							M11							M11	M11	M11						maligniteit vulva
00000008	histologisch onderzoek - biopten nno	2006/07/14 09:00:00.000	Variant 47	47		58	59	60	61				154119							407671	753834	892838							M11							M11	M11	M11						maligniteit vulva
00000008	1e consult bezoek	2006/07/14 09:00:00.000	Variant 47	47		58	59	60	61				154119							407671	753834	892838							M11							M11	M11	M11						maligniteit vulva
00000008	vervolgconsult poliklinisch	2006/08/10 09:00:00.000	Variant 47	47		58	59	60	61				154119							407671	753834	892838							M11							M11	M11	M11						maligniteit vulva
00000008	cytologisch onderzoek - ectocervix -	2007/02/15 09:00:00.000	Variant 47	47		58	59	60	61				154119							407671	753834	892838							M11							M11	M11	M11						maligniteit vulva
00000008	vervolgconsult poliklinisch	2007/02/15 09:00:00.000	Variant 47	47		58	59	60	61				154119							407671	753834	892838							M11							M11	M11	M11						maligniteit vulva
00000008	administratief tarief - eerste pol	2007/02/15 09:00:00.000	Variant 47	47		58	59	60	61				154119							407671	753834	892838							M11							M11	M11	M11						maligniteit vulva
00000008	telefonisch consult	2007/03/15 09:00:00.000	Variant 47	47		58	59	60	61				154119							407671	753834	892838							M11							M11	M11	M11						maligniteit vulva
00000008	cytologisch onderzoek - ectocervix -	2008/01/24 09:00:00.000	Variant 47	47		58	59	60	61				154119							407671	753834	892838							M11							M11	M11	M11						maligniteit vulva
00000008	vervolgconsult poliklinisch	2008/01/24 09:00:00.000	Variant 47	47		58	59	60	61				154119							407671	753834	892838							M11							M11	M11	M11						maligniteit vulva
00000008	telefonisch consult	2008/02/14 09:00:00.000	Variant 47	47		58	59	60	61				154119							407671	753834	892838							M11							M11	M11	M11						maligniteit vulva
00000009	verlosk.-gynaec. jaarkaart kosten-out	2005/01/08 09:00:00.000	Variant 48	48	71						maligniteit ovarium | tuba	55681																M16
00000009	vervolgconsult poliklinisch	2005/01/13 09:00:00.000	Variant 48	48	71						maligniteit ovarium | tuba	55681																M16
00000009	administratief tarief - eerste pol	2005/01/13 09:00:00.000	Variant 48	48	71						maligniteit ovarium | tuba	55681																M16
00000009	aanname laboratoriumonderzoek	2005/04/04 09:00:00.000	Variant 48	48	71						maligniteit ovarium | tuba	55681																M16
00000009	cea - tumormarker mbv meia	2005/04/04 09:00:00.000	Variant 48	48	71						maligniteit ovarium | tuba	55681																M16
00000009	ca-125 mbv meia	2005/04/04 09:00:00.000	Variant 48	48	71						maligniteit ovarium | tuba	55681																M16
00000009	ordertarief	2005/04/04 09:00:00.000	Variant 48	48	71						maligniteit ovarium | tuba	55681																M16
00000009	vervolgconsult poliklinisch	2005/04/18 09:00:00.000	Variant 48	48	71						maligniteit ovarium | tuba	55681																M16
00000010	verlosk.-gynaec. korte kaart kosten-out	2005/01/10 09:00:00.000	Variant 49	49	83						maligniteit cervix	154711	229311							376947	376948							M13	822							106	106							maligniteit cervix
00000010	echografie - genitalia interna	2005/01/10 09:00:00.000	Variant 49	49	83						maligniteit cervix	154711	229311							376947	376948							M13	822							106	106							maligniteit cervix
00000010	immunopathologisch onderzoek	2005/01/10 09:00:00.000	Variant 49	49	83						maligniteit cervix	154711	229311							376947	376948							M13	822							106	106							maligniteit cervix
00000010	coupe ter inzage	2005/01/10 09:00:00.000	Variant 49	49	83						maligniteit cervix	154711	229311							376947	376948							M13	822							106	106							maligniteit cervix
00000010	histologisch onderzoek - kleine resectie	2005/01/10 09:00:00.000	Variant 49	49	83						maligniteit cervix	154711	229311							376947	376948							M13	822							106	106							maligniteit cervix
00000010	cito histologisch onderzoek	2005/01/10 09:00:00.000	Variant 49	49	83						maligniteit cervix	154711	229311							376947	376948							M13	822							106	106							maligniteit cervix
00000010	aanname laboratoriumonderzoek	2005/01/10 09:00:00.000	Variant 49	49	83						maligniteit cervix	154711	229311							376947	376948							M13	822							106	106							maligniteit cervix
00000010	aanname laboratoriumonderzoek	2005/01/10 09:00:00.000	Variant 49	49	83						maligniteit cervix	154711	229311							376947	376948							M13	822							106	106							maligniteit cervix
00000010	aanname laboratoriumonderzoek	2005/01/10 09:00:00.000	Variant 49	49	83						maligniteit cervix	154711	229311							376947	376948							M13	822							106	106							maligniteit cervix
00000010	bilirubine -geconjugeerd	2005/01/10 09:00:00.000	Variant 49	49	83						maligniteit cervix	154711	229311							376947	376948							M13	822							106	106							maligniteit cervix
00000010	bilirubine - totaal	2005/01/10 09:00:00.000	Variant 49	49	83						maligniteit cervix	154711	229311							376947	376948							M13	822							106	106							maligniteit cervix
00000010	glucose	2005/01/10 09:00:00.000	Variant 49	49	83						maligniteit cervix	154711	229311							376947	376948							M13	822							106	106							maligniteit cervix
00000010	ureum	2005/01/10 09:00:00.000	Variant 49	49	83						maligniteit cervix	154711	229311							376947	376948							M13	822							106	106							maligniteit cervix
00000010	hemoglobine foto-elektrisch	2005/01/10 09:00:00.000	Variant 49	49	83						maligniteit cervix	154711	229311							376947	376948							M13	822							106	106							maligniteit cervix
00000010	creatinine	2005/01/10 09:00:00.000	Variant 49	49	83						maligniteit cervix	154711	229311							376947	376948							M13	822							106	106							maligniteit cervix
00000010	alkalische fosfatase -kinetisch-	2005/01/10 09:00:00.000	Variant 49	49	83						maligniteit cervix	154711	229311							376947	376948							M13	822							106	106							maligniteit cervix
00000010	natrium vlamfotometrisch	2005/01/10 09:00:00.000	Variant 49	49	83						maligniteit cervix	154711	229311							376947	376948							M13	822							106	106							maligniteit cervix
00000010	kalium potentiometrisch	2005/01/10 09:00:00.000	Variant 49	49	83						maligniteit cervix	154711	229311							376947	376948							M13	822							106	106							maligniteit cervix
00000010	sgot - asat kinetisch	2005/01/10 09:00:00.000	Variant 49	49	83						maligniteit cervix	154711	229311							376947	376948							M13	822							106	106							maligniteit cervix
00000010	sgpt - alat kinetisch	2005/01/10 09:00:00.000	Variant 49	49	83						maligniteit cervix	154711	229311							376947	376948							M13	822							106	106							maligniteit cervix
00000010	melkzuurdehydrogenase -ldh- kinetisch	2005/01/10 09:00:00.000	Variant 49	49	83						maligniteit cervix	154711	229311							376947	376948							M13	822							106	106							maligniteit cervix
00000010	bloedgroep abo en rhesusfactor	2005/01/10 09:00:00.000	Variant 49	49	83						maligniteit cervix	154711	229311							376947	376948							M13	822							106	106							maligniteit cervix
00000010	rhesusfactor d - centrifugeermethode - e	2005/01/10 09:00:00.000	Variant 49	49	83						maligniteit cervix	154711	229311							376947	376948							M13	822							106	106							maligniteit cervix
00000010	leukocyten tellen elektronisch	2005/01/10 09:00:00.000	Variant 49	49	83						maligniteit cervix	154711	229311							376947	376948							M13	822							106	106							maligniteit cervix
00000010	trombocyten tellen - elektronisch	2005/01/10 09:00:00.000	Variant 49	49	83						maligniteit cervix	154711	229311							376947	376948							M13	822							106	106							maligniteit cervix
00000010	gammaglutamyltranspeptidase	2005/01/10 09:00:00.000	Variant 49	49	83						maligniteit cervix	154711	229311							376947	376948							M13	822							106	106							maligniteit cervix
00000010	cea - tumormarker mbv meia	2005/01/10 09:00:00.000	Variant 49	49	83						maligniteit cervix	154711	229311							376947	376948							M13	822							106	106							maligniteit cervix
00000010	squamous cell carcinoma mbv eia	2005/01/10 09:00:00.000	Variant 49	49	83						maligniteit cervix	154711	229311							376947	376948							M13	822							106	106							maligniteit cervix
00000010	calcium	2005/01/10 09:00:00.000	Variant 49	49	83						maligniteit cervix	154711	229311							376947	376948							M13	822							106	106							maligniteit cervix
00000010	albumine	2005/01/10 09:00:00.000	Variant 49	49	83						maligniteit cervix	154711	229311							376947	376948							M13	822							106	106							maligniteit cervix
00000010	screening antistoffen erytrocyten	2005/01/10 09:00:00.000	Variant 49	49	83						maligniteit cervix	154711	229311							376947	376948							M13	822							106	106							maligniteit cervix
00000010	ca-125 mbv meia	2005/01/10 09:00:00.000	Variant 49	49	83						maligniteit cervix	154711	229311							376947	376948							M13	822							106	106							maligniteit cervix
00000010	ordertarief	2005/01/10 09:00:00.000	Variant 49	49	83						maligniteit cervix	154711	229311							376947	376948							M13	822							106	106							maligniteit cervix
00000010	thorax	2005/01/10 09:00:00.000	Variant 49	49	83						maligniteit cervix	154711	229311							376947	376948							M13	822							106	106							maligniteit cervix
00000010	1e consult poliklinisch	2005/01/10 09:00:00.000	Variant 49	49	83						maligniteit cervix	154711	229311							376947	376948							M13	822							106	106							maligniteit cervix
00000010	1e consult poliklinisch	2005/01/10 09:00:00.000	Variant 49	49	83						maligniteit cervix	154711	229311							376947	376948							M13	822							106	106							maligniteit cervix
00000010	administratief tarief - eerste pol	2005/01/10 09:00:00.000	Variant 49	49	83						maligniteit cervix	154711	229311							376947	376948							M13	822							106	106							maligniteit cervix
00000010	administratief tarief - eerste pol	2005/01/10 09:00:00.000	Variant 49	49	83						maligniteit cervix	154711	229311							376947	376948							M13	822							106	106							maligniteit cervix
00000010	mri bekken	2005/01/14 09:00:00.000	Variant 49	49	83						maligniteit cervix	154711	229311							376947	376948							M13	822							106	106							maligniteit cervix
00000010	ligdagen - alle spec.beh.kinderg.-reval.	2005/01/20 09:00:00.000	Variant 49	49	83						maligniteit cervix	154711	229311							376947	376948							M13	822							106	106							maligniteit cervix
00000010	aanname laboratoriumonderzoek	2005/01/20 09:00:00.000	Variant 49	49	83						maligniteit cervix	154711	229311							376947	376948							M13	822							106	106							maligniteit cervix
00000010	aanname laboratoriumonderzoek	2005/01/20 09:00:00.000	Variant 49	49	83						maligniteit cervix	154711	229311							376947	376948							M13	822							106	106							maligniteit cervix
00000010	hemoglobine foto-elektrisch	2005/01/20 09:00:00.000	Variant 49	49	83						maligniteit cervix	154711	229311							376947	376948							M13	822							106	106							maligniteit cervix
00000010	bloedgroep abo en rhesusfactor	2005/01/20 09:00:00.000	Variant 49	49	83						maligniteit cervix	154711	229311							376947	376948							M13	822							106	106							maligniteit cervix
00000010	rhesusfactor d - centrifugeermethode - e	2005/01/20 09:00:00.000	Variant 49	49	83						maligniteit cervix	154711	229311							376947	376948							M13	822							106	106							maligniteit cervix
00000010	screening antistoffen erytrocyten	2005/01/20 09:00:00.000	Variant 49	49	83						maligniteit cervix	154711	229311							376947	376948							M13	822							106	106							maligniteit cervix
00000010	ordertarief	2005/01/20 09:00:00.000	Variant 49	49	83						maligniteit cervix	154711	229311							376947	376948							M13	822							106	106							maligniteit cervix
00000010	190021 klinische opname a002	2005/01/20 09:00:00.000	Variant 49	49	83						maligniteit cervix	154711	229311							376947	376948							M13	822							106	106							maligniteit cervix
00000010	190205 klasse 3b a205	2005/01/20 09:00:00.000	Variant 49	49	83						maligniteit cervix	154711	229311							376947	376948							M13	822							106	106							maligniteit cervix
00000010	190101 bovenreg.toesl. a101	2005/01/20 09:00:00.000	Variant 49	49	83						maligniteit cervix	154711	229311							376947	376948							M13	822							106	106							maligniteit cervix
00000010	ligdagen - alle spec.beh.kinderg.-reval.	2005/01/21 09:00:00.000	Variant 49	49	83						maligniteit cervix	154711	229311							376947	376948							M13	822							106	106							maligniteit cervix
00000010	vrw.gesl.org- biopsie-punctie-cytologie	2005/01/21 09:00:00.000	Variant 49	49	83						maligniteit cervix	154711	229311							376947	376948							M13	822							106	106							maligniteit cervix
00000010	blaas - uretrocystoscopie nno	2005/01/21 09:00:00.000	Variant 49	49	83						maligniteit cervix	154711	229311							376947	376948							M13	822							106	106							maligniteit cervix
00000010	vagina - toucher onder anesthesie	2005/01/21 09:00:00.000	Variant 49	49	83						maligniteit cervix	154711	229311							376947	376948							M13	822							106	106							maligniteit cervix
00000010	1e consult bezoek	2005/01/21 09:00:00.000	Variant 49	49	83						maligniteit cervix	154711	229311							376947	376948							M13	822							106	106							maligniteit cervix
00000010	190205 klasse 3b a205	2005/01/21 09:00:00.000	Variant 49	49	83						maligniteit cervix	154711	229311							376947	376948							M13	822							106	106							maligniteit cervix
00000010	190101 bovenreg.toesl. a101	2005/01/21 09:00:00.000	Variant 49	49	83						maligniteit cervix	154711	229311							376947	376948							M13	822							106	106							maligniteit cervix
00000010	vervolgconsult poliklinisch	2005/01/24 09:00:00.000	Variant 49	49	83						maligniteit cervix	154711	229311							376947	376948							M13	822							106	106							maligniteit cervix
00000010	verlosk.-gynaec. aanv.kaart kosten-out	2005/02/10 09:00:00.000	Variant 49	49	83						maligniteit cervix	154711	229311							376947	376948							M13	822							106	106							maligniteit cervix
00000010	behandeltijd - eenheid t3 - megavolt	2005/02/14 09:00:00.000	Variant 49	49	83						maligniteit cervix	154711	229311							376947	376948							M13	822							106	106							maligniteit cervix
00000010	teletherapie - megavolt fotonen bestrali	2005/02/14 09:00:00.000	Variant 49	49	83						maligniteit cervix	154711	229311							376947	376948							M13	822							106	106							maligniteit cervix
00000010	aanname laboratoriumonderzoek	2005/02/28 09:00:00.000	Variant 49	49	83						maligniteit cervix	154711	229311							376947	376948							M13	822							106	106							maligniteit cervix
00000010	aanname laboratoriumonderzoek	2005/02/28 09:00:00.000	Variant 49	49	83						maligniteit cervix	154711	229311							376947	376948							M13	822							106	106							maligniteit cervix
00000010	hemoglobine foto-elektrisch	2005/02/28 09:00:00.000	Variant 49	49	83						maligniteit cervix	154711	229311							376947	376948							M13	822							106	106							maligniteit cervix
00000010	creatinine	2005/02/28 09:00:00.000	Variant 49	49	83						maligniteit cervix	154711	229311							376947	376948							M13	822							106	106							maligniteit cervix
00000010	alkalische fosfatase -kinetisch-	2005/02/28 09:00:00.000	Variant 49	49	83						maligniteit cervix	154711	229311							376947	376948							M13	822							106	106							maligniteit cervix
00000010	natrium vlamfotometrisch	2005/02/28 09:00:00.000	Variant 49	49	83						maligniteit cervix	154711	229311							376947	376948							M13	822							106	106							maligniteit cervix
00000010	kalium potentiometrisch	2005/02/28 09:00:00.000	Variant 49	49	83						maligniteit cervix	154711	229311							376947	376948							M13	822							106	106							maligniteit cervix
00000010	sgot - asat kinetisch	2005/02/28 09:00:00.000	Variant 49	49	83						maligniteit cervix	154711	229311							376947	376948							M13	822							106	106							maligniteit cervix
00000010	leukocyten tellen elektronisch	2005/02/28 09:00:00.000	Variant 49	49	83						maligniteit cervix	154711	229311							376947	376948							M13	822							106	106							maligniteit cervix
00000010	trombocyten tellen - elektronisch	2005/02/28 09:00:00.000	Variant 49	49	83						maligniteit cervix	154711	229311							376947	376948							M13	822							106	106							maligniteit cervix
00000010	crp c-reactief proteine	2005/02/28 09:00:00.000	Variant 49	49	83						maligniteit cervix	154711	229311							376947	376948							M13	822							106	106							maligniteit cervix
00000010	bezinkingssnelheid foto-elektrisch	2005/02/28 09:00:00.000	Variant 49	49	83						maligniteit cervix	154711	229311							376947	376948							M13	822							106	106							maligniteit cervix
00000010	ordertarief	2005/02/28 09:00:00.000	Variant 49	49	83						maligniteit cervix	154711	229311							376947	376948							M13	822							106	106							maligniteit cervix
00000010	buikoverzicht	2005/02/28 09:00:00.000	Variant 49	49	83						maligniteit cervix	154711	229311							376947	376948							M13	822							106	106							maligniteit cervix
00000010	aanname laboratoriumonderzoek	2005/03/02 09:00:00.000	Variant 49	49	83						maligniteit cervix	154711	229311							376947	376948							M13	822							106	106							maligniteit cervix
00000010	bloedgroep abo en rhesusfactor	2005/03/02 09:00:00.000	Variant 49	49	83						maligniteit cervix	154711	229311							376947	376948							M13	822							106	106							maligniteit cervix
00000010	rhesusfactor d - centrifugeermethode - e	2005/03/02 09:00:00.000	Variant 49	49	83						maligniteit cervix	154711	229311							376947	376948							M13	822							106	106							maligniteit cervix
00000010	screening antistoffen erytrocyten	2005/03/02 09:00:00.000	Variant 49	49	83						maligniteit cervix	154711	229311							376947	376948							M13	822							106	106							maligniteit cervix
00000010	ordertarief	2005/03/02 09:00:00.000	Variant 49	49	83						maligniteit cervix	154711	229311							376947	376948							M13	822							106	106							maligniteit cervix
00000010	aanname laboratoriumonderzoek	2005/03/03 09:00:00.000	Variant 49	49	83						maligniteit cervix	154711	229311							376947	376948							M13	822							106	106							maligniteit cervix
00000010	bloedgroep abo en rhesusfactor	2005/03/03 09:00:00.000	Variant 49	49	83						maligniteit cervix	154711	229311							376947	376948							M13	822							106	106							maligniteit cervix
00000010	rhesusfactor d - centrifugeermethode - e	2005/03/03 09:00:00.000	Variant 49	49	83						maligniteit cervix	154711	229311							376947	376948							M13	822							106	106							maligniteit cervix
00000010	screening antistoffen erytrocyten	2005/03/03 09:00:00.000	Variant 49	49	83						maligniteit cervix	154711	229311							376947	376948							M13	822							106	106							maligniteit cervix
00000010	ordertarief	2005/03/03 09:00:00.000	Variant 49	49	83						maligniteit cervix	154711	229311							376947	376948							M13	822							106	106							maligniteit cervix
00000010	dagverpleging - alle spec.beh.kind.-rev.	2005/03/04 09:00:00.000	Variant 49	49	83						maligniteit cervix	154711	229311							376947	376948							M13	822							106	106							maligniteit cervix
00000010	kruisproef volledig -drie methoden-	2005/03/04 09:00:00.000	Variant 49	49	83						maligniteit cervix	154711	229311							376947	376948							M13	822							106	106							maligniteit cervix
00000010	kruisproef volledig -drie methoden-	2005/03/04 09:00:00.000	Variant 49	49	83						maligniteit cervix	154711	229311							376947	376948							M13	822							106	106							maligniteit cervix
00000010	190035 dagverpleging a007	2005/03/04 09:00:00.000	Variant 49	49	83						maligniteit cervix	154711	229311							376947	376948							M13	822							106	106							maligniteit cervix
00000010	gefiltreerd erytrocytenconcentraat	2005/03/04 09:00:00.000	Variant 49	49	83						maligniteit cervix	154711	229311							376947	376948							M13	822							106	106							maligniteit cervix
00000010	gefiltreerd erytrocytenconcentraat	2005/03/04 09:00:00.000	Variant 49	49	83						maligniteit cervix	154711	229311							376947	376948							M13	822							106	106							maligniteit cervix
00000010	aanname laboratoriumonderzoek	2005/03/09 09:00:00.000	Variant 49	49	83						maligniteit cervix	154711	229311							376947	376948							M13	822							106	106							maligniteit cervix
00000010	aanname laboratoriumonderzoek	2005/03/09 09:00:00.000	Variant 49	49	83						maligniteit cervix	154711	229311							376947	376948							M13	822							106	106							maligniteit cervix
00000010	hemoglobine foto-elektrisch	2005/03/09 09:00:00.000	Variant 49	49	83						maligniteit cervix	154711	229311							376947	376948							M13	822							106	106							maligniteit cervix
00000010	creatinine	2005/03/09 09:00:00.000	Variant 49	49	83						maligniteit cervix	154711	229311							376947	376948							M13	822							106	106							maligniteit cervix
00000010	natrium vlamfotometrisch	2005/03/09 09:00:00.000	Variant 49	49	83						maligniteit cervix	154711	229311							376947	376948							M13	822							106	106							maligniteit cervix
00000010	kalium potentiometrisch	2005/03/09 09:00:00.000	Variant 49	49	83						maligniteit cervix	154711	229311							376947	376948							M13	822							106	106							maligniteit cervix
00000010	leukocyten tellen elektronisch	2005/03/09 09:00:00.000	Variant 49	49	83						maligniteit cervix	154711	229311							376947	376948							M13	822							106	106							maligniteit cervix
00000010	trombocyten tellen - elektronisch	2005/03/09 09:00:00.000	Variant 49	49	83						maligniteit cervix	154711	229311							376947	376948							M13	822							106	106							maligniteit cervix
00000010	ordertarief	2005/03/09 09:00:00.000	Variant 49	49	83						maligniteit cervix	154711	229311							376947	376948							M13	822							106	106							maligniteit cervix
00000010	thorax	2005/03/10 09:00:00.000	Variant 49	49	83						maligniteit cervix	154711	229311							376947	376948							M13	822							106	106							maligniteit cervix
00000010	telefonisch consult	2005/03/10 09:00:00.000	Variant 49	49	83						maligniteit cervix	154711	229311							376947	376948							M13	822							106	106							maligniteit cervix
00000010	aanname laboratoriumonderzoek	2005/03/16 09:00:00.000	Variant 49	49	83						maligniteit cervix	154711	229311							376947	376948							M13	822							106	106							maligniteit cervix
00000010	aanname laboratoriumonderzoek	2005/03/16 09:00:00.000	Variant 49	49	83						maligniteit cervix	154711	229311							376947	376948							M13	822							106	106							maligniteit cervix
00000010	hemoglobine foto-elektrisch	2005/03/16 09:00:00.000	Variant 49	49	83						maligniteit cervix	154711	229311							376947	376948							M13	822							106	106							maligniteit cervix
00000010	creatinine	2005/03/16 09:00:00.000	Variant 49	49	83						maligniteit cervix	154711	229311							376947	376948							M13	822							106	106							maligniteit cervix
00000010	natrium vlamfotometrisch	2005/03/16 09:00:00.000	Variant 49	49	83						maligniteit cervix	154711	229311							376947	376948							M13	822							106	106							maligniteit cervix
00000010	kalium potentiometrisch	2005/03/16 09:00:00.000	Variant 49	49	83						maligniteit cervix	154711	229311							376947	376948							M13	822							106	106							maligniteit cervix
00000010	leucocyten tellen -electronisch- spoed	2005/03/16 09:00:00.000	Variant 49	49	83						maligniteit cervix	154711	229311							376947	376948							M13	822							106	106							maligniteit cervix
00000010	crp c-reactief proteine - spoed	2005/03/16 09:00:00.000	Variant 49	49	83						maligniteit cervix	154711	229311							376947	376948							M13	822							106	106							maligniteit cervix
00000010	ordertarief	2005/03/16 09:00:00.000	Variant 49	49	83						maligniteit cervix	154711	229311							376947	376948							M13	822							106	106							maligniteit cervix
00000010	inwend.geneesk. korte kaart kosten-out	2005/03/17 09:00:00.000	Variant 49	49	83						maligniteit cervix	154711	229311							376947	376948							M13	822							106	106							maligniteit cervix
00000010	thorax	2005/03/17 09:00:00.000	Variant 49	49	83						maligniteit cervix	154711	229311							376947	376948							M13	822							106	106							maligniteit cervix
00000010	1e consult poliklinisch	2005/03/17 09:00:00.000	Variant 49	49	83						maligniteit cervix	154711	229311							376947	376948							M13	822							106	106							maligniteit cervix
00000010	administratief tarief - eerste pol	2005/03/17 09:00:00.000	Variant 49	49	83						maligniteit cervix	154711	229311							376947	376948							M13	822							106	106							maligniteit cervix
00000010	ligdagen - alle spec.beh.kinderg.-reval.	2005/03/21 09:00:00.000	Variant 49	49	83						maligniteit cervix	154711	229311							376947	376948							M13	822							106	106							maligniteit cervix
00000010	aanname laboratoriumonderzoek	2005/03/21 09:00:00.000	Variant 49	49	83						maligniteit cervix	154711	229311							376947	376948							M13	822							106	106							maligniteit cervix
00000010	aanname laboratoriumonderzoek	2005/03/21 09:00:00.000	Variant 49	49	83						maligniteit cervix	154711	229311							376947	376948							M13	822							106	106							maligniteit cervix
00000010	ureum	2005/03/21 09:00:00.000	Variant 49	49	83						maligniteit cervix	154711	229311							376947	376948							M13	822							106	106							maligniteit cervix
00000010	hemoglobine foto-elektrisch	2005/03/21 09:00:00.000	Variant 49	49	83						maligniteit cervix	154711	229311							376947	376948							M13	822							106	106							maligniteit cervix
00000010	creatinine	2005/03/21 09:00:00.000	Variant 49	49	83						maligniteit cervix	154711	229311							376947	376948							M13	822							106	106							maligniteit cervix
00000010	natrium vlamfotometrisch	2005/03/21 09:00:00.000	Variant 49	49	83						maligniteit cervix	154711	229311							376947	376948							M13	822							106	106							maligniteit cervix
00000010	kalium potentiometrisch	2005/03/21 09:00:00.000	Variant 49	49	83						maligniteit cervix	154711	229311							376947	376948							M13	822							106	106							maligniteit cervix
00000010	differentiele telling automatisch	2005/03/21 09:00:00.000	Variant 49	49	83						maligniteit cervix	154711	229311							376947	376948							M13	822							106	106							maligniteit cervix
00000010	leukocyten tellen elektronisch	2005/03/21 09:00:00.000	Variant 49	49	83						maligniteit cervix	154711	229311							376947	376948							M13	822							106	106							maligniteit cervix
00000010	trombocyten tellen - elektronisch	2005/03/21 09:00:00.000	Variant 49	49	83						maligniteit cervix	154711	229311							376947	376948							M13	822							106	106							maligniteit cervix
00000010	crp c-reactief proteine	2005/03/21 09:00:00.000	Variant 49	49	83						maligniteit cervix	154711	229311							376947	376948							M13	822							106	106							maligniteit cervix
00000010	ordertarief	2005/03/21 09:00:00.000	Variant 49	49	83						maligniteit cervix	154711	229311							376947	376948							M13	822							106	106							maligniteit cervix
00000010	thorax	2005/03/21 09:00:00.000	Variant 49	49	83						maligniteit cervix	154711	229311							376947	376948							M13	822							106	106							maligniteit cervix
00000010	190021 klinische opname a002	2005/03/21 09:00:00.000	Variant 49	49	83						maligniteit cervix	154711	229311							376947	376948							M13	822							106	106							maligniteit cervix
00000010	190205 klasse 3b a205	2005/03/21 09:00:00.000	Variant 49	49	83						maligniteit cervix	154711	229311							376947	376948							M13	822							106	106							maligniteit cervix
00000010	190101 bovenreg.toesl. a101	2005/03/21 09:00:00.000	Variant 49	49	83						maligniteit cervix	154711	229311							376947	376948							M13	822							106	106							maligniteit cervix
00000010	ligdagen - alle spec.beh.kinderg.-reval.	2005/03/22 09:00:00.000	Variant 49	49	83						maligniteit cervix	154711	229311							376947	376948							M13	822							106	106							maligniteit cervix
00000010	190205 klasse 3b a205	2005/03/22 09:00:00.000	Variant 49	49	83						maligniteit cervix	154711	229311							376947	376948							M13	822							106	106							maligniteit cervix
00000010	190101 bovenreg.toesl. a101	2005/03/22 09:00:00.000	Variant 49	49	83						maligniteit cervix	154711	229311							376947	376948							M13	822							106	106							maligniteit cervix
00000010	ligdagen - alle spec.beh.kinderg.-reval.	2005/04/04 09:00:00.000	Variant 49	49	83						maligniteit cervix	154711	229311							376947	376948							M13	822							106	106							maligniteit cervix
00000010	e.c.g. - elektrocardiografie	2005/04/04 09:00:00.000	Variant 49	49	83						maligniteit cervix	154711	229311							376947	376948							M13	822							106	106							maligniteit cervix
00000010	190021 klinische opname a002	2005/04/04 09:00:00.000	Variant 49	49	83						maligniteit cervix	154711	229311							376947	376948							M13	822							106	106							maligniteit cervix
00000010	190205 klasse 3b a205	2005/04/04 09:00:00.000	Variant 49	49	83						maligniteit cervix	154711	229311							376947	376948							M13	822							106	106							maligniteit cervix
00000010	190101 bovenreg.toesl. a101	2005/04/04 09:00:00.000	Variant 49	49	83						maligniteit cervix	154711	229311							376947	376948							M13	822							106	106							maligniteit cervix
00000010	klinische kaart - anesthesie	2005/04/05 09:00:00.000	Variant 49	49	83						maligniteit cervix	154711	229311							376947	376948							M13	822							106	106							maligniteit cervix
00000010	ligdagen - alle spec.beh.kinderg.-reval.	2005/04/05 09:00:00.000	Variant 49	49	83						maligniteit cervix	154711	229311							376947	376948							M13	822							106	106							maligniteit cervix
00000010	anesthesie - bij behandeling met radium	2005/04/05 09:00:00.000	Variant 49	49	83						maligniteit cervix	154711	229311							376947	376948							M13	822							106	106							maligniteit cervix
00000010	arterie - punctie tbv.verblijfsnaald	2005/04/05 09:00:00.000	Variant 49	49	83						maligniteit cervix	154711	229311							376947	376948							M13	822							106	106							maligniteit cervix
00000010	aanname laboratoriumonderzoek	2005/04/05 09:00:00.000	Variant 49	49	83						maligniteit cervix	154711	229311							376947	376948							M13	822							106	106							maligniteit cervix
00000010	aanname laboratoriumonderzoek	2005/04/05 09:00:00.000	Variant 49	49	83						maligniteit cervix	154711	229311							376947	376948							M13	822							106	106							maligniteit cervix
00000010	aanname laboratoriumonderzoek	2005/04/05 09:00:00.000	Variant 49	49	83						maligniteit cervix	154711	229311							376947	376948							M13	822							106	106							maligniteit cervix
00000010	glucose - spoed	2005/04/05 09:00:00.000	Variant 49	49	83						maligniteit cervix	154711	229311							376947	376948							M13	822							106	106							maligniteit cervix
00000010	glucose - spoed	2005/04/05 09:00:00.000	Variant 49	49	83						maligniteit cervix	154711	229311							376947	376948							M13	822							106	106							maligniteit cervix
00000010	glucose - spoed	2005/04/05 09:00:00.000	Variant 49	49	83						maligniteit cervix	154711	229311							376947	376948							M13	822							106	106							maligniteit cervix
00000010	methemoglobine - sulfhemoglobine elk	2005/04/05 09:00:00.000	Variant 49	49	83						maligniteit cervix	154711	229311							376947	376948							M13	822							106	106							maligniteit cervix
00000010	methemoglobine - sulfhemoglobine elk	2005/04/05 09:00:00.000	Variant 49	49	83						maligniteit cervix	154711	229311							376947	376948							M13	822							106	106							maligniteit cervix
00000010	methemoglobine - sulfhemoglobine elk	2005/04/05 09:00:00.000	Variant 49	49	83						maligniteit cervix	154711	229311							376947	376948							M13	822							106	106							maligniteit cervix
00000010	bicarbonaat	2005/04/05 09:00:00.000	Variant 49	49	83						maligniteit cervix	154711	229311							376947	376948							M13	822							106	106							maligniteit cervix
00000010	bicarbonaat	2005/04/05 09:00:00.000	Variant 49	49	83						maligniteit cervix	154711	229311							376947	376948							M13	822							106	106							maligniteit cervix
00000010	bicarbonaat	2005/04/05 09:00:00.000	Variant 49	49	83						maligniteit cervix	154711	229311							376947	376948							M13	822							106	106							maligniteit cervix
00000010	calcium - spoed	2005/04/05 09:00:00.000	Variant 49	49	83						maligniteit cervix	154711	229311							376947	376948							M13	822							106	106							maligniteit cervix
00000010	calcium - spoed	2005/04/05 09:00:00.000	Variant 49	49	83						maligniteit cervix	154711	229311							376947	376948							M13	822							106	106							maligniteit cervix
00000010	calcium - spoed	2005/04/05 09:00:00.000	Variant 49	49	83						maligniteit cervix	154711	229311							376947	376948							M13	822							106	106							maligniteit cervix
00000010	co-hb kwn.	2005/04/05 09:00:00.000	Variant 49	49	83						maligniteit cervix	154711	229311							376947	376948							M13	822							106	106							maligniteit cervix
00000010	co-hb kwn.	2005/04/05 09:00:00.000	Variant 49	49	83						maligniteit cervix	154711	229311							376947	376948							M13	822							106	106							maligniteit cervix
00000010	co-hb kwn.	2005/04/05 09:00:00.000	Variant 49	49	83						maligniteit cervix	154711	229311							376947	376948							M13	822							106	106							maligniteit cervix
00000010	natrium - vlamfotometrisch - spoed	2005/04/05 09:00:00.000	Variant 49	49	83						maligniteit cervix	154711	229311							376947	376948							M13	822							106	106							maligniteit cervix
00000010	natrium - vlamfotometrisch - spoed	2005/04/05 09:00:00.000	Variant 49	49	83						maligniteit cervix	154711	229311							376947	376948							M13	822							106	106							maligniteit cervix
00000010	natrium - vlamfotometrisch - spoed	2005/04/05 09:00:00.000	Variant 49	49	83						maligniteit cervix	154711	229311							376947	376948							M13	822							106	106							maligniteit cervix
00000010	kalium vlamfotometrisch - spoed	2005/04/05 09:00:00.000	Variant 49	49	83						maligniteit cervix	154711	229311							376947	376948							M13	822							106	106							maligniteit cervix
00000010	kalium vlamfotometrisch - spoed	2005/04/05 09:00:00.000	Variant 49	49	83						maligniteit cervix	154711	229311							376947	376948							M13	822							106	106							maligniteit cervix
00000010	kalium vlamfotometrisch - spoed	2005/04/05 09:00:00.000	Variant 49	49	83						maligniteit cervix	154711	229311							376947	376948							M13	822							106	106							maligniteit cervix
00000010	haemoglobine foto-electrisch - spoed	2005/04/05 09:00:00.000	Variant 49	49	83						maligniteit cervix	154711	229311							376947	376948							M13	822							106	106							maligniteit cervix
00000010	haemoglobine foto-electrisch - spoed	2005/04/05 09:00:00.000	Variant 49	49	83						maligniteit cervix	154711	229311							376947	376948							M13	822							106	106							maligniteit cervix
00000010	haemoglobine foto-electrisch - spoed	2005/04/05 09:00:00.000	Variant 49	49	83						maligniteit cervix	154711	229311							376947	376948							M13	822							106	106							maligniteit cervix
00000010	actuele ph - pco2 - stand.bicarbonaat	2005/04/05 09:00:00.000	Variant 49	49	83						maligniteit cervix	154711	229311							376947	376948							M13	822							106	106							maligniteit cervix
00000010	actuele ph - pco2 - stand.bicarbonaat	2005/04/05 09:00:00.000	Variant 49	49	83						maligniteit cervix	154711	229311							376947	376948							M13	822							106	106							maligniteit cervix
00000010	actuele ph - pco2 - stand.bicarbonaat	2005/04/05 09:00:00.000	Variant 49	49	83						maligniteit cervix	154711	229311							376947	376948							M13	822							106	106							maligniteit cervix
00000010	melkzuur enzymatisch - spoed	2005/04/05 09:00:00.000	Variant 49	49	83						maligniteit cervix	154711	229311							376947	376948							M13	822							106	106							maligniteit cervix
00000010	melkzuur enzymatisch - spoed	2005/04/05 09:00:00.000	Variant 49	49	83						maligniteit cervix	154711	229311							376947	376948							M13	822							106	106							maligniteit cervix
00000010	melkzuur enzymatisch - spoed	2005/04/05 09:00:00.000	Variant 49	49	83						maligniteit cervix	154711	229311							376947	376948							M13	822							106	106							maligniteit cervix
00000010	o2-saturatie	2005/04/05 09:00:00.000	Variant 49	49	83						maligniteit cervix	154711	229311							376947	376948							M13	822							106	106							maligniteit cervix
00000010	o2-saturatie	2005/04/05 09:00:00.000	Variant 49	49	83						maligniteit cervix	154711	229311							376947	376948							M13	822							106	106							maligniteit cervix
00000010	o2-saturatie	2005/04/05 09:00:00.000	Variant 49	49	83						maligniteit cervix	154711	229311							376947	376948							M13	822							106	106							maligniteit cervix
00000010	ordertarief	2005/04/05 09:00:00.000	Variant 49	49	83						maligniteit cervix	154711	229311							376947	376948							M13	822							106	106							maligniteit cervix
00000010	ordertarief	2005/04/05 09:00:00.000	Variant 49	49	83						maligniteit cervix	154711	229311							376947	376948							M13	822							106	106							maligniteit cervix
00000010	ordertarief	2005/04/05 09:00:00.000	Variant 49	49	83						maligniteit cervix	154711	229311							376947	376948							M13	822							106	106							maligniteit cervix
00000010	thorax - op zaal	2005/04/05 09:00:00.000	Variant 49	49	83						maligniteit cervix	154711	229311							376947	376948							M13	822							106	106							maligniteit cervix
00000010	190205 klasse 3b a205	2005/04/05 09:00:00.000	Variant 49	49	83						maligniteit cervix	154711	229311							376947	376948							M13	822							106	106							maligniteit cervix
00000010	190101 bovenreg.toesl. a101	2005/04/05 09:00:00.000	Variant 49	49	83						maligniteit cervix	154711	229311							376947	376948							M13	822							106	106							maligniteit cervix
00000010	ligdagen - alle spec.beh.kinderg.-reval.	2005/04/06 09:00:00.000	Variant 49	49	83						maligniteit cervix	154711	229311							376947	376948							M13	822							106	106							maligniteit cervix
00000010	ligdagen - alle spec.beh.kinderg.-reval.	2005/04/06 09:00:00.000	Variant 49	49	83						maligniteit cervix	154711	229311							376947	376948							M13	822							106	106							maligniteit cervix
00000010	aanname laboratoriumonderzoek	2005/04/06 09:00:00.000	Variant 49	49	83						maligniteit cervix	154711	229311							376947	376948							M13	822							106	106							maligniteit cervix
00000010	aanname laboratoriumonderzoek	2005/04/06 09:00:00.000	Variant 49	49	83						maligniteit cervix	154711	229311							376947	376948							M13	822							106	106							maligniteit cervix
00000010	aanname laboratoriumonderzoek	2005/04/06 09:00:00.000	Variant 49	49	83						maligniteit cervix	154711	229311							376947	376948							M13	822							106	106							maligniteit cervix
00000010	glucose - spoed	2005/04/06 09:00:00.000	Variant 49	49	83						maligniteit cervix	154711	229311							376947	376948							M13	822							106	106							maligniteit cervix
00000010	ureum - spoed	2005/04/06 09:00:00.000	Variant 49	49	83						maligniteit cervix	154711	229311							376947	376948							M13	822							106	106							maligniteit cervix
00000010	methemoglobine - sulfhemoglobine elk	2005/04/06 09:00:00.000	Variant 49	49	83						maligniteit cervix	154711	229311							376947	376948							M13	822							106	106							maligniteit cervix
00000010	creatinine - spoed	2005/04/06 09:00:00.000	Variant 49	49	83						maligniteit cervix	154711	229311							376947	376948							M13	822							106	106							maligniteit cervix
00000010	chloride - spoed	2005/04/06 09:00:00.000	Variant 49	49	83						maligniteit cervix	154711	229311							376947	376948							M13	822							106	106							maligniteit cervix
00000010	fosfaat - spoed	2005/04/06 09:00:00.000	Variant 49	49	83						maligniteit cervix	154711	229311							376947	376948							M13	822							106	106							maligniteit cervix
00000010	bicarbonaat	2005/04/06 09:00:00.000	Variant 49	49	83						maligniteit cervix	154711	229311							376947	376948							M13	822							106	106							maligniteit cervix
00000010	calcium - spoed	2005/04/06 09:00:00.000	Variant 49	49	83						maligniteit cervix	154711	229311							376947	376948							M13	822							106	106							maligniteit cervix
00000010	calcium - spoed	2005/04/06 09:00:00.000	Variant 49	49	83						maligniteit cervix	154711	229311							376947	376948							M13	822							106	106							maligniteit cervix
00000010	co-hb kwn.	2005/04/06 09:00:00.000	Variant 49	49	83						maligniteit cervix	154711	229311							376947	376948							M13	822							106	106							maligniteit cervix
00000010	natrium - vlamfotometrisch - spoed	2005/04/06 09:00:00.000	Variant 49	49	83						maligniteit cervix	154711	229311							376947	376948							M13	822							106	106							maligniteit cervix
00000010	kalium vlamfotometrisch - spoed	2005/04/06 09:00:00.000	Variant 49	49	83						maligniteit cervix	154711	229311							376947	376948							M13	822							106	106							maligniteit cervix
00000010	haemoglobine foto-electrisch - spoed	2005/04/06 09:00:00.000	Variant 49	49	83						maligniteit cervix	154711	229311							376947	376948							M13	822							106	106							maligniteit cervix
00000010	protrombinetijd -quick owren of modif.-	2005/04/06 09:00:00.000	Variant 49	49	83						maligniteit cervix	154711	229311							376947	376948							M13	822							106	106							maligniteit cervix
00000010	trombocyten tellen - spoed	2005/04/06 09:00:00.000	Variant 49	49	83						maligniteit cervix	154711	229311							376947	376948							M13	822							106	106							maligniteit cervix
00000010	heparinebepaling - kaoline - cefalinetij	2005/04/06 09:00:00.000	Variant 49	49	83						maligniteit cervix	154711	229311							376947	376948							M13	822							106	106							maligniteit cervix
00000010	actuele ph - pco2 - stand.bicarbonaat	2005/04/06 09:00:00.000	Variant 49	49	83						maligniteit cervix	154711	229311							376947	376948							M13	822							106	106							maligniteit cervix
00000010	melkzuur enzymatisch - spoed	2005/04/06 09:00:00.000	Variant 49	49	83						maligniteit cervix	154711	229311							376947	376948							M13	822							106	106							maligniteit cervix
00000010	leucocyten tellen -electronisch- spoed	2005/04/06 09:00:00.000	Variant 49	49	83						maligniteit cervix	154711	229311							376947	376948							M13	822							106	106							maligniteit cervix
00000010	crp c-reactief proteine - spoed	2005/04/06 09:00:00.000	Variant 49	49	83						maligniteit cervix	154711	229311							376947	376948							M13	822							106	106							maligniteit cervix
00000010	albumine - spoed	2005/04/06 09:00:00.000	Variant 49	49	83						maligniteit cervix	154711	229311							376947	376948							M13	822							106	106							maligniteit cervix
00000010	o2-saturatie	2005/04/06 09:00:00.000	Variant 49	49	83						maligniteit cervix	154711	229311							376947	376948							M13	822							106	106							maligniteit cervix
00000010	ordertarief	2005/04/06 09:00:00.000	Variant 49	49	83						maligniteit cervix	154711	229311							376947	376948							M13	822							106	106							maligniteit cervix
00000010	thorax - op zaal	2005/04/06 09:00:00.000	Variant 49	49	83						maligniteit cervix	154711	229311							376947	376948							M13	822							106	106							maligniteit cervix
00000010	brachytherapie - interstitieel - intensi	2005/04/06 09:00:00.000	Variant 49	49	83						maligniteit cervix	154711	229311							376947	376948							M13	822							106	106							maligniteit cervix
00000010	interc.consult klinisch longziekten	2005/04/06 09:00:00.000	Variant 49	49	83						maligniteit cervix	154711	229311							376947	376948							M13	822							106	106							maligniteit cervix
00000010	190205 klasse 3b a205	2005/04/06 09:00:00.000	Variant 49	49	83						maligniteit cervix	154711	229311							376947	376948							M13	822							106	106							maligniteit cervix
00000010	190101 bovenreg.toesl. a101	2005/04/06 09:00:00.000	Variant 49	49	83						maligniteit cervix	154711	229311							376947	376948							M13	822							106	106							maligniteit cervix
00000010	ligdagen - alle spec.beh.kinderg.-reval.	2005/04/07 09:00:00.000	Variant 49	49	83						maligniteit cervix	154711	229311							376947	376948							M13	822							106	106							maligniteit cervix
00000010	ligdagen - alle spec.beh.kinderg.-reval.	2005/04/07 09:00:00.000	Variant 49	49	83						maligniteit cervix	154711	229311							376947	376948							M13	822							106	106							maligniteit cervix
00000010	190205 klasse 3b a205	2005/04/07 09:00:00.000	Variant 49	49	83						maligniteit cervix	154711	229311							376947	376948							M13	822							106	106							maligniteit cervix
00000010	190101 bovenreg.toesl. a101	2005/04/07 09:00:00.000	Variant 49	49	83						maligniteit cervix	154711	229311							376947	376948							M13	822							106	106							maligniteit cervix
00000010	ligdagen - alle spec.beh.kinderg.-reval.	2005/04/08 09:00:00.000	Variant 49	49	83						maligniteit cervix	154711	229311							376947	376948							M13	822							106	106							maligniteit cervix
00000010	190205 klasse 3b a205	2005/04/08 09:00:00.000	Variant 49	49	83						maligniteit cervix	154711	229311							376947	376948							M13	822							106	106							maligniteit cervix
00000010	190101 bovenreg.toesl. a101	2005/04/08 09:00:00.000	Variant 49	49	83						maligniteit cervix	154711	229311							376947	376948							M13	822							106	106							maligniteit cervix
00000010	dieet nno	2005/04/08 09:00:00.000	Variant 49	49	83						maligniteit cervix	154711	229311							376947	376948							M13	822							106	106							maligniteit cervix
00000010	ligdagen - alle spec.beh.kinderg.-reval.	2005/04/09 09:00:00.000	Variant 49	49	83						maligniteit cervix	154711	229311							376947	376948							M13	822							106	106							maligniteit cervix
00000010	190205 klasse 3b a205	2005/04/09 09:00:00.000	Variant 49	49	83						maligniteit cervix	154711	229311							376947	376948							M13	822							106	106							maligniteit cervix
00000010	190101 bovenreg.toesl. a101	2005/04/09 09:00:00.000	Variant 49	49	83						maligniteit cervix	154711	229311							376947	376948							M13	822							106	106							maligniteit cervix
00000010	ligdagen - alle spec.beh.kinderg.-reval.	2005/04/10 09:00:00.000	Variant 49	49	83						maligniteit cervix	154711	229311							376947	376948							M13	822							106	106							maligniteit cervix
00000010	190205 klasse 3b a205	2005/04/10 09:00:00.000	Variant 49	49	83						maligniteit cervix	154711	229311							376947	376948							M13	822							106	106							maligniteit cervix
00000010	190101 bovenreg.toesl. a101	2005/04/10 09:00:00.000	Variant 49	49	83						maligniteit cervix	154711	229311							376947	376948							M13	822							106	106							maligniteit cervix
00000010	ligdagen - alle spec.beh.kinderg.-reval.	2005/04/11 09:00:00.000	Variant 49	49	83						maligniteit cervix	154711	229311							376947	376948							M13	822							106	106							maligniteit cervix
00000010	ct thorax	2005/04/11 09:00:00.000	Variant 49	49	83						maligniteit cervix	154711	229311							376947	376948							M13	822							106	106							maligniteit cervix
00000010	teletherapie - megavolt fotonen bestrali	2005/04/11 09:00:00.000	Variant 49	49	83						maligniteit cervix	154711	229311							376947	376948							M13	822							106	106							maligniteit cervix
00000010	190205 klasse 3b a205	2005/04/11 09:00:00.000	Variant 49	49	83						maligniteit cervix	154711	229311							376947	376948							M13	822							106	106							maligniteit cervix
00000010	190101 bovenreg.toesl. a101	2005/04/11 09:00:00.000	Variant 49	49	83						maligniteit cervix	154711	229311							376947	376948							M13	822							106	106							maligniteit cervix
00000010	dieet nno	2005/04/11 09:00:00.000	Variant 49	49	83						maligniteit cervix	154711	229311							376947	376948							M13	822							106	106							maligniteit cervix
00000010	ligdagen - alle spec.beh.kinderg.-reval.	2005/04/12 09:00:00.000	Variant 49	49	83						maligniteit cervix	154711	229311							376947	376948							M13	822							106	106							maligniteit cervix
00000010	aanname laboratoriumonderzoek	2005/04/12 09:00:00.000	Variant 49	49	83						maligniteit cervix	154711	229311							376947	376948							M13	822							106	106							maligniteit cervix
00000010	aanname laboratoriumonderzoek	2005/04/12 09:00:00.000	Variant 49	49	83						maligniteit cervix	154711	229311							376947	376948							M13	822							106	106							maligniteit cervix
00000010	differentiele telling automatisch	2005/04/12 09:00:00.000	Variant 49	49	83						maligniteit cervix	154711	229311							376947	376948							M13	822							106	106							maligniteit cervix
00000010	haemoglobine foto-electrisch - spoed	2005/04/12 09:00:00.000	Variant 49	49	83						maligniteit cervix	154711	229311							376947	376948							M13	822							106	106							maligniteit cervix
00000010	trombocyten tellen - spoed	2005/04/12 09:00:00.000	Variant 49	49	83						maligniteit cervix	154711	229311							376947	376948							M13	822							106	106							maligniteit cervix
00000010	leucocyten tellen -electronisch- spoed	2005/04/12 09:00:00.000	Variant 49	49	83						maligniteit cervix	154711	229311							376947	376948							M13	822							106	106							maligniteit cervix
00000010	crp c-reactief proteine - spoed	2005/04/12 09:00:00.000	Variant 49	49	83						maligniteit cervix	154711	229311							376947	376948							M13	822							106	106							maligniteit cervix
00000010	ordertarief	2005/04/12 09:00:00.000	Variant 49	49	83						maligniteit cervix	154711	229311							376947	376948							M13	822							106	106							maligniteit cervix
00000010	190205 klasse 3b a205	2005/04/12 09:00:00.000	Variant 49	49	83						maligniteit cervix	154711	229311							376947	376948							M13	822							106	106							maligniteit cervix
00000010	190101 bovenreg.toesl. a101	2005/04/12 09:00:00.000	Variant 49	49	83						maligniteit cervix	154711	229311							376947	376948							M13	822							106	106							maligniteit cervix
00000010	ligdagen - alle spec.beh.kinderg.-reval.	2005/04/13 09:00:00.000	Variant 49	49	83						maligniteit cervix	154711	229311							376947	376948							M13	822							106	106							maligniteit cervix
00000010	190205 klasse 3b a205	2005/04/13 09:00:00.000	Variant 49	49	83						maligniteit cervix	154711	229311							376947	376948							M13	822							106	106							maligniteit cervix
00000010	190101 bovenreg.toesl. a101	2005/04/13 09:00:00.000	Variant 49	49	83						maligniteit cervix	154711	229311							376947	376948							M13	822							106	106							maligniteit cervix
00000010	ligdagen - alle spec.beh.kinderg.-reval.	2005/04/14 09:00:00.000	Variant 49	49	83						maligniteit cervix	154711	229311							376947	376948							M13	822							106	106							maligniteit cervix
00000010	190205 klasse 3b a205	2005/04/14 09:00:00.000	Variant 49	49	83						maligniteit cervix	154711	229311							376947	376948							M13	822							106	106							maligniteit cervix
00000010	190101 bovenreg.toesl. a101	2005/04/14 09:00:00.000	Variant 49	49	83						maligniteit cervix	154711	229311							376947	376948							M13	822							106	106							maligniteit cervix
00000010	ligdagen - alle spec.beh.kinderg.-reval.	2005/04/15 09:00:00.000	Variant 49	49	83						maligniteit cervix	154711	229311							376947	376948							M13	822							106	106							maligniteit cervix
00000010	190205 klasse 3b a205	2005/04/15 09:00:00.000	Variant 49	49	83						maligniteit cervix	154711	229311							376947	376948							M13	822							106	106							maligniteit cervix
00000010	190101 bovenreg.toesl. a101	2005/04/15 09:00:00.000	Variant 49	49	83						maligniteit cervix	154711	229311							376947	376948							M13	822							106	106							maligniteit cervix
00000010	dieet nno	2005/04/15 09:00:00.000	Variant 49	49	83						maligniteit cervix	154711	229311							376947	376948							M13	822							106	106							maligniteit cervix
00000010	vervolgconsult poliklinisch	2005/06/08 09:00:00.000	Variant 49	49	83						maligniteit cervix	154711	229311							376947	376948							M13	822							106	106							maligniteit cervix
00000011	verlosk.-gynaec. korte kaart kosten-out	2005/01/10 09:00:00.000	Variant 50	50	72						maligniteit ovarium | tuba	154699																M16
00000011	e.c.g. - elektrocardiografie	2005/01/10 09:00:00.000	Variant 50	50	72						maligniteit ovarium | tuba	154699																M16
00000011	coupe ter inzage	2005/01/10 09:00:00.000	Variant 50	50	72						maligniteit ovarium | tuba	154699																M16
00000011	cito histologisch onderzoek	2005/01/10 09:00:00.000	Variant 50	50	72						maligniteit ovarium | tuba	154699																M16
00000011	aanname laboratoriumonderzoek	2005/01/10 09:00:00.000	Variant 50	50	72						maligniteit ovarium | tuba	154699																M16
00000011	aanname laboratoriumonderzoek	2005/01/10 09:00:00.000	Variant 50	50	72						maligniteit ovarium | tuba	154699																M16
00000011	aanname laboratoriumonderzoek	2005/01/10 09:00:00.000	Variant 50	50	72						maligniteit ovarium | tuba	154699																M16
00000011	bilirubine -geconjugeerd	2005/01/10 09:00:00.000	Variant 50	50	72						maligniteit ovarium | tuba	154699																M16
00000011	bilirubine - totaal	2005/01/10 09:00:00.000	Variant 50	50	72						maligniteit ovarium | tuba	154699																M16
00000011	glucose	2005/01/10 09:00:00.000	Variant 50	50	72						maligniteit ovarium | tuba	154699																M16
00000011	ureum	2005/01/10 09:00:00.000	Variant 50	50	72						maligniteit ovarium | tuba	154699																M16
00000011	creatinine - spoed	2005/01/10 09:00:00.000	Variant 50	50	72						maligniteit ovarium | tuba	154699																M16
00000011	alkalische fosfatase -kinetisch-	2005/01/10 09:00:00.000	Variant 50	50	72						maligniteit ovarium | tuba	154699																M16
00000011	natrium vlamfotometrisch	2005/01/10 09:00:00.000	Variant 50	50	72						maligniteit ovarium | tuba	154699																M16
00000011	kalium potentiometrisch	2005/01/10 09:00:00.000	Variant 50	50	72						maligniteit ovarium | tuba	154699																M16
00000011	sgot - asat kinetisch	2005/01/10 09:00:00.000	Variant 50	50	72						maligniteit ovarium | tuba	154699																M16
00000011	sgpt - alat kinetisch	2005/01/10 09:00:00.000	Variant 50	50	72						maligniteit ovarium | tuba	154699																M16
00000011	melkzuurdehydrogenase -ldh- kinetisch	2005/01/10 09:00:00.000	Variant 50	50	72						maligniteit ovarium | tuba	154699																M16
00000011	bloedgroep abo en rhesusfactor	2005/01/10 09:00:00.000	Variant 50	50	72						maligniteit ovarium | tuba	154699																M16
00000011	rhesusfactor d - centrifugeermethode - e	2005/01/10 09:00:00.000	Variant 50	50	72						maligniteit ovarium | tuba	154699																M16
00000011	haemoglobine foto-electrisch - spoed	2005/01/10 09:00:00.000	Variant 50	50	72						maligniteit ovarium | tuba	154699																M16
00000011	trombocyten tellen - spoed	2005/01/10 09:00:00.000	Variant 50	50	72						maligniteit ovarium | tuba	154699																M16
00000011	gammaglutamyltranspeptidase	2005/01/10 09:00:00.000	Variant 50	50	72						maligniteit ovarium | tuba	154699																M16
00000011	leucocyten tellen -electronisch- spoed	2005/01/10 09:00:00.000	Variant 50	50	72						maligniteit ovarium | tuba	154699																M16
00000011	calcium	2005/01/10 09:00:00.000	Variant 50	50	72						maligniteit ovarium | tuba	154699																M16
00000011	albumine	2005/01/10 09:00:00.000	Variant 50	50	72						maligniteit ovarium | tuba	154699																M16
00000011	screening antistoffen erytrocyten	2005/01/10 09:00:00.000	Variant 50	50	72						maligniteit ovarium | tuba	154699																M16
00000011	ca-125 mbv meia	2005/01/10 09:00:00.000	Variant 50	50	72						maligniteit ovarium | tuba	154699																M16
00000011	ordertarief	2005/01/10 09:00:00.000	Variant 50	50	72						maligniteit ovarium | tuba	154699																M16
00000011	thorax	2005/01/10 09:00:00.000	Variant 50	50	72						maligniteit ovarium | tuba	154699																M16
00000011	1e consult poliklinisch	2005/01/10 09:00:00.000	Variant 50	50	72						maligniteit ovarium | tuba	154699																M16
00000011	administratief tarief - eerste pol	2005/01/10 09:00:00.000	Variant 50	50	72						maligniteit ovarium | tuba	154699																M16
00000011	ligdagen - alle spec.beh.kinderg.-reval.	2005/02/02 09:00:00.000	Variant 50	50	72						maligniteit ovarium | tuba	154699																M16
00000011	aanname laboratoriumonderzoek	2005/02/02 09:00:00.000	Variant 50	50	72						maligniteit ovarium | tuba	154699																M16
00000011	aanname laboratoriumonderzoek	2005/02/02 09:00:00.000	Variant 50	50	72						maligniteit ovarium | tuba	154699																M16
00000011	aanname laboratoriumonderzoek	2005/02/02 09:00:00.000	Variant 50	50	72						maligniteit ovarium | tuba	154699																M16
00000011	bilirubine -geconjugeerd	2005/02/02 09:00:00.000	Variant 50	50	72						maligniteit ovarium | tuba	154699																M16
00000011	bilirubine - totaal	2005/02/02 09:00:00.000	Variant 50	50	72						maligniteit ovarium | tuba	154699																M16
00000011	ureum	2005/02/02 09:00:00.000	Variant 50	50	72						maligniteit ovarium | tuba	154699																M16
00000011	hemoglobine foto-elektrisch	2005/02/02 09:00:00.000	Variant 50	50	72						maligniteit ovarium | tuba	154699																M16
00000011	creatinine	2005/02/02 09:00:00.000	Variant 50	50	72						maligniteit ovarium | tuba	154699																M16
00000011	alkalische fosfatase -kinetisch-	2005/02/02 09:00:00.000	Variant 50	50	72						maligniteit ovarium | tuba	154699																M16
00000011	natrium vlamfotometrisch	2005/02/02 09:00:00.000	Variant 50	50	72						maligniteit ovarium | tuba	154699																M16
00000011	kalium potentiometrisch	2005/02/02 09:00:00.000	Variant 50	50	72						maligniteit ovarium | tuba	154699																M16
00000011	sgot - asat kinetisch	2005/02/02 09:00:00.000	Variant 50	50	72						maligniteit ovarium | tuba	154699																M16
00000011	sgpt - alat kinetisch	2005/02/02 09:00:00.000	Variant 50	50	72						maligniteit ovarium | tuba	154699																M16
00000011	melkzuurdehydrogenase -ldh- kinetisch	2005/02/02 09:00:00.000	Variant 50	50	72						maligniteit ovarium | tuba	154699																M16
00000011	bloedgroep abo en rhesusfactor	2005/02/02 09:00:00.000	Variant 50	50	72						maligniteit ovarium | tuba	154699																M16
00000011	rhesusfactor d - centrifugeermethode - e	2005/02/02 09:00:00.000	Variant 50	50	72						maligniteit ovarium | tuba	154699																M16
00000011	differentiele telling automatisch	2005/02/02 09:00:00.000	Variant 50	50	72						maligniteit ovarium | tuba	154699																M16
00000011	leukocyten tellen elektronisch	2005/02/02 09:00:00.000	Variant 50	50	72						maligniteit ovarium | tuba	154699																M16
00000011	trombocyten tellen - elektronisch	2005/02/02 09:00:00.000	Variant 50	50	72						maligniteit ovarium | tuba	154699																M16
00000011	gammaglutamyltranspeptidase	2005/02/02 09:00:00.000	Variant 50	50	72						maligniteit ovarium | tuba	154699																M16
00000011	calcium	2005/02/02 09:00:00.000	Variant 50	50	72						maligniteit ovarium | tuba	154699																M16
00000011	screening antistoffen erytrocyten	2005/02/02 09:00:00.000	Variant 50	50	72						maligniteit ovarium | tuba	154699																M16
00000011	ca-125 mbv meia	2005/02/02 09:00:00.000	Variant 50	50	72						maligniteit ovarium | tuba	154699																M16
00000011	ordertarief	2005/02/02 09:00:00.000	Variant 50	50	72						maligniteit ovarium | tuba	154699																M16
00000011	190021 klinische opname a002	2005/02/02 09:00:00.000	Variant 50	50	72						maligniteit ovarium | tuba	154699																M16
00000011	190204 klasse 3a a204	2005/02/02 09:00:00.000	Variant 50	50	72						maligniteit ovarium | tuba	154699																M16
00000011	190101 bovenreg.toesl. a101	2005/02/02 09:00:00.000	Variant 50	50	72						maligniteit ovarium | tuba	154699																M16
00000011	ligdagen - alle spec.beh.kinderg.-reval.	2005/02/03 09:00:00.000	Variant 50	50	72						maligniteit ovarium | tuba	154699																M16
00000011	buik - primaire stageringsoperati	2005/02/03 09:00:00.000	Variant 50	50	72						maligniteit ovarium | tuba	154699																M16
00000011	immunopathologisch onderzoek	2005/02/03 09:00:00.000	Variant 50	50	72						maligniteit ovarium | tuba	154699																M16
00000011	cytologisch onderzoek - ascites -	2005/02/03 09:00:00.000	Variant 50	50	72						maligniteit ovarium | tuba	154699																M16
00000011	histologisch onderzoek - kleine resectie	2005/02/03 09:00:00.000	Variant 50	50	72						maligniteit ovarium | tuba	154699																M16
00000011	aanname laboratoriumonderzoek	2005/02/03 09:00:00.000	Variant 50	50	72						maligniteit ovarium | tuba	154699																M16
00000011	glucose - spoed	2005/02/03 09:00:00.000	Variant 50	50	72						maligniteit ovarium | tuba	154699																M16
00000011	calcium - spoed	2005/02/03 09:00:00.000	Variant 50	50	72						maligniteit ovarium | tuba	154699																M16
00000011	natrium - vlamfotometrisch - spoed	2005/02/03 09:00:00.000	Variant 50	50	72						maligniteit ovarium | tuba	154699																M16
00000011	kalium vlamfotometrisch - spoed	2005/02/03 09:00:00.000	Variant 50	50	72						maligniteit ovarium | tuba	154699																M16
00000011	haemoglobine foto-electrisch - spoed	2005/02/03 09:00:00.000	Variant 50	50	72						maligniteit ovarium | tuba	154699																M16
00000011	kruisproef volledig -drie methoden-	2005/02/03 09:00:00.000	Variant 50	50	72						maligniteit ovarium | tuba	154699																M16
00000011	kruisproef volledig -drie methoden-	2005/02/03 09:00:00.000	Variant 50	50	72						maligniteit ovarium | tuba	154699																M16
00000011	melkzuur enzymatisch - spoed	2005/02/03 09:00:00.000	Variant 50	50	72						maligniteit ovarium | tuba	154699																M16
00000011	o2-saturatie	2005/02/03 09:00:00.000	Variant 50	50	72						maligniteit ovarium | tuba	154699																M16
00000011	ordertarief	2005/02/03 09:00:00.000	Variant 50	50	72						maligniteit ovarium | tuba	154699																M16
00000011	190204 klasse 3a a204	2005/02/03 09:00:00.000	Variant 50	50	72						maligniteit ovarium | tuba	154699																M16
00000011	190101 bovenreg.toesl. a101	2005/02/03 09:00:00.000	Variant 50	50	72						maligniteit ovarium | tuba	154699																M16
00000011	ligdagen - alle spec.beh.kinderg.-reval.	2005/02/04 09:00:00.000	Variant 50	50	72						maligniteit ovarium | tuba	154699																M16
00000011	aanname laboratoriumonderzoek	2005/02/04 09:00:00.000	Variant 50	50	72						maligniteit ovarium | tuba	154699																M16
00000011	aanname laboratoriumonderzoek	2005/02/04 09:00:00.000	Variant 50	50	72						maligniteit ovarium | tuba	154699																M16
00000011	hemoglobine foto-elektrisch	2005/02/04 09:00:00.000	Variant 50	50	72						maligniteit ovarium | tuba	154699																M16
00000011	creatinine	2005/02/04 09:00:00.000	Variant 50	50	72						maligniteit ovarium | tuba	154699																M16
00000011	leukocyten tellen elektronisch	2005/02/04 09:00:00.000	Variant 50	50	72						maligniteit ovarium | tuba	154699																M16
00000011	ordertarief	2005/02/04 09:00:00.000	Variant 50	50	72						maligniteit ovarium | tuba	154699																M16
00000011	190204 klasse 3a a204	2005/02/04 09:00:00.000	Variant 50	50	72						maligniteit ovarium | tuba	154699																M16
00000011	190101 bovenreg.toesl. a101	2005/02/04 09:00:00.000	Variant 50	50	72						maligniteit ovarium | tuba	154699																M16
00000011	ligdagen - alle spec.beh.kinderg.-reval.	2005/02/05 09:00:00.000	Variant 50	50	72						maligniteit ovarium | tuba	154699																M16
00000011	190204 klasse 3a a204	2005/02/05 09:00:00.000	Variant 50	50	72						maligniteit ovarium | tuba	154699																M16
00000011	190101 bovenreg.toesl. a101	2005/02/05 09:00:00.000	Variant 50	50	72						maligniteit ovarium | tuba	154699																M16
00000011	ligdagen - alle spec.beh.kinderg.-reval.	2005/02/06 09:00:00.000	Variant 50	50	72						maligniteit ovarium | tuba	154699																M16
00000011	190204 klasse 3a a204	2005/02/06 09:00:00.000	Variant 50	50	72						maligniteit ovarium | tuba	154699																M16
00000011	190101 bovenreg.toesl. a101	2005/02/06 09:00:00.000	Variant 50	50	72						maligniteit ovarium | tuba	154699																M16
00000011	ligdagen - alle spec.beh.kinderg.-reval.	2005/02/07 09:00:00.000	Variant 50	50	72						maligniteit ovarium | tuba	154699																M16
00000011	aanname laboratoriumonderzoek	2005/02/07 09:00:00.000	Variant 50	50	72						maligniteit ovarium | tuba	154699																M16
00000011	hemoglobine foto-elektrisch	2005/02/07 09:00:00.000	Variant 50	50	72						maligniteit ovarium | tuba	154699																M16
00000011	ordertarief	2005/02/07 09:00:00.000	Variant 50	50	72						maligniteit ovarium | tuba	154699																M16
00000011	190204 klasse 3a a204	2005/02/07 09:00:00.000	Variant 50	50	72						maligniteit ovarium | tuba	154699																M16
00000011	190101 bovenreg.toesl. a101	2005/02/07 09:00:00.000	Variant 50	50	72						maligniteit ovarium | tuba	154699																M16
00000011	ligdagen - alle spec.beh.kinderg.-reval.	2005/02/08 09:00:00.000	Variant 50	50	72						maligniteit ovarium | tuba	154699																M16
00000011	190204 klasse 3a a204	2005/02/08 09:00:00.000	Variant 50	50	72						maligniteit ovarium | tuba	154699																M16
00000011	190101 bovenreg.toesl. a101	2005/02/08 09:00:00.000	Variant 50	50	72						maligniteit ovarium | tuba	154699																M16
00000011	ligdagen - alle spec.beh.kinderg.-reval.	2005/02/09 09:00:00.000	Variant 50	50	72						maligniteit ovarium | tuba	154699																M16
00000011	190204 klasse 3a a204	2005/02/09 09:00:00.000	Variant 50	50	72						maligniteit ovarium | tuba	154699																M16
00000011	190101 bovenreg.toesl. a101	2005/02/09 09:00:00.000	Variant 50	50	72						maligniteit ovarium | tuba	154699																M16
00000011	ligdagen - alle spec.beh.kinderg.-reval.	2005/02/10 09:00:00.000	Variant 50	50	72						maligniteit ovarium | tuba	154699																M16
00000011	190204 klasse 3a a204	2005/02/10 09:00:00.000	Variant 50	50	72						maligniteit ovarium | tuba	154699																M16
00000011	190101 bovenreg.toesl. a101	2005/02/10 09:00:00.000	Variant 50	50	72						maligniteit ovarium | tuba	154699																M16
00000011	ligdagen - alle spec.beh.kinderg.-reval.	2005/02/11 09:00:00.000	Variant 50	50	72						maligniteit ovarium | tuba	154699																M16
00000011	190204 klasse 3a a204	2005/02/11 09:00:00.000	Variant 50	50	72						maligniteit ovarium | tuba	154699																M16
00000011	190101 bovenreg.toesl. a101	2005/02/11 09:00:00.000	Variant 50	50	72						maligniteit ovarium | tuba	154699																M16
00000012	verlosk.-gynaec. korte kaart kosten-out	2005/01/11 09:00:00.000	Variant 51	51		40	41	42	43				165717	896971						389613	389614	391778	620824	785993	808314	815135	890681		822	106						106	106	106	822	106	106	822	822	maligniteit cervix	Gynaecologische tumoren
00000012	histologisch onderzoek - biopten nno	2005/01/11 09:00:00.000	Variant 51	51		40	41	42	43				165717	896971						389613	389614	391778	620824	785993	808314	815135	890681		822	106						106	106	106	822	106	106	822	822	maligniteit cervix	Gynaecologische tumoren
00000012	cito histologisch onderzoek	2005/01/11 09:00:00.000	Variant 51	51		40	41	42	43				165717	896971						389613	389614	391778	620824	785993	808314	815135	890681		822	106						106	106	106	822	106	106	822	822	maligniteit cervix	Gynaecologische tumoren
00000012	aanname laboratoriumonderzoek	2005/01/11 09:00:00.000	Variant 51	51		40	41	42	43				165717	896971						389613	389614	391778	620824	785993	808314	815135	890681		822	106						106	106	106	822	106	106	822	822	maligniteit cervix	Gynaecologische tumoren
00000012	aanname laboratoriumonderzoek	2005/01/11 09:00:00.000	Variant 51	51		40	41	42	43				165717	896971						389613	389614	391778	620824	785993	808314	815135	890681		822	106						106	106	106	822	106	106	822	822	maligniteit cervix	Gynaecologische tumoren
00000012	aanname laboratoriumonderzoek	2005/01/11 09:00:00.000	Variant 51	51		40	41	42	43				165717	896971						389613	389614	391778	620824	785993	808314	815135	890681		822	106						106	106	106	822	106	106	822	822	maligniteit cervix	Gynaecologische tumoren
00000012	bilirubine -geconjugeerd	2005/01/11 09:00:00.000	Variant 51	51		40	41	42	43				165717	896971						389613	389614	391778	620824	785993	808314	815135	890681		822	106						106	106	106	822	106	106	822	822	maligniteit cervix	Gynaecologische tumoren
00000012	bilirubine - totaal	2005/01/11 09:00:00.000	Variant 51	51		40	41	42	43				165717	896971						389613	389614	391778	620824	785993	808314	815135	890681		822	106						106	106	106	822	106	106	822	822	maligniteit cervix	Gynaecologische tumoren
00000012	glucose	2005/01/11 09:00:00.000	Variant 51	51		40	41	42	43				165717	896971						389613	389614	391778	620824	785993	808314	815135	890681		822	106						106	106	106	822	106	106	822	822	maligniteit cervix	Gynaecologische tumoren
00000012	ureum	2005/01/11 09:00:00.000	Variant 51	51		40	41	42	43				165717	896971						389613	389614	391778	620824	785993	808314	815135	890681		822	106						106	106	106	822	106	106	822	822	maligniteit cervix	Gynaecologische tumoren
00000012	hemoglobine foto-elektrisch	2005/01/11 09:00:00.000	Variant 51	51		40	41	42	43				165717	896971						389613	389614	391778	620824	785993	808314	815135	890681		822	106						106	106	106	822	106	106	822	822	maligniteit cervix	Gynaecologische tumoren
00000012	creatinine	2005/01/11 09:00:00.000	Variant 51	51		40	41	42	43				165717	896971						389613	389614	391778	620824	785993	808314	815135	890681		822	106						106	106	106	822	106	106	822	822	maligniteit cervix	Gynaecologische tumoren
00000012	alkalische fosfatase -kinetisch-	2005/01/11 09:00:00.000	Variant 51	51		40	41	42	43				165717	896971						389613	389614	391778	620824	785993	808314	815135	890681		822	106						106	106	106	822	106	106	822	822	maligniteit cervix	Gynaecologische tumoren
00000012	natrium vlamfotometrisch	2005/01/11 09:00:00.000	Variant 51	51		40	41	42	43				165717	896971						389613	389614	391778	620824	785993	808314	815135	890681		822	106						106	106	106	822	106	106	822	822	maligniteit cervix	Gynaecologische tumoren
00000012	kalium potentiometrisch	2005/01/11 09:00:00.000	Variant 51	51		40	41	42	43				165717	896971						389613	389614	391778	620824	785993	808314	815135	890681		822	106						106	106	106	822	106	106	822	822	maligniteit cervix	Gynaecologische tumoren
00000012	sgot - asat kinetisch	2005/01/11 09:00:00.000	Variant 51	51		40	41	42	43				165717	896971						389613	389614	391778	620824	785993	808314	815135	890681		822	106						106	106	106	822	106	106	822	822	maligniteit cervix	Gynaecologische tumoren
00000012	sgpt - alat kinetisch	2005/01/11 09:00:00.000	Variant 51	51		40	41	42	43				165717	896971						389613	389614	391778	620824	785993	808314	815135	890681		822	106						106	106	106	822	106	106	822	822	maligniteit cervix	Gynaecologische tumoren
00000012	melkzuurdehydrogenase -ldh- kinetisch	2005/01/11 09:00:00.000	Variant 51	51		40	41	42	43				165717	896971						389613	389614	391778	620824	785993	808314	815135	890681		822	106						106	106	106	822	106	106	822	822	maligniteit cervix	Gynaecologische tumoren
00000012	bloedgroep abo en rhesusfactor	2005/01/11 09:00:00.000	Variant 51	51		40	41	42	43				165717	896971						389613	389614	391778	620824	785993	808314	815135	890681		822	106						106	106	106	822	106	106	822	822	maligniteit cervix	Gynaecologische tumoren
00000012	rhesusfactor d - centrifugeermethode - e	2005/01/11 09:00:00.000	Variant 51	51		40	41	42	43				165717	896971						389613	389614	391778	620824	785993	808314	815135	890681		822	106						106	106	106	822	106	106	822	822	maligniteit cervix	Gynaecologische tumoren
00000012	leukocyten tellen elektronisch	2005/01/11 09:00:00.000	Variant 51	51		40	41	42	43				165717	896971						389613	389614	391778	620824	785993	808314	815135	890681		822	106						106	106	106	822	106	106	822	822	maligniteit cervix	Gynaecologische tumoren
00000012	trombocyten tellen - elektronisch	2005/01/11 09:00:00.000	Variant 51	51		40	41	42	43				165717	896971						389613	389614	391778	620824	785993	808314	815135	890681		822	106						106	106	106	822	106	106	822	822	maligniteit cervix	Gynaecologische tumoren
00000012	gammaglutamyltranspeptidase	2005/01/11 09:00:00.000	Variant 51	51		40	41	42	43				165717	896971						389613	389614	391778	620824	785993	808314	815135	890681		822	106						106	106	106	822	106	106	822	822	maligniteit cervix	Gynaecologische tumoren
00000012	cea - tumormarker mbv meia	2005/01/11 09:00:00.000	Variant 51	51		40	41	42	43				165717	896971						389613	389614	391778	620824	785993	808314	815135	890681		822	106						106	106	106	822	106	106	822	822	maligniteit cervix	Gynaecologische tumoren
00000012	squamous cell carcinoma mbv eia	2005/01/11 09:00:00.000	Variant 51	51		40	41	42	43				165717	896971						389613	389614	391778	620824	785993	808314	815135	890681		822	106						106	106	106	822	106	106	822	822	maligniteit cervix	Gynaecologische tumoren
00000012	calcium	2005/01/11 09:00:00.000	Variant 51	51		40	41	42	43				165717	896971						389613	389614	391778	620824	785993	808314	815135	890681		822	106						106	106	106	822	106	106	822	822	maligniteit cervix	Gynaecologische tumoren
00000012	albumine	2005/01/11 09:00:00.000	Variant 51	51		40	41	42	43				165717	896971						389613	389614	391778	620824	785993	808314	815135	890681		822	106						106	106	106	822	106	106	822	822	maligniteit cervix	Gynaecologische tumoren
00000012	screening antistoffen erytrocyten	2005/01/11 09:00:00.000	Variant 51	51		40	41	42	43				165717	896971						389613	389614	391778	620824	785993	808314	815135	890681		822	106						106	106	106	822	106	106	822	822	maligniteit cervix	Gynaecologische tumoren
00000012	ca-125 mbv meia	2005/01/11 09:00:00.000	Variant 51	51		40	41	42	43				165717	896971						389613	389614	391778	620824	785993	808314	815135	890681		822	106						106	106	106	822	106	106	822	822	maligniteit cervix	Gynaecologische tumoren
00000012	anti-hiv mbv elisa	2005/01/11 09:00:00.000	Variant 51	51		40	41	42	43				165717	896971						389613	389614	391778	620824	785993	808314	815135	890681		822	106						106	106	106	822	106	106	822	822	maligniteit cervix	Gynaecologische tumoren
00000012	ordertarief	2005/01/11 09:00:00.000	Variant 51	51		40	41	42	43				165717	896971						389613	389614	391778	620824	785993	808314	815135	890681		822	106						106	106	106	822	106	106	822	822	maligniteit cervix	Gynaecologische tumoren
00000012	thorax	2005/01/11 09:00:00.000	Variant 51	51		40	41	42	43				165717	896971						389613	389614	391778	620824	785993	808314	815135	890681		822	106						106	106	106	822	106	106	822	822	maligniteit cervix	Gynaecologische tumoren
00000012	1e consult poliklinisch	2005/01/11 09:00:00.000	Variant 51	51		40	41	42	43				165717	896971						389613	389614	391778	620824	785993	808314	815135	890681		822	106						106	106	106	822	106	106	822	822	maligniteit cervix	Gynaecologische tumoren
00000012	administratief tarief - eerste pol	2005/01/11 09:00:00.000	Variant 51	51		40	41	42	43				165717	896971						389613	389614	391778	620824	785993	808314	815135	890681		822	106						106	106	106	822	106	106	822	822	maligniteit cervix	Gynaecologische tumoren
00000012	ligdagen - alle spec.beh.kinderg.-reval.	2005/01/20 09:00:00.000	Variant 51	51		40	41	42	43				165717	896971						389613	389614	391778	620824	785993	808314	815135	890681		822	106						106	106	106	822	106	106	822	822	maligniteit cervix	Gynaecologische tumoren
00000012	190021 klinische opname a002	2005/01/20 09:00:00.000	Variant 51	51		40	41	42	43				165717	896971						389613	389614	391778	620824	785993	808314	815135	890681		822	106						106	106	106	822	106	106	822	822	maligniteit cervix	Gynaecologische tumoren
00000012	190204 klasse 3a a204	2005/01/20 09:00:00.000	Variant 51	51		40	41	42	43				165717	896971						389613	389614	391778	620824	785993	808314	815135	890681		822	106						106	106	106	822	106	106	822	822	maligniteit cervix	Gynaecologische tumoren
00000012	ligdagen - alle spec.beh.kinderg.-reval.	2005/01/21 09:00:00.000	Variant 51	51		40	41	42	43				165717	896971						389613	389614	391778	620824	785993	808314	815135	890681		822	106						106	106	106	822	106	106	822	822	maligniteit cervix	Gynaecologische tumoren
00000012	patient niet verschenen ngiv- no show -	2005/01/21 09:00:00.000	Variant 51	51		40	41	42	43				165717	896971						389613	389614	391778	620824	785993	808314	815135	890681		822	106						106	106	106	822	106	106	822	822	maligniteit cervix	Gynaecologische tumoren
00000012	vrw.gesl.org- biopsie-punctie-cytologie	2005/01/21 09:00:00.000	Variant 51	51		40	41	42	43				165717	896971						389613	389614	391778	620824	785993	808314	815135	890681		822	106						106	106	106	822	106	106	822	822	maligniteit cervix	Gynaecologische tumoren
00000012	blaas - uretrocystoscopie nno	2005/01/21 09:00:00.000	Variant 51	51		40	41	42	43				165717	896971						389613	389614	391778	620824	785993	808314	815135	890681		822	106						106	106	106	822	106	106	822	822	maligniteit cervix	Gynaecologische tumoren
00000012	vagina - toucher onder anesthesie	2005/01/21 09:00:00.000	Variant 51	51		40	41	42	43				165717	896971						389613	389614	391778	620824	785993	808314	815135	890681		822	106						106	106	106	822	106	106	822	822	maligniteit cervix	Gynaecologische tumoren
00000012	histologisch onderzoek - biopten nno	2005/01/21 09:00:00.000	Variant 51	51		40	41	42	43				165717	896971						389613	389614	391778	620824	785993	808314	815135	890681		822	106						106	106	106	822	106	106	822	822	maligniteit cervix	Gynaecologische tumoren
00000012	patient niet verschenen radiologie	2005/01/21 09:00:00.000	Variant 51	51		40	41	42	43				165717	896971						389613	389614	391778	620824	785993	808314	815135	890681		822	106						106	106	106	822	106	106	822	822	maligniteit cervix	Gynaecologische tumoren
00000012	patient niet verschenen radiologie	2005/01/21 09:00:00.000	Variant 51	51		40	41	42	43				165717	896971						389613	389614	391778	620824	785993	808314	815135	890681		822	106						106	106	106	822	106	106	822	822	maligniteit cervix	Gynaecologische tumoren
00000012	1e consult bezoek	2005/01/21 09:00:00.000	Variant 51	51		40	41	42	43				165717	896971						389613	389614	391778	620824	785993	808314	815135	890681		822	106						106	106	106	822	106	106	822	822	maligniteit cervix	Gynaecologische tumoren
00000012	190204 klasse 3a a204	2005/01/21 09:00:00.000	Variant 51	51		40	41	42	43				165717	896971						389613	389614	391778	620824	785993	808314	815135	890681		822	106						106	106	106	822	106	106	822	822	maligniteit cervix	Gynaecologische tumoren
00000012	inwend.geneesk. korte kaart kosten-out	2005/01/25 09:00:00.000	Variant 51	51		40	41	42	43				165717	896971						389613	389614	391778	620824	785993	808314	815135	890681		822	106						106	106	106	822	106	106	822	822	maligniteit cervix	Gynaecologische tumoren
00000012	1e consult poliklinisch	2005/01/25 09:00:00.000	Variant 51	51		40	41	42	43				165717	896971						389613	389614	391778	620824	785993	808314	815135	890681		822	106						106	106	106	822	106	106	822	822	maligniteit cervix	Gynaecologische tumoren
00000012	administratief tarief - eerste pol	2005/01/25 09:00:00.000	Variant 51	51		40	41	42	43				165717	896971						389613	389614	391778	620824	785993	808314	815135	890681		822	106						106	106	106	822	106	106	822	822	maligniteit cervix	Gynaecologische tumoren
00000012	patient niet verschenen ngiv- no show -	2005/02/02 09:00:00.000	Variant 51	51		40	41	42	43				165717	896971						389613	389614	391778	620824	785993	808314	815135	890681		822	106						106	106	106	822	106	106	822	822	maligniteit cervix	Gynaecologische tumoren
00000012	verlosk.-gynaec. aanv.kaart kosten-out	2005/02/11 09:00:00.000	Variant 51	51		40	41	42	43				165717	896971						389613	389614	391778	620824	785993	808314	815135	890681		822	106						106	106	106	822	106	106	822	822	maligniteit cervix	Gynaecologische tumoren
00000012	aanname laboratoriumonderzoek	2005/02/18 09:00:00.000	Variant 51	51		40	41	42	43				165717	896971						389613	389614	391778	620824	785993	808314	815135	890681		822	106						106	106	106	822	106	106	822	822	maligniteit cervix	Gynaecologische tumoren
00000012	bilirubine -geconjugeerd	2005/02/18 09:00:00.000	Variant 51	51		40	41	42	43				165717	896971						389613	389614	391778	620824	785993	808314	815135	890681		822	106						106	106	106	822	106	106	822	822	maligniteit cervix	Gynaecologische tumoren
00000012	bilirubine - totaal	2005/02/18 09:00:00.000	Variant 51	51		40	41	42	43				165717	896971						389613	389614	391778	620824	785993	808314	815135	890681		822	106						106	106	106	822	106	106	822	822	maligniteit cervix	Gynaecologische tumoren
00000012	glucose - spoed	2005/02/18 09:00:00.000	Variant 51	51		40	41	42	43				165717	896971						389613	389614	391778	620824	785993	808314	815135	890681		822	106						106	106	106	822	106	106	822	822	maligniteit cervix	Gynaecologische tumoren
00000012	ureum	2005/02/18 09:00:00.000	Variant 51	51		40	41	42	43				165717	896971						389613	389614	391778	620824	785993	808314	815135	890681		822	106						106	106	106	822	106	106	822	822	maligniteit cervix	Gynaecologische tumoren
00000012	creatinine - spoed	2005/02/18 09:00:00.000	Variant 51	51		40	41	42	43				165717	896971						389613	389614	391778	620824	785993	808314	815135	890681		822	106						106	106	106	822	106	106	822	822	maligniteit cervix	Gynaecologische tumoren
00000012	alkalische fosfatase -kinetisch-	2005/02/18 09:00:00.000	Variant 51	51		40	41	42	43				165717	896971						389613	389614	391778	620824	785993	808314	815135	890681		822	106						106	106	106	822	106	106	822	822	maligniteit cervix	Gynaecologische tumoren
00000012	natrium vlamfotometrisch	2005/02/18 09:00:00.000	Variant 51	51		40	41	42	43				165717	896971						389613	389614	391778	620824	785993	808314	815135	890681		822	106						106	106	106	822	106	106	822	822	maligniteit cervix	Gynaecologische tumoren
00000012	kalium potentiometrisch	2005/02/18 09:00:00.000	Variant 51	51		40	41	42	43				165717	896971						389613	389614	391778	620824	785993	808314	815135	890681		822	106						106	106	106	822	106	106	822	822	maligniteit cervix	Gynaecologische tumoren
00000012	sgot - asat kinetisch	2005/02/18 09:00:00.000	Variant 51	51		40	41	42	43				165717	896971						389613	389614	391778	620824	785993	808314	815135	890681		822	106						106	106	106	822	106	106	822	822	maligniteit cervix	Gynaecologische tumoren
00000012	sgpt - alat kinetisch	2005/02/18 09:00:00.000	Variant 51	51		40	41	42	43				165717	896971						389613	389614	391778	620824	785993	808314	815135	890681		822	106						106	106	106	822	106	106	822	822	maligniteit cervix	Gynaecologische tumoren
00000012	melkzuurdehydrogenase -ldh- kinetisch	2005/02/18 09:00:00.000	Variant 51	51		40	41	42	43				165717	896971						389613	389614	391778	620824	785993	808314	815135	890681		822	106						106	106	106	822	106	106	822	822	maligniteit cervix	Gynaecologische tumoren
00000012	gammaglutamyltranspeptidase	2005/02/18 09:00:00.000	Variant 51	51		40	41	42	43				165717	896971						389613	389614	391778	620824	785993	808314	815135	890681		822	106						106	106	106	822	106	106	822	822	maligniteit cervix	Gynaecologische tumoren
00000012	calcium	2005/02/18 09:00:00.000	Variant 51	51		40	41	42	43				165717	896971						389613	389614	391778	620824	785993	808314	815135	890681		822	106						106	106	106	822	106	106	822	822	maligniteit cervix	Gynaecologische tumoren
00000012	albumine	2005/02/18 09:00:00.000	Variant 51	51		40	41	42	43				165717	896971						389613	389614	391778	620824	785993	808314	815135	890681		822	106						106	106	106	822	106	106	822	822	maligniteit cervix	Gynaecologische tumoren
00000012	ordertarief	2005/02/18 09:00:00.000	Variant 51	51		40	41	42	43				165717	896971						389613	389614	391778	620824	785993	808314	815135	890681		822	106						106	106	106	822	106	106	822	822	maligniteit cervix	Gynaecologische tumoren
00000012	aanname laboratoriumonderzoek	2005/02/21 09:00:00.000	Variant 51	51		40	41	42	43				165717	896971						389613	389614	391778	620824	785993	808314	815135	890681		822	106						106	106	106	822	106	106	822	822	maligniteit cervix	Gynaecologische tumoren
00000012	aanname laboratoriumonderzoek	2005/02/21 09:00:00.000	Variant 51	51		40	41	42	43				165717	896971						389613	389614	391778	620824	785993	808314	815135	890681		822	106						106	106	106	822	106	106	822	822	maligniteit cervix	Gynaecologische tumoren
00000012	creatinine - spoed	2005/02/21 09:00:00.000	Variant 51	51		40	41	42	43				165717	896971						389613	389614	391778	620824	785993	808314	815135	890681		822	106						106	106	106	822	106	106	822	822	maligniteit cervix	Gynaecologische tumoren
00000012	natrium - vlamfotometrisch - spoed	2005/02/21 09:00:00.000	Variant 51	51		40	41	42	43				165717	896971						389613	389614	391778	620824	785993	808314	815135	890681		822	106						106	106	106	822	106	106	822	822	maligniteit cervix	Gynaecologische tumoren
00000012	kalium vlamfotometrisch - spoed	2005/02/21 09:00:00.000	Variant 51	51		40	41	42	43				165717	896971						389613	389614	391778	620824	785993	808314	815135	890681		822	106						106	106	106	822	106	106	822	822	maligniteit cervix	Gynaecologische tumoren
00000012	differentiele telling automatisch	2005/02/21 09:00:00.000	Variant 51	51		40	41	42	43				165717	896971						389613	389614	391778	620824	785993	808314	815135	890681		822	106						106	106	106	822	106	106	822	822	maligniteit cervix	Gynaecologische tumoren
00000012	haemoglobine foto-electrisch - spoed	2005/02/21 09:00:00.000	Variant 51	51		40	41	42	43				165717	896971						389613	389614	391778	620824	785993	808314	815135	890681		822	106						106	106	106	822	106	106	822	822	maligniteit cervix	Gynaecologische tumoren
00000012	trombocyten tellen - spoed	2005/02/21 09:00:00.000	Variant 51	51		40	41	42	43				165717	896971						389613	389614	391778	620824	785993	808314	815135	890681		822	106						106	106	106	822	106	106	822	822	maligniteit cervix	Gynaecologische tumoren
00000012	leucocyten tellen -electronisch- spoed	2005/02/21 09:00:00.000	Variant 51	51		40	41	42	43				165717	896971						389613	389614	391778	620824	785993	808314	815135	890681		822	106						106	106	106	822	106	106	822	822	maligniteit cervix	Gynaecologische tumoren
00000012	ordertarief	2005/02/21 09:00:00.000	Variant 51	51		40	41	42	43				165717	896971						389613	389614	391778	620824	785993	808314	815135	890681		822	106						106	106	106	822	106	106	822	822	maligniteit cervix	Gynaecologische tumoren
00000012	vervolgconsult poliklinisch	2005/02/21 09:00:00.000	Variant 51	51		40	41	42	43				165717	896971						389613	389614	391778	620824	785993	808314	815135	890681		822	106						106	106	106	822	106	106	822	822	maligniteit cervix	Gynaecologische tumoren
00000012	ligdagen - alle spec.beh.kinderg.-reval.	2005/03/08 09:00:00.000	Variant 51	51		40	41	42	43				165717	896971						389613	389614	391778	620824	785993	808314	815135	890681		822	106						106	106	106	822	106	106	822	822	maligniteit cervix	Gynaecologische tumoren
00000012	aanname laboratoriumonderzoek	2005/03/08 09:00:00.000	Variant 51	51		40	41	42	43				165717	896971						389613	389614	391778	620824	785993	808314	815135	890681		822	106						106	106	106	822	106	106	822	822	maligniteit cervix	Gynaecologische tumoren
00000012	aanname laboratoriumonderzoek	2005/03/08 09:00:00.000	Variant 51	51		40	41	42	43				165717	896971						389613	389614	391778	620824	785993	808314	815135	890681		822	106						106	106	106	822	106	106	822	822	maligniteit cervix	Gynaecologische tumoren
00000012	creatinine - spoed	2005/03/08 09:00:00.000	Variant 51	51		40	41	42	43				165717	896971						389613	389614	391778	620824	785993	808314	815135	890681		822	106						106	106	106	822	106	106	822	822	maligniteit cervix	Gynaecologische tumoren
00000012	natrium - vlamfotometrisch - spoed	2005/03/08 09:00:00.000	Variant 51	51		40	41	42	43				165717	896971						389613	389614	391778	620824	785993	808314	815135	890681		822	106						106	106	106	822	106	106	822	822	maligniteit cervix	Gynaecologische tumoren
00000012	kalium vlamfotometrisch - spoed	2005/03/08 09:00:00.000	Variant 51	51		40	41	42	43				165717	896971						389613	389614	391778	620824	785993	808314	815135	890681		822	106						106	106	106	822	106	106	822	822	maligniteit cervix	Gynaecologische tumoren
00000012	differentiele telling automatisch	2005/03/08 09:00:00.000	Variant 51	51		40	41	42	43				165717	896971						389613	389614	391778	620824	785993	808314	815135	890681		822	106						106	106	106	822	106	106	822	822	maligniteit cervix	Gynaecologische tumoren
00000012	haemoglobine foto-electrisch - spoed	2005/03/08 09:00:00.000	Variant 51	51		40	41	42	43				165717	896971						389613	389614	391778	620824	785993	808314	815135	890681		822	106						106	106	106	822	106	106	822	822	maligniteit cervix	Gynaecologische tumoren
00000012	trombocyten tellen - spoed	2005/03/08 09:00:00.000	Variant 51	51		40	41	42	43				165717	896971						389613	389614	391778	620824	785993	808314	815135	890681		822	106						106	106	106	822	106	106	822	822	maligniteit cervix	Gynaecologische tumoren
00000012	cea - tumormarker mbv meia	2005/03/08 09:00:00.000	Variant 51	51		40	41	42	43				165717	896971						389613	389614	391778	620824	785993	808314	815135	890681		822	106						106	106	106	822	106	106	822	822	maligniteit cervix	Gynaecologische tumoren
00000012	squamous cell carcinoma mbv eia	2005/03/08 09:00:00.000	Variant 51	51		40	41	42	43				165717	896971						389613	389614	391778	620824	785993	808314	815135	890681		822	106						106	106	106	822	106	106	822	822	maligniteit cervix	Gynaecologische tumoren
00000012	leucocyten tellen -electronisch- spoed	2005/03/08 09:00:00.000	Variant 51	51		40	41	42	43				165717	896971						389613	389614	391778	620824	785993	808314	815135	890681		822	106						106	106	106	822	106	106	822	822	maligniteit cervix	Gynaecologische tumoren
00000012	ca-125 mbv meia	2005/03/08 09:00:00.000	Variant 51	51		40	41	42	43				165717	896971						389613	389614	391778	620824	785993	808314	815135	890681		822	106						106	106	106	822	106	106	822	822	maligniteit cervix	Gynaecologische tumoren
00000012	ordertarief	2005/03/08 09:00:00.000	Variant 51	51		40	41	42	43				165717	896971						389613	389614	391778	620824	785993	808314	815135	890681		822	106						106	106	106	822	106	106	822	822	maligniteit cervix	Gynaecologische tumoren
00000012	behandeltijd - eenheid t3 - megavolt	2005/03/08 09:00:00.000	Variant 51	51		40	41	42	43				165717	896971						389613	389614	391778	620824	785993	808314	815135	890681		822	106						106	106	106	822	106	106	822	822	maligniteit cervix	Gynaecologische tumoren
00000012	teletherapie - megavolt fotonen bestrali	2005/03/08 09:00:00.000	Variant 51	51		40	41	42	43				165717	896971						389613	389614	391778	620824	785993	808314	815135	890681		822	106						106	106	106	822	106	106	822	822	maligniteit cervix	Gynaecologische tumoren
00000012	190204 klasse 3a a204	2005/03/08 09:00:00.000	Variant 51	51		40	41	42	43				165717	896971						389613	389614	391778	620824	785993	808314	815135	890681		822	106						106	106	106	822	106	106	822	822	maligniteit cervix	Gynaecologische tumoren
00000012	ligdagen - alle spec.beh.kinderg.-reval.	2005/03/09 09:00:00.000	Variant 51	51		40	41	42	43				165717	896971						389613	389614	391778	620824	785993	808314	815135	890681		822	106						106	106	106	822	106	106	822	822	maligniteit cervix	Gynaecologische tumoren
00000012	190204 klasse 3a a204	2005/03/09 09:00:00.000	Variant 51	51		40	41	42	43				165717	896971						389613	389614	391778	620824	785993	808314	815135	890681		822	106						106	106	106	822	106	106	822	822	maligniteit cervix	Gynaecologische tumoren
00000012	ligdagen - alle spec.beh.kinderg.-reval.	2005/03/10 09:00:00.000	Variant 51	51		40	41	42	43				165717	896971						389613	389614	391778	620824	785993	808314	815135	890681		822	106						106	106	106	822	106	106	822	822	maligniteit cervix	Gynaecologische tumoren
00000012	190204 klasse 3a a204	2005/03/10 09:00:00.000	Variant 51	51		40	41	42	43				165717	896971						389613	389614	391778	620824	785993	808314	815135	890681		822	106						106	106	106	822	106	106	822	822	maligniteit cervix	Gynaecologische tumoren
00000012	ligdagen - alle spec.beh.kinderg.-reval.	2005/03/11 09:00:00.000	Variant 51	51		40	41	42	43				165717	896971						389613	389614	391778	620824	785993	808314	815135	890681		822	106						106	106	106	822	106	106	822	822	maligniteit cervix	Gynaecologische tumoren
00000012	190204 klasse 3a a204	2005/03/11 09:00:00.000	Variant 51	51		40	41	42	43				165717	896971						389613	389614	391778	620824	785993	808314	815135	890681		822	106						106	106	106	822	106	106	822	822	maligniteit cervix	Gynaecologische tumoren
00000012	aanname laboratoriumonderzoek	2005/03/14 09:00:00.000	Variant 51	51		40	41	42	43				165717	896971						389613	389614	391778	620824	785993	808314	815135	890681		822	106						106	106	106	822	106	106	822	822	maligniteit cervix	Gynaecologische tumoren
00000012	aanname laboratoriumonderzoek	2005/03/14 09:00:00.000	Variant 51	51		40	41	42	43				165717	896971						389613	389614	391778	620824	785993	808314	815135	890681		822	106						106	106	106	822	106	106	822	822	maligniteit cervix	Gynaecologische tumoren
00000012	creatinine - spoed	2005/03/14 09:00:00.000	Variant 51	51		40	41	42	43				165717	896971						389613	389614	391778	620824	785993	808314	815135	890681		822	106						106	106	106	822	106	106	822	822	maligniteit cervix	Gynaecologische tumoren
00000012	natrium - vlamfotometrisch - spoed	2005/03/14 09:00:00.000	Variant 51	51		40	41	42	43				165717	896971						389613	389614	391778	620824	785993	808314	815135	890681		822	106						106	106	106	822	106	106	822	822	maligniteit cervix	Gynaecologische tumoren
00000012	kalium vlamfotometrisch - spoed	2005/03/14 09:00:00.000	Variant 51	51		40	41	42	43				165717	896971						389613	389614	391778	620824	785993	808314	815135	890681		822	106						106	106	106	822	106	106	822	822	maligniteit cervix	Gynaecologische tumoren
00000012	differentiele telling automatisch	2005/03/14 09:00:00.000	Variant 51	51		40	41	42	43				165717	896971						389613	389614	391778	620824	785993	808314	815135	890681		822	106						106	106	106	822	106	106	822	822	maligniteit cervix	Gynaecologische tumoren
00000012	haemoglobine foto-electrisch - spoed	2005/03/14 09:00:00.000	Variant 51	51		40	41	42	43				165717	896971						389613	389614	391778	620824	785993	808314	815135	890681		822	106						106	106	106	822	106	106	822	822	maligniteit cervix	Gynaecologische tumoren
00000012	trombocyten tellen - spoed	2005/03/14 09:00:00.000	Variant 51	51		40	41	42	43				165717	896971						389613	389614	391778	620824	785993	808314	815135	890681		822	106						106	106	106	822	106	106	822	822	maligniteit cervix	Gynaecologische tumoren
00000012	leucocyten tellen -electronisch- spoed	2005/03/14 09:00:00.000	Variant 51	51		40	41	42	43				165717	896971						389613	389614	391778	620824	785993	808314	815135	890681		822	106						106	106	106	822	106	106	822	822	maligniteit cervix	Gynaecologische tumoren
00000012	ordertarief	2005/03/14 09:00:00.000	Variant 51	51		40	41	42	43				165717	896971						389613	389614	391778	620824	785993	808314	815135	890681		822	106						106	106	106	822	106	106	822	822	maligniteit cervix	Gynaecologische tumoren
00000012	vervolgconsult poliklinisch	2005/03/14 09:00:00.000	Variant 51	51		40	41	42	43				165717	896971						389613	389614	391778	620824	785993	808314	815135	890681		822	106						106	106	106	822	106	106	822	822	maligniteit cervix	Gynaecologische tumoren
00000012	ligdagen - alle spec.beh.kinderg.-reval.	2005/03/17 09:00:00.000	Variant 51	51		40	41	42	43				165717	896971						389613	389614	391778	620824	785993	808314	815135	890681		822	106						106	106	106	822	106	106	822	822	maligniteit cervix	Gynaecologische tumoren
00000012	190021 klinische opname a002	2005/03/17 09:00:00.000	Variant 51	51		40	41	42	43				165717	896971						389613	389614	391778	620824	785993	808314	815135	890681		822	106						106	106	106	822	106	106	822	822	maligniteit cervix	Gynaecologische tumoren
00000012	190204 klasse 3a a204	2005/03/17 09:00:00.000	Variant 51	51		40	41	42	43				165717	896971						389613	389614	391778	620824	785993	808314	815135	890681		822	106						106	106	106	822	106	106	822	822	maligniteit cervix	Gynaecologische tumoren
00000012	ligdagen - alle spec.beh.kinderg.-reval.	2005/03/18 09:00:00.000	Variant 51	51		40	41	42	43				165717	896971						389613	389614	391778	620824	785993	808314	815135	890681		822	106						106	106	106	822	106	106	822	822	maligniteit cervix	Gynaecologische tumoren
00000012	aanname laboratoriumonderzoek	2005/03/18 09:00:00.000	Variant 51	51		40	41	42	43				165717	896971						389613	389614	391778	620824	785993	808314	815135	890681		822	106						106	106	106	822	106	106	822	822	maligniteit cervix	Gynaecologische tumoren
00000012	aanname laboratoriumonderzoek	2005/03/18 09:00:00.000	Variant 51	51		40	41	42	43				165717	896971						389613	389614	391778	620824	785993	808314	815135	890681		822	106						106	106	106	822	106	106	822	822	maligniteit cervix	Gynaecologische tumoren
00000012	sediment - spoed	2005/03/18 09:00:00.000	Variant 51	51		40	41	42	43				165717	896971						389613	389614	391778	620824	785993	808314	815135	890681		822	106						106	106	106	822	106	106	822	822	maligniteit cervix	Gynaecologische tumoren
00000012	bacteriologisch onderzoek met kweek -nie	2005/03/18 09:00:00.000	Variant 51	51		40	41	42	43				165717	896971						389613	389614	391778	620824	785993	808314	815135	890681		822	106						106	106	106	822	106	106	822	822	maligniteit cervix	Gynaecologische tumoren
00000012	bacteriologisch onderzoek met kweek -nie	2005/03/18 09:00:00.000	Variant 51	51		40	41	42	43				165717	896971						389613	389614	391778	620824	785993	808314	815135	890681		822	106						106	106	106	822	106	106	822	822	maligniteit cervix	Gynaecologische tumoren
00000012	resistentiebepalingen - 5 bepalingen	2005/03/18 09:00:00.000	Variant 51	51		40	41	42	43				165717	896971						389613	389614	391778	620824	785993	808314	815135	890681		822	106						106	106	106	822	106	106	822	822	maligniteit cervix	Gynaecologische tumoren
00000012	hepatitis-b surface antigeen confirmatie	2005/03/18 09:00:00.000	Variant 51	51		40	41	42	43				165717	896971						389613	389614	391778	620824	785993	808314	815135	890681		822	106						106	106	106	822	106	106	822	822	maligniteit cervix	Gynaecologische tumoren
00000012	urine onderzoek - kwalitatief	2005/03/18 09:00:00.000	Variant 51	51		40	41	42	43				165717	896971						389613	389614	391778	620824	785993	808314	815135	890681		822	106						106	106	106	822	106	106	822	822	maligniteit cervix	Gynaecologische tumoren
00000012	ordertarief	2005/03/18 09:00:00.000	Variant 51	51		40	41	42	43				165717	896971						389613	389614	391778	620824	785993	808314	815135	890681		822	106						106	106	106	822	106	106	822	822	maligniteit cervix	Gynaecologische tumoren
00000012	ordertarief	2005/03/18 09:00:00.000	Variant 51	51		40	41	42	43				165717	896971						389613	389614	391778	620824	785993	808314	815135	890681		822	106						106	106	106	822	106	106	822	822	maligniteit cervix	Gynaecologische tumoren
00000012	190204 klasse 3a a204	2005/03/18 09:00:00.000	Variant 51	51		40	41	42	43				165717	896971						389613	389614	391778	620824	785993	808314	815135	890681		822	106						106	106	106	822	106	106	822	822	maligniteit cervix	Gynaecologische tumoren
00000012	aanname laboratoriumonderzoek	2005/03/21 09:00:00.000	Variant 51	51		40	41	42	43				165717	896971						389613	389614	391778	620824	785993	808314	815135	890681		822	106						106	106	106	822	106	106	822	822	maligniteit cervix	Gynaecologische tumoren
00000012	aanname laboratoriumonderzoek	2005/03/21 09:00:00.000	Variant 51	51		40	41	42	43				165717	896971						389613	389614	391778	620824	785993	808314	815135	890681		822	106						106	106	106	822	106	106	822	822	maligniteit cervix	Gynaecologische tumoren
00000012	creatinine - spoed	2005/03/21 09:00:00.000	Variant 51	51		40	41	42	43				165717	896971						389613	389614	391778	620824	785993	808314	815135	890681		822	106						106	106	106	822	106	106	822	822	maligniteit cervix	Gynaecologische tumoren
00000012	natrium - vlamfotometrisch - spoed	2005/03/21 09:00:00.000	Variant 51	51		40	41	42	43				165717	896971						389613	389614	391778	620824	785993	808314	815135	890681		822	106						106	106	106	822	106	106	822	822	maligniteit cervix	Gynaecologische tumoren
00000012	kalium vlamfotometrisch - spoed	2005/03/21 09:00:00.000	Variant 51	51		40	41	42	43				165717	896971						389613	389614	391778	620824	785993	808314	815135	890681		822	106						106	106	106	822	106	106	822	822	maligniteit cervix	Gynaecologische tumoren
00000012	differentiele telling automatisch	2005/03/21 09:00:00.000	Variant 51	51		40	41	42	43				165717	896971						389613	389614	391778	620824	785993	808314	815135	890681		822	106						106	106	106	822	106	106	822	822	maligniteit cervix	Gynaecologische tumoren
00000012	haemoglobine foto-electrisch - spoed	2005/03/21 09:00:00.000	Variant 51	51		40	41	42	43				165717	896971						389613	389614	391778	620824	785993	808314	815135	890681		822	106						106	106	106	822	106	106	822	822	maligniteit cervix	Gynaecologische tumoren
00000012	trombocyten tellen - spoed	2005/03/21 09:00:00.000	Variant 51	51		40	41	42	43				165717	896971						389613	389614	391778	620824	785993	808314	815135	890681		822	106						106	106	106	822	106	106	822	822	maligniteit cervix	Gynaecologische tumoren
00000012	leucocyten tellen -electronisch- spoed	2005/03/21 09:00:00.000	Variant 51	51		40	41	42	43				165717	896971						389613	389614	391778	620824	785993	808314	815135	890681		822	106						106	106	106	822	106	106	822	822	maligniteit cervix	Gynaecologische tumoren
00000012	ordertarief	2005/03/21 09:00:00.000	Variant 51	51		40	41	42	43				165717	896971						389613	389614	391778	620824	785993	808314	815135	890681		822	106						106	106	106	822	106	106	822	822	maligniteit cervix	Gynaecologische tumoren
00000012	vervolgconsult poliklinisch	2005/03/21 09:00:00.000	Variant 51	51		40	41	42	43				165717	896971						389613	389614	391778	620824	785993	808314	815135	890681		822	106						106	106	106	822	106	106	822	822	maligniteit cervix	Gynaecologische tumoren
00000012	ligdagen - alle spec.beh.kinderg.-reval.	2005/03/24 09:00:00.000	Variant 51	51		40	41	42	43				165717	896971						389613	389614	391778	620824	785993	808314	815135	890681		822	106						106	106	106	822	106	106	822	822	maligniteit cervix	Gynaecologische tumoren
00000012	aanname laboratoriumonderzoek	2005/03/24 09:00:00.000	Variant 51	51		40	41	42	43				165717	896971						389613	389614	391778	620824	785993	808314	815135	890681		822	106						106	106	106	822	106	106	822	822	maligniteit cervix	Gynaecologische tumoren
00000012	creatinine - spoed	2005/03/24 09:00:00.000	Variant 51	51		40	41	42	43				165717	896971						389613	389614	391778	620824	785993	808314	815135	890681		822	106						106	106	106	822	106	106	822	822	maligniteit cervix	Gynaecologische tumoren
00000012	natrium vlamfotometrisch	2005/03/24 09:00:00.000	Variant 51	51		40	41	42	43				165717	896971						389613	389614	391778	620824	785993	808314	815135	890681		822	106						106	106	106	822	106	106	822	822	maligniteit cervix	Gynaecologische tumoren
00000012	kalium potentiometrisch	2005/03/24 09:00:00.000	Variant 51	51		40	41	42	43				165717	896971						389613	389614	391778	620824	785993	808314	815135	890681		822	106						106	106	106	822	106	106	822	822	maligniteit cervix	Gynaecologische tumoren
00000012	ordertarief	2005/03/24 09:00:00.000	Variant 51	51		40	41	42	43				165717	896971						389613	389614	391778	620824	785993	808314	815135	890681		822	106						106	106	106	822	106	106	822	822	maligniteit cervix	Gynaecologische tumoren
00000012	190021 klinische opname a002	2005/03/24 09:00:00.000	Variant 51	51		40	41	42	43				165717	896971						389613	389614	391778	620824	785993	808314	815135	890681		822	106						106	106	106	822	106	106	822	822	maligniteit cervix	Gynaecologische tumoren
00000012	190204 klasse 3a a204	2005/03/24 09:00:00.000	Variant 51	51		40	41	42	43				165717	896971						389613	389614	391778	620824	785993	808314	815135	890681		822	106						106	106	106	822	106	106	822	822	maligniteit cervix	Gynaecologische tumoren
00000012	inwend.geneesk. aanv.kaart kosten-out	2005/03/25 09:00:00.000	Variant 51	51		40	41	42	43				165717	896971						389613	389614	391778	620824	785993	808314	815135	890681		822	106						106	106	106	822	106	106	822	822	maligniteit cervix	Gynaecologische tumoren
00000012	ligdagen - alle spec.beh.kinderg.-reval.	2005/03/25 09:00:00.000	Variant 51	51		40	41	42	43				165717	896971						389613	389614	391778	620824	785993	808314	815135	890681		822	106						106	106	106	822	106	106	822	822	maligniteit cervix	Gynaecologische tumoren
00000012	190204 klasse 3a a204	2005/03/25 09:00:00.000	Variant 51	51		40	41	42	43				165717	896971						389613	389614	391778	620824	785993	808314	815135	890681		822	106						106	106	106	822	106	106	822	822	maligniteit cervix	Gynaecologische tumoren
00000012	aanname laboratoriumonderzoek	2005/03/29 09:00:00.000	Variant 51	51		40	41	42	43				165717	896971						389613	389614	391778	620824	785993	808314	815135	890681		822	106						106	106	106	822	106	106	822	822	maligniteit cervix	Gynaecologische tumoren
00000012	aanname laboratoriumonderzoek	2005/03/29 09:00:00.000	Variant 51	51		40	41	42	43				165717	896971						389613	389614	391778	620824	785993	808314	815135	890681		822	106						106	106	106	822	106	106	822	822	maligniteit cervix	Gynaecologische tumoren
00000012	aanname laboratoriumonderzoek	2005/03/29 09:00:00.000	Variant 51	51		40	41	42	43				165717	896971						389613	389614	391778	620824	785993	808314	815135	890681		822	106						106	106	106	822	106	106	822	822	maligniteit cervix	Gynaecologische tumoren
00000012	ureum - spoed	2005/03/29 09:00:00.000	Variant 51	51		40	41	42	43				165717	896971						389613	389614	391778	620824	785993	808314	815135	890681		822	106						106	106	106	822	106	106	822	822	maligniteit cervix	Gynaecologische tumoren
00000012	creatinine - spoed	2005/03/29 09:00:00.000	Variant 51	51		40	41	42	43				165717	896971						389613	389614	391778	620824	785993	808314	815135	890681		822	106						106	106	106	822	106	106	822	822	maligniteit cervix	Gynaecologische tumoren
00000012	creatinine - spoed	2005/03/29 09:00:00.000	Variant 51	51		40	41	42	43				165717	896971						389613	389614	391778	620824	785993	808314	815135	890681		822	106						106	106	106	822	106	106	822	822	maligniteit cervix	Gynaecologische tumoren
00000012	natrium - vlamfotometrisch - spoed	2005/03/29 09:00:00.000	Variant 51	51		40	41	42	43				165717	896971						389613	389614	391778	620824	785993	808314	815135	890681		822	106						106	106	106	822	106	106	822	822	maligniteit cervix	Gynaecologische tumoren
00000012	kalium vlamfotometrisch - spoed	2005/03/29 09:00:00.000	Variant 51	51		40	41	42	43				165717	896971						389613	389614	391778	620824	785993	808314	815135	890681		822	106						106	106	106	822	106	106	822	822	maligniteit cervix	Gynaecologische tumoren
00000012	kalium vlamfotometrisch - spoed	2005/03/29 09:00:00.000	Variant 51	51		40	41	42	43				165717	896971						389613	389614	391778	620824	785993	808314	815135	890681		822	106						106	106	106	822	106	106	822	822	maligniteit cervix	Gynaecologische tumoren
00000012	differentiele telling automatisch	2005/03/29 09:00:00.000	Variant 51	51		40	41	42	43				165717	896971						389613	389614	391778	620824	785993	808314	815135	890681		822	106						106	106	106	822	106	106	822	822	maligniteit cervix	Gynaecologische tumoren
00000012	haemoglobine foto-electrisch - spoed	2005/03/29 09:00:00.000	Variant 51	51		40	41	42	43				165717	896971						389613	389614	391778	620824	785993	808314	815135	890681		822	106						106	106	106	822	106	106	822	822	maligniteit cervix	Gynaecologische tumoren
00000012	trombocyten tellen - spoed	2005/03/29 09:00:00.000	Variant 51	51		40	41	42	43				165717	896971						389613	389614	391778	620824	785993	808314	815135	890681		822	106						106	106	106	822	106	106	822	822	maligniteit cervix	Gynaecologische tumoren
00000012	leucocyten tellen -electronisch- spoed	2005/03/29 09:00:00.000	Variant 51	51		40	41	42	43				165717	896971						389613	389614	391778	620824	785993	808314	815135	890681		822	106						106	106	106	822	106	106	822	822	maligniteit cervix	Gynaecologische tumoren
00000012	ordertarief	2005/03/29 09:00:00.000	Variant 51	51		40	41	42	43				165717	896971						389613	389614	391778	620824	785993	808314	815135	890681		822	106						106	106	106	822	106	106	822	822	maligniteit cervix	Gynaecologische tumoren
00000012	ordertarief	2005/03/29 09:00:00.000	Variant 51	51		40	41	42	43				165717	896971						389613	389614	391778	620824	785993	808314	815135	890681		822	106						106	106	106	822	106	106	822	822	maligniteit cervix	Gynaecologische tumoren
00000012	vervolgconsult poliklinisch	2005/03/29 09:00:00.000	Variant 51	51		40	41	42	43				165717	896971						389613	389614	391778	620824	785993	808314	815135	890681		822	106						106	106	106	822	106	106	822	822	maligniteit cervix	Gynaecologische tumoren
00000012	ligdagen - alle spec.beh.kinderg.-reval.	2005/03/31 09:00:00.000	Variant 51	51		40	41	42	43				165717	896971						389613	389614	391778	620824	785993	808314	815135	890681		822	106						106	106	106	822	106	106	822	822	maligniteit cervix	Gynaecologische tumoren
00000012	infuus - inbrengen	2005/03/31 09:00:00.000	Variant 51	51		40	41	42	43				165717	896971						389613	389614	391778	620824	785993	808314	815135	890681		822	106						106	106	106	822	106	106	822	822	maligniteit cervix	Gynaecologische tumoren
00000012	aanname laboratoriumonderzoek	2005/03/31 09:00:00.000	Variant 51	51		40	41	42	43				165717	896971						389613	389614	391778	620824	785993	808314	815135	890681		822	106						106	106	106	822	106	106	822	822	maligniteit cervix	Gynaecologische tumoren
00000012	aanname laboratoriumonderzoek	2005/03/31 09:00:00.000	Variant 51	51		40	41	42	43				165717	896971						389613	389614	391778	620824	785993	808314	815135	890681		822	106						106	106	106	822	106	106	822	822	maligniteit cervix	Gynaecologische tumoren
00000012	aanname laboratoriumonderzoek	2005/03/31 09:00:00.000	Variant 51	51		40	41	42	43				165717	896971						389613	389614	391778	620824	785993	808314	815135	890681		822	106						106	106	106	822	106	106	822	822	maligniteit cervix	Gynaecologische tumoren
00000012	sediment	2005/03/31 09:00:00.000	Variant 51	51		40	41	42	43				165717	896971						389613	389614	391778	620824	785993	808314	815135	890681		822	106						106	106	106	822	106	106	822	822	maligniteit cervix	Gynaecologische tumoren
00000012	bacteriologisch onderzoek met kweek -nie	2005/03/31 09:00:00.000	Variant 51	51		40	41	42	43				165717	896971						389613	389614	391778	620824	785993	808314	815135	890681		822	106						106	106	106	822	106	106	822	822	maligniteit cervix	Gynaecologische tumoren
00000012	bloedgroep abo en rhesusfactor	2005/03/31 09:00:00.000	Variant 51	51		40	41	42	43				165717	896971						389613	389614	391778	620824	785993	808314	815135	890681		822	106						106	106	106	822	106	106	822	822	maligniteit cervix	Gynaecologische tumoren
00000012	rhesusfactor d - centrifugeermethode - e	2005/03/31 09:00:00.000	Variant 51	51		40	41	42	43				165717	896971						389613	389614	391778	620824	785993	808314	815135	890681		822	106						106	106	106	822	106	106	822	822	maligniteit cervix	Gynaecologische tumoren
00000012	cde fenotypering	2005/03/31 09:00:00.000	Variant 51	51		40	41	42	43				165717	896971						389613	389614	391778	620824	785993	808314	815135	890681		822	106						106	106	106	822	106	106	822	822	maligniteit cervix	Gynaecologische tumoren
00000012	bloedgroepantigenen andere dan abo-rhesu	2005/03/31 09:00:00.000	Variant 51	51		40	41	42	43				165717	896971						389613	389614	391778	620824	785993	808314	815135	890681		822	106						106	106	106	822	106	106	822	822	maligniteit cervix	Gynaecologische tumoren
00000012	kruisproef volledig -drie methoden-	2005/03/31 09:00:00.000	Variant 51	51		40	41	42	43				165717	896971						389613	389614	391778	620824	785993	808314	815135	890681		822	106						106	106	106	822	106	106	822	822	maligniteit cervix	Gynaecologische tumoren
00000012	kruisproef volledig -drie methoden-	2005/03/31 09:00:00.000	Variant 51	51		40	41	42	43				165717	896971						389613	389614	391778	620824	785993	808314	815135	890681		822	106						106	106	106	822	106	106	822	822	maligniteit cervix	Gynaecologische tumoren
00000012	urine onderzoek - kwalitatief	2005/03/31 09:00:00.000	Variant 51	51		40	41	42	43				165717	896971						389613	389614	391778	620824	785993	808314	815135	890681		822	106						106	106	106	822	106	106	822	822	maligniteit cervix	Gynaecologische tumoren
00000012	screening antistoffen erytrocyten	2005/03/31 09:00:00.000	Variant 51	51		40	41	42	43				165717	896971						389613	389614	391778	620824	785993	808314	815135	890681		822	106						106	106	106	822	106	106	822	822	maligniteit cervix	Gynaecologische tumoren
00000012	ordertarief	2005/03/31 09:00:00.000	Variant 51	51		40	41	42	43				165717	896971						389613	389614	391778	620824	785993	808314	815135	890681		822	106						106	106	106	822	106	106	822	822	maligniteit cervix	Gynaecologische tumoren
00000012	ordertarief	2005/03/31 09:00:00.000	Variant 51	51		40	41	42	43				165717	896971						389613	389614	391778	620824	785993	808314	815135	890681		822	106						106	106	106	822	106	106	822	822	maligniteit cervix	Gynaecologische tumoren
00000012	ordertarief	2005/03/31 09:00:00.000	Variant 51	51		40	41	42	43				165717	896971						389613	389614	391778	620824	785993	808314	815135	890681		822	106						106	106	106	822	106	106	822	822	maligniteit cervix	Gynaecologische tumoren
00000012	190021 klinische opname a002	2005/03/31 09:00:00.000	Variant 51	51		40	41	42	43				165717	896971						389613	389614	391778	620824	785993	808314	815135	890681		822	106						106	106	106	822	106	106	822	822	maligniteit cervix	Gynaecologische tumoren
00000012	190204 klasse 3a a204	2005/03/31 09:00:00.000	Variant 51	51		40	41	42	43				165717	896971						389613	389614	391778	620824	785993	808314	815135	890681		822	106						106	106	106	822	106	106	822	822	maligniteit cervix	Gynaecologische tumoren
00000012	gefiltreerd erytrocytenconcentraat	2005/03/31 09:00:00.000	Variant 51	51		40	41	42	43				165717	896971						389613	389614	391778	620824	785993	808314	815135	890681		822	106						106	106	106	822	106	106	822	822	maligniteit cervix	Gynaecologische tumoren
00000012	ligdagen - alle spec.beh.kinderg.-reval.	2005/04/01 09:00:00.000	Variant 51	51		40	41	42	43				165717	896971						389613	389614	391778	620824	785993	808314	815135	890681		822	106						106	106	106	822	106	106	822	822	maligniteit cervix	Gynaecologische tumoren
00000012	190204 klasse 3a a204	2005/04/01 09:00:00.000	Variant 51	51		40	41	42	43				165717	896971						389613	389614	391778	620824	785993	808314	815135	890681		822	106						106	106	106	822	106	106	822	822	maligniteit cervix	Gynaecologische tumoren
00000012	gefiltreerd erytrocytenconcentraat	2005/04/01 09:00:00.000	Variant 51	51		40	41	42	43				165717	896971						389613	389614	391778	620824	785993	808314	815135	890681		822	106						106	106	106	822	106	106	822	822	maligniteit cervix	Gynaecologische tumoren
00000012	aanname laboratoriumonderzoek	2005/04/04 09:00:00.000	Variant 51	51		40	41	42	43				165717	896971						389613	389614	391778	620824	785993	808314	815135	890681		822	106						106	106	106	822	106	106	822	822	maligniteit cervix	Gynaecologische tumoren
00000012	aanname laboratoriumonderzoek	2005/04/04 09:00:00.000	Variant 51	51		40	41	42	43				165717	896971						389613	389614	391778	620824	785993	808314	815135	890681		822	106						106	106	106	822	106	106	822	822	maligniteit cervix	Gynaecologische tumoren
00000012	creatinine - spoed	2005/04/04 09:00:00.000	Variant 51	51		40	41	42	43				165717	896971						389613	389614	391778	620824	785993	808314	815135	890681		822	106						106	106	106	822	106	106	822	822	maligniteit cervix	Gynaecologische tumoren
00000012	natrium - vlamfotometrisch - spoed	2005/04/04 09:00:00.000	Variant 51	51		40	41	42	43				165717	896971						389613	389614	391778	620824	785993	808314	815135	890681		822	106						106	106	106	822	106	106	822	822	maligniteit cervix	Gynaecologische tumoren
00000012	kalium vlamfotometrisch - spoed	2005/04/04 09:00:00.000	Variant 51	51		40	41	42	43				165717	896971						389613	389614	391778	620824	785993	808314	815135	890681		822	106						106	106	106	822	106	106	822	822	maligniteit cervix	Gynaecologische tumoren
00000012	differentiele telling automatisch	2005/04/04 09:00:00.000	Variant 51	51		40	41	42	43				165717	896971						389613	389614	391778	620824	785993	808314	815135	890681		822	106						106	106	106	822	106	106	822	822	maligniteit cervix	Gynaecologische tumoren
00000012	haemoglobine foto-electrisch - spoed	2005/04/04 09:00:00.000	Variant 51	51		40	41	42	43				165717	896971						389613	389614	391778	620824	785993	808314	815135	890681		822	106						106	106	106	822	106	106	822	822	maligniteit cervix	Gynaecologische tumoren
00000012	trombocyten tellen - spoed	2005/04/04 09:00:00.000	Variant 51	51		40	41	42	43				165717	896971						389613	389614	391778	620824	785993	808314	815135	890681		822	106						106	106	106	822	106	106	822	822	maligniteit cervix	Gynaecologische tumoren
00000012	leucocyten tellen -electronisch- spoed	2005/04/04 09:00:00.000	Variant 51	51		40	41	42	43				165717	896971						389613	389614	391778	620824	785993	808314	815135	890681		822	106						106	106	106	822	106	106	822	822	maligniteit cervix	Gynaecologische tumoren
00000012	ordertarief	2005/04/04 09:00:00.000	Variant 51	51		40	41	42	43				165717	896971						389613	389614	391778	620824	785993	808314	815135	890681		822	106						106	106	106	822	106	106	822	822	maligniteit cervix	Gynaecologische tumoren
00000012	vervolgconsult poliklinisch	2005/04/04 09:00:00.000	Variant 51	51		40	41	42	43				165717	896971						389613	389614	391778	620824	785993	808314	815135	890681		822	106						106	106	106	822	106	106	822	822	maligniteit cervix	Gynaecologische tumoren
00000012	ligdagen - alle spec.beh.kinderg.-reval.	2005/04/07 09:00:00.000	Variant 51	51		40	41	42	43				165717	896971						389613	389614	391778	620824	785993	808314	815135	890681		822	106						106	106	106	822	106	106	822	822	maligniteit cervix	Gynaecologische tumoren
00000012	190021 klinische opname a002	2005/04/07 09:00:00.000	Variant 51	51		40	41	42	43				165717	896971						389613	389614	391778	620824	785993	808314	815135	890681		822	106						106	106	106	822	106	106	822	822	maligniteit cervix	Gynaecologische tumoren
00000012	190204 klasse 3a a204	2005/04/07 09:00:00.000	Variant 51	51		40	41	42	43				165717	896971						389613	389614	391778	620824	785993	808314	815135	890681		822	106						106	106	106	822	106	106	822	822	maligniteit cervix	Gynaecologische tumoren
00000012	ligdagen - alle spec.beh.kinderg.-reval.	2005/04/08 09:00:00.000	Variant 51	51		40	41	42	43				165717	896971						389613	389614	391778	620824	785993	808314	815135	890681		822	106						106	106	106	822	106	106	822	822	maligniteit cervix	Gynaecologische tumoren
00000012	190204 klasse 3a a204	2005/04/08 09:00:00.000	Variant 51	51		40	41	42	43				165717	896971						389613	389614	391778	620824	785993	808314	815135	890681		822	106						106	106	106	822	106	106	822	822	maligniteit cervix	Gynaecologische tumoren
00000012	ligdagen - alle spec.beh.kinderg.-reval.	2005/04/11 09:00:00.000	Variant 51	51		40	41	42	43				165717	896971						389613	389614	391778	620824	785993	808314	815135	890681		822	106						106	106	106	822	106	106	822	822	maligniteit cervix	Gynaecologische tumoren
00000012	ligdagen - alle spec.beh.kinderg.-reval.	2005/04/11 09:00:00.000	Variant 51	51		40	41	42	43				165717	896971						389613	389614	391778	620824	785993	808314	815135	890681		822	106						106	106	106	822	106	106	822	822	maligniteit cervix	Gynaecologische tumoren
00000012	aanname laboratoriumonderzoek	2005/04/11 09:00:00.000	Variant 51	51		40	41	42	43				165717	896971						389613	389614	391778	620824	785993	808314	815135	890681		822	106						106	106	106	822	106	106	822	822	maligniteit cervix	Gynaecologische tumoren
00000012	aanname laboratoriumonderzoek	2005/04/11 09:00:00.000	Variant 51	51		40	41	42	43				165717	896971						389613	389614	391778	620824	785993	808314	815135	890681		822	106						106	106	106	822	106	106	822	822	maligniteit cervix	Gynaecologische tumoren
00000012	aanname laboratoriumonderzoek	2005/04/11 09:00:00.000	Variant 51	51		40	41	42	43				165717	896971						389613	389614	391778	620824	785993	808314	815135	890681		822	106						106	106	106	822	106	106	822	822	maligniteit cervix	Gynaecologische tumoren
00000012	aanname laboratoriumonderzoek	2005/04/11 09:00:00.000	Variant 51	51		40	41	42	43				165717	896971						389613	389614	391778	620824	785993	808314	815135	890681		822	106						106	106	106	822	106	106	822	822	maligniteit cervix	Gynaecologische tumoren
00000012	aanname laboratoriumonderzoek	2005/04/11 09:00:00.000	Variant 51	51		40	41	42	43				165717	896971						389613	389614	391778	620824	785993	808314	815135	890681		822	106						106	106	106	822	106	106	822	822	maligniteit cervix	Gynaecologische tumoren
00000012	sediment - spoed	2005/04/11 09:00:00.000	Variant 51	51		40	41	42	43				165717	896971						389613	389614	391778	620824	785993	808314	815135	890681		822	106						106	106	106	822	106	106	822	822	maligniteit cervix	Gynaecologische tumoren
00000012	creatinine - spoed	2005/04/11 09:00:00.000	Variant 51	51		40	41	42	43				165717	896971						389613	389614	391778	620824	785993	808314	815135	890681		822	106						106	106	106	822	106	106	822	822	maligniteit cervix	Gynaecologische tumoren
00000012	natrium - vlamfotometrisch - spoed	2005/04/11 09:00:00.000	Variant 51	51		40	41	42	43				165717	896971						389613	389614	391778	620824	785993	808314	815135	890681		822	106						106	106	106	822	106	106	822	822	maligniteit cervix	Gynaecologische tumoren
00000012	kalium vlamfotometrisch - spoed	2005/04/11 09:00:00.000	Variant 51	51		40	41	42	43				165717	896971						389613	389614	391778	620824	785993	808314	815135	890681		822	106						106	106	106	822	106	106	822	822	maligniteit cervix	Gynaecologische tumoren
00000012	bacteriologisch onderzoek met kweek -nie	2005/04/11 09:00:00.000	Variant 51	51		40	41	42	43				165717	896971						389613	389614	391778	620824	785993	808314	815135	890681		822	106						106	106	106	822	106	106	822	822	maligniteit cervix	Gynaecologische tumoren
00000012	bacteriologisch onderzoek met kweek -nie	2005/04/11 09:00:00.000	Variant 51	51		40	41	42	43				165717	896971						389613	389614	391778	620824	785993	808314	815135	890681		822	106						106	106	106	822	106	106	822	822	maligniteit cervix	Gynaecologische tumoren
00000012	bacteriologisch onderzoek met kweek -nie	2005/04/11 09:00:00.000	Variant 51	51		40	41	42	43				165717	896971						389613	389614	391778	620824	785993	808314	815135	890681		822	106						106	106	106	822	106	106	822	822	maligniteit cervix	Gynaecologische tumoren
00000012	bacteriologisch onderzoek met kweek -nie	2005/04/11 09:00:00.000	Variant 51	51		40	41	42	43				165717	896971						389613	389614	391778	620824	785993	808314	815135	890681		822	106						106	106	106	822	106	106	822	822	maligniteit cervix	Gynaecologische tumoren
00000012	resistentiebepalingen - 5 bepalingen	2005/04/11 09:00:00.000	Variant 51	51		40	41	42	43				165717	896971						389613	389614	391778	620824	785993	808314	815135	890681		822	106						106	106	106	822	106	106	822	822	maligniteit cervix	Gynaecologische tumoren
00000012	differentiele telling automatisch	2005/04/11 09:00:00.000	Variant 51	51		40	41	42	43				165717	896971						389613	389614	391778	620824	785993	808314	815135	890681		822	106						106	106	106	822	106	106	822	822	maligniteit cervix	Gynaecologische tumoren
00000012	haemoglobine foto-electrisch - spoed	2005/04/11 09:00:00.000	Variant 51	51		40	41	42	43				165717	896971						389613	389614	391778	620824	785993	808314	815135	890681		822	106						106	106	106	822	106	106	822	822	maligniteit cervix	Gynaecologische tumoren
00000012	trombocyten tellen - spoed	2005/04/11 09:00:00.000	Variant 51	51		40	41	42	43				165717	896971						389613	389614	391778	620824	785993	808314	815135	890681		822	106						106	106	106	822	106	106	822	822	maligniteit cervix	Gynaecologische tumoren
00000012	hepatitis-b surface antigeen confirmatie	2005/04/11 09:00:00.000	Variant 51	51		40	41	42	43				165717	896971						389613	389614	391778	620824	785993	808314	815135	890681		822	106						106	106	106	822	106	106	822	822	maligniteit cervix	Gynaecologische tumoren
00000012	hepatitis-b surface antigeen confirmatie	2005/04/11 09:00:00.000	Variant 51	51		40	41	42	43				165717	896971						389613	389614	391778	620824	785993	808314	815135	890681		822	106						106	106	106	822	106	106	822	822	maligniteit cervix	Gynaecologische tumoren
00000012	leucocyten tellen -electronisch- spoed	2005/04/11 09:00:00.000	Variant 51	51		40	41	42	43				165717	896971						389613	389614	391778	620824	785993	808314	815135	890681		822	106						106	106	106	822	106	106	822	822	maligniteit cervix	Gynaecologische tumoren
00000012	urine onderzoek - kwalitatief	2005/04/11 09:00:00.000	Variant 51	51		40	41	42	43				165717	896971						389613	389614	391778	620824	785993	808314	815135	890681		822	106						106	106	106	822	106	106	822	822	maligniteit cervix	Gynaecologische tumoren
00000012	ordertarief	2005/04/11 09:00:00.000	Variant 51	51		40	41	42	43				165717	896971						389613	389614	391778	620824	785993	808314	815135	890681		822	106						106	106	106	822	106	106	822	822	maligniteit cervix	Gynaecologische tumoren
00000012	ordertarief	2005/04/11 09:00:00.000	Variant 51	51		40	41	42	43				165717	896971						389613	389614	391778	620824	785993	808314	815135	890681		822	106						106	106	106	822	106	106	822	822	maligniteit cervix	Gynaecologische tumoren
00000012	ordertarief	2005/04/11 09:00:00.000	Variant 51	51		40	41	42	43				165717	896971						389613	389614	391778	620824	785993	808314	815135	890681		822	106						106	106	106	822	106	106	822	822	maligniteit cervix	Gynaecologische tumoren
00000012	vervolgconsult poliklinisch	2005/04/11 09:00:00.000	Variant 51	51		40	41	42	43				165717	896971						389613	389614	391778	620824	785993	808314	815135	890681		822	106						106	106	106	822	106	106	822	822	maligniteit cervix	Gynaecologische tumoren
00000012	190021 klinische opname a002	2005/04/11 09:00:00.000	Variant 51	51		40	41	42	43				165717	896971						389613	389614	391778	620824	785993	808314	815135	890681		822	106						106	106	106	822	106	106	822	822	maligniteit cervix	Gynaecologische tumoren
00000012	190204 klasse 3a a204	2005/04/11 09:00:00.000	Variant 51	51		40	41	42	43				165717	896971						389613	389614	391778	620824	785993	808314	815135	890681		822	106						106	106	106	822	106	106	822	822	maligniteit cervix	Gynaecologische tumoren
00000012	ligdagen - alle spec.beh.kinderg.-reval.	2005/04/12 09:00:00.000	Variant 51	51		40	41	42	43				165717	896971						389613	389614	391778	620824	785993	808314	815135	890681		822	106						106	106	106	822	106	106	822	822	maligniteit cervix	Gynaecologische tumoren
00000012	anesthesie - bij behandeling met radium	2005/04/12 09:00:00.000	Variant 51	51		40	41	42	43				165717	896971						389613	389614	391778	620824	785993	808314	815135	890681		822	106						106	106	106	822	106	106	822	822	maligniteit cervix	Gynaecologische tumoren
00000012	brachytherapie - interstitieel - intensi	2005/04/12 09:00:00.000	Variant 51	51		40	41	42	43				165717	896971						389613	389614	391778	620824	785993	808314	815135	890681		822	106						106	106	106	822	106	106	822	822	maligniteit cervix	Gynaecologische tumoren
00000012	190204 klasse 3a a204	2005/04/12 09:00:00.000	Variant 51	51		40	41	42	43				165717	896971						389613	389614	391778	620824	785993	808314	815135	890681		822	106						106	106	106	822	106	106	822	822	maligniteit cervix	Gynaecologische tumoren
00000012	ligdagen - alle spec.beh.kinderg.-reval.	2005/04/13 09:00:00.000	Variant 51	51		40	41	42	43				165717	896971						389613	389614	391778	620824	785993	808314	815135	890681		822	106						106	106	106	822	106	106	822	822	maligniteit cervix	Gynaecologische tumoren
00000012	190204 klasse 3a a204	2005/04/13 09:00:00.000	Variant 51	51		40	41	42	43				165717	896971						389613	389614	391778	620824	785993	808314	815135	890681		822	106						106	106	106	822	106	106	822	822	maligniteit cervix	Gynaecologische tumoren
00000012	aanname laboratoriumonderzoek	2005/04/18 09:00:00.000	Variant 51	51		40	41	42	43				165717	896971						389613	389614	391778	620824	785993	808314	815135	890681		822	106						106	106	106	822	106	106	822	822	maligniteit cervix	Gynaecologische tumoren
00000012	aanname laboratoriumonderzoek	2005/04/18 09:00:00.000	Variant 51	51		40	41	42	43				165717	896971						389613	389614	391778	620824	785993	808314	815135	890681		822	106						106	106	106	822	106	106	822	822	maligniteit cervix	Gynaecologische tumoren
00000012	creatinine - spoed	2005/04/18 09:00:00.000	Variant 51	51		40	41	42	43				165717	896971						389613	389614	391778	620824	785993	808314	815135	890681		822	106						106	106	106	822	106	106	822	822	maligniteit cervix	Gynaecologische tumoren
00000012	natrium - vlamfotometrisch - spoed	2005/04/18 09:00:00.000	Variant 51	51		40	41	42	43				165717	896971						389613	389614	391778	620824	785993	808314	815135	890681		822	106						106	106	106	822	106	106	822	822	maligniteit cervix	Gynaecologische tumoren
00000012	kalium vlamfotometrisch - spoed	2005/04/18 09:00:00.000	Variant 51	51		40	41	42	43				165717	896971						389613	389614	391778	620824	785993	808314	815135	890681		822	106						106	106	106	822	106	106	822	822	maligniteit cervix	Gynaecologische tumoren
00000012	differentiele telling automatisch	2005/04/18 09:00:00.000	Variant 51	51		40	41	42	43				165717	896971						389613	389614	391778	620824	785993	808314	815135	890681		822	106						106	106	106	822	106	106	822	822	maligniteit cervix	Gynaecologische tumoren
00000012	haemoglobine foto-electrisch - spoed	2005/04/18 09:00:00.000	Variant 51	51		40	41	42	43				165717	896971						389613	389614	391778	620824	785993	808314	815135	890681		822	106						106	106	106	822	106	106	822	822	maligniteit cervix	Gynaecologische tumoren
00000012	trombocyten tellen - spoed	2005/04/18 09:00:00.000	Variant 51	51		40	41	42	43				165717	896971						389613	389614	391778	620824	785993	808314	815135	890681		822	106						106	106	106	822	106	106	822	822	maligniteit cervix	Gynaecologische tumoren
00000012	leucocyten tellen -electronisch- spoed	2005/04/18 09:00:00.000	Variant 51	51		40	41	42	43				165717	896971						389613	389614	391778	620824	785993	808314	815135	890681		822	106						106	106	106	822	106	106	822	822	maligniteit cervix	Gynaecologische tumoren
00000012	ordertarief	2005/04/18 09:00:00.000	Variant 51	51		40	41	42	43				165717	896971						389613	389614	391778	620824	785993	808314	815135	890681		822	106						106	106	106	822	106	106	822	822	maligniteit cervix	Gynaecologische tumoren
00000012	teletherapie - megavolt fotonen bestrali	2005/04/18 09:00:00.000	Variant 51	51		40	41	42	43				165717	896971						389613	389614	391778	620824	785993	808314	815135	890681		822	106						106	106	106	822	106	106	822	822	maligniteit cervix	Gynaecologische tumoren
00000012	vervolgconsult poliklinisch	2005/04/18 09:00:00.000	Variant 51	51		40	41	42	43				165717	896971						389613	389614	391778	620824	785993	808314	815135	890681		822	106						106	106	106	822	106	106	822	822	maligniteit cervix	Gynaecologische tumoren
00000012	vervolgconsult poliklinisch	2005/05/23 09:00:00.000	Variant 51	51		40	41	42	43				165717	896971						389613	389614	391778	620824	785993	808314	815135	890681		822	106						106	106	106	822	106	106	822	822	maligniteit cervix	Gynaecologische tumoren
00000012	aanname laboratoriumonderzoek	2005/05/30 09:00:00.000	Variant 51	51		40	41	42	43				165717	896971						389613	389614	391778	620824	785993	808314	815135	890681		822	106						106	106	106	822	106	106	822	822	maligniteit cervix	Gynaecologische tumoren
00000012	aanname laboratoriumonderzoek	2005/05/30 09:00:00.000	Variant 51	51		40	41	42	43				165717	896971						389613	389614	391778	620824	785993	808314	815135	890681		822	106						106	106	106	822	106	106	822	822	maligniteit cervix	Gynaecologische tumoren
00000012	aanname laboratoriumonderzoek	2005/05/30 09:00:00.000	Variant 51	51		40	41	42	43				165717	896971						389613	389614	391778	620824	785993	808314	815135	890681		822	106						106	106	106	822	106	106	822	822	maligniteit cervix	Gynaecologische tumoren
00000012	sediment	2005/05/30 09:00:00.000	Variant 51	51		40	41	42	43				165717	896971						389613	389614	391778	620824	785993	808314	815135	890681		822	106						106	106	106	822	106	106	822	822	maligniteit cervix	Gynaecologische tumoren
00000012	bacteriologisch onderzoek met kweek -nie	2005/05/30 09:00:00.000	Variant 51	51		40	41	42	43				165717	896971						389613	389614	391778	620824	785993	808314	815135	890681		822	106						106	106	106	822	106	106	822	822	maligniteit cervix	Gynaecologische tumoren
00000012	bacteriologisch onderzoek met kweek -nie	2005/05/30 09:00:00.000	Variant 51	51		40	41	42	43				165717	896971						389613	389614	391778	620824	785993	808314	815135	890681		822	106						106	106	106	822	106	106	822	822	maligniteit cervix	Gynaecologische tumoren
00000012	bacteriologisch onderzoek met kweek -nie	2005/05/30 09:00:00.000	Variant 51	51		40	41	42	43				165717	896971						389613	389614	391778	620824	785993	808314	815135	890681		822	106						106	106	106	822	106	106	822	822	maligniteit cervix	Gynaecologische tumoren
00000012	bacteriologisch onderzoek met kweek -nie	2005/05/30 09:00:00.000	Variant 51	51		40	41	42	43				165717	896971						389613	389614	391778	620824	785993	808314	815135	890681		822	106						106	106	106	822	106	106	822	822	maligniteit cervix	Gynaecologische tumoren
00000012	resistentiebepalingen - 5 bepalingen	2005/05/30 09:00:00.000	Variant 51	51		40	41	42	43				165717	896971						389613	389614	391778	620824	785993	808314	815135	890681		822	106						106	106	106	822	106	106	822	822	maligniteit cervix	Gynaecologische tumoren
00000012	resistentiebepalingen - 5 bepalingen	2005/05/30 09:00:00.000	Variant 51	51		40	41	42	43				165717	896971						389613	389614	391778	620824	785993	808314	815135	890681		822	106						106	106	106	822	106	106	822	822	maligniteit cervix	Gynaecologische tumoren
00000012	resistentiebepalingen - 5 bepalingen	2005/05/30 09:00:00.000	Variant 51	51		40	41	42	43				165717	896971						389613	389614	391778	620824	785993	808314	815135	890681		822	106						106	106	106	822	106	106	822	822	maligniteit cervix	Gynaecologische tumoren
00000012	hepatitis-b surface antigeen confirmatie	2005/05/30 09:00:00.000	Variant 51	51		40	41	42	43				165717	896971						389613	389614	391778	620824	785993	808314	815135	890681		822	106						106	106	106	822	106	106	822	822	maligniteit cervix	Gynaecologische tumoren
00000012	hepatitis-b surface antigeen confirmatie	2005/05/30 09:00:00.000	Variant 51	51		40	41	42	43				165717	896971						389613	389614	391778	620824	785993	808314	815135	890681		822	106						106	106	106	822	106	106	822	822	maligniteit cervix	Gynaecologische tumoren
00000012	hepatitis-b surface antigeen confirmatie	2005/05/30 09:00:00.000	Variant 51	51		40	41	42	43				165717	896971						389613	389614	391778	620824	785993	808314	815135	890681		822	106						106	106	106	822	106	106	822	822	maligniteit cervix	Gynaecologische tumoren
00000012	urine onderzoek - kwalitatief	2005/05/30 09:00:00.000	Variant 51	51		40	41	42	43				165717	896971						389613	389614	391778	620824	785993	808314	815135	890681		822	106						106	106	106	822	106	106	822	822	maligniteit cervix	Gynaecologische tumoren
00000012	ordertarief	2005/05/30 09:00:00.000	Variant 51	51		40	41	42	43				165717	896971						389613	389614	391778	620824	785993	808314	815135	890681		822	106						106	106	106	822	106	106	822	822	maligniteit cervix	Gynaecologische tumoren
00000012	ordertarief	2005/05/30 09:00:00.000	Variant 51	51		40	41	42	43				165717	896971						389613	389614	391778	620824	785993	808314	815135	890681		822	106						106	106	106	822	106	106	822	822	maligniteit cervix	Gynaecologische tumoren
00000012	vervolgconsult poliklinisch	2005/05/30 09:00:00.000	Variant 51	51		40	41	42	43				165717	896971						389613	389614	391778	620824	785993	808314	815135	890681		822	106						106	106	106	822	106	106	822	822	maligniteit cervix	Gynaecologische tumoren
00000012	telefonisch consult	2005/06/06 09:00:00.000	Variant 51	51		40	41	42	43				165717	896971						389613	389614	391778	620824	785993	808314	815135	890681		822	106						106	106	106	822	106	106	822	822	maligniteit cervix	Gynaecologische tumoren
00000012	vervolgconsult poliklinisch	2005/11/28 09:00:00.000	Variant 51	51		40	41	42	43				165717	896971						389613	389614	391778	620824	785993	808314	815135	890681		822	106						106	106	106	822	106	106	822	822	maligniteit cervix	Gynaecologische tumoren
00000012	vervolgconsult poliklinisch	2006/03/06 09:00:00.000	Variant 51	51		40	41	42	43				165717	896971						389613	389614	391778	620824	785993	808314	815135	890681		822	106						106	106	106	822	106	106	822	822	maligniteit cervix	Gynaecologische tumoren
00000012	administratief tarief - eerste pol	2006/03/06 09:00:00.000	Variant 51	51		40	41	42	43				165717	896971						389613	389614	391778	620824	785993	808314	815135	890681		822	106						106	106	106	822	106	106	822	822	maligniteit cervix	Gynaecologische tumoren
00000012	vervolgconsult poliklinisch	2006/06/19 09:00:00.000	Variant 51	51		40	41	42	43				165717	896971						389613	389614	391778	620824	785993	808314	815135	890681		822	106						106	106	106	822	106	106	822	822	maligniteit cervix	Gynaecologische tumoren
00000012	cytologisch onderzoek - vagina -	2006/09/11 09:00:00.000	Variant 51	51		40	41	42	43				165717	896971						389613	389614	391778	620824	785993	808314	815135	890681		822	106						106	106	106	822	106	106	822	822	maligniteit cervix	Gynaecologische tumoren
00000012	histologisch onderzoek - biopten nno	2006/09/11 09:00:00.000	Variant 51	51		40	41	42	43				165717	896971						389613	389614	391778	620824	785993	808314	815135	890681		822	106						106	106	106	822	106	106	822	822	maligniteit cervix	Gynaecologische tumoren
00000012	aanname laboratoriumonderzoek	2006/09/11 09:00:00.000	Variant 51	51		40	41	42	43				165717	896971						389613	389614	391778	620824	785993	808314	815135	890681		822	106						106	106	106	822	106	106	822	822	maligniteit cervix	Gynaecologische tumoren
00000012	creatinine	2006/09/11 09:00:00.000	Variant 51	51		40	41	42	43				165717	896971						389613	389614	391778	620824	785993	808314	815135	890681		822	106						106	106	106	822	106	106	822	822	maligniteit cervix	Gynaecologische tumoren
00000012	squamous cell carcinoma mbv eia	2006/09/11 09:00:00.000	Variant 51	51		40	41	42	43				165717	896971						389613	389614	391778	620824	785993	808314	815135	890681		822	106						106	106	106	822	106	106	822	822	maligniteit cervix	Gynaecologische tumoren
00000012	ordertarief	2006/09/11 09:00:00.000	Variant 51	51		40	41	42	43				165717	896971						389613	389614	391778	620824	785993	808314	815135	890681		822	106						106	106	106	822	106	106	822	822	maligniteit cervix	Gynaecologische tumoren
00000012	vervolgconsult poliklinisch	2006/09/11 09:00:00.000	Variant 51	51		40	41	42	43				165717	896971						389613	389614	391778	620824	785993	808314	815135	890681		822	106						106	106	106	822	106	106	822	822	maligniteit cervix	Gynaecologische tumoren
00000012	ct abdomen	2006/09/19 09:00:00.000	Variant 51	51		40	41	42	43				165717	896971						389613	389614	391778	620824	785993	808314	815135	890681		822	106						106	106	106	822	106	106	822	822	maligniteit cervix	Gynaecologische tumoren
00000012	vervolgconsult poliklinisch	2006/09/25 09:00:00.000	Variant 51	51		40	41	42	43				165717	896971						389613	389614	391778	620824	785993	808314	815135	890681		822	106						106	106	106	822	106	106	822	822	maligniteit cervix	Gynaecologische tumoren
00000012	ct thorax	2006/09/28 09:00:00.000	Variant 51	51		40	41	42	43				165717	896971						389613	389614	391778	620824	785993	808314	815135	890681		822	106						106	106	106	822	106	106	822	822	maligniteit cervix	Gynaecologische tumoren
00000012	ligdagen - alle spec.beh.kinderg.-reval.	2006/10/12 09:00:00.000	Variant 51	51		40	41	42	43				165717	896971						389613	389614	391778	620824	785993	808314	815135	890681		822	106						106	106	106	822	106	106	822	822	maligniteit cervix	Gynaecologische tumoren
00000012	tumor - petscan totale lichaam	2006/10/12 09:00:00.000	Variant 51	51		40	41	42	43				165717	896971						389613	389614	391778	620824	785993	808314	815135	890681		822	106						106	106	106	822	106	106	822	822	maligniteit cervix	Gynaecologische tumoren
00000012	190021 klinische opname a002	2006/10/12 09:00:00.000	Variant 51	51		40	41	42	43				165717	896971						389613	389614	391778	620824	785993	808314	815135	890681		822	106						106	106	106	822	106	106	822	822	maligniteit cervix	Gynaecologische tumoren
00000012	190205 klasse 3b a205	2006/10/12 09:00:00.000	Variant 51	51		40	41	42	43				165717	896971						389613	389614	391778	620824	785993	808314	815135	890681		822	106						106	106	106	822	106	106	822	822	maligniteit cervix	Gynaecologische tumoren
00000012	190101 bovenreg.toesl. a101	2006/10/12 09:00:00.000	Variant 51	51		40	41	42	43				165717	896971						389613	389614	391778	620824	785993	808314	815135	890681		822	106						106	106	106	822	106	106	822	822	maligniteit cervix	Gynaecologische tumoren
00000012	ligdagen - alle spec.beh.kinderg.-reval.	2006/10/13 09:00:00.000	Variant 51	51		40	41	42	43				165717	896971						389613	389614	391778	620824	785993	808314	815135	890681		822	106						106	106	106	822	106	106	822	822	maligniteit cervix	Gynaecologische tumoren
00000012	blaas - cystoscopie met biopsie	2006/10/13 09:00:00.000	Variant 51	51		40	41	42	43				165717	896971						389613	389614	391778	620824	785993	808314	815135	890681		822	106						106	106	106	822	106	106	822	822	maligniteit cervix	Gynaecologische tumoren
00000012	vagina - toucher onder anesthesie	2006/10/13 09:00:00.000	Variant 51	51		40	41	42	43				165717	896971						389613	389614	391778	620824	785993	808314	815135	890681		822	106						106	106	106	822	106	106	822	822	maligniteit cervix	Gynaecologische tumoren
00000012	190205 klasse 3b a205	2006/10/13 09:00:00.000	Variant 51	51		40	41	42	43				165717	896971						389613	389614	391778	620824	785993	808314	815135	890681		822	106						106	106	106	822	106	106	822	822	maligniteit cervix	Gynaecologische tumoren
00000012	190101 bovenreg.toesl. a101	2006/10/13 09:00:00.000	Variant 51	51		40	41	42	43				165717	896971						389613	389614	391778	620824	785993	808314	815135	890681		822	106						106	106	106	822	106	106	822	822	maligniteit cervix	Gynaecologische tumoren
00000012	vervolgconsult poliklinisch	2006/10/19 09:00:00.000	Variant 51	51		40	41	42	43				165717	896971						389613	389614	391778	620824	785993	808314	815135	890681		822	106						106	106	106	822	106	106	822	822	maligniteit cervix	Gynaecologische tumoren
00000012	immunopathologisch onderzoek	2006/11/06 09:00:00.000	Variant 51	51		40	41	42	43				165717	896971						389613	389614	391778	620824	785993	808314	815135	890681		822	106						106	106	106	822	106	106	822	822	maligniteit cervix	Gynaecologische tumoren
00000012	cytologisch onderzoek - lymfeklierpuncti	2006/11/06 09:00:00.000	Variant 51	51		40	41	42	43				165717	896971						389613	389614	391778	620824	785993	808314	815135	890681		822	106						106	106	106	822	106	106	822	822	maligniteit cervix	Gynaecologische tumoren
00000012	diagnostische punctie onder echocontrole	2006/11/06 09:00:00.000	Variant 51	51		40	41	42	43				165717	896971						389613	389614	391778	620824	785993	808314	815135	890681		822	106						106	106	106	822	106	106	822	822	maligniteit cervix	Gynaecologische tumoren
00000012	echo schouder - m-z bovenarm	2006/11/06 09:00:00.000	Variant 51	51		40	41	42	43				165717	896971						389613	389614	391778	620824	785993	808314	815135	890681		822	106						106	106	106	822	106	106	822	822	maligniteit cervix	Gynaecologische tumoren
00000012	aanname laboratoriumonderzoek	2006/11/13 09:00:00.000	Variant 51	51		40	41	42	43				165717	896971						389613	389614	391778	620824	785993	808314	815135	890681		822	106						106	106	106	822	106	106	822	822	maligniteit cervix	Gynaecologische tumoren
00000012	aanname laboratoriumonderzoek	2006/11/13 09:00:00.000	Variant 51	51		40	41	42	43				165717	896971						389613	389614	391778	620824	785993	808314	815135	890681		822	106						106	106	106	822	106	106	822	822	maligniteit cervix	Gynaecologische tumoren
00000012	hemoglobine foto-elektrisch	2006/11/13 09:00:00.000	Variant 51	51		40	41	42	43				165717	896971						389613	389614	391778	620824	785993	808314	815135	890681		822	106						106	106	106	822	106	106	822	822	maligniteit cervix	Gynaecologische tumoren
00000012	creatinine	2006/11/13 09:00:00.000	Variant 51	51		40	41	42	43				165717	896971						389613	389614	391778	620824	785993	808314	815135	890681		822	106						106	106	106	822	106	106	822	822	maligniteit cervix	Gynaecologische tumoren
00000012	squamous cell carcinoma mbv eia	2006/11/13 09:00:00.000	Variant 51	51		40	41	42	43				165717	896971						389613	389614	391778	620824	785993	808314	815135	890681		822	106						106	106	106	822	106	106	822	822	maligniteit cervix	Gynaecologische tumoren
00000012	ordertarief	2006/11/13 09:00:00.000	Variant 51	51		40	41	42	43				165717	896971						389613	389614	391778	620824	785993	808314	815135	890681		822	106						106	106	106	822	106	106	822	822	maligniteit cervix	Gynaecologische tumoren
00000012	telefonisch consult	2006/11/21 09:00:00.000	Variant 51	51		40	41	42	43				165717	896971						389613	389614	391778	620824	785993	808314	815135	890681		822	106						106	106	106	822	106	106	822	822	maligniteit cervix	Gynaecologische tumoren
00000012	cytologisch onderzoek - pancreaspunctie	2006/11/22 09:00:00.000	Variant 51	51		40	41	42	43				165717	896971						389613	389614	391778	620824	785993	808314	815135	890681		822	106						106	106	106	822	106	106	822	822	maligniteit cervix	Gynaecologische tumoren
00000012	diagnostische punctie onder echocontrole	2006/11/22 09:00:00.000	Variant 51	51		40	41	42	43				165717	896971						389613	389614	391778	620824	785993	808314	815135	890681		822	106						106	106	106	822	106	106	822	822	maligniteit cervix	Gynaecologische tumoren
00000012	echo bovenbuik	2006/11/22 09:00:00.000	Variant 51	51		40	41	42	43				165717	896971						389613	389614	391778	620824	785993	808314	815135	890681		822	106						106	106	106	822	106	106	822	822	maligniteit cervix	Gynaecologische tumoren
00000012	1e consult poliklinisch	2006/11/30 09:00:00.000	Variant 51	51		40	41	42	43				165717	896971						389613	389614	391778	620824	785993	808314	815135	890681		822	106						106	106	106	822	106	106	822	822	maligniteit cervix	Gynaecologische tumoren
00000012	aanname laboratoriumonderzoek	2006/12/11 09:00:00.000	Variant 51	51		40	41	42	43				165717	896971						389613	389614	391778	620824	785993	808314	815135	890681		822	106						106	106	106	822	106	106	822	822	maligniteit cervix	Gynaecologische tumoren
00000012	aanname laboratoriumonderzoek	2006/12/11 09:00:00.000	Variant 51	51		40	41	42	43				165717	896971						389613	389614	391778	620824	785993	808314	815135	890681		822	106						106	106	106	822	106	106	822	822	maligniteit cervix	Gynaecologische tumoren
00000012	glucose	2006/12/11 09:00:00.000	Variant 51	51		40	41	42	43				165717	896971						389613	389614	391778	620824	785993	808314	815135	890681		822	106						106	106	106	822	106	106	822	822	maligniteit cervix	Gynaecologische tumoren
00000012	hemoglobine foto-elektrisch	2006/12/11 09:00:00.000	Variant 51	51		40	41	42	43				165717	896971						389613	389614	391778	620824	785993	808314	815135	890681		822	106						106	106	106	822	106	106	822	822	maligniteit cervix	Gynaecologische tumoren
00000012	creatinine	2006/12/11 09:00:00.000	Variant 51	51		40	41	42	43				165717	896971						389613	389614	391778	620824	785993	808314	815135	890681		822	106						106	106	106	822	106	106	822	822	maligniteit cervix	Gynaecologische tumoren
00000012	fosfaat	2006/12/11 09:00:00.000	Variant 51	51		40	41	42	43				165717	896971						389613	389614	391778	620824	785993	808314	815135	890681		822	106						106	106	106	822	106	106	822	822	maligniteit cervix	Gynaecologische tumoren
00000012	alkalische fosfatase -kinetisch-	2006/12/11 09:00:00.000	Variant 51	51		40	41	42	43				165717	896971						389613	389614	391778	620824	785993	808314	815135	890681		822	106						106	106	106	822	106	106	822	822	maligniteit cervix	Gynaecologische tumoren
00000012	natrium vlamfotometrisch	2006/12/11 09:00:00.000	Variant 51	51		40	41	42	43				165717	896971						389613	389614	391778	620824	785993	808314	815135	890681		822	106						106	106	106	822	106	106	822	822	maligniteit cervix	Gynaecologische tumoren
00000012	kalium potentiometrisch	2006/12/11 09:00:00.000	Variant 51	51		40	41	42	43				165717	896971						389613	389614	391778	620824	785993	808314	815135	890681		822	106						106	106	106	822	106	106	822	822	maligniteit cervix	Gynaecologische tumoren
00000012	sgot - asat kinetisch	2006/12/11 09:00:00.000	Variant 51	51		40	41	42	43				165717	896971						389613	389614	391778	620824	785993	808314	815135	890681		822	106						106	106	106	822	106	106	822	822	maligniteit cervix	Gynaecologische tumoren
00000012	sgpt - alat kinetisch	2006/12/11 09:00:00.000	Variant 51	51		40	41	42	43				165717	896971						389613	389614	391778	620824	785993	808314	815135	890681		822	106						106	106	106	822	106	106	822	822	maligniteit cervix	Gynaecologische tumoren
00000012	melkzuurdehydrogenase -ldh- kinetisch	2006/12/11 09:00:00.000	Variant 51	51		40	41	42	43				165717	896971						389613	389614	391778	620824	785993	808314	815135	890681		822	106						106	106	106	822	106	106	822	822	maligniteit cervix	Gynaecologische tumoren
00000012	differentiele telling automatisch	2006/12/11 09:00:00.000	Variant 51	51		40	41	42	43				165717	896971						389613	389614	391778	620824	785993	808314	815135	890681		822	106						106	106	106	822	106	106	822	822	maligniteit cervix	Gynaecologische tumoren
00000012	leukocyten tellen elektronisch	2006/12/11 09:00:00.000	Variant 51	51		40	41	42	43				165717	896971						389613	389614	391778	620824	785993	808314	815135	890681		822	106						106	106	106	822	106	106	822	822	maligniteit cervix	Gynaecologische tumoren
00000012	trombocyten tellen - elektronisch	2006/12/11 09:00:00.000	Variant 51	51		40	41	42	43				165717	896971						389613	389614	391778	620824	785993	808314	815135	890681		822	106						106	106	106	822	106	106	822	822	maligniteit cervix	Gynaecologische tumoren
00000012	gammaglutamyltranspeptidase	2006/12/11 09:00:00.000	Variant 51	51		40	41	42	43				165717	896971						389613	389614	391778	620824	785993	808314	815135	890681		822	106						106	106	106	822	106	106	822	822	maligniteit cervix	Gynaecologische tumoren
00000012	squamous cell carcinoma mbv eia	2006/12/11 09:00:00.000	Variant 51	51		40	41	42	43				165717	896971						389613	389614	391778	620824	785993	808314	815135	890681		822	106						106	106	106	822	106	106	822	822	maligniteit cervix	Gynaecologische tumoren
00000012	calcium	2006/12/11 09:00:00.000	Variant 51	51		40	41	42	43				165717	896971						389613	389614	391778	620824	785993	808314	815135	890681		822	106						106	106	106	822	106	106	822	822	maligniteit cervix	Gynaecologische tumoren
00000012	albumine	2006/12/11 09:00:00.000	Variant 51	51		40	41	42	43				165717	896971						389613	389614	391778	620824	785993	808314	815135	890681		822	106						106	106	106	822	106	106	822	822	maligniteit cervix	Gynaecologische tumoren
00000012	ordertarief	2006/12/11 09:00:00.000	Variant 51	51		40	41	42	43				165717	896971						389613	389614	391778	620824	785993	808314	815135	890681		822	106						106	106	106	822	106	106	822	822	maligniteit cervix	Gynaecologische tumoren
00000012	1e consult poliklinisch	2006/12/11 09:00:00.000	Variant 51	51		40	41	42	43				165717	896971						389613	389614	391778	620824	785993	808314	815135	890681		822	106						106	106	106	822	106	106	822	822	maligniteit cervix	Gynaecologische tumoren
00000012	vervolgconsult poliklinisch	2006/12/11 09:00:00.000	Variant 51	51		40	41	42	43				165717	896971						389613	389614	391778	620824	785993	808314	815135	890681		822	106						106	106	106	822	106	106	822	822	maligniteit cervix	Gynaecologische tumoren
00000012	administratief tarief - eerste pol	2006/12/11 09:00:00.000	Variant 51	51		40	41	42	43				165717	896971						389613	389614	391778	620824	785993	808314	815135	890681		822	106						106	106	106	822	106	106	822	822	maligniteit cervix	Gynaecologische tumoren
00000012	simulator - gebruik voor aanvang megavol	2006/12/12 09:00:00.000	Variant 51	51		40	41	42	43				165717	896971						389613	389614	391778	620824	785993	808314	815135	890681		822	106						106	106	106	822	106	106	822	822	maligniteit cervix	Gynaecologische tumoren
00000012	behandeltijd - eenheid t3 - megavolt	2006/12/19 09:00:00.000	Variant 51	51		40	41	42	43				165717	896971						389613	389614	391778	620824	785993	808314	815135	890681		822	106						106	106	106	822	106	106	822	822	maligniteit cervix	Gynaecologische tumoren
00000012	teletherapie - megavolt fotonen bestrali	2006/12/19 09:00:00.000	Variant 51	51		40	41	42	43				165717	896971						389613	389614	391778	620824	785993	808314	815135	890681		822	106						106	106	106	822	106	106	822	822	maligniteit cervix	Gynaecologische tumoren
00000012	ligdagen - alle spec.beh.kinderg.-reval.	2006/12/22 09:00:00.000	Variant 51	51		40	41	42	43				165717	896971						389613	389614	391778	620824	785993	808314	815135	890681		822	106						106	106	106	822	106	106	822	822	maligniteit cervix	Gynaecologische tumoren
00000012	aanname laboratoriumonderzoek	2006/12/22 09:00:00.000	Variant 51	51		40	41	42	43				165717	896971						389613	389614	391778	620824	785993	808314	815135	890681		822	106						106	106	106	822	106	106	822	822	maligniteit cervix	Gynaecologische tumoren
00000012	aanname laboratoriumonderzoek	2006/12/22 09:00:00.000	Variant 51	51		40	41	42	43				165717	896971						389613	389614	391778	620824	785993	808314	815135	890681		822	106						106	106	106	822	106	106	822	822	maligniteit cervix	Gynaecologische tumoren
00000012	hemoglobine foto-elektrisch	2006/12/22 09:00:00.000	Variant 51	51		40	41	42	43				165717	896971						389613	389614	391778	620824	785993	808314	815135	890681		822	106						106	106	106	822	106	106	822	822	maligniteit cervix	Gynaecologische tumoren
00000012	creatinine	2006/12/22 09:00:00.000	Variant 51	51		40	41	42	43				165717	896971						389613	389614	391778	620824	785993	808314	815135	890681		822	106						106	106	106	822	106	106	822	822	maligniteit cervix	Gynaecologische tumoren
00000012	natrium vlamfotometrisch	2006/12/22 09:00:00.000	Variant 51	51		40	41	42	43				165717	896971						389613	389614	391778	620824	785993	808314	815135	890681		822	106						106	106	106	822	106	106	822	822	maligniteit cervix	Gynaecologische tumoren
00000012	kalium potentiometrisch	2006/12/22 09:00:00.000	Variant 51	51		40	41	42	43				165717	896971						389613	389614	391778	620824	785993	808314	815135	890681		822	106						106	106	106	822	106	106	822	822	maligniteit cervix	Gynaecologische tumoren
00000012	sgot - asat kinetisch	2006/12/22 09:00:00.000	Variant 51	51		40	41	42	43				165717	896971						389613	389614	391778	620824	785993	808314	815135	890681		822	106						106	106	106	822	106	106	822	822	maligniteit cervix	Gynaecologische tumoren
00000012	sgpt - alat kinetisch	2006/12/22 09:00:00.000	Variant 51	51		40	41	42	43				165717	896971						389613	389614	391778	620824	785993	808314	815135	890681		822	106						106	106	106	822	106	106	822	822	maligniteit cervix	Gynaecologische tumoren
00000012	differentiele telling automatisch	2006/12/22 09:00:00.000	Variant 51	51		40	41	42	43				165717	896971						389613	389614	391778	620824	785993	808314	815135	890681		822	106						106	106	106	822	106	106	822	822	maligniteit cervix	Gynaecologische tumoren
00000012	leukocyten tellen elektronisch	2006/12/22 09:00:00.000	Variant 51	51		40	41	42	43				165717	896971						389613	389614	391778	620824	785993	808314	815135	890681		822	106						106	106	106	822	106	106	822	822	maligniteit cervix	Gynaecologische tumoren
00000012	trombocyten tellen - elektronisch	2006/12/22 09:00:00.000	Variant 51	51		40	41	42	43				165717	896971						389613	389614	391778	620824	785993	808314	815135	890681		822	106						106	106	106	822	106	106	822	822	maligniteit cervix	Gynaecologische tumoren
00000012	calcium	2006/12/22 09:00:00.000	Variant 51	51		40	41	42	43				165717	896971						389613	389614	391778	620824	785993	808314	815135	890681		822	106						106	106	106	822	106	106	822	822	maligniteit cervix	Gynaecologische tumoren
00000012	ordertarief	2006/12/22 09:00:00.000	Variant 51	51		40	41	42	43				165717	896971						389613	389614	391778	620824	785993	808314	815135	890681		822	106						106	106	106	822	106	106	822	822	maligniteit cervix	Gynaecologische tumoren
00000012	190021 klinische opname a002	2006/12/22 09:00:00.000	Variant 51	51		40	41	42	43				165717	896971						389613	389614	391778	620824	785993	808314	815135	890681		822	106						106	106	106	822	106	106	822	822	maligniteit cervix	Gynaecologische tumoren
00000012	190205 klasse 3b a205	2006/12/22 09:00:00.000	Variant 51	51		40	41	42	43				165717	896971						389613	389614	391778	620824	785993	808314	815135	890681		822	106						106	106	106	822	106	106	822	822	maligniteit cervix	Gynaecologische tumoren
00000012	190101 bovenreg.toesl. a101	2006/12/22 09:00:00.000	Variant 51	51		40	41	42	43				165717	896971						389613	389614	391778	620824	785993	808314	815135	890681		822	106						106	106	106	822	106	106	822	822	maligniteit cervix	Gynaecologische tumoren
00000012	ligdagen - alle spec.beh.kinderg.-reval.	2006/12/23 09:00:00.000	Variant 51	51		40	41	42	43				165717	896971						389613	389614	391778	620824	785993	808314	815135	890681		822	106						106	106	106	822	106	106	822	822	maligniteit cervix	Gynaecologische tumoren
00000012	190205 klasse 3b a205	2006/12/23 09:00:00.000	Variant 51	51		40	41	42	43				165717	896971						389613	389614	391778	620824	785993	808314	815135	890681		822	106						106	106	106	822	106	106	822	822	maligniteit cervix	Gynaecologische tumoren
00000012	190101 bovenreg.toesl. a101	2006/12/23 09:00:00.000	Variant 51	51		40	41	42	43				165717	896971						389613	389614	391778	620824	785993	808314	815135	890681		822	106						106	106	106	822	106	106	822	822	maligniteit cervix	Gynaecologische tumoren
00000012	ligdagen - alle spec.beh.kinderg.-reval.	2006/12/27 09:00:00.000	Variant 51	51		40	41	42	43				165717	896971						389613	389614	391778	620824	785993	808314	815135	890681		822	106						106	106	106	822	106	106	822	822	maligniteit cervix	Gynaecologische tumoren
00000012	aanname laboratoriumonderzoek	2006/12/27 09:00:00.000	Variant 51	51		40	41	42	43				165717	896971						389613	389614	391778	620824	785993	808314	815135	890681		822	106						106	106	106	822	106	106	822	822	maligniteit cervix	Gynaecologische tumoren
00000012	aanname laboratoriumonderzoek	2006/12/27 09:00:00.000	Variant 51	51		40	41	42	43				165717	896971						389613	389614	391778	620824	785993	808314	815135	890681		822	106						106	106	106	822	106	106	822	822	maligniteit cervix	Gynaecologische tumoren
00000012	ureum	2006/12/27 09:00:00.000	Variant 51	51		40	41	42	43				165717	896971						389613	389614	391778	620824	785993	808314	815135	890681		822	106						106	106	106	822	106	106	822	822	maligniteit cervix	Gynaecologische tumoren
00000012	hemoglobine foto-elektrisch	2006/12/27 09:00:00.000	Variant 51	51		40	41	42	43				165717	896971						389613	389614	391778	620824	785993	808314	815135	890681		822	106						106	106	106	822	106	106	822	822	maligniteit cervix	Gynaecologische tumoren
00000012	creatinine	2006/12/27 09:00:00.000	Variant 51	51		40	41	42	43				165717	896971						389613	389614	391778	620824	785993	808314	815135	890681		822	106						106	106	106	822	106	106	822	822	maligniteit cervix	Gynaecologische tumoren
00000012	alkalische fosfatase -kinetisch-	2006/12/27 09:00:00.000	Variant 51	51		40	41	42	43				165717	896971						389613	389614	391778	620824	785993	808314	815135	890681		822	106						106	106	106	822	106	106	822	822	maligniteit cervix	Gynaecologische tumoren
00000012	natrium vlamfotometrisch	2006/12/27 09:00:00.000	Variant 51	51		40	41	42	43				165717	896971						389613	389614	391778	620824	785993	808314	815135	890681		822	106						106	106	106	822	106	106	822	822	maligniteit cervix	Gynaecologische tumoren
00000012	kalium potentiometrisch	2006/12/27 09:00:00.000	Variant 51	51		40	41	42	43				165717	896971						389613	389614	391778	620824	785993	808314	815135	890681		822	106						106	106	106	822	106	106	822	822	maligniteit cervix	Gynaecologische tumoren
00000012	sgot - asat kinetisch	2006/12/27 09:00:00.000	Variant 51	51		40	41	42	43				165717	896971						389613	389614	391778	620824	785993	808314	815135	890681		822	106						106	106	106	822	106	106	822	822	maligniteit cervix	Gynaecologische tumoren
00000012	sgpt - alat kinetisch	2006/12/27 09:00:00.000	Variant 51	51		40	41	42	43				165717	896971						389613	389614	391778	620824	785993	808314	815135	890681		822	106						106	106	106	822	106	106	822	822	maligniteit cervix	Gynaecologische tumoren
00000012	melkzuurdehydrogenase -ldh- kinetisch	2006/12/27 09:00:00.000	Variant 51	51		40	41	42	43				165717	896971						389613	389614	391778	620824	785993	808314	815135	890681		822	106						106	106	106	822	106	106	822	822	maligniteit cervix	Gynaecologische tumoren
00000012	differentiele telling automatisch	2006/12/27 09:00:00.000	Variant 51	51		40	41	42	43				165717	896971						389613	389614	391778	620824	785993	808314	815135	890681		822	106						106	106	106	822	106	106	822	822	maligniteit cervix	Gynaecologische tumoren
00000012	leukocyten tellen elektronisch	2006/12/27 09:00:00.000	Variant 51	51		40	41	42	43				165717	896971						389613	389614	391778	620824	785993	808314	815135	890681		822	106						106	106	106	822	106	106	822	822	maligniteit cervix	Gynaecologische tumoren
00000012	trombocyten tellen - elektronisch	2006/12/27 09:00:00.000	Variant 51	51		40	41	42	43				165717	896971						389613	389614	391778	620824	785993	808314	815135	890681		822	106						106	106	106	822	106	106	822	822	maligniteit cervix	Gynaecologische tumoren
00000012	gammaglutamyltranspeptidase	2006/12/27 09:00:00.000	Variant 51	51		40	41	42	43				165717	896971						389613	389614	391778	620824	785993	808314	815135	890681		822	106						106	106	106	822	106	106	822	822	maligniteit cervix	Gynaecologische tumoren
00000012	calcium	2006/12/27 09:00:00.000	Variant 51	51		40	41	42	43				165717	896971						389613	389614	391778	620824	785993	808314	815135	890681		822	106						106	106	106	822	106	106	822	822	maligniteit cervix	Gynaecologische tumoren
00000012	ordertarief	2006/12/27 09:00:00.000	Variant 51	51		40	41	42	43				165717	896971						389613	389614	391778	620824	785993	808314	815135	890681		822	106						106	106	106	822	106	106	822	822	maligniteit cervix	Gynaecologische tumoren
00000012	buikoverzicht	2006/12/27 09:00:00.000	Variant 51	51		40	41	42	43				165717	896971						389613	389614	391778	620824	785993	808314	815135	890681		822	106						106	106	106	822	106	106	822	822	maligniteit cervix	Gynaecologische tumoren
00000012	vervolgconsult poliklinisch	2006/12/27 09:00:00.000	Variant 51	51		40	41	42	43				165717	896971						389613	389614	391778	620824	785993	808314	815135	890681		822	106						106	106	106	822	106	106	822	822	maligniteit cervix	Gynaecologische tumoren
00000012	190021 klinische opname a002	2006/12/27 09:00:00.000	Variant 51	51		40	41	42	43				165717	896971						389613	389614	391778	620824	785993	808314	815135	890681		822	106						106	106	106	822	106	106	822	822	maligniteit cervix	Gynaecologische tumoren
00000012	190205 klasse 3b a205	2006/12/27 09:00:00.000	Variant 51	51		40	41	42	43				165717	896971						389613	389614	391778	620824	785993	808314	815135	890681		822	106						106	106	106	822	106	106	822	822	maligniteit cervix	Gynaecologische tumoren
00000012	190101 bovenreg.toesl. a101	2006/12/27 09:00:00.000	Variant 51	51		40	41	42	43				165717	896971						389613	389614	391778	620824	785993	808314	815135	890681		822	106						106	106	106	822	106	106	822	822	maligniteit cervix	Gynaecologische tumoren
00000012	ligdagen - alle spec.beh.kinderg.-reval.	2006/12/28 09:00:00.000	Variant 51	51		40	41	42	43				165717	896971						389613	389614	391778	620824	785993	808314	815135	890681		822	106						106	106	106	822	106	106	822	822	maligniteit cervix	Gynaecologische tumoren
00000012	190205 klasse 3b a205	2006/12/28 09:00:00.000	Variant 51	51		40	41	42	43				165717	896971						389613	389614	391778	620824	785993	808314	815135	890681		822	106						106	106	106	822	106	106	822	822	maligniteit cervix	Gynaecologische tumoren
00000012	190101 bovenreg.toesl. a101	2006/12/28 09:00:00.000	Variant 51	51		40	41	42	43				165717	896971						389613	389614	391778	620824	785993	808314	815135	890681		822	106						106	106	106	822	106	106	822	822	maligniteit cervix	Gynaecologische tumoren
00000012	ligdagen - alle spec.beh.kinderg.-reval.	2006/12/29 09:00:00.000	Variant 51	51		40	41	42	43				165717	896971						389613	389614	391778	620824	785993	808314	815135	890681		822	106						106	106	106	822	106	106	822	822	maligniteit cervix	Gynaecologische tumoren
00000012	190205 klasse 3b a205	2006/12/29 09:00:00.000	Variant 51	51		40	41	42	43				165717	896971						389613	389614	391778	620824	785993	808314	815135	890681		822	106						106	106	106	822	106	106	822	822	maligniteit cervix	Gynaecologische tumoren
00000012	190101 bovenreg.toesl. a101	2006/12/29 09:00:00.000	Variant 51	51		40	41	42	43				165717	896971						389613	389614	391778	620824	785993	808314	815135	890681		822	106						106	106	106	822	106	106	822	822	maligniteit cervix	Gynaecologische tumoren
00000012	aanname laboratoriumonderzoek	2007/01/02 09:00:00.000	Variant 51	51		40	41	42	43				165717	896971						389613	389614	391778	620824	785993	808314	815135	890681		822	106						106	106	106	822	106	106	822	822	maligniteit cervix	Gynaecologische tumoren
00000012	aanname laboratoriumonderzoek	2007/01/02 09:00:00.000	Variant 51	51		40	41	42	43				165717	896971						389613	389614	391778	620824	785993	808314	815135	890681		822	106						106	106	106	822	106	106	822	822	maligniteit cervix	Gynaecologische tumoren
00000012	hemoglobine foto-elektrisch	2007/01/02 09:00:00.000	Variant 51	51		40	41	42	43				165717	896971						389613	389614	391778	620824	785993	808314	815135	890681		822	106						106	106	106	822	106	106	822	822	maligniteit cervix	Gynaecologische tumoren
00000012	creatinine	2007/01/02 09:00:00.000	Variant 51	51		40	41	42	43				165717	896971						389613	389614	391778	620824	785993	808314	815135	890681		822	106						106	106	106	822	106	106	822	822	maligniteit cervix	Gynaecologische tumoren
00000012	natrium vlamfotometrisch	2007/01/02 09:00:00.000	Variant 51	51		40	41	42	43				165717	896971						389613	389614	391778	620824	785993	808314	815135	890681		822	106						106	106	106	822	106	106	822	822	maligniteit cervix	Gynaecologische tumoren
00000012	kalium potentiometrisch	2007/01/02 09:00:00.000	Variant 51	51		40	41	42	43				165717	896971						389613	389614	391778	620824	785993	808314	815135	890681		822	106						106	106	106	822	106	106	822	822	maligniteit cervix	Gynaecologische tumoren
00000012	differentiele telling automatisch	2007/01/02 09:00:00.000	Variant 51	51		40	41	42	43				165717	896971						389613	389614	391778	620824	785993	808314	815135	890681		822	106						106	106	106	822	106	106	822	822	maligniteit cervix	Gynaecologische tumoren
00000012	leukocyten tellen elektronisch	2007/01/02 09:00:00.000	Variant 51	51		40	41	42	43				165717	896971						389613	389614	391778	620824	785993	808314	815135	890681		822	106						106	106	106	822	106	106	822	822	maligniteit cervix	Gynaecologische tumoren
00000012	trombocyten tellen - elektronisch	2007/01/02 09:00:00.000	Variant 51	51		40	41	42	43				165717	896971						389613	389614	391778	620824	785993	808314	815135	890681		822	106						106	106	106	822	106	106	822	822	maligniteit cervix	Gynaecologische tumoren
00000012	ordertarief	2007/01/02 09:00:00.000	Variant 51	51		40	41	42	43				165717	896971						389613	389614	391778	620824	785993	808314	815135	890681		822	106						106	106	106	822	106	106	822	822	maligniteit cervix	Gynaecologische tumoren
00000012	vervolgconsult poliklinisch	2007/01/02 09:00:00.000	Variant 51	51		40	41	42	43				165717	896971						389613	389614	391778	620824	785993	808314	815135	890681		822	106						106	106	106	822	106	106	822	822	maligniteit cervix	Gynaecologische tumoren
00000012	ligdagen - alle spec.beh.kinderg.-reval.	2007/01/04 09:00:00.000	Variant 51	51		40	41	42	43				165717	896971						389613	389614	391778	620824	785993	808314	815135	890681		822	106						106	106	106	822	106	106	822	822	maligniteit cervix	Gynaecologische tumoren
00000012	190021 klinische opname a002	2007/01/04 09:00:00.000	Variant 51	51		40	41	42	43				165717	896971						389613	389614	391778	620824	785993	808314	815135	890681		822	106						106	106	106	822	106	106	822	822	maligniteit cervix	Gynaecologische tumoren
00000012	190205 klasse 3b a205	2007/01/04 09:00:00.000	Variant 51	51		40	41	42	43				165717	896971						389613	389614	391778	620824	785993	808314	815135	890681		822	106						106	106	106	822	106	106	822	822	maligniteit cervix	Gynaecologische tumoren
00000012	190101 bovenreg.toesl. a101	2007/01/04 09:00:00.000	Variant 51	51		40	41	42	43				165717	896971						389613	389614	391778	620824	785993	808314	815135	890681		822	106						106	106	106	822	106	106	822	822	maligniteit cervix	Gynaecologische tumoren
00000012	ligdagen - alle spec.beh.kinderg.-reval.	2007/01/05 09:00:00.000	Variant 51	51		40	41	42	43				165717	896971						389613	389614	391778	620824	785993	808314	815135	890681		822	106						106	106	106	822	106	106	822	822	maligniteit cervix	Gynaecologische tumoren
00000012	190205 klasse 3b a205	2007/01/05 09:00:00.000	Variant 51	51		40	41	42	43				165717	896971						389613	389614	391778	620824	785993	808314	815135	890681		822	106						106	106	106	822	106	106	822	822	maligniteit cervix	Gynaecologische tumoren
00000012	190101 bovenreg.toesl. a101	2007/01/05 09:00:00.000	Variant 51	51		40	41	42	43				165717	896971						389613	389614	391778	620824	785993	808314	815135	890681		822	106						106	106	106	822	106	106	822	822	maligniteit cervix	Gynaecologische tumoren
00000012	patient niet verschenen radiologie	2007/01/12 09:00:00.000	Variant 51	51		40	41	42	43				165717	896971						389613	389614	391778	620824	785993	808314	815135	890681		822	106						106	106	106	822	106	106	822	822	maligniteit cervix	Gynaecologische tumoren
00000012	vervolgconsult poliklinisch	2007/01/25 09:00:00.000	Variant 51	51		40	41	42	43				165717	896971						389613	389614	391778	620824	785993	808314	815135	890681		822	106						106	106	106	822	106	106	822	822	maligniteit cervix	Gynaecologische tumoren
00000012	ct thorax	2007/01/31 09:00:00.000	Variant 51	51		40	41	42	43				165717	896971						389613	389614	391778	620824	785993	808314	815135	890681		822	106						106	106	106	822	106	106	822	822	maligniteit cervix	Gynaecologische tumoren
00000012	ct abdomen	2007/01/31 09:00:00.000	Variant 51	51		40	41	42	43				165717	896971						389613	389614	391778	620824	785993	808314	815135	890681		822	106						106	106	106	822	106	106	822	822	maligniteit cervix	Gynaecologische tumoren
00000012	aanname laboratoriumonderzoek	2007/02/05 09:00:00.000	Variant 51	51		40	41	42	43				165717	896971						389613	389614	391778	620824	785993	808314	815135	890681		822	106						106	106	106	822	106	106	822	822	maligniteit cervix	Gynaecologische tumoren
00000012	aanname laboratoriumonderzoek	2007/02/05 09:00:00.000	Variant 51	51		40	41	42	43				165717	896971						389613	389614	391778	620824	785993	808314	815135	890681		822	106						106	106	106	822	106	106	822	822	maligniteit cervix	Gynaecologische tumoren
00000012	hemoglobine foto-elektrisch	2007/02/05 09:00:00.000	Variant 51	51		40	41	42	43				165717	896971						389613	389614	391778	620824	785993	808314	815135	890681		822	106						106	106	106	822	106	106	822	822	maligniteit cervix	Gynaecologische tumoren
00000012	creatinine	2007/02/05 09:00:00.000	Variant 51	51		40	41	42	43				165717	896971						389613	389614	391778	620824	785993	808314	815135	890681		822	106						106	106	106	822	106	106	822	822	maligniteit cervix	Gynaecologische tumoren
00000012	natrium vlamfotometrisch	2007/02/05 09:00:00.000	Variant 51	51		40	41	42	43				165717	896971						389613	389614	391778	620824	785993	808314	815135	890681		822	106						106	106	106	822	106	106	822	822	maligniteit cervix	Gynaecologische tumoren
00000012	kalium potentiometrisch	2007/02/05 09:00:00.000	Variant 51	51		40	41	42	43				165717	896971						389613	389614	391778	620824	785993	808314	815135	890681		822	106						106	106	106	822	106	106	822	822	maligniteit cervix	Gynaecologische tumoren
00000012	differentiele telling automatisch	2007/02/05 09:00:00.000	Variant 51	51		40	41	42	43				165717	896971						389613	389614	391778	620824	785993	808314	815135	890681		822	106						106	106	106	822	106	106	822	822	maligniteit cervix	Gynaecologische tumoren
00000012	leukocyten tellen elektronisch	2007/02/05 09:00:00.000	Variant 51	51		40	41	42	43				165717	896971						389613	389614	391778	620824	785993	808314	815135	890681		822	106						106	106	106	822	106	106	822	822	maligniteit cervix	Gynaecologische tumoren
00000012	trombocyten tellen - elektronisch	2007/02/05 09:00:00.000	Variant 51	51		40	41	42	43				165717	896971						389613	389614	391778	620824	785993	808314	815135	890681		822	106						106	106	106	822	106	106	822	822	maligniteit cervix	Gynaecologische tumoren
00000012	squamous cell carcinoma mbv eia	2007/02/05 09:00:00.000	Variant 51	51		40	41	42	43				165717	896971						389613	389614	391778	620824	785993	808314	815135	890681		822	106						106	106	106	822	106	106	822	822	maligniteit cervix	Gynaecologische tumoren
00000012	ordertarief	2007/02/05 09:00:00.000	Variant 51	51		40	41	42	43				165717	896971						389613	389614	391778	620824	785993	808314	815135	890681		822	106						106	106	106	822	106	106	822	822	maligniteit cervix	Gynaecologische tumoren
00000012	vervolgconsult poliklinisch	2007/02/05 09:00:00.000	Variant 51	51		40	41	42	43				165717	896971						389613	389614	391778	620824	785993	808314	815135	890681		822	106						106	106	106	822	106	106	822	822	maligniteit cervix	Gynaecologische tumoren
00000012	telefonisch consult	2007/02/07 09:00:00.000	Variant 51	51		40	41	42	43				165717	896971						389613	389614	391778	620824	785993	808314	815135	890681		822	106						106	106	106	822	106	106	822	822	maligniteit cervix	Gynaecologische tumoren
00000012	aanname laboratoriumonderzoek	2007/03/26 09:00:00.000	Variant 51	51		40	41	42	43				165717	896971						389613	389614	391778	620824	785993	808314	815135	890681		822	106						106	106	106	822	106	106	822	822	maligniteit cervix	Gynaecologische tumoren
[truncated: 148,292 more rows]
[truncated: 48 more columns]
