# Supplementary material for: Privacy-Preserving Process Mining in Healthcare
Source: Int J Environ Res Public Health. 2020 Mar 2;17(5):1612. doi: 10.3390/ijerph17051612 (PMC7084661; doi:10.3390/ijerph17051612)
Supplement: Supplementary file 1 [file ijerph-17-01612-s001.zip › Anonymisation_code_and_data/Code/opencsv/4.0/opencsv-4.0.pom]

<project xmlns:xsi="http://www.w3.org/2001/XMLSchema-instance" xmlns="http://maven.apache.org/POM/4.0.0"
         xsi:schemaLocation="http://maven.apache.org/POM/4.0.0 http://maven.apache.org/maven-v4_0_0.xsd">
    <modelVersion>4.0.0</modelVersion>
    <groupId>com.opencsv</groupId>
    <artifactId>opencsv</artifactId>
    <packaging>jar</packaging>
    <version>4.0</version>
    <name>opencsv</name>
    <description>A simple library for reading and writing CSV in Java</description>
    <url>http://opencsv.sf.net</url>

    <properties>
        <maven.surefire.version>2.20</maven.surefire.version>
        <maven.site.version>3.6</maven.site.version>
        <jacoco.version>0.7.9</jacoco.version>
        <maven.javadoc.version>2.10.4</maven.javadoc.version>
        <maven-assembly-plugin.version>3.0.0</maven-assembly-plugin.version>
    </properties>

    <licenses>
        <license>
            <name>Apache 2</name>
            <url>http://www.apache.org/licenses/LICENSE-2.0.txt</url>
            <distribution>repo</distribution>
            <comments>A business-friendly OSS license</comments>
        </license>
    </licenses>
    <scm>
        <connection>scm:git:ssh://git.code.sf.net/p/opencsv/source</connection>
        <url>https://sourceforge.net/p/opencsv/source/ci/master/tree/</url>
    </scm>
    <developers>
        <developer>
            <id>glen-smith</id>
            <name>Glen Smith</name>
            <email>glen_a_smith@users.sourceforge.net</email>
            <url>http://blogs.bytecode.com.au/glen</url>
            <timezone>+10</timezone>
            <roles>
                <role>Creator</role>
                <role>architect</role>
            </roles>
        </developer>
        <developer>
            <id>scott_conway</id>
            <name>Scott Conway</name>
            <email>sconway@users.sourceforge.net</email>
            <timezone>-6</timezone>
            <roles>
                <role>project keeper</role>
                <role>architect</role>
                <role>developer</role>
            </roles>
        </developer>
    </developers>
    <contributors>
        <contributor>
            <name>Tom Squires</name>
            <email>tom@tomsquires.com</email>
            <roles>
                <role>Developed Annotation-based bean logic.</role>
            </roles>
        </contributor>
        <contributor>
            <name>Maciek Opala</name>
            <email>maciek.opala@gmail.com</email>
            <roles>
                <role>developer - version 3.0</role>
            </roles>
        </contributor>
        <contributor>
            <name>J.C. Romanda</name>
            <email>j_hah@users.sf.net</email>
            <roles>
                <role>developer</role>
            </roles>
        </contributor>
        <contributor>
            <name>Sean Sullivan</name>
            <email>sullis@users.sourceforge.net</email>
            <roles>
                <role>developer</role>
            </roles>
        </contributor>
        <contributor>
            <name>Kyle Miller</name>
            <roles>
                <role>Developed bean logic.</role>
            </roles>
        </contributor>
        <contributor>
            <name>Andrew Rucker Jones</name>
            <email>arjones@t-online.de</email>
            <roles>
                <role>Expanded on annotated beans.</role>
            </roles>
        </contributor>
        <contributor>
            <name>Vladimir Dolzhenko</name>
            <roles>
                <role>Work to make CSVReader and CSVWriter easier to extend.</role>
            </roles>
        </contributor>
    </contributors>
    <issueManagement>
        <system>Sourceforge</system>
        <url>https://sourceforge.net/p/opencsv/_list/tickets</url>
    </issueManagement>
    <build>
        <pluginManagement>
            <plugins>
                <plugin>
                    <artifactId>maven-site-plugin</artifactId>
                    <version>${maven.site.version}</version>
                    <dependencies>
                        <dependency>
                            <groupId>org.apache.maven.doxia</groupId>
                            <artifactId>doxia-core</artifactId>
                            <version>1.7</version>
                        </dependency>
                        <dependency>
                            <groupId>org.apache.maven.doxia</groupId>
                            <artifactId>doxia-module-twiki</artifactId>
                            <version>1.7</version>
                        </dependency>
                    </dependencies>
                </plugin>
                <plugin>
                    <artifactId>maven-assembly-plugin</artifactId>
                    <version>${maven-assembly-plugin.version}</version>
                </plugin>
            </plugins>
        </pluginManagement>
        <plugins>
            <plugin>
                <artifactId>maven-compiler-plugin</artifactId>
                <version>3.6.1</version>
                <configuration>
                    <source>1.7</source>
                    <target>1.7</target>
                    <useIncrementalCompilation>true</useIncrementalCompilation>
                    <fork>true</fork>
                    <meminitial>256m</meminitial>
                    <maxmem>768m</maxmem>
                </configuration>
            </plugin>
            <plugin>
                <groupId>org.apache.maven.plugins</groupId>
                <artifactId>maven-surefire-plugin</artifactId>
                <version>${maven.surefire.version}</version>
                <configuration>
                    <includes>
                        <include>**/*Spec.java</include>
                        <include>**/*Test.java</include>
                    </includes>
                </configuration>
            </plugin>
            <plugin>
                <groupId>org.apache.maven.plugins</groupId>
                <artifactId>maven-source-plugin</artifactId>
                <version>3.0.1</version>
                <executions>
                    <execution>
                        <id>attach-sources</id>
                        <phase>package</phase>
                        <goals>
                            <goal>jar</goal>
                        </goals>
                    </execution>
                </executions>
            </plugin>
            <plugin>
                <groupId>org.apache.maven.plugins</groupId>
                <artifactId>maven-javadoc-plugin</artifactId>
                <version>${maven.javadoc.version}</version>
                <executions>
                    <execution>
                        <id>attach-javadocs</id>
                        <phase>package</phase>
                        <goals>
                            <goal>jar</goal>
                        </goals>
                    </execution>
                </executions>
            </plugin>
            <plugin>
                <artifactId>maven-assembly-plugin</artifactId>
                <version>${maven-assembly-plugin.version}</version>
                <configuration>
                    <descriptorRefs>
                        <descriptorRef>project</descriptorRef>
                    </descriptorRefs>
                </configuration>
            </plugin>
            <!--
                   gpg is required for Sonatype's publishing mechanism to central
               -->
            <plugin>
                <groupId>org.apache.maven.plugins</groupId>
                <artifactId>maven-gpg-plugin</artifactId>
                <version>1.6</version>
                <executions>
                    <execution>
                        <id>sign-artifacts</id>
                        <phase>verify</phase>
                        <goals>
                            <goal>sign</goal>
                        </goals>
                    </execution>
                </executions>
            </plugin>
            <plugin>
                <groupId>org.apache.maven.plugins</groupId>
                <artifactId>maven-enforcer-plugin</artifactId>
                <version>1.4.1</version>
                <executions>
                    <execution>
                        <id>enforce-versions</id>
                        <phase>install</phase>
                        <goals>
                            <goal>enforce</goal>
                        </goals>
                        <configuration>
                            <rules>
                                <requireJavaVersion>
                                    <version>[1.7,1.8)</version>
                                </requireJavaVersion>
                            </rules>
                        </configuration>
                    </execution>
                </executions>
            </plugin>
            <plugin>
                <groupId>org.apache.maven.plugins</groupId>
                <artifactId>maven-jar-plugin</artifactId>
                <version>3.0.2</version>
                <configuration>
                    <archive>
                        <manifestFile>${project.build.outputDirectory}/META-INF/MANIFEST.MF</manifestFile>
                    </archive>
                </configuration>
            </plugin>
            <plugin>
                <groupId>org.apache.felix</groupId>
                <artifactId>maven-bundle-plugin</artifactId>
                <version>3.3.0</version>
                <extensions>true</extensions>
                <executions>
                    <execution>
                        <id>bundle-manifest</id>
                        <phase>process-classes</phase>
                        <goals>
                            <goal>manifest</goal>
                        </goals>
                    </execution>
                </executions>
            </plugin>
            <plugin>
                <groupId>org.jacoco</groupId>
                <artifactId>jacoco-maven-plugin</artifactId>
                <version>${jacoco.version}</version>
                <executions>
                    <execution>
                        <id>default-prepare-agent</id>
                        <goals>
                            <goal>prepare-agent</goal>
                        </goals>
                    </execution>
                    <execution>
                        <id>default-report</id>
                        <phase>prepare-package</phase>
                        <goals>
                            <goal>report</goal>
                        </goals>
                    </execution>
                </executions>
            </plugin>
            <plugin>
                <!-- The gmavenplus plugin is used to compile Groovy code. To learn more about this plugin,
                visit https://github.com/groovy/GMavenPlus/wiki -->
                <groupId>org.codehaus.gmavenplus</groupId>
                <artifactId>gmavenplus-plugin</artifactId>
                <version>1.5</version>
                <executions>
                    <execution>
                        <goals>
                            <goal>testCompile</goal>
                        </goals>
                    </execution>
                </executions>
            </plugin>
        </plugins>
        <extensions>
            <extension>
                <groupId>org.apache.maven.wagon</groupId>
                <artifactId>wagon-ssh</artifactId>
                <version>2.12</version>
            </extension>
        </extensions>
    </build>
    <dependencyManagement>
        <dependencies>
            <dependency>
                <groupId>org.apache.maven.plugins</groupId>
                <artifactId>maven-site-plugin</artifactId>
                <version>${maven.site.version}</version>
            </dependency>
        </dependencies>
    </dependencyManagement>
    <dependencies>
        <dependency>
            <groupId>junit</groupId>
            <artifactId>junit</artifactId>
            <version>4.12</version>
            <scope>test</scope>
        </dependency>
        <dependency>
            <groupId>org.apache.commons</groupId>
            <artifactId>commons-lang3</artifactId>
            <version>3.6</version>
        </dependency>
        <dependency>
            <groupId>org.apache.commons</groupId>
            <artifactId>commons-text</artifactId>
            <version>1.1</version>
        </dependency>
        <dependency>
            <groupId>commons-beanutils</groupId>
            <artifactId>commons-beanutils</artifactId>
            <version>1.9.3</version>
        </dependency>
        <dependency>
            <groupId>org.mockito</groupId>
            <artifactId>mockito-core</artifactId>
            <version>2.7.22</version>
            <scope>test</scope>
        </dependency>
        <dependency>
            <groupId>org.spockframework</groupId>
            <artifactId>spock-core</artifactId>
            <version>1.1-groovy-2.4</version>
            <scope>test</scope>
        </dependency>
        <dependency> <!-- enables mocking of classes (in addition to interfaces) -->
            <groupId>cglib</groupId>
            <artifactId>cglib-nodep</artifactId>
            <version>3.2.5</version>
            <scope>test</scope>
        </dependency>
    </dependencies>
    <reporting>
        <plugins>
            <plugin>
                <groupId>org.apache.maven.plugins</groupId>
                <artifactId>maven-site-plugin</artifactId>
                <version>${maven.site.version}</version>
            </plugin>
            <plugin>
                <groupId>org.apache.maven.plugins</groupId>
                <artifactId>maven-project-info-reports-plugin</artifactId>
                <version>2.9</version>
                <configuration>
                    <dependencyDetailsEnabled>false</dependencyDetailsEnabled>
                    <dependencyLocationsEnabled>false</dependencyLocationsEnabled>
                </configuration>
            </plugin>
            <plugin>
                <groupId>org.apache.maven.plugins</groupId>
                <artifactId>maven-pmd-plugin</artifactId>
                <version>3.8</version>
                <configuration>
                    <rulesets>
                        <ruleset>pmd-ruleset.xml</ruleset>
                    </rulesets>
                </configuration>
            </plugin>
            <plugin>
                <groupId>org.apache.maven.plugins</groupId>
                <artifactId>maven-checkstyle-plugin</artifactId>
                <version>2.17</version>
                <configuration>
                    <sourceDirectory>${project.build.sourceDirectory}</sourceDirectory>
                    <suppressionsLocation>checkstyle-suppressions.xml</suppressionsLocation>
                    <suppressionsFileExpression>checkstyle.suppressions.file</suppressionsFileExpression>
                    <configLocation>checkstyle.xml</configLocation>
                </configuration>
                <reportSets>
                    <reportSet>
                        <reports>
                            <report>checkstyle</report>
                        </reports>
                    </reportSet>
                </reportSets>
            </plugin>
            <plugin>
                <groupId>org.apache.maven.plugins</groupId>
                <artifactId>maven-surefire-report-plugin</artifactId>
                <version>${maven.surefire.version}</version>
                <configuration>
                    <goal>report-only</goal>
                </configuration>
            </plugin>
            <plugin>
                <groupId>org.jacoco</groupId>
                <artifactId>jacoco-maven-plugin</artifactId>
                <version>${jacoco.version}</version>
            </plugin>
            <plugin>
                <groupId>org.codehaus.mojo</groupId>
                <artifactId>findbugs-maven-plugin</artifactId>
                <version>3.0.4</version>
            </plugin>
            <plugin>
                <groupId>org.apache.maven.plugins</groupId>
                <artifactId>maven-javadoc-plugin</artifactId>
                <version>${maven.javadoc.version}</version>
            </plugin>
            <plugin>
                <groupId>org.apache.maven.plugins</groupId>
                <artifactId>maven-jxr-plugin</artifactId>
                <version>2.5</version>
            </plugin>
            <plugin>
                <groupId>org.codehaus.mojo</groupId>
                <artifactId>jdepend-maven-plugin</artifactId>
                <version>2.0</version>
            </plugin>
        </plugins>
    </reporting>
    <distributionManagement>
        <!--
            Deployment repos provided by Sonatype parent POM. For more info see:
            https://docs.sonatype.org/display/Repository/Sonatype+OSS+Maven+Repository+Usage+Guide
        -->
        <site>
            <id>opencsv.sf.net</id>
            <url>scp://shell.sourceforge.net/home/project-web/opencsv/htdocs/</url>
        </site>
    </distributionManagement>
</project>
