# Supplementary material for: Privacy-Preserving Process Mining in Healthcare
Source: Int J Environ Res Public Health. 2020 Mar 2;17(5):1612. doi: 10.3390/ijerph17051612 (PMC7084661; doi:10.3390/ijerph17051612)
Supplement: Supplementary file 1 [file ijerph-17-01612-s001.zip › Anonymisation_code_and_data/Code/opencsv/packages/commons-beanutils/commons-beanutils/1.6/commons-beanutils-1.6.pom]

<project>
  <modelVersion>4.0.0</modelVersion>
  <groupId>commons-beanutils</groupId>
  <artifactId>commons-beanutils</artifactId>
  <name>BeanUtils</name>
  <version>1.6</version>
  <description>Java Bean Utililities</description>
  <url>http://jakarta.apache.org/commons/beanutils/</url>
  <inceptionYear>2000</inceptionYear>
  <developers>
    <developer>
      <id>rdonkin</id>
      <name>Robert Burrell Donkin</name>
      <email>rdonkin@apache.org</email>
      <organization>Apache Software Foundation</organization>
    </developer>
    <developer>
      <id>dion</id>
      <name>dIon Gillard</name>
      <email>dion@apache.org</email>
      <organization>Apache Software Foundation</organization>
    </developer>
    <developer>
      <id>craigmcc</id>
      <name>Craig McClanahan</name>
      <email>craigmcc@apache.org</email>
      <organization>Apache Software Foundation</organization>
    </developer>
    <developer>
      <id>geirm</id>
      <name>Geir Magnusson Jr.</name>
      <email>geirm@apache.org</email>
      <organization>Apache Software Foundation</organization>
    </developer>
    <developer>
      <id>sanders</id>
      <name>Scott Sanders</name>
      <email>sanders@apache.org</email>
      <organization>Apache Software Foundation</organization>
    </developer>
    <developer>
      <id>rwaldhoff</id>
      <name>Rodney Waldhoff</name>
      <email>rwaldhoff@apache.org</email>
      <organization>Apache Software Foundation</organization>
    </developer>
  </developers>
  <build>
    <plugins>
      <plugin>
        <artifactId>maven-surefire-plugin</artifactId>
        <configuration>
          <includes>
            <include>**/*TestCase.java</include>
          </includes>
        </configuration>
      </plugin>
    </plugins>
  </build>
  <dependencies>
    <dependency>
      <groupId>commons-logging</groupId>
      <artifactId>commons-logging</artifactId>
      <version>1.0</version>
    </dependency>
    <dependency>
      <groupId>commons-collections</groupId>
      <artifactId>commons-collections</artifactId>
      <version>2.0</version>
    </dependency>
    <dependency>
      <groupId>junit</groupId>
      <artifactId>junit</artifactId>
      <version>3.7</version>
      <scope>test</scope>
    </dependency>
  </dependencies>
</project>
