# Supplementary material for: Privacy-Preserving Process Mining in Healthcare
Source: Int J Environ Res Public Health. 2020 Mar 2;17(5):1612. doi: 10.3390/ijerph17051612 (PMC7084661; doi:10.3390/ijerph17051612)
Supplement: Supplementary file 1 [file ijerph-17-01612-s001.zip › Anonymisation_code_and_data/Code/opencsv/packages/commons-beanutils/commons-beanutils/1.6/commons-beanutils-1.6.pom.sha1]

cb6192708aa48ef75e8d04bcde65bc8d5a6ccdbf  /home/projects/maven/repository-staging/to-ibiblio/maven2/commons-beanutils/commons-beanutils/1.6/commons-beanutils-1.6.pom
