# Supplementary material for: Privacy-Preserving Process Mining in Healthcare
Source: Int J Environ Res Public Health. 2020 Mar 2;17(5):1612. doi: 10.3390/ijerph17051612 (PMC7084661; doi:10.3390/ijerph17051612)
Supplement: Supplementary file 1 [file ijerph-17-01612-s001.zip › Anonymisation_code_and_data/Code/opencsv/packages/commons-beanutils/commons-beanutils/1.7.0/commons-beanutils-1.7.0.pom]

<project>
  <modelVersion>4.0.0</modelVersion>
  <groupId>commons-beanutils</groupId>
  <artifactId>commons-beanutils</artifactId>
  <version>1.7.0</version>
  <dependencies>
    <dependency>
      <groupId>commons-logging</groupId>
      <artifactId>commons-logging</artifactId>
      <version>1.0.3</version>
    </dependency>
  </dependencies>
</project>
