# Supplementary material for: Privacy-Preserving Process Mining in Healthcare
Source: Int J Environ Res Public Health. 2020 Mar 2;17(5):1612. doi: 10.3390/ijerph17051612 (PMC7084661; doi:10.3390/ijerph17051612)
Supplement: Supplementary file 1 [file ijerph-17-01612-s001.zip › Anonymisation_code_and_data/Code/opencsv/packages/commons-collections/commons-collections/2.0/commons-collections-2.0.pom]

<project>
  <modelVersion>4.0.0</modelVersion>
  <groupId>commons-collections</groupId>
  <artifactId>commons-collections</artifactId>
  <version>2.0</version>
</project>
