# Supplementary material for: Privacy-Preserving Process Mining in Healthcare
Source: Int J Environ Res Public Health. 2020 Mar 2;17(5):1612. doi: 10.3390/ijerph17051612 (PMC7084661; doi:10.3390/ijerph17051612)
Supplement: Supplementary file 1 [file ijerph-17-01612-s001.zip › Anonymisation_code_and_data/Code/opencsv/packages/commons-collections/commons-collections/2.0/commons-collections-2.0.pom.sha1]

b0d78d06e725d7f8176256eaeceb9d5b3f0a7bca  /home/projects/maven/repository-staging/to-ibiblio/maven2/commons-collections/commons-collections/2.0/commons-collections-2.0.pom
