# Supplementary material for: Privacy-Preserving Process Mining in Healthcare
Source: Int J Environ Res Public Health. 2020 Mar 2;17(5):1612. doi: 10.3390/ijerph17051612 (PMC7084661; doi:10.3390/ijerph17051612)
Supplement: Supplementary file 1 [file ijerph-17-01612-s001.zip › Anonymisation_code_and_data/Code/opencsv/packages/commons-collections/commons-collections/2.1/commons-collections-2.1.pom]

<project>
  <modelVersion>4.0.0</modelVersion>
  <groupId>commons-collections</groupId>
  <artifactId>commons-collections</artifactId>
  <name>Collections</name>
  <version>2.1</version>
  <description>Commons Collections</description>
  <inceptionYear>2002</inceptionYear>
  <developers>
    <developer>
      <id></id>
      <name>Morgan Delagrange</name>
      <email></email>
      <organization></organization>
    </developer>
    <developer>
      <id></id>
      <name>Geir Magnusson</name>
      <email></email>
      <organization></organization>
    </developer>
    <developer>
      <id></id>
      <name>Craig McClanahan</name>
      <email></email>
      <organization></organization>
    </developer>
    <developer>
      <id>rwaldof</id>
      <name>Rodney Waldoff</name>
      <email></email>
      <organization></organization>
    </developer>
    <developer>
      <id></id>
      <name>David Weinrich</name>
      <email></email>
      <organization></organization>
    </developer>
  </developers>
  <build>
    <plugins>
      <plugin>
        <artifactId>maven-surefire-plugin</artifactId>
        <configuration>
          <excludes>
            <exclude>**/TestAll.java</exclude>
            <exclude>**/BulkTest.java</exclude>
            <exclude>**/TestComparableComparator.java</exclude>
            <exclude>**/TestComparatorChain.java</exclude>
            <exclude>**/TestComparator.java</exclude>
            <exclude>**/TestCursorableLinkedList.java</exclude>
            <exclude>**/TestNullComparator.java</exclude>
            <exclude>**/TestReverseComparator.java</exclude>
            <exclude>**/LocalTestNode.java</exclude>
            <exclude>**/TestAbstractIntArrayList.java</exclude>
            <exclude>**/TestAbstractLongArrayList.java</exclude>
            <exclude>**/TestAbstractShortArrayList.java</exclude>
            <exclude>**/TestArrayList.java</exclude>
            <exclude>**/TestArrayStack.java</exclude>
            <exclude>**/TestBag.java</exclude>
            <exclude>**/TestCollection.java</exclude>
            <exclude>**/TestFastArrayList1.java</exclude>
            <exclude>**/TestFastArrayList.java</exclude>
            <exclude>**/TestFastHashMap1.java</exclude>
            <exclude>**/TestFastHashMap.java</exclude>
            <exclude>**/TestFastTreeMap1.java</exclude>
            <exclude>**/TestFastTreeMap.java</exclude>
            <exclude>**/TestIterator.java</exclude>
            <exclude>**/TestList.java</exclude>
            <exclude>**/TestLRUMap.java</exclude>
            <exclude>**/TestMap.java</exclude>
            <exclude>**/TestMultiHashMap.java</exclude>
            <exclude>**/TestObject.java</exclude>
            <exclude>**/TestProxyMap.java</exclude>
            <exclude>**/TestSequencedHashMap.java</exclude>
            <exclude>**/TestSoftRefHashMap.java</exclude>
            <exclude>**/TestSet.java</exclude>
            <exclude>**/TestTreeMap.java</exclude>
            <exclude>**/TestPredicatedCollection.java</exclude>
          </excludes>
        </configuration>
      </plugin>
    </plugins>
  </build>
  <dependencies>
    <dependency>
      <groupId>junit</groupId>
      <artifactId>junit</artifactId>
      <version>3.7</version>
      <scope>test</scope>
    </dependency>
  </dependencies>
</project>
