# Supplementary material for: Privacy-Preserving Process Mining in Healthcare
Source: Int J Environ Res Public Health. 2020 Mar 2;17(5):1612. doi: 10.3390/ijerph17051612 (PMC7084661; doi:10.3390/ijerph17051612)
Supplement: Supplementary file 1 [file ijerph-17-01612-s001.zip › Anonymisation_code_and_data/Code/opencsv/packages/commons-collections/commons-collections/3.1/commons-collections-3.1.pom]

<project>
  <modelVersion>4.0.0</modelVersion>
  <groupId>commons-collections</groupId>
  <artifactId>commons-collections</artifactId>
  <version>3.1</version>
  <description>Types that extend and augment the Java Collections Framework.</description>
  <inceptionYear>2001</inceptionYear>
  <developers>
    <developer>
      <id>scolebourne</id>
      <name>Stephen Colebourne</name>
      <email></email>
      <organization></organization>
    </developer>
    <developer>
      <id>morgand</id>
      <name>Morgan Delagrange</name>
      <email></email>
      <organization></organization>
    </developer>
    <developer>
      <id>matth</id>
      <name>Matthew Hawthorne</name>
      <email></email>
      <organization></organization>
    </developer>
    <developer>
      <id>geirm</id>
      <name>Geir Magnusson</name>
      <email></email>
      <organization></organization>
    </developer>
    <developer>
      <id>craigmcc</id>
      <name>Craig McClanahan</name>
      <email></email>
      <organization></organization>
    </developer>
    <developer>
      <id>psteitz</id>
      <name>Phil Steitz</name>
      <email></email>
      <organization></organization>
    </developer>
    <developer>
      <id>amamment</id>
      <name>Arun M. Thomas</name>
      <email></email>
      <organization></organization>
    </developer>
    <developer>
      <id>rwaldhoff</id>
      <name>Rodney Waldhoff</name>
      <email></email>
      <organization></organization>
    </developer>
    <developer>
      <id>bayard</id>
      <name>Henri Yandell</name>
      <email></email>
      <organization></organization>
    </developer>
  </developers>
  <contributors>
    <contributor>
      <name>Max Rydahl Andersen</name>
    </contributor>
    <contributor>
      <name>Federico Barbieri</name>
    </contributor>
    <contributor>
      <name>Arron Bates</name>
    </contributor>
    <contributor>
      <name>Nicola Ken Barozzi</name>
    </contributor>
    <contributor>
      <name>Ola Berg</name>
    </contributor>
    <contributor>
      <name>Christopher Berry</name>
    </contributor>
    <contributor>
      <name>Janek Bogucki</name>
    </contributor>
    <contributor>
      <name>Chuck Burdick</name>
    </contributor>
    <contributor>
      <name>Dave Bryson</name>
    </contributor>
    <contributor>
      <name>Julien Buret</name>
    </contributor>
    <contributor>
      <name>Jonathan Carlson</name>
    </contributor>
    <contributor>
      <name>Ram Chidambaram</name>
    </contributor>
    <contributor>
      <name>Peter Donald</name>
    </contributor>
    <contributor>
      <name>Steve Downey</name>
    </contributor>
    <contributor>
      <name>Rich Dougherty</name>
    </contributor>
    <contributor>
      <name>Stefano Fornari</name>
    </contributor>
    <contributor>
      <name>Andrew Freeman</name>
    </contributor>
    <contributor>
      <name>Gerhard Froehlich</name>
    </contributor>
    <contributor>
      <name>Paul Jack</name>
    </contributor>
    <contributor>
      <name>Eric Johnson</name>
    </contributor>
    <contributor>
      <name>Kent Johnson</name>
    </contributor>
    <contributor>
      <name>Marc Johnson</name>
    </contributor>
    <contributor>
      <name>Nissim Karpenstein</name>
    </contributor>
    <contributor>
      <name>Mohan Kishore</name>
    </contributor>
    <contributor>
      <name>Simon Kitching</name>
    </contributor>
    <contributor>
      <name>Peter KoBek</name>
    </contributor>
    <contributor>
      <name>David Leppik</name>
    </contributor>
    <contributor>
      <name>Berin Loritsch</name>
    </contributor>
    <contributor>
      <name>Stefano Mazzocchi</name>
    </contributor>
    <contributor>
      <name>Brian McCallister</name>
    </contributor>
    <contributor>
      <name>Leon Messerschmidt</name>
    </contributor>
    <contributor>
      <name>Mauricio S. Moura</name>
    </contributor>
    <contributor>
      <name>Kasper Nielsen</name>
    </contributor>
    <contributor>
      <name>Steve Phelps</name>
    </contributor>
    <contributor>
      <name>Ilkka Priha</name>
    </contributor>
    <contributor>
      <name>Herve Quiroz</name>
    </contributor>
    <contributor>
      <name>Daniel Rall</name>
    </contributor>
    <contributor>
      <name>Henning P. Schmiedehausen</name>
    </contributor>
    <contributor>
      <name>Howard Lewis Ship</name>
    </contributor>
    <contributor>
      <name>Joe Raysa</name>
    </contributor>
    <contributor>
      <name>Michael Smith</name>
    </contributor>
    <contributor>
      <name>Jan Sorensen</name>
    </contributor>
    <contributor>
      <name>Jon S. Stevens</name>
    </contributor>
    <contributor>
      <name>James Strachan</name>
    </contributor>
    <contributor>
      <name>Leo Sutic</name>
    </contributor>
    <contributor>
      <name>Neil O'Toole</name>
    </contributor>
    <contributor>
      <name>Jeff Turner</name>
    </contributor>
    <contributor>
      <name>Jeff Varszegi</name>
    </contributor>
    <contributor>
      <name>Ralph Wagner</name>
    </contributor>
    <contributor>
      <name>David Weinrich</name>
    </contributor>
    <contributor>
      <name>Dieter Wimberger</name>
    </contributor>
    <contributor>
      <name>Serhiy Yevtushenko</name>
    </contributor>
    <contributor>
      <name>Jason van Zyl</name>
    </contributor>
  </contributors>
  <organization>
    <name>Apache Software Foundation</name>
    <url>http://www.apache.org</url>
  </organization>
  <build>
    <plugins>
      <plugin>
        <artifactId>maven-surefire-plugin</artifactId>
        <configuration>
          <includes>
            <include>org/apache/commons/collections/TestAllPackages.java</include>
          </includes>
        </configuration>
      </plugin>
    </plugins>
  </build>
  <dependencies>
    <dependency>
      <groupId>junit</groupId>
      <artifactId>junit</artifactId>
      <version>3.8.1</version>
      <scope>test</scope>
    </dependency>
  </dependencies>
</project>
