# Supplementary material for: Privacy-Preserving Process Mining in Healthcare
Source: Int J Environ Res Public Health. 2020 Mar 2;17(5):1612. doi: 10.3390/ijerph17051612 (PMC7084661; doi:10.3390/ijerph17051612)
Supplement: Supplementary file 1 [file ijerph-17-01612-s001.zip › Anonymisation_code_and_data/Code/opencsv/packages/commons-collections/commons-collections/3.1/commons-collections-3.1.pom.sha1]

f1afb3351823e726793a165ca37dced8f0191370  /home/projects/maven/repository-staging/to-ibiblio/maven2/commons-collections/commons-collections/3.1/commons-collections-3.1.pom
