# Supplementary material for: Privacy-Preserving Process Mining in Healthcare
Source: Int J Environ Res Public Health. 2020 Mar 2;17(5):1612. doi: 10.3390/ijerph17051612 (PMC7084661; doi:10.3390/ijerph17051612)
Supplement: Supplementary file 1 [file ijerph-17-01612-s001.zip › Anonymisation_code_and_data/Code/opencsv/packages/commons-collections/commons-collections/3.2.2/commons-collections-3.2.2.pom]

<?xml version="1.0"?>
<!--
   Licensed to the Apache Software Foundation (ASF) under one or more
   contributor license agreements.  See the NOTICE file distributed with
   this work for additional information regarding copyright ownership.
   The ASF licenses this file to You under the Apache License, Version 2.0
   (the "License"); you may not use this file except in compliance with
   the License.  You may obtain a copy of the License at

       http://www.apache.org/licenses/LICENSE-2.0

   Unless required by applicable law or agreed to in writing, software
   distributed under the License is distributed on an "AS IS" BASIS,
   WITHOUT WARRANTIES OR CONDITIONS OF ANY KIND, either express or implied.
   See the License for the specific collectionsuage governing permissions and
   limitations under the License.
-->
<project
    xmlns="http://maven.apache.org/POM/4.0.0"
    xmlns:xsi="http://www.w3.org/2001/XMLSchema-instance"
    xsi:schemaLocation="http://maven.apache.org/POM/4.0.0 http://maven.apache.org/maven-v4_0_0.xsd">
  <parent>
    <groupId>org.apache.commons</groupId>
    <artifactId>commons-parent</artifactId>
    <version>39</version>
  </parent>
  <modelVersion>4.0.0</modelVersion>
  <groupId>commons-collections</groupId>
  <artifactId>commons-collections</artifactId>
  <version>3.2.2</version>
  <name>Apache Commons Collections</name>

  <inceptionYear>2001</inceptionYear>
  <description>Types that extend and augment the Java Collections Framework.</description>

  <url>http://commons.apache.org/collections/</url>

  <issueManagement>
    <system>jira</system>
    <url>http://issues.apache.org/jira/browse/COLLECTIONS</url>
  </issueManagement>

  <scm>
    <connection>scm:svn:http://svn.apache.org/repos/asf/commons/proper/collections/trunk</connection>
    <developerConnection>scm:svn:https://svn.apache.org/repos/asf/commons/proper/collections/trunk</developerConnection>
    <url>http://svn.apache.org/viewvc/commons/proper/collections/trunk</url>
  </scm>

  <developers>
    <developer>
      <name>Stephen Colebourne</name>
      <id>scolebourne</id>
      <email></email>
      <organization></organization>
    </developer>
    <developer>
      <name>Morgan Delagrange</name>
      <id>morgand</id>
      <email></email>
      <organization></organization>
    </developer>
    <developer>
      <name>Matthew Hawthorne</name>
      <id>matth</id>
      <email></email>
      <organization></organization>
    </developer>
    <developer>
      <name>Geir Magnusson</name>
      <id>geirm</id>
      <email></email>
      <organization></organization>
    </developer>
    <developer>
      <name>Craig McClanahan</name>
      <id>craigmcc</id>
      <email></email>
      <organization></organization>
    </developer>
    <developer>
      <name>Phil Steitz</name>
      <id>psteitz</id>
      <email></email>
      <organization></organization>
    </developer>
    <developer>
      <name>Arun M. Thomas</name>
      <id>amamment</id>
      <email></email>
      <organization></organization>
    </developer>
    <developer>
      <name>Rodney Waldhoff</name>
      <id>rwaldhoff</id>
      <email></email>
      <organization></organization>
    </developer>
    <developer>
      <name>Henri Yandell</name>
      <id>bayard</id>
      <email></email>
      <organization></organization>
    </developer>
    <developer>
      <name>James Carman</name>
      <id>jcarman</id>
      <email></email>
      <organization></organization>
    </developer>
    <developer>
      <name>Robert Burrell Donkin</name>
      <id>rdonkin</id>
    </developer>
  </developers>
  
  <contributors>
    <contributor>
      <name>Rafael U. C. Afonso</name>
    </contributor>
    <contributor>
      <name>Max Rydahl Andersen</name>
    </contributor>
    <contributor>
      <name>Federico Barbieri</name>
    </contributor>
    <contributor>
      <name>Arron Bates</name>
    </contributor>
    <contributor>
      <name>Nicola Ken Barozzi</name>
    </contributor>
    <contributor>
      <name>Sebastian Bazley</name>
    </contributor>
    <contributor>
      <name>Matt Benson</name>
    </contributor>
    <contributor>
      <name>Ola Berg</name>
    </contributor>
    <contributor>
      <name>Christopher Berry</name>
    </contributor>
    <contributor>
      <name>Nathan Beyer</name>
    </contributor>
    <contributor>
      <name>Janek Bogucki</name>
    </contributor>
    <contributor>
      <name>Chuck Burdick</name>
    </contributor>
    <contributor>
      <name>Dave Bryson</name>
    </contributor>
    <contributor>
      <name>Julien Buret</name>
    </contributor>
    <contributor>
      <name>Jonathan Carlson</name>
    </contributor>
    <contributor>
      <name>Ram Chidambaram</name>
    </contributor>
    <contributor>
      <name>Steve Clark</name>
    </contributor>
    <contributor>
      <name>Eric Crampton</name>
    </contributor>
    <contributor>
      <name>Dimiter Dimitrov</name>
    </contributor>
    <contributor>
      <name>Peter Donald</name>
    </contributor>
    <contributor>
      <name>Steve Downey</name>
    </contributor>
    <contributor>
      <name>Rich Dougherty</name>
    </contributor>
    <contributor>
      <name>Tom Dunham</name>
    </contributor>
    <contributor>
      <name>Stefano Fornari</name>
    </contributor>
    <contributor>
      <name>Andrew Freeman</name>
    </contributor>
    <contributor>
      <name>Gerhard Froehlich</name>
    </contributor>
    <contributor>
      <name>Paul Jack</name>
    </contributor>
    <contributor>
      <name>Eric Johnson</name>
    </contributor>
    <contributor>
      <name>Kent Johnson</name>
    </contributor>
    <contributor>
      <name>Marc Johnson</name>
    </contributor>
    <contributor>
      <name>Nissim Karpenstein</name>
    </contributor>
    <contributor>
      <name>Shinobu Kawai</name>
    </contributor>
    <contributor>
      <name>Mohan Kishore</name>
    </contributor>
    <contributor>
      <name>Simon Kitching</name>
    </contributor>
    <contributor>
      <name>Thomas Knych</name>
    </contributor>
    <contributor>
      <name>Serge Knystautas</name>
    </contributor>
    <contributor>
      <name>Peter KoBek</name>
    </contributor>
    <contributor>
      <name>Jordan Krey</name>
    </contributor>
    <contributor>
      <name>Olaf Krische</name>
    </contributor>
    <contributor>
      <name>Guilhem Lavaux</name>
    </contributor>
    <contributor>
      <name>Paul Legato</name>
    </contributor>
    <contributor>
      <name>David Leppik</name>
    </contributor>
    <contributor>
      <name>Berin Loritsch</name>
    </contributor>
    <contributor>
      <name>Hendrik Maryns</name>
    </contributor>
    <contributor>
      <name>Stefano Mazzocchi</name>
    </contributor>
    <contributor>
      <name>Brian McCallister</name>
    </contributor>
    <contributor>
      <name>Steven Melzer</name>
    </contributor>
    <contributor>
      <name>Leon Messerschmidt</name>
    </contributor>
    <contributor>
      <name>Mauricio S. Moura</name>
    </contributor>
    <contributor>
      <name>Kasper Nielsen</name>
    </contributor>
    <contributor>
      <name>Stanislaw Osinski</name>
    </contributor>
    <contributor>
      <name>Alban Peignier</name>
    </contributor>
    <contributor>
      <name>Mike Pettypiece</name>
    </contributor>
    <contributor>
      <name>Steve Phelps</name>
    </contributor>
    <contributor>
      <name>Ilkka Priha</name>
    </contributor>
    <contributor>
      <name>Jonas Van Poucke</name>
    </contributor>
    <contributor>
      <name>Will Pugh</name>
    </contributor>
    <contributor>
      <name>Herve Quiroz</name>
    </contributor>
    <contributor>
      <name>Daniel Rall</name>
    </contributor>
    <contributor>
      <name>Robert Ribnitz</name>
    </contributor>
    <contributor>
      <name>Huw Roberts</name>
    </contributor>
    <contributor>
      <name>Henning P. Schmiedehausen</name>
    </contributor>
    <contributor>
      <name>Howard Lewis Ship</name>
    </contributor>
    <contributor>
      <name>Joe Raysa</name>
    </contributor>
    <contributor>
      <name>Thomas Schapitz</name>
    </contributor>
    <contributor>
      <name>Jon Schewe</name>
    </contributor>
    <contributor>
      <name>Andreas Schlosser</name>
    </contributor>
    <contributor>
      <name>Christian Siefkes</name>
    </contributor>
    <contributor>
      <name>Michael Smith</name>
    </contributor>
    <contributor>
      <name>Stephen Smith</name>
    </contributor>
    <contributor>
      <name>Jan Sorensen</name>
    </contributor>
    <contributor>
      <name>Jon S. Stevens </name>
    </contributor>
    <contributor>
      <name>James Strachan</name>
    </contributor>
    <contributor>
      <name>Leo Sutic</name>
    </contributor>
    <contributor>
      <name>Chris Tilden</name>
    </contributor>
    <contributor>
      <name>Neil O'Toole</name>
    </contributor>
    <contributor>
      <name>Jeff Turner</name>
    </contributor>
    <contributor>
      <name>Kazuya Ujihara</name>
    </contributor>
    <contributor>
      <name>Jeff Varszegi</name>
    </contributor>
    <contributor>
      <name>Ralph Wagner</name>
    </contributor>
    <contributor>
      <name>David Weinrich</name>
    </contributor>
    <contributor>
      <name>Dieter Wimberger</name>
    </contributor>
    <contributor>
      <name>Serhiy Yevtushenko</name>
    </contributor>
    <contributor>
      <name>Jason van Zyl</name>
    </contributor>
  </contributors>

  <dependencies>
    <dependency>
      <groupId>junit</groupId>
      <artifactId>junit</artifactId>
      <version>3.8.1</version>
      <scope>test</scope>
    </dependency>
  </dependencies>

  <properties>
    <maven.compile.source>1.2</maven.compile.source>
    <maven.compile.target>1.2</maven.compile.target>
    <commons.componentid>collections</commons.componentid>
    <commons.release.version>3.2.2</commons.release.version>
    <commons.rc.version>RC3</commons.rc.version>
    <commons.binary.suffix>-bin</commons.binary.suffix>
    <commons.jira.id>COLLECTIONS</commons.jira.id>
    <commons.jira.pid>12310465</commons.jira.pid>
  </properties> 

  <build>
    <sourceDirectory>src/java</sourceDirectory>
    <testSourceDirectory>src/test</testSourceDirectory>
    <plugins>
      <plugin>
        <groupId>org.apache.maven.plugins</groupId>
        <artifactId>maven-surefire-plugin</artifactId>
          <configuration>
            <includes>
              <include>org/apache/commons/collections/TestAllPackages.java</include>
            </includes>
        </configuration>
      </plugin>
      <plugin>
        <artifactId>maven-antrun-plugin</artifactId>
        <executions>
          <execution>
            <phase>package</phase>
            <configuration>
              <tasks>
                <ant antfile="build-testframework.xml" target="jar">
                  <property name="component.version"    value="${project.version}"/>
                  <property name="test.classes"         value="${project.build.directory}/test-classes"/>
                  <property name="dist.home"            value="${project.build.directory}"/>
                  <property name="maven.compile.source" value="${maven.compile.source}"/>
                  <property name="maven.compile.target" value="${maven.compile.target}"/>
                </ant>
              </tasks>
            </configuration>
            <goals>
              <goal>run</goal>
            </goals>
          </execution>
        </executions>
      </plugin>
      <plugin>
        <artifactId>maven-assembly-plugin</artifactId>
        <configuration>
          <descriptors>
            <descriptor>src/assembly/bin.xml</descriptor>
            <descriptor>src/assembly/src.xml</descriptor>
          </descriptors>
          <tarLongFileMode>gnu</tarLongFileMode>
        </configuration>
      </plugin>
    </plugins>
  </build>

  <reporting>
    <plugins>
      <plugin>
        <groupId>org.apache.rat</groupId>
        <artifactId>apache-rat-plugin</artifactId>
        <configuration>
          <excludes>
            <exclude>data/test/*</exclude>
            <exclude>maven-eclipse.xml</exclude>
          </excludes>
        </configuration>
      </plugin>
    </plugins>
  </reporting>

</project>
