# Supplementary material for: Privacy-Preserving Process Mining in Healthcare
Source: Int J Environ Res Public Health. 2020 Mar 2;17(5):1612. doi: 10.3390/ijerph17051612 (PMC7084661; doi:10.3390/ijerph17051612)
Supplement: Supplementary file 1 [file ijerph-17-01612-s001.zip › Anonymisation_code_and_data/Code/opencsv/packages/commons-collections/commons-collections/3.2/commons-collections-3.2.pom]

<?xml version="1.0" encoding="UTF-8"?><project>
  <modelVersion>4.0.0</modelVersion>
  <groupId>commons-collections</groupId>
  <artifactId>commons-collections</artifactId>
  <name>Collections</name>
  <version>3.2</version>
  <description>Types that extend and augment the Java Collections Framework.</description>
  <url>http://jakarta.apache.org/commons/collections/</url>
  <issueManagement>
    <url>http://issues.apache.org/bugzilla/</url>
  </issueManagement>
  <ciManagement>
    <notifiers>
      <notifier>
        <configuration>
          <address>commons-dev@jakarta.apache.org</address>
        </configuration>
      </notifier>
    </notifiers>
  </ciManagement>
  <inceptionYear>2001</inceptionYear>
  <mailingLists>
    <mailingList>
      <name>Commons Dev List</name>
      <subscribe>commons-dev-subscribe@jakarta.apache.org</subscribe>
      <unsubscribe>commons-dev-unsubscribe@jakarta.apache.org</unsubscribe>
      <archive>http://mail-archives.apache.org/eyebrowse/SummarizeList?listName=commons-dev@jakarta.apache.org</archive>
    </mailingList>
    <mailingList>
      <name>Commons User List</name>
      <subscribe>commons-user-subscribe@jakarta.apache.org</subscribe>
      <unsubscribe>commons-user-unsubscribe@jakarta.apache.org</unsubscribe>
      <archive>http://mail-archives.apache.org/eyebrowse/SummarizeList?listName=commons-user@jakarta.apache.org</archive>
    </mailingList>
  </mailingLists>
  <developers>
    <developer>
      <id>scolebourne</id>
      <name>Stephen Colebourne</name>
      <email></email>
      <organization></organization>
    </developer>
    <developer>
      <id>morgand</id>
      <name>Morgan Delagrange</name>
      <email></email>
      <organization></organization>
    </developer>
    <developer>
      <id>matth</id>
      <name>Matthew Hawthorne</name>
      <email></email>
      <organization></organization>
    </developer>
    <developer>
      <id>geirm</id>
      <name>Geir Magnusson</name>
      <email></email>
      <organization></organization>
    </developer>
    <developer>
      <id>craigmcc</id>
      <name>Craig McClanahan</name>
      <email></email>
      <organization></organization>
    </developer>
    <developer>
      <id>psteitz</id>
      <name>Phil Steitz</name>
      <email></email>
      <organization></organization>
    </developer>
    <developer>
      <id>amamment</id>
      <name>Arun M. Thomas</name>
      <email></email>
      <organization></organization>
    </developer>
    <developer>
      <id>rwaldhoff</id>
      <name>Rodney Waldhoff</name>
      <email></email>
      <organization></organization>
    </developer>
    <developer>
      <id>bayard</id>
      <name>Henri Yandell</name>
      <email></email>
      <organization></organization>
    </developer>
    <developer>
      <id>jcarman</id>
      <name>James Carman</name>
      <email></email>
      <organization></organization>
    </developer>
    <developer>
      <id>rdonkin</id>
      <name>Robert Burrell Donkin</name>
    </developer>
  </developers>
  <contributors>
    <contributor>
      <name>Rafael U. C. Afonso</name>
    </contributor>
    <contributor>
      <name>Max Rydahl Andersen</name>
    </contributor>
    <contributor>
      <name>Federico Barbieri</name>
    </contributor>
    <contributor>
      <name>Arron Bates</name>
    </contributor>
    <contributor>
      <name>Nicola Ken Barozzi</name>
    </contributor>
    <contributor>
      <name>Sebastian Bazley</name>
    </contributor>
    <contributor>
      <name>Matt Benson</name>
    </contributor>
    <contributor>
      <name>Ola Berg</name>
    </contributor>
    <contributor>
      <name>Christopher Berry</name>
    </contributor>
    <contributor>
      <name>Nathan Beyer</name>
    </contributor>
    <contributor>
      <name>Janek Bogucki</name>
    </contributor>
    <contributor>
      <name>Chuck Burdick</name>
    </contributor>
    <contributor>
      <name>Dave Bryson</name>
    </contributor>
    <contributor>
      <name>Julien Buret</name>
    </contributor>
    <contributor>
      <name>Jonathan Carlson</name>
    </contributor>
    <contributor>
      <name>Ram Chidambaram</name>
    </contributor>
    <contributor>
      <name>Steve Clark</name>
    </contributor>
    <contributor>
      <name>Eric Crampton</name>
    </contributor>
    <contributor>
      <name>Dimiter Dimitrov</name>
    </contributor>
    <contributor>
      <name>Peter Donald</name>
    </contributor>
    <contributor>
      <name>Steve Downey</name>
    </contributor>
    <contributor>
      <name>Rich Dougherty</name>
    </contributor>
    <contributor>
      <name>Tom Dunham</name>
    </contributor>
    <contributor>
      <name>Stefano Fornari</name>
    </contributor>
    <contributor>
      <name>Andrew Freeman</name>
    </contributor>
    <contributor>
      <name>Gerhard Froehlich</name>
    </contributor>
    <contributor>
      <name>Paul Jack</name>
    </contributor>
    <contributor>
      <name>Eric Johnson</name>
    </contributor>
    <contributor>
      <name>Kent Johnson</name>
    </contributor>
    <contributor>
      <name>Marc Johnson</name>
    </contributor>
    <contributor>
      <name>Nissim Karpenstein</name>
    </contributor>
    <contributor>
      <name>Shinobu Kawai</name>
    </contributor>
    <contributor>
      <name>Mohan Kishore</name>
    </contributor>
    <contributor>
      <name>Simon Kitching</name>
    </contributor>
    <contributor>
      <name>Thomas Knych</name>
    </contributor>
    <contributor>
      <name>Serge Knystautas</name>
    </contributor>
    <contributor>
      <name>Peter KoBek</name>
    </contributor>
    <contributor>
      <name>Jordan Krey</name>
    </contributor>
    <contributor>
      <name>Olaf Krische</name>
    </contributor>
    <contributor>
      <name>Guilhem Lavaux</name>
    </contributor>
    <contributor>
      <name>Paul Legato</name>
    </contributor>
    <contributor>
      <name>David Leppik</name>
    </contributor>
    <contributor>
      <name>Berin Loritsch</name>
    </contributor>
    <contributor>
      <name>Stefano Mazzocchi</name>
    </contributor>
    <contributor>
      <name>Brian McCallister</name>
    </contributor>
    <contributor>
      <name>Steven Melzer</name>
    </contributor>
    <contributor>
      <name>Leon Messerschmidt</name>
    </contributor>
    <contributor>
      <name>Mauricio S. Moura</name>
    </contributor>
    <contributor>
      <name>Kasper Nielsen</name>
    </contributor>
    <contributor>
      <name>Stanislaw Osinski</name>
    </contributor>
    <contributor>
      <name>Alban Peignier</name>
    </contributor>
    <contributor>
      <name>Mike Pettypiece</name>
    </contributor>
    <contributor>
      <name>Steve Phelps</name>
    </contributor>
    <contributor>
      <name>Ilkka Priha</name>
    </contributor>
    <contributor>
      <name>Jonas Van Poucke</name>
    </contributor>
    <contributor>
      <name>Will Pugh</name>
    </contributor>
    <contributor>
      <name>Herve Quiroz</name>
    </contributor>
    <contributor>
      <name>Daniel Rall</name>
    </contributor>
    <contributor>
      <name>Robert Ribnitz</name>
    </contributor>
    <contributor>
      <name>Huw Roberts</name>
    </contributor>
    <contributor>
      <name>Henning P. Schmiedehausen</name>
    </contributor>
    <contributor>
      <name>Howard Lewis Ship</name>
    </contributor>
    <contributor>
      <name>Joe Raysa</name>
    </contributor>
    <contributor>
      <name>Thomas Schapitz</name>
    </contributor>
    <contributor>
      <name>Jon Schewe</name>
    </contributor>
    <contributor>
      <name>Andreas Schlosser</name>
    </contributor>
    <contributor>
      <name>Christian Siefkes</name>
    </contributor>
    <contributor>
      <name>Michael Smith</name>
    </contributor>
    <contributor>
      <name>Stephen Smith</name>
    </contributor>
    <contributor>
      <name>Jan Sorensen</name>
    </contributor>
    <contributor>
      <name>Jon S. Stevens</name>
    </contributor>
    <contributor>
      <name>James Strachan</name>
    </contributor>
    <contributor>
      <name>Leo Sutic</name>
    </contributor>
    <contributor>
      <name>Chris Tilden</name>
    </contributor>
    <contributor>
      <name>Neil O'Toole</name>
    </contributor>
    <contributor>
      <name>Jeff Turner</name>
    </contributor>
    <contributor>
      <name>Kazuya Ujihara</name>
    </contributor>
    <contributor>
      <name>Jeff Varszegi</name>
    </contributor>
    <contributor>
      <name>Ralph Wagner</name>
    </contributor>
    <contributor>
      <name>David Weinrich</name>
    </contributor>
    <contributor>
      <name>Dieter Wimberger</name>
    </contributor>
    <contributor>
      <name>Serhiy Yevtushenko</name>
    </contributor>
    <contributor>
      <name>Jason van Zyl</name>
    </contributor>
  </contributors>
  <licenses>
    <license>
      <name>The Apache Software License, Version 2.0</name>
      <url>/LICENSE.txt</url>
    </license>
  </licenses>
  <scm>
    <connection>scm:svn:http://svn.apache.org/repos/asf/jakarta/commons/proper/collections/trunk</connection>
    <url>http://svn.apache.org/repos/asf/jakarta/commons/proper/collections/trunk</url>
  </scm>
  <organization>
    <name>The Apache Software Foundation</name>
    <url>http://jakarta.apache.org</url>
  </organization>
  <build>
    <sourceDirectory>src/java</sourceDirectory>
    <testSourceDirectory>src/test</testSourceDirectory>
    <resources>
      <resource>
        <targetPath>META-INF</targetPath>
        <directory>.</directory>
        <includes>
          <include>NOTICE.txt</include>
        </includes>
      </resource>
    </resources>
    <plugins>
      <plugin>
        <artifactId>maven-surefire-plugin</artifactId>
        <configuration>
          <includes>
            <include>org/apache/commons/collections/TestAllPackages.java</include>
          </includes>
        </configuration>
      </plugin>
      <plugin>
        <groupId>maven-plugins</groupId>
        <artifactId>maven-cobertura-plugin</artifactId>
        <version>1.1.1</version>
        <configuration>
          <scope>test</scope>
          <comment>Required only for generating test coverage reports.</comment>
        </configuration>
      </plugin>
    </plugins>
  </build>
  <dependencies>
    <dependency>
      <groupId>junit</groupId>
      <artifactId>junit</artifactId>
      <version>3.8.1</version>
      <scope>test</scope>
    </dependency>
  </dependencies>
  <distributionManagement>
    <repository>
      <id>default</id>
      <name>Default Repository</name>
      <url>file:///www/jakarta.apache.org/builds/jakarta-commons/collections/</url>
    </repository>
    <site>
      <id>default</id>
      <name>Default Site</name>
      <url>scp://people.apache.org//www/jakarta.apache.org/commons/collections/</url>
    </site>
    <status>converted</status>
  </distributionManagement>
</project>
