# Supplementary material for: Privacy-Preserving Process Mining in Healthcare
Source: Int J Environ Res Public Health. 2020 Mar 2;17(5):1612. doi: 10.3390/ijerph17051612 (PMC7084661; doi:10.3390/ijerph17051612)
Supplement: Supplementary file 1 [file ijerph-17-01612-s001.zip › Anonymisation_code_and_data/Code/opencsv/packages/commons-lang3/3.6/commons-lang3-3.6.pom]

<?xml version="1.0" encoding="UTF-8"?>
<!--
 Licensed to the Apache Software Foundation (ASF) under one or more
 contributor license agreements.  See the NOTICE file distributed with
 this work for additional information regarding copyright ownership.
 The ASF licenses this file to You under the Apache License, Version 2.0
 (the "License"); you may not use this file except in compliance with
 the License.  You may obtain a copy of the License at

      http://www.apache.org/licenses/LICENSE-2.0

 Unless required by applicable law or agreed to in writing, software
 distributed under the License is distributed on an "AS IS" BASIS,
 WITHOUT WARRANTIES OR CONDITIONS OF ANY KIND, either express or implied.
 See the License for the specific language governing permissions and
 limitations under the License.
-->
<project
  xmlns="http://maven.apache.org/POM/4.0.0"
  xmlns:xsi="http://www.w3.org/2001/XMLSchema-instance"
  xsi:schemaLocation="http://maven.apache.org/POM/4.0.0 http://maven.apache.org/maven-v4_0_0.xsd">
  <parent>
    <groupId>org.apache.commons</groupId>
    <artifactId>commons-parent</artifactId>
    <version>42</version>
  </parent>
  <modelVersion>4.0.0</modelVersion>
  <artifactId>commons-lang3</artifactId>
  <version>3.6</version>
  <name>Apache Commons Lang</name>

  <inceptionYear>2001</inceptionYear>
  <description>
  Apache Commons Lang, a package of Java utility classes for the
  classes that are in java.lang's hierarchy, or are considered to be so
  standard as to justify existence in java.lang.
  </description>

  <url>http://commons.apache.org/proper/commons-lang/</url>

  <issueManagement>
    <system>jira</system>
    <url>http://issues.apache.org/jira/browse/LANG</url>
  </issueManagement>

  <scm>
    <connection>scm:git:http://git-wip-us.apache.org/repos/asf/commons-lang.git</connection>
    <developerConnection>scm:git:https://git-wip-us.apache.org/repos/asf/commons-lang.git</developerConnection>
    <url>https://git-wip-us.apache.org/repos/asf?p=commons-lang.git</url>
    <tag>LANG_3_6</tag>
  </scm>

  <developers>
    <developer>
      <name>Daniel Rall</name>
      <id>dlr</id>
      <email>dlr@finemaltcoding.com</email>
      <organization>CollabNet, Inc.</organization>
      <roles>
        <role>Java Developer</role>
      </roles>
    </developer>
    <developer>
      <name>Stephen Colebourne</name>
      <id>scolebourne</id>
      <email>scolebourne@joda.org</email>
      <organization>SITA ATS Ltd</organization>
      <timezone>0</timezone>
      <roles>
        <role>Java Developer</role>
      </roles>
    </developer>
    <developer>
      <name>Henri Yandell</name>
      <id>bayard</id>
      <email>bayard@apache.org</email>
      <organization />
      <roles>
        <role>Java Developer</role>
      </roles>
    </developer>
    <developer>
      <name>Steven Caswell</name>
      <id>scaswell</id>
      <email>stevencaswell@apache.org</email>
      <organization />
      <roles>
        <role>Java Developer</role>
      </roles>
      <timezone>-5</timezone>
    </developer>
    <developer>
      <name>Robert Burrell Donkin</name>
      <id>rdonkin</id>
      <email>rdonkin@apache.org</email>
      <organization />
      <roles>
        <role>Java Developer</role>
      </roles>
    </developer>
    <developer>
      <name>Gary D. Gregory</name>
      <id>ggregory</id>
      <email>ggregory@apache.org</email>
      <timezone>-5</timezone>
      <roles>
        <role>Java Developer</role>
      </roles>
    </developer>
    <developer>
      <name>Fredrik Westermarck</name>
      <id>fredrik</id>
      <email />
      <organization />
      <roles>
        <role>Java Developer</role>
      </roles>
    </developer>
    <developer>
      <name>James Carman</name>
      <id>jcarman</id>
      <email>jcarman@apache.org</email>
      <organization>Carman Consulting, Inc.</organization>
      <roles>
        <role>Java Developer</role>
      </roles>
    </developer>
    <developer>
      <name>Niall Pemberton</name>
      <id>niallp</id>
      <roles>
        <role>Java Developer</role>
      </roles>
    </developer>
    <developer>
      <name>Matt Benson</name>
      <id>mbenson</id>
      <roles>
        <role>Java Developer</role>
      </roles>
    </developer>
    <developer>
      <name>Joerg Schaible</name>
      <id>joehni</id>
      <email>joerg.schaible@gmx.de</email>
      <roles>
        <role>Java Developer</role>
      </roles>
      <timezone>+1</timezone>
    </developer>
    <developer>
      <name>Oliver Heger</name>
      <id>oheger</id>
      <email>oheger@apache.org</email>
      <timezone>+1</timezone>
      <roles>
        <role>Java Developer</role>
      </roles>
    </developer>
    <developer>
      <name>Paul Benedict</name>
      <id>pbenedict</id>
      <email>pbenedict@apache.org</email>
      <roles>
        <role>Java Developer</role>
      </roles>
    </developer>
    <developer>
      <name>Benedikt Ritter</name>
      <id>britter</id>
      <email>britter@apache.org</email>
      <roles>
        <role>Java Developer</role>
      </roles>
    </developer>
    <developer>
      <name>Duncan Jones</name>
      <id>djones</id>
      <email>djones@apache.org</email>
      <timezone>0</timezone>
      <roles>
        <role>Java Developer</role>
      </roles>
    </developer>
    <developer>
      <name>Loic Guibert</name>
      <id>lguibert</id>
      <email>lguibert@apache.org</email>
      <timezone>+4</timezone>
      <roles>
        <role>Java Developer</role>
      </roles>
    </developer>
    <developer>
      <name>Rob Tompkins</name>
      <id>chtompki</id>
      <email>chtompki@apache.org</email>
      <timezone>-5</timezone>
      <roles>
        <role>Java Developer</role>
      </roles>
    </developer>
  </developers>
  <contributors>
    <contributor>
      <name>C. Scott Ananian</name>
    </contributor>
    <contributor>
      <name>Chris Audley</name>
    </contributor>
    <contributor>
      <name>Stephane Bailliez</name>
    </contributor>
    <contributor>
      <name>Michael Becke</name>
    </contributor>
    <contributor>
      <name>Benjamin Bentmann</name>
    </contributor>
    <contributor>
      <name>Ola Berg</name>
    </contributor>
    <contributor>
      <name>Nathan Beyer</name>
    </contributor>
    <contributor>
      <name>Stefan Bodewig</name>
    </contributor>
    <contributor>
      <name>Janek Bogucki</name>
    </contributor>
    <contributor>
      <name>Mike Bowler</name>
    </contributor>
    <contributor>
      <name>Sean Brown</name>
    </contributor>
    <contributor>
      <name>Alexander Day Chaffee</name>
    </contributor>
    <contributor>
      <name>Al Chou</name>
    </contributor>
    <contributor>
      <name>Greg Coladonato</name>
    </contributor>
    <contributor>
      <name>Maarten Coene</name>
    </contributor>
    <contributor>
      <name>Justin Couch</name>
    </contributor>
    <contributor>
      <name>Michael Davey</name>
    </contributor>
    <contributor>
      <name>Norm Deane</name>
    </contributor>
    <contributor>
      <name>Morgan Delagrange</name>
    </contributor>
    <contributor>
      <name>Ringo De Smet</name>
    </contributor>
    <contributor>
      <name>Russel Dittmar</name>
    </contributor>
    <contributor>
      <name>Steve Downey</name>
    </contributor>
    <contributor>
      <name>Matthias Eichel</name>
    </contributor>
    <contributor>
      <name>Christopher Elkins</name>
    </contributor>
    <contributor>
      <name>Chris Feldhacker</name>
    </contributor>
    <contributor>
      <name>Roland Foerther</name>
    </contributor>
    <contributor>
      <name>Pete Gieser</name>
    </contributor>
    <contributor>
      <name>Jason Gritman</name>
    </contributor>
    <contributor>
      <name>Matthew Hawthorne</name>
    </contributor>
    <contributor>
      <name>Michael Heuer</name>
    </contributor>
    <contributor>
      <name>Chas Honton</name>
    </contributor>
    <contributor>
      <name>Chris Hyzer</name>
    </contributor>
    <contributor>
      <name>Paul Jack</name>
    </contributor>
    <contributor>
      <name>Marc Johnson</name>
    </contributor>
    <contributor>
      <name>Shaun Kalley</name>
    </contributor>
    <contributor>
      <name>Tetsuya Kaneuchi</name>
    </contributor>
    <contributor>
      <name>Nissim Karpenstein</name>
    </contributor>
    <contributor>
      <name>Ed Korthof</name>
    </contributor>
    <contributor>
      <name>Holger Krauth</name>
    </contributor>
    <contributor>
      <name>Rafal Krupinski</name>
    </contributor>
    <contributor>
      <name>Rafal Krzewski</name>
    </contributor>
    <contributor>
      <name>David Leppik</name>
    </contributor>
    <contributor>
      <name>Eli Lindsey</name>
    </contributor>
    <contributor>
      <name>Sven Ludwig</name>
    </contributor>
    <contributor>
      <name>Craig R. McClanahan</name>
    </contributor>
    <contributor>
      <name>Rand McNeely</name>
    </contributor>
    <contributor>
      <name>Hendrik Maryns</name>
    </contributor>
    <contributor>
      <name>Dave Meikle</name>
    </contributor>
    <contributor>
      <name>Nikolay Metchev</name>
    </contributor>
    <contributor>
      <name>Kasper Nielsen</name>
    </contributor>
    <contributor>
      <name>Tim O'Brien</name>
    </contributor>
    <contributor>
      <name>Brian S O'Neill</name>
    </contributor>
    <contributor>
      <name>Andrew C. Oliver</name>
    </contributor>
    <contributor>
      <name>Alban Peignier</name>
    </contributor>
    <contributor>
      <name>Moritz Petersen</name>
    </contributor>
    <contributor>
      <name>Dmitri Plotnikov</name>
    </contributor>
    <contributor>
      <name>Neeme Praks</name>
    </contributor>
    <contributor>
      <name>Eric Pugh</name>
    </contributor>
    <contributor>
      <name>Stephen Putman</name>
    </contributor>
    <contributor>
      <name>Travis Reeder</name>
    </contributor>
    <contributor>
      <name>Antony Riley</name>
    </contributor>
    <contributor>
      <name>Valentin Rocher</name>
    </contributor>
    <contributor>
      <name>Scott Sanders</name>
    </contributor>
    <contributor>
      <name>James Sawle</name>
    </contributor>
    <contributor>
      <name>Ralph Schaer</name>
    </contributor>
    <contributor>
      <name>Henning P. Schmiedehausen</name>
    </contributor>
    <contributor>
      <name>Sean Schofield</name>
    </contributor>
    <contributor>
      <name>Robert Scholte</name>
    </contributor>
    <contributor>
      <name>Reuben Sivan</name>
    </contributor>
    <contributor>
      <name>Ville Skytta</name>
    </contributor>
    <contributor>
      <name>David M. Sledge</name>
    </contributor>
    <contributor>
      <name>Michael A. Smith</name>
    </contributor>
    <contributor>
      <name>Jan Sorensen</name>
    </contributor>
    <contributor>
      <name>Glen Stampoultzis</name>
    </contributor>
    <contributor>
      <name>Scott Stanchfield</name>
    </contributor>
    <contributor>
      <name>Jon S. Stevens</name>
    </contributor>
    <contributor>
      <name>Sean C. Sullivan</name>
    </contributor>
    <contributor>
      <name>Ashwin Suresh</name>
    </contributor>
    <contributor>
      <name>Helge Tesgaard</name>
    </contributor>
    <contributor>
      <name>Arun Mammen Thomas</name>
    </contributor>
    <contributor>
      <name>Masato Tezuka</name>
    </contributor>
    <contributor>
      <name>Daniel Trebbien</name>
    </contributor>
    <contributor>
      <name>Jeff Varszegi</name>
    </contributor>
    <contributor>
      <name>Chris Webb</name>
    </contributor>
    <contributor>
      <name>Mario Winterer</name>
    </contributor>
    <contributor>
      <name>Stepan Koltsov</name>
    </contributor>
    <contributor>
      <name>Holger Hoffstatte</name>
    </contributor>
    <contributor>
      <name>Derek C. Ashmore</name>
    </contributor>
    <contributor>
      <name>Sebastien Riou</name>
    </contributor>
    <contributor>
      <name>Allon Mureinik</name>
    </contributor>
    <contributor>
      <name>Adam Hooper</name>
    </contributor>
    <contributor>
      <name>Chris Karcher</name>
    </contributor>
    <contributor>
      <name>Michael Osipov</name>
    </contributor>
    <contributor>
      <name>Thiago Andrade</name>
    </contributor>
    <contributor>
      <name>Jonathan Baker</name>
    </contributor>
    <contributor>
      <name>Mikhail Mazursky</name>
    </contributor>
    <contributor>
      <name>Fabian Lange</name>
    </contributor>
    <contributor>
      <name>Michał Kordas</name>
    </contributor>
    <contributor>
      <name>Felipe Adorno</name>
    </contributor>
    <contributor>
      <name>Adrian Ber</name>
    </contributor>
    <contributor>
      <name>Mark Dacek</name>
    </contributor>
  </contributors>

  <!-- Lang should depend on very little -->
  <dependencies>
    <dependency>
      <groupId>junit</groupId>
      <artifactId>junit</artifactId>
      <version>4.12</version>
      <scope>test</scope>
    </dependency>
    <dependency>
      <groupId>org.hamcrest</groupId>
      <artifactId>hamcrest-all</artifactId>
      <version>1.3</version>
      <scope>test</scope>
    </dependency>

    <dependency>
      <groupId>org.apache.bcel</groupId>
      <artifactId>bcel</artifactId>
      <version>6.0</version>
      <scope>test</scope>
    </dependency>

    <dependency>
      <groupId>org.easymock</groupId>
      <artifactId>easymock</artifactId>
      <version>3.4</version>
      <scope>test</scope>
    </dependency>

    <dependency>
      <groupId>org.openjdk.jmh</groupId>
      <artifactId>jmh-core</artifactId>
      <version>${jmh.version}</version>
      <scope>test</scope>
    </dependency>

    <dependency>
      <groupId>org.openjdk.jmh</groupId>
      <artifactId>jmh-generator-annprocess</artifactId>
      <version>${jmh.version}</version>
      <scope>test</scope>
    </dependency>

  </dependencies>

  <distributionManagement>
    <site>
      <id>apache.website</id>
      <name>Apache Commons Site</name>
      <url>scm:svn:https://svn.apache.org/repos/infra/websites/production/commons/content/proper/commons-lang/</url>
    </site>
  </distributionManagement>

  <properties>
    <argLine>-Xmx512m</argLine>
    <project.build.sourceEncoding>ISO-8859-1</project.build.sourceEncoding>
    <project.reporting.outputEncoding>UTF-8</project.reporting.outputEncoding>
    <maven.compiler.source>1.7</maven.compiler.source>
    <maven.compiler.target>1.7</maven.compiler.target>
    <!--
       This is also  used to generate download_xxx file name.
       To override this when generating the download page:

       mvn commons:download-page -Dcommons.componentid=lang

       The above seems to change the download page name but not any other
       properties that depend on the componentid.
    -->
    <commons.componentid>lang3</commons.componentid>
    <commons.module.name>org.apache.commons.lang3</commons.module.name>
    <!-- Current 3.x release series -->
    <commons.release.version>3.6</commons.release.version>
    <commons.release.desc>(Java 7.0+)</commons.release.desc>
    <!-- Previous 2.x release series -->
    <commons.release.2.version>2.6</commons.release.2.version>
    <commons.release.2.desc>(Requires Java 1.2 or later)</commons.release.2.desc>
    <!-- Override generated name -->
    <commons.release.2.name>commons-lang-${commons.release.2.version}</commons.release.2.name>
    <commons.jira.id>LANG</commons.jira.id>
    <commons.jira.pid>12310481</commons.jira.pid>

    <commons.site.path>lang</commons.site.path>
    <commons.scmPubUrl>https://svn.apache.org/repos/infra/websites/production/commons/content/proper/commons-lang</commons.scmPubUrl>
    <commons.scmPubCheckoutDirectory>site-content</commons.scmPubCheckoutDirectory>
    <commons.encoding>utf-8</commons.encoding>

    <!-- Override clirr version to be able to build the site on Java 8 -->
    <commons.clirr.version>2.8</commons.clirr.version>
    <checkstyle.plugin.version>2.17</checkstyle.plugin.version>

    <!-- JMH Benchmark related properties, version, target compiler and name of the benchmarking uber jar. -->
    <jmh.version>1.17.4</jmh.version>
    <uberjar.name>benchmarks</uberjar.name>
  </properties>


  <build>
   <defaultGoal>clean test apache-rat:check clirr:check checkstyle:check findbugs:check javadoc:javadoc</defaultGoal>
   <pluginManagement>
      <plugins>
        <plugin>
          <groupId>org.apache.rat</groupId>
          <artifactId>apache-rat-plugin</artifactId>
          <configuration>
            <excludes>
              <exclude>site-content/**</exclude>
              <exclude>src/site/resources/.htaccess</exclude>
              <exclude>src/site/resources/download_lang.cgi</exclude>
              <exclude>src/site/resources/release-notes/RELEASE-NOTES-*.txt</exclude>
              <exclude>src/test/resources/lang-708-input.txt</exclude>
            </excludes>
          </configuration>
        </plugin>
      </plugins>
    </pluginManagement>
    <plugins>
      <plugin>
        <groupId>org.apache.maven.plugins</groupId>
        <artifactId>maven-surefire-plugin</artifactId>
        <executions>
          <execution>
            <id>plain</id>
            <configuration>
              <includes>
                <include>**/*Test.java</include>
              </includes>
              <runOrder>random</runOrder>
            </configuration>
          </execution>
          <!-- <execution> <id>security-manager-test</id> <phase>integration-test</phase> <goals> <goal>test</goal> </goals> <configuration>
            <includes> <include>**/*Test.java</include> </includes> <argLine>-Djava.security.manager -Djava.security.policy=${basedir}/src/test/resources/java.policy</argLine>
            </configuration> </execution> -->
        </executions>
      </plugin>
      <plugin>
        <artifactId>maven-assembly-plugin</artifactId>
        <configuration>
          <descriptors>
            <descriptor>src/assembly/bin.xml</descriptor>
            <descriptor>src/assembly/src.xml</descriptor>
          </descriptors>
          <tarLongFileMode>gnu</tarLongFileMode>
        </configuration>
      </plugin>
      <plugin>
        <groupId>org.apache.maven.plugins</groupId>
        <artifactId>maven-jar-plugin</artifactId>
        <executions>
          <execution>
            <goals>
              <goal>test-jar</goal>
            </goals>
          </execution>
        </executions>
        <!-- Temporary fix for LANG-1338, remove this after this has implemented in parent pom -->
        <configuration>
          <archive combine.children="append">
            <manifestEntries>
              <Automatic-Module-Name>org.apache.commons.lang3</Automatic-Module-Name>
            </manifestEntries>
          </archive>
        </configuration>
      </plugin>
      <plugin>
        <groupId>org.apache.maven.plugins</groupId>
        <artifactId>maven-scm-publish-plugin</artifactId>
        <configuration>
          <ignorePathsToDelete>
            <ignorePathToDelete>javadocs</ignorePathToDelete>
          </ignorePathsToDelete>
        </configuration>
      </plugin>
      <plugin>
        <artifactId>maven-checkstyle-plugin</artifactId>
        <version>${checkstyle.plugin.version}</version>
        <configuration>
          <configLocation>${basedir}/checkstyle.xml</configLocation>
          <suppressionsLocation>${basedir}/checkstyle-suppressions.xml</suppressionsLocation>
          <includeTestSourceDirectory>true</includeTestSourceDirectory>
          <enableRulesSummary>false</enableRulesSummary>
        </configuration>
      </plugin>
      <plugin>
        <groupId>org.codehaus.mojo</groupId>
        <artifactId>findbugs-maven-plugin</artifactId>
        <!-- Use version from parent pom as that is adjusted according to the Java version used to run Maven -->
        <version>${commons.findbugs.version}</version>
        <configuration>
          <excludeFilterFile>${basedir}/findbugs-exclude-filter.xml</excludeFilterFile>
        </configuration>
      </plugin>
    </plugins>

  </build>

  <reporting>
    <plugins>
      <plugin>
        <artifactId>maven-checkstyle-plugin</artifactId>
        <version>${checkstyle.plugin.version}</version>
        <configuration>
          <configLocation>${basedir}/checkstyle.xml</configLocation>
          <suppressionsLocation>${basedir}/checkstyle-suppressions.xml</suppressionsLocation>
          <includeTestSourceDirectory>true</includeTestSourceDirectory>
          <enableRulesSummary>false</enableRulesSummary>
        </configuration>
        <reportSets>
          <reportSet>
            <reports>
              <report>checkstyle</report>
            </reports>
          </reportSet>
        </reportSets>
      </plugin>
      <!-- Requires setting 'export MAVEN_OPTS="-Xmx512m -XX:MaxPermSize=128m" ' -->
      <plugin>
        <groupId>org.codehaus.mojo</groupId>
        <artifactId>findbugs-maven-plugin</artifactId>
        <!-- Use version from parent pom as that is adjusted according to the Java version used to run Maven -->
        <version>${commons.findbugs.version}</version>
        <configuration>
          <excludeFilterFile>${basedir}/findbugs-exclude-filter.xml</excludeFilterFile>
        </configuration>
      </plugin>
      <plugin>
        <artifactId>maven-pmd-plugin</artifactId>
        <version>3.7</version>
        <configuration>
          <targetJdk>${maven.compiler.target}</targetJdk>
        </configuration>
      </plugin>
      <plugin>
        <groupId>org.codehaus.mojo</groupId>
        <artifactId>taglist-maven-plugin</artifactId>
        <version>2.4</version>
        <configuration>
          <tagListOptions>
            <tagClasses>
              <tagClass>
                <displayName>Needs Work</displayName>
                <tags>
                  <tag>
                    <matchString>TODO</matchString>
                    <matchType>exact</matchType>
                  </tag>
                  <tag>
                    <matchString>FIXME</matchString>
                    <matchType>exact</matchType>
                  </tag>
                  <tag>
                    <matchString>XXX</matchString>
                    <matchType>exact</matchType>
                  </tag>
                </tags>
              </tagClass>
              <tagClass>
                <displayName>Noteable Markers</displayName>
                <tags>
                  <tag>
                    <matchString>NOTE</matchString>
                    <matchType>exact</matchType>
                  </tag>
                  <tag>
                    <matchString>NOPMD</matchString>
                    <matchType>exact</matchType>
                  </tag>
                  <tag>
                    <matchString>NOSONAR</matchString>
                    <matchType>exact</matchType>
                  </tag>
                </tags>
              </tagClass>
            </tagClasses>
          </tagListOptions>
        </configuration>
      </plugin>
      <plugin>
        <groupId>org.codehaus.mojo</groupId>
        <artifactId>javancss-maven-plugin</artifactId>
        <version>2.1</version>
      </plugin>
    </plugins>
  </reporting>

  <profiles>
    <profile>
      <id>setup-checkout</id>
      <activation>
        <file>
          <missing>site-content</missing>
        </file>
      </activation>
      <build>
        <plugins>
          <plugin>
            <groupId>org.apache.maven.plugins</groupId>
            <artifactId>maven-antrun-plugin</artifactId>
            <executions>
              <execution>
                <id>prepare-checkout</id>
                <phase>pre-site</phase>
                <goals>
                  <goal>run</goal>
                </goals>
                <configuration>
                  <tasks>
                    <exec executable="svn">
                      <arg line="checkout --depth immediates ${commons.scmPubUrl} ${commons.scmPubCheckoutDirectory}" />
                    </exec>

                    <exec executable="svn">
                      <arg line="update --set-depth exclude ${commons.scmPubCheckoutDirectory}/javadocs" />
                    </exec>

                    <pathconvert pathsep=" " property="dirs">
                      <dirset dir="${commons.scmPubCheckoutDirectory}" includes="*" />
                    </pathconvert>
                    <exec executable="svn">
                      <arg line="update --set-depth infinity ${dirs}" />
                    </exec>
                  </tasks>
                </configuration>
              </execution>
            </executions>
          </plugin>
        </plugins>
      </build>
    </profile>

    <profile>
      <id>travis</id>
      <activation>
        <property>
          <name>env.TRAVIS</name>
          <value>true</value>
        </property>
      </activation>
      <build>
        <plugins>
          <plugin>
            <groupId>org.codehaus.mojo</groupId>
            <artifactId>cobertura-maven-plugin</artifactId>
            <version>${commons.cobertura.version}</version>
            <configuration>
              <formats>
                <format>xml</format>
              </formats>
            </configuration>
          </plugin>
          <plugin>
            <groupId>org.eluder.coveralls</groupId>
            <artifactId>coveralls-maven-plugin</artifactId>
            <version>4.3.0</version>
          </plugin>
        </plugins>
      </build>
    </profile>

    <profile>
      <id>java9</id>
      <activation>
        <jdk>9</jdk>
      </activation>
      <properties>
        <!-- LANG-1265: allow tests to access private fields/methods of java.base classes via reflection -->
        <argLine>-Xmx512m --add-opens java.base/java.lang.reflect=ALL-UNNAMED --add-opens java.base/java.lang=ALL-UNNAMED</argLine>
      </properties>
    </profile>

    <profile>
      <id>benchmark</id>
      <properties>
        <skipTests>true</skipTests>
        <benchmark>org.apache</benchmark>
      </properties>
      <build>
        <plugins>
          <plugin>
            <groupId>org.codehaus.mojo</groupId>
            <artifactId>exec-maven-plugin</artifactId>
            <version>1.6.0</version>
            <executions>
              <execution>
                <id>benchmark</id>
                <phase>test</phase>
                <goals>
                  <goal>exec</goal>
                </goals>
                <configuration>
                  <classpathScope>test</classpathScope>
                  <executable>java</executable>
                  <arguments>
                    <argument>-classpath</argument>
                    <classpath/>
                    <argument>org.openjdk.jmh.Main</argument>
                    <argument>-rf</argument>
                    <argument>json</argument>
                    <argument>-rff</argument>
                    <argument>target/jmh-result.${benchmark}.json</argument>
                    <argument>${benchmark}</argument>
                  </arguments>
                </configuration>
              </execution>
            </executions>
          </plugin>
        </plugins>
      </build>
    </profile>
  </profiles>
</project>
