# Supplementary material for: Privacy-Preserving Process Mining in Healthcare
Source: Int J Environ Res Public Health. 2020 Mar 2;17(5):1612. doi: 10.3390/ijerph17051612 (PMC7084661; doi:10.3390/ijerph17051612)
Supplement: Supplementary file 1 [file ijerph-17-01612-s001.zip › Anonymisation_code_and_data/Code/opencsv/packages/commons-logging/commons-logging/1.0.3/commons-logging-1.0.3.pom]

<project>
  <modelVersion>4.0.0</modelVersion>
  <groupId>commons-logging</groupId>
  <artifactId>commons-logging</artifactId>
  <name>Logging</name>
  <version>1.0.3</version>
  <description>Commons Logging</description>
  <url>http://jakarta.apache.org/commons/logging/</url>
  <inceptionYear>2001</inceptionYear>
  <build />
  <dependencies>
    <dependency>
      <groupId>log4j</groupId>
      <artifactId>log4j</artifactId>
      <version>1.2.6</version>
      <optional>true</optional>
    </dependency>
    <dependency>
      <groupId>logkit</groupId>
      <artifactId>logkit</artifactId>
      <version>1.0.1</version>
      <optional>true</optional>
    </dependency>
    <dependency>
      <groupId>junit</groupId>
      <artifactId>junit</artifactId>
      <version>3.7</version>
      <scope>test</scope>
    </dependency>
  </dependencies>
</project>
