# Supplementary material for: Privacy-Preserving Process Mining in Healthcare
Source: Int J Environ Res Public Health. 2020 Mar 2;17(5):1612. doi: 10.3390/ijerph17051612 (PMC7084661; doi:10.3390/ijerph17051612)
Supplement: Supplementary file 1 [file ijerph-17-01612-s001.zip › Anonymisation_code_and_data/Code/opencsv/packages/commons-logging/commons-logging/1.2/commons-logging-1.2.pom]

<!--
Licensed to the Apache Software Foundation (ASF) under one
or more contributor license agreements.  See the NOTICE file
distributed with this work for additional information
regarding copyright ownership.  The ASF licenses this file
to you under the Apache License, Version 2.0 (the
"License"); you may not use this file except in compliance
with the License.  You may obtain a copy of the License at

  http://www.apache.org/licenses/LICENSE-2.0

Unless required by applicable law or agreed to in writing,
software distributed under the License is distributed on an
"AS IS" BASIS, WITHOUT WARRANTIES OR CONDITIONS OF ANY
KIND, either express or implied.  See the License for the
specific language governing permissions and limitations
under the License.
-->
<project xmlns="http://maven.apache.org/POM/4.0.0" xmlns:xsi="http://www.w3.org/2001/XMLSchema-instance" xsi:schemaLocation="http://maven.apache.org/POM/4.0.0 http://maven.apache.org/xsd/maven-4.0.0.xsd">
  <!--
    - Note that due to the special requirements of logging unit-tests, most
    - tests are executed in the "integration-test" phase rather than the
    - "test" phase. Please run "mvn integration-test" to run the full suite of
    - available unit tests.
    -->
  <parent>
    <groupId>org.apache.commons</groupId>
    <artifactId>commons-parent</artifactId>
    <version>34</version>
  </parent>
  <modelVersion>4.0.0</modelVersion>
  <groupId>commons-logging</groupId>
  <artifactId>commons-logging</artifactId>
  <name>Apache Commons Logging</name>
  <version>1.2</version>
  <description>Apache Commons Logging is a thin adapter allowing configurable bridging to other,
    well known logging systems.</description>
  <url>http://commons.apache.org/proper/commons-logging/</url>

  <issueManagement>
    <system>JIRA</system>
    <url>http://issues.apache.org/jira/browse/LOGGING</url>
  </issueManagement>

  <inceptionYear>2001</inceptionYear>

  <developers>
    <developer>
      <id>baliuka</id>
      <name>Juozas Baliuka</name>
      <email>baliuka@apache.org</email>
      <roles>
        <role>Java Developer</role>
      </roles>
    </developer>
    <developer>
      <id>morgand</id>
      <name>Morgan Delagrange</name>
      <email>morgand@apache.org</email>
      <organization>Apache</organization>
      <roles>
        <role>Java Developer</role>
      </roles>
    </developer>
    <developer>
      <id>donaldp</id>
      <name>Peter Donald</name>
      <email>donaldp@apache.org</email>
    </developer>
    <developer>
      <id>rdonkin</id>
      <name>Robert Burrell Donkin</name>
      <email>rdonkin@apache.org</email>
      <organization>The Apache Software Foundation</organization>
    </developer>
    <developer>
      <id>skitching</id>
      <name>Simon Kitching</name>
      <email>skitching@apache.org</email>
      <organization>The Apache Software Foundation</organization>
    </developer>
    <developer>
      <id>dennisl</id>
      <name>Dennis Lundberg</name>
      <email>dennisl@apache.org</email>
      <organization>The Apache Software Foundation</organization>
    </developer>
    <developer>
      <id>costin</id>
      <name>Costin Manolache</name>
      <email>costin@apache.org</email>
      <organization>The Apache Software Foundation</organization>
    </developer>
    <developer>
      <id>craigmcc</id>
      <name>Craig McClanahan</name>
      <email>craigmcc@apache.org</email>
      <organization>The Apache Software Foundation</organization>
    </developer>
    <developer>
      <id>tn</id>
      <name>Thomas Neidhart</name>
      <email>tn@apache.org</email>
      <organization>The Apache Software Foundation</organization>
    </developer>
    <developer>
      <id>sanders</id>
      <name>Scott Sanders</name>
      <email>sanders@apache.org</email>
      <organization>The Apache Software Foundation</organization>
    </developer>
    <developer>
      <id>rsitze</id>
      <name>Richard Sitze</name>
      <email>rsitze@apache.org</email>
      <organization>The Apache Software Foundation</organization>
    </developer>
    <developer>
      <id>bstansberry</id>
      <name>Brian Stansberry</name>
    </developer>
    <developer>
      <id>rwaldhoff</id>
      <name>Rodney Waldhoff</name>
      <email>rwaldhoff@apache.org</email>
      <organization>The Apache Software Foundation</organization>
    </developer>
  </developers>
  <contributors>
    <contributor>
      <name>Matthew P. Del Buono</name>
      <roles>
        <role>Provided patch</role>
      </roles>
    </contributor>
    <contributor>
      <name>Vince Eagen</name>
      <email>vince256 at comcast dot net</email>
      <roles>
        <role>Lumberjack logging abstraction</role>
      </roles>
    </contributor>
    <contributor>
      <name>Peter Lawrey</name>
      <roles>
        <role>Provided patch</role>
      </roles>
    </contributor>
    <contributor>
      <name>Berin Loritsch</name>
      <email>bloritsch at apache dot org</email>
      <roles>
        <role>Lumberjack logging abstraction</role>
        <role>JDK 1.4 logging abstraction</role>
      </roles>
    </contributor>
    <contributor>
      <name>Philippe Mouawad</name>
      <roles>
        <role>Provided patch</role>
      </roles>
    </contributor>
    <contributor>
      <name>Neeme Praks</name>
      <email>neeme at apache dot org</email>
      <roles>
        <role>Avalon logging abstraction</role>
      </roles>
    </contributor>
    
  </contributors>
  
  <scm>
    <connection>scm:svn:http://svn.apache.org/repos/asf/commons/proper/logging/trunk</connection>
    <developerConnection>scm:svn:https://svn.apache.org/repos/asf/commons/proper/logging/trunk</developerConnection>
    <url>http://svn.apache.org/repos/asf/commons/proper/logging/trunk</url>
  </scm>

  <build>
    <plugins>

      <!--
        - We want to create four jarfiles from this project: normal, tests, api
        - and adapters. The first two are handled by the normal jar:jar and
        - jar:test-jar targets.
        - The jar plugin with some includes/excludes is used to create the other
        - ones.
        -->
      <plugin>
        <groupId>org.apache.maven.plugins</groupId>
        <artifactId>maven-jar-plugin</artifactId>
        <executions>
          <execution>
            <!--
              - The custom test framework requires the unit test code to be
              - in a jarfile so it can control its place in the classpath.
              -->
            <id>testjar</id>
            <phase>package</phase>
            <goals>
              <goal>test-jar</goal>
            </goals>
            <configuration>
              <jarName>commons-logging</jarName>
            </configuration>
          </execution>

          <execution>
            <id>apijar</id>
            <phase>package</phase>
            <goals>
              <goal>jar</goal>
            </goals>
            <configuration>
              <jarName>${project.artifactId}-api-${project.version}</jarName>
              <includes>
                <include>org/apache/commons/logging/*.class</include>
                <include>org/apache/commons/logging/impl/LogFactoryImpl*.class</include>
                <include>org/apache/commons/logging/impl/WeakHashtable*.class</include>
                <include>org/apache/commons/logging/impl/SimpleLog*.class</include>
                <include>org/apache/commons/logging/impl/NoOpLog*.class</include>
                <include>org/apache/commons/logging/impl/Jdk14Logger.class</include>
                <include>META-INF/LICENSE.txt</include>
                <include>META-INF/NOTICE.txt</include>
              </includes>
              <excludes>
                <exclude>**/package.html</exclude>
              </excludes>
            </configuration>
          </execution>

          <execution>
            <id>adaptersjar</id>
            <phase>package</phase>
            <goals>
              <goal>jar</goal>
            </goals>
            <configuration>
              <jarName>${project.artifactId}-adapters-${project.version}</jarName>
              <includes>
                <include>org/apache/commons/logging/impl/**.class</include>
                <include>META-INF/LICENSE.txt</include>
                <include>META-INF/NOTICE.txt</include>
              </includes>
              <excludes>
                <exclude>org/apache/commons/logging/impl/WeakHashtable*.class</exclude>
                <exclude>org/apache/commons/logging/impl/LogFactoryImpl*.class</exclude>
              </excludes>
            </configuration>
          </execution>
          
          <!--
            - Define the full jar last, the deploy/install plugin seems to be broken
            - and takes the last definition from here.
            -->
          <execution>
            <id>fulljar</id>
            <phase>package</phase>
            <goals>
              <goal>jar</goal>
            </goals>
            <configuration>
              <jarName>${project.artifactId}-${project.version}</jarName>
            </configuration>
          </execution>
        </executions>
      </plugin>

      <plugin>
        <groupId>org.apache.maven.plugins</groupId>
        <artifactId>maven-antrun-plugin</artifactId>
        <executions>
          <execution>
            <id>site.resources</id>
            <phase>site</phase>
            <configuration>
              <target>
                <copy todir="${project.reporting.outputDirectory}">
                  <fileset dir="${basedir}">
                    <include name="RELEASE-NOTES.txt" />
                  </fileset>
                </copy>
              </target>
            </configuration>
            <goals>
              <goal>run</goal>
            </goals>
          </execution>
        </executions>
      </plugin>

      <plugin>
        <!--
          - Attach the adapters and api jars to the normal artifact. This way
          - they will be deployed when the normal artifact is deployed.
          -->
        <groupId>org.codehaus.mojo</groupId>
        <artifactId>build-helper-maven-plugin</artifactId>
        <version>1.0</version>
        <executions>
          <execution>
            <id>attach-artifacts</id>
            <phase>package</phase>
            <goals>
              <goal>attach-artifact</goal>
            </goals>
            <configuration>
              <artifacts>
                <artifact>
                  <file>${project.build.directory}/${project.artifactId}-adapters-${project.version}.jar</file>
                  <type>jar</type>
                  <classifier>adapters</classifier>
                </artifact>
                <artifact>
                  <file>${project.build.directory}/${project.artifactId}-api-${project.version}.jar</file>
                  <type>jar</type>
                  <classifier>api</classifier>
                </artifact>
              </artifacts>
            </configuration>
          </execution>
        </executions>
      </plugin>

      <plugin>
        <!--
          - Many of JCL's tests use tricky techniques to place the generated
          - JCL jarfiles on the classpath in various configurations. This means
          - that those tests must be run *after* the "package" build phase.
          -
          - In order to not mess with the Ant build we "disable" the normal test
          - phase. This is done by skipping the execution of the surefire plugin.
          -->
        <groupId>org.apache.maven.plugins</groupId>
        <artifactId>maven-surefire-plugin</artifactId>
        <configuration>
          <skip>true</skip>
        </configuration>
      </plugin>

      <plugin>
        <!--
          - Many of JCL's tests use tricky techniques to place the generated
          - JCL jarfiles on the classpath in various configurations. This means
          - that those tests must be run *after* the "package" build phase.
          -
          - Disable cobertura report generation as this does not work correctly
          - with integration-tests and the normal unit tests are disabled too.
          -->
        <groupId>org.codehaus.mojo</groupId>
        <artifactId>cobertura-maven-plugin</artifactId>
        <version>${commons.cobertura.version}</version>
        <configuration>
          <skip>true</skip>
        </configuration>
      </plugin>

      <plugin>
        <!--
          - Many of JCL's tests use tricky techniques to place the generated
          - JCL jarfiles on the classpath in various configurations. This means
          - that those tests must be run *after* the "package" build phase.
          -
          - For this we use the failsafe plugin which is bound to the
          - "integration-test" phase by default.
          -->
        <groupId>org.apache.maven.plugins</groupId>
        <artifactId>maven-failsafe-plugin</artifactId>
        <version>${commons.surefire.version}</version>        
        <executions>
          <execution>
            <id>integration-test</id>
            <goals>
              <goal>integration-test</goal>
              <goal>verify</goal>
            </goals>
            <configuration>
              <runOrder>${failsafe.runorder}</runOrder>
              <includes>
                <include>**/*TestCase.java</include>
              </includes>
              <systemPropertyVariables>
                <!--
                  <org.apache.commons.logging.diagnostics.dest>STDOUT</org.apache.commons.logging.diagnostics.dest>
                -->
                  <log4j12>${log4j:log4j:jar}</log4j12>
                  <logkit>${logkit:logkit:jar}</logkit>
                  <servlet-api>${javax.servlet:servlet-api:jar}</servlet-api>
                  <commons-logging>target/${project.build.finalName}.jar</commons-logging>
                  <commons-logging-api>target/${project.artifactId}-api-${project.version}.jar</commons-logging-api>
                  <commons-logging-adapters>target/${project.artifactId}-adapters-${project.version}.jar</commons-logging-adapters>
                  <testclasses>target/commons-logging-tests.jar</testclasses>
              </systemPropertyVariables>
            </configuration>
          </execution>
        </executions>
      </plugin>

      <plugin>
        <groupId>org.apache.maven.plugins</groupId>
        <artifactId>maven-assembly-plugin</artifactId>
        <version>2.3</version>
        <configuration>
          <descriptors>
            <descriptor>src/main/assembly/bin.xml</descriptor>
            <descriptor>src/main/assembly/src.xml</descriptor>
          </descriptors>
          <tarLongFileMode>gnu</tarLongFileMode>
        </configuration>
      </plugin>
      <!-- Define properties for referencing dependencies -->
      <plugin>
        <groupId>org.apache.maven.plugins</groupId>
        <artifactId>maven-dependency-plugin</artifactId>
        <version>2.4</version>
        <executions>
          <execution>
            <goals>
              <goal>properties</goal>
            </goals>
          </execution>
        </executions>
      </plugin>

      <plugin>
        <groupId>org.apache.maven.plugins</groupId>
        <artifactId>maven-scm-publish-plugin</artifactId>
        <configuration>
          <ignorePathsToDelete>
            <ignorePathToDelete>javadocs</ignorePathToDelete>
            <ignorePathToDelete>commons-logging-**</ignorePathToDelete>
          </ignorePathsToDelete>
        </configuration>
      </plugin>

    </plugins>
  </build>

  <dependencies>
    <dependency>
      <groupId>junit</groupId>
      <artifactId>junit</artifactId>
      <version>3.8.1</version>
      <scope>test</scope>
    </dependency>
    <dependency>
      <groupId>log4j</groupId>
      <artifactId>log4j</artifactId>
      <version>1.2.17</version>
      <optional>true</optional>
    </dependency>
    <dependency>
      <groupId>logkit</groupId>
      <artifactId>logkit</artifactId>
      <version>1.0.1</version>
      <optional>true</optional>
    </dependency>
    <dependency>
      <groupId>avalon-framework</groupId>
      <artifactId>avalon-framework</artifactId>
      <version>4.1.5</version>
      <optional>true</optional>
    </dependency>
    <dependency>
      <groupId>javax.servlet</groupId>
      <artifactId>servlet-api</artifactId>
      <version>2.3</version>
      <scope>provided</scope>
      <optional>true</optional>
    </dependency>
  </dependencies>

  <reporting>
    <plugins>
      <plugin>
        <groupId>org.apache.maven.plugins</groupId>
        <artifactId>maven-checkstyle-plugin</artifactId>
        <version>2.7</version>
        <configuration>
          <configLocation>${basedir}/checkstyle.xml</configLocation>
          <enableRulesSummary>false</enableRulesSummary>
          <headerFile>${basedir}/license-header.txt</headerFile>
        </configuration>
      </plugin>
      <plugin>
        <groupId>org.codehaus.mojo</groupId>
        <artifactId>clirr-maven-plugin</artifactId>
        <version>2.2.2</version>
      </plugin>
      <plugin>
        <groupId>org.codehaus.mojo</groupId>
        <artifactId>jdepend-maven-plugin</artifactId>
        <version>2.0-beta-1</version>
      </plugin>
      <plugin>
        <groupId>org.codehaus.mojo</groupId>
        <artifactId>findbugs-maven-plugin</artifactId>
        <version>2.5.2</version>
        <configuration>
          <skip>true</skip>
        </configuration>
      </plugin>
      <plugin>
        <groupId>org.apache.maven.plugins</groupId>
        <artifactId>maven-pmd-plugin</artifactId>
        <version>3.0.1</version>
        <configuration>
          <!-- targetJdk 1.1, 1.2 is not supported -->
          <targetJdk>1.3</targetJdk>
          <linkXref>true</linkXref>
          <rulesets>
            <ruleset>${basedir}/pmd.xml</ruleset>
          </rulesets>
        </configuration>
      </plugin>
    </plugins>
  </reporting>

  <distributionManagement>
    <site>
      <id>apache.website</id>
      <url>${commons.deployment.protocol}://people.apache.org/www/commons.apache.org/logging/</url>
    </site>
  </distributionManagement>

  <properties>
    <maven.compiler.source>1.2</maven.compiler.source>
    <maven.compiler.target>1.2</maven.compiler.target>
    <commons.componentid>logging</commons.componentid>
    <commons.release.version>1.2</commons.release.version>
    <commons.jira.id>LOGGING</commons.jira.id>
    <commons.jira.pid>12310484</commons.jira.pid>
    <!-- The RC version used in the staging repository URL. -->
    <commons.rc.version>RC2</commons.rc.version>
    <commons.surefire.version>2.12</commons.surefire.version>
    <skipSurefireReport>true</skipSurefireReport>
    <!-- Allow default test run order to be changed -->
    <failsafe.runorder>filesystem</failsafe.runorder>
    
    <commons.osgi.import>
      javax.servlet;version="[2.1.0, 3.0.0)";resolution:=optional,
      org.apache.avalon.framework.logger;version="[4.1.3, 4.1.5]";resolution:=optional,
      org.apache.log;version="[1.0.1, 1.0.1]";resolution:=optional,
      org.apache.log4j;version="[1.2.15, 2.0.0)";resolution:=optional
    </commons.osgi.import>
  </properties>
</project>
