# Supplementary material for: Privacy-Preserving Process Mining in Healthcare
Source: Int J Environ Res Public Health. 2020 Mar 2;17(5):1612. doi: 10.3390/ijerph17051612 (PMC7084661; doi:10.3390/ijerph17051612)
Supplement: Supplementary file 1 [file ijerph-17-01612-s001.zip › Anonymisation_code_and_data/Code/opencsv/packages/commons-text/1.1/commons-text-1.1.pom]

<?xml version="1.0" encoding="UTF-8"?>
<!--
 Licensed to the Apache Software Foundation (ASF) under one or more
 contributor license agreements.  See the NOTICE file distributed with
 this work for additional information regarding copyright ownership.
 The ASF licenses this file to You under the Apache License, Version 2.0
 (the "License"); you may not use this file except in compliance with
 the License.  You may obtain a copy of the License at

      http://www.apache.org/licenses/LICENSE-2.0

 Unless required by applicable law or agreed to in writing, software
 distributed under the License is distributed on an "AS IS" BASIS,
 WITHOUT WARRANTIES OR CONDITIONS OF ANY KIND, either express or implied.
 See the License for the specific language governing permissions and
 limitations under the License.
-->
<project
        xmlns="http://maven.apache.org/POM/4.0.0"
        xmlns:xsi="http://www.w3.org/2001/XMLSchema-instance"
        xsi:schemaLocation="http://maven.apache.org/POM/4.0.0 http://maven.apache.org/maven-v4_0_0.xsd">
  <parent>
    <groupId>org.apache.commons</groupId>
    <artifactId>commons-parent</artifactId>
    <version>42</version>
  </parent>
  <modelVersion>4.0.0</modelVersion>
  <artifactId>commons-text</artifactId>
  <version>1.1</version>
  <name>Apache Commons Text</name>

  <inceptionYear>2014</inceptionYear>
  <description>
    Apache Commons Text is a library focused on algorithms working on strings.
  </description>

  <url>http://commons.apache.org/proper/commons-text/</url>

  <issueManagement>
    <system>jira</system>
    <url>http://issues.apache.org/jira/browse/TEXT</url>
  </issueManagement>

  <scm>
    <connection>scm:git:http://git-wip-us.apache.org/repos/asf/commons-text.git</connection>
    <developerConnection>scm:git:https://git-wip-us.apache.org/repos/asf/commons-text.git</developerConnection>
    <url>https://git-wip-us.apache.org/repos/asf?p=commons-text.git</url>
  </scm>

  <developers>
    <developer>
      <name>Bruno P. Kinoshita</name>
      <id>kinow</id>
      <email>kinow@apache.org</email>
    </developer>
    <developer>
      <name>Benedikt Ritter</name>
      <id>britter</id>
      <email>britter@apache.org</email>
    </developer>
    <developer>
      <name>Rob Tompkins</name>
      <id>chtompki</id>
      <email>chtompki@apache.org</email>
    </developer>
    <developer>
      <name>Gary Gregory</name>
      <id>ggregory</id>
      <email>ggregory@apache.org</email>
    </developer>
  </developers>

  <contributors>
    <contributor>
      <name>Don Jeba</name>
      <email>donjeba@yahoo.com</email>
    </contributor>
    <contributor>
      <name>Sampanna Kahu</name>
    </contributor>
    <contributor>
      <name>Jarek Strzelecki</name>
    </contributor>
    <contributor>
      <name>Lee Adcock</name>
    </contributor>
    <contributor>
      <name>Amey Jadiye</name>
    </contributor>
  </contributors>

  <dependencies>
    <dependency>
      <groupId>org.apache.commons</groupId>
      <artifactId>commons-lang3</artifactId>
      <version>3.5</version>
    </dependency>
    <!-- testing -->
    <dependency>
      <groupId>junit</groupId>
      <artifactId>junit</artifactId>
      <version>4.12</version>
      <scope>test</scope>
    </dependency>
    <dependency>
      <groupId>org.hamcrest</groupId>
      <artifactId>hamcrest-all</artifactId>
      <version>1.3</version>
      <scope>test</scope>
    </dependency>
  </dependencies>

  <distributionManagement>
    <site>
      <id>apache.website</id>
      <name>Apache Commons Site</name>
      <url>scm:svn:https://svn.apache.org/repos/infra/websites/production/commons/content/proper/commons-text/</url>
    </site>
  </distributionManagement>

  <properties>
    <project.build.sourceEncoding>ISO-8859-1</project.build.sourceEncoding>
    <project.reporting.outputEncoding>UTF-8</project.reporting.outputEncoding>
    <maven.compiler.source>1.7</maven.compiler.source>
    <maven.compiler.target>1.7</maven.compiler.target>

    <commons.componentid>text</commons.componentid>

    <commons.release.version>1.1</commons.release.version>
    <commons.release.desc>(Java 7+)</commons.release.desc>

    <commons.jira.id>TEXT</commons.jira.id>
    <commons.jira.pid>12318221</commons.jira.pid>

    <commons.site.path>text</commons.site.path>
    <commons.scmPubUrl>https://svn.apache.org/repos/infra/websites/production/commons/content/proper/commons-text</commons.scmPubUrl>
    <commons.scmPubCheckoutDirectory>site-content</commons.scmPubCheckoutDirectory>

    <!-- Override default buildNumber timestamp format, needed for coveralls plugin -->
    <maven.buildNumber.timestampFormat>{0,date,yyyy-MM-dd HH:mm:ssZ}</maven.buildNumber.timestampFormat>

    <!-- Override 01-23-2017 for java 9-ea compatibility -->
    <commons.jacoco.version>0.7.8</commons.jacoco.version>

    <!-- Use clirr version that works on Java 8 -->
    <commons.clirr.version>2.8</commons.clirr.version>

    <checkstyle.plugin.version>2.13</checkstyle.plugin.version>
  </properties>


  <build>
    <defaultGoal>clean test apache-rat:check clirr:check checkstyle:check findbugs:check javadoc:javadoc</defaultGoal>
    <pluginManagement>
      <plugins>
        <plugin>
          <groupId>org.apache.rat</groupId>
          <artifactId>apache-rat-plugin</artifactId>
          <configuration>
            <excludes>
              <exclude>site-content/**</exclude>
              <exclude>src/site/resources/download_lang.cgi</exclude>
              <exclude>src/test/resources/stringEscapeUtilsTestData.txt</exclude>
              <exclude>src/site/resources/release-notes/RELEASE-NOTES-*.txt</exclude>
            </excludes>
          </configuration>
        </plugin>
      </plugins>
    </pluginManagement>
    <plugins>
      <plugin>
        <artifactId>maven-checkstyle-plugin</artifactId>
        <version>${checkstyle.plugin.version}</version>
        <configuration>
          <enableRulesSummary>false</enableRulesSummary>
          <configLocation>${basedir}/checkstyle.xml</configLocation>
          <headerLocation>${basedir}/license-header.txt</headerLocation>
          <suppressionsLocation>${basedir}/checkstyle-suppressions.xml</suppressionsLocation>
          <suppressionsFileExpression>${basedir}/checkstyle-suppressions.xml</suppressionsFileExpression>
        </configuration>
      </plugin>
      <plugin>
        <groupId>org.codehaus.mojo</groupId>
        <artifactId>findbugs-maven-plugin</artifactId>
        <!-- Use version from parent pom as that is adjusted according to the Java version used to run Maven -->
        <version>${commons.findbugs.version}</version>
        <configuration>
          <excludeFilterFile>${basedir}/fb-excludes.xml</excludeFilterFile>
        </configuration>
      </plugin>
      <plugin>
        <artifactId>maven-assembly-plugin</artifactId>
        <configuration>
          <descriptors>
            <descriptor>src/assembly/bin.xml</descriptor>
            <descriptor>src/assembly/src.xml</descriptor>
          </descriptors>
          <tarLongFileMode>gnu</tarLongFileMode>
        </configuration>
      </plugin>
      <plugin>
        <groupId>org.apache.maven.plugins</groupId>
        <artifactId>maven-jar-plugin</artifactId>
        <executions>
          <execution>
            <goals>
              <goal>test-jar</goal>
            </goals>
          </execution>
        </executions>
      </plugin>
      <plugin>
        <groupId>org.apache.maven.plugins</groupId>
        <artifactId>maven-scm-publish-plugin</artifactId>
        <configuration>
          <ignorePathsToDelete>
            <ignorePathToDelete>javadocs</ignorePathToDelete>
          </ignorePathsToDelete>
        </configuration>
      </plugin>
    </plugins>

  </build>

  <reporting>
    <plugins>
      <plugin>
        <artifactId>maven-checkstyle-plugin</artifactId>
        <version>${checkstyle.plugin.version}</version>
        <configuration>
          <enableRulesSummary>false</enableRulesSummary>
          <configLocation>${basedir}/checkstyle.xml</configLocation>
          <headerLocation>${basedir}/license-header.txt</headerLocation>
          <suppressionsLocation>${basedir}/checkstyle-suppressions.xml</suppressionsLocation>
          <suppressionsFileExpression>${basedir}/checkstyle-suppressions.xml</suppressionsFileExpression>
        </configuration>
        <reportSets>
          <reportSet>
            <reports>
              <report>checkstyle</report>
            </reports>
          </reportSet>
        </reportSets>
      </plugin>
      <!-- Requires setting 'export MAVEN_OPTS="-Xmx512m" ' -->
      <plugin>
        <groupId>org.codehaus.mojo</groupId>
        <artifactId>findbugs-maven-plugin</artifactId>
        <!-- Use version from parent pom as that is adjusted according to the Java version used to run Maven -->
        <version>${commons.findbugs.version}</version>
        <configuration>
          <excludeFilterFile>${basedir}/fb-excludes.xml</excludeFilterFile>
        </configuration>
      </plugin>
      <plugin>
        <groupId>org.codehaus.mojo</groupId>
        <artifactId>clirr-maven-plugin</artifactId>
        <configuration>
          <minSeverity>info</minSeverity>
        </configuration>
      </plugin>
      <plugin>
        <artifactId>maven-pmd-plugin</artifactId>
        <version>3.7</version>
        <configuration>
          <targetJdk>${maven.compiler.target}</targetJdk>
        </configuration>
        <reportSets>
          <reportSet>
            <reports>
              <report>pmd</report>
              <report>cpd</report>
            </reports>
          </reportSet>
        </reportSets>
      </plugin>
      <plugin>
        <groupId>org.codehaus.mojo</groupId>
        <artifactId>taglist-maven-plugin</artifactId>
        <version>2.4</version>
        <configuration>
          <tagListOptions>
            <tagClasses>
              <tagClass>
                <displayName>Needs Work</displayName>
                <tags>
                  <tag>
                    <matchString>TODO</matchString>
                    <matchType>exact</matchType>
                  </tag>
                  <tag>
                    <matchString>FIXME</matchString>
                    <matchType>exact</matchType>
                  </tag>
                  <tag>
                    <matchString>XXX</matchString>
                    <matchType>exact</matchType>
                  </tag>
                </tags>
              </tagClass>
              <tagClass>
                <displayName>Noteable Markers</displayName>
                <tags>
                  <tag>
                    <matchString>NOTE</matchString>
                    <matchType>exact</matchType>
                  </tag>
                  <tag>
                    <matchString>NOPMD</matchString>
                    <matchType>exact</matchType>
                  </tag>
                  <tag>
                    <matchString>NOSONAR</matchString>
                    <matchType>exact</matchType>
                  </tag>
                </tags>
              </tagClass>
            </tagClasses>
          </tagListOptions>
        </configuration>
      </plugin>
      <plugin>
        <groupId>org.codehaus.mojo</groupId>
        <artifactId>javancss-maven-plugin</artifactId>
      </plugin>
    </plugins>
  </reporting>

  <profiles>
    <profile>
      <id>setup-checkout</id>
      <activation>
        <file>
          <missing>site-content</missing>
        </file>
      </activation>
      <build>
        <plugins>
          <plugin>
            <groupId>org.apache.maven.plugins</groupId>
            <artifactId>maven-antrun-plugin</artifactId>
            <executions>
              <execution>
                <id>prepare-checkout</id>
                <phase>pre-site</phase>
                <goals>
                  <goal>run</goal>
                </goals>
                <configuration>
                  <tasks>
                    <exec executable="svn">
                      <arg line="checkout --depth immediates ${commons.scmPubUrl} ${commons.scmPubCheckoutDirectory}"/>
                    </exec>

                    <exec executable="svn">
                      <arg line="update --set-depth exclude ${commons.scmPubCheckoutDirectory}/javadocs"/>
                    </exec>

                    <pathconvert pathsep=" " property="dirs">
                      <dirset dir="${commons.scmPubCheckoutDirectory}" includes="*"/>
                    </pathconvert>
                    <exec executable="svn">
                      <arg line="update --set-depth infinity ${dirs}"/>
                    </exec>
                  </tasks>
                </configuration>
              </execution>
            </executions>
          </plugin>
        </plugins>
      </build>
    </profile>
    <profile>
      <id>travis</id>
      <activation>
        <property>
          <name>env.TRAVIS</name>
          <value>true</value>
        </property>
      </activation>
      <build>
        <plugins>
          <plugin>
            <groupId>org.jacoco</groupId>
            <artifactId>jacoco-maven-plugin</artifactId>
            <version>${commons.jacoco.version}</version>
            <executions>
              <execution>
                <id>default-prepare-agent</id>
                <goals>
                  <goal>prepare-agent</goal>
                </goals>
              </execution>
              <execution>
                <id>default-prepare-agent-integration</id>
                <goals>
                  <goal>prepare-agent-integration</goal>
                </goals>
              </execution>
              <execution>
                <id>default-report</id>
                <goals>
                  <goal>report</goal>
                </goals>
              </execution>
              <execution>
                <id>default-report-integration</id>
                <goals>
                  <goal>report-integration</goal>
                </goals>
              </execution>
              <execution>
                <id>default-check</id>
                <goals>
                  <goal>check</goal>
                </goals>
                <configuration>
                  <rules>
                    <!--  implementation is needed only for Maven 2  -->
                    <rule implementation="org.jacoco.maven.RuleConfiguration">
                      <element>BUNDLE</element>
                      <limits>
                        <!--  implementation is needed only for Maven 2  -->
                        <limit implementation="org.jacoco.report.check.Limit">
                          <counter>COMPLEXITY</counter>
                          <value>COVEREDRATIO</value>
                          <minimum>0.60</minimum>
                        </limit>
                      </limits>
                    </rule>
                  </rules>
                </configuration>
              </execution>
            </executions>
          </plugin>
          <plugin>
            <groupId>org.eluder.coveralls</groupId>
            <artifactId>coveralls-maven-plugin</artifactId>
            <version>3.1.0</version>
          </plugin>
        </plugins>
      </build>
    </profile>
  </profiles>
</project>
