# Supplementary material for: Privacy-Preserving Process Mining in Healthcare
Source: Int J Environ Res Public Health. 2020 Mar 2;17(5):1612. doi: 10.3390/ijerph17051612 (PMC7084661; doi:10.3390/ijerph17051612)
Supplement: Supplementary file 1 [file ijerph-17-01612-s001.zip › Anonymisation_code_and_data/Code/opencsv/packages/commons-text/1.1/_remote.repositories]

#NOTE: This is an Aether internal implementation file, its format can be changed without prior notice.
#Tue Sep 24 18:10:57 AEST 2019
commons-text-1.1.jar>central=
commons-text-1.1.pom>central=
