# Supplementary material for: Privacy-Preserving Process Mining in Healthcare
Source: Int J Environ Res Public Health. 2020 Mar 2;17(5):1612. doi: 10.3390/ijerph17051612 (PMC7084661; doi:10.3390/ijerph17051612)
Supplement: Supplementary file 1 [file ijerph-17-01612-s001.zip › Anonymisation_code_and_data/Code/Sepsis Cases - Event Log.csv]

Case ID	Activity	Complete Timestamp	Variant	Variant index	Age	CRP	Diagnose	DiagnosticArtAstrup	DiagnosticBlood	DiagnosticECG	DiagnosticIC	DiagnosticLacticAcid	DiagnosticLiquor	DiagnosticOther	DiagnosticSputum	DiagnosticUrinaryCulture	DiagnosticUrinarySediment	DiagnosticXthorax	DisfuncOrg	Hypotensie	Hypoxie	InfectionSuspected	Infusion	LacticAcid	Leucocytes	Oligurie	SIRSCritHeartRate	SIRSCritLeucos	SIRSCritTachypnea	SIRSCritTemperature	SIRSCriteria2OrMore	lifecycle:transition	org:group
A	ER Registration	2014/10/22 19:15:41.000	Variant 63	63	85		A	true	true	true	true	true	false	false	false	true	true	true	true	true	false	true	true			false	true	false	true	true	true	complete	A
A	Leucocytes	2014/10/22 19:27:00.000	Variant 63	63																					9.6							complete	B
A	CRP	2014/10/22 19:27:00.000	Variant 63	63		21.0																										complete	B
A	LacticAcid	2014/10/22 19:27:00.000	Variant 63	63																				2.2								complete	B
A	ER Triage	2014/10/22 19:33:37.000	Variant 63	63																												complete	C
A	ER Sepsis Triage	2014/10/22 19:34:00.000	Variant 63	63																												complete	A
A	IV Liquid	2014/10/22 22:03:47.000	Variant 63	63																												complete	A
A	IV Antibiotics	2014/10/22 22:03:47.000	Variant 63	63																												complete	A
A	Admission NC	2014/10/22 22:13:19.000	Variant 63	63																												complete	D
A	CRP	2014/10/24 17:00:00.000	Variant 63	63		109.0																										complete	B
A	Leucocytes	2014/10/24 17:00:00.000	Variant 63	63																					8.7							complete	B
A	Leucocytes	2014/10/26 17:00:00.000	Variant 63	63																					9.6							complete	B
A	CRP	2014/10/26 17:00:00.000	Variant 63	63		47.0																										complete	B
A	Leucocytes	2014/10/28 17:00:00.000	Variant 63	63																					10.7							complete	B
A	CRP	2014/10/28 17:00:00.000	Variant 63	63		15.0																										complete	B
A	CRP	2014/10/30 17:00:00.000	Variant 63	63		9.0																										complete	B
A	Leucocytes	2014/10/30 17:00:00.000	Variant 63	63																					13.0							complete	B
A	Leucocytes	2014/10/31 17:00:00.000	Variant 63	63																					11.3							complete	B
A	CRP	2014/10/31 17:00:00.000	Variant 63	63		9.0																										complete	B
A	CRP	2014/11/02 17:00:00.000	Variant 63	63		6.0																										complete	B
A	Leucocytes	2014/11/02 17:00:00.000	Variant 63	63																					10.9							complete	B
A	Release A	2014/11/03 00:15:00.000	Variant 63	63																												complete	E
B	ER Registration	2014/12/21 20:04:24.000	Variant 64	64	45		B	false	true	true	true	true	false	false	true	true	true	true	false	false	false	true	true			false	true	false	true	true	true	complete	A
B	ER Triage	2014/12/21 20:17:19.000	Variant 64	64																												complete	C
B	CRP	2014/12/21 20:36:00.000	Variant 64	64		240.0																										complete	B
B	LacticAcid	2014/12/21 20:36:00.000	Variant 64	64																				0.8								complete	B
B	Leucocytes	2014/12/21 20:36:00.000	Variant 64	64																					13.8							complete	B
B	ER Sepsis Triage	2014/12/21 21:15:45.000	Variant 64	64																												complete	A
B	IV Liquid	2014/12/21 21:33:48.000	Variant 64	64																												complete	A
B	IV Antibiotics	2014/12/21 21:33:55.000	Variant 64	64																												complete	A
B	Admission NC	2014/12/21 22:17:08.000	Variant 64	64																												complete	F
B	CRP	2014/12/24 17:00:00.000	Variant 64	64		226.0																										complete	B
B	CRP	2014/12/26 23:00:00.000	Variant 64	64		75.0																										complete	B
B	Release A	2014/12/27 03:00:00.000	Variant 64	64																												complete	E
C	ER Registration	2014/02/10 04:29:29.000	Variant 65	65	55		C	true	true	true	true	true	false	false	false	true	true	false	false	false	false	true	true			false	true	false	false	true	true	complete	A
C	ER Triage	2014/02/10 05:05:23.000	Variant 65	65																												complete	C
C	ER Sepsis Triage	2014/02/10 05:05:33.000	Variant 65	65																												complete	A
C	Leucocytes	2014/02/10 05:06:00.000	Variant 65	65																					15.4							complete	B
C	CRP	2014/02/10 05:06:00.000	Variant 65	65		27.0																										complete	B
C	IV Liquid	2014/02/10 05:07:12.000	Variant 65	65																												complete	A
C	IV Antibiotics	2014/02/10 05:07:19.000	Variant 65	65																												complete	A
C	Admission NC	2014/02/10 07:53:46.000	Variant 65	65																												complete	G
C	Admission NC	2014/02/11 17:14:11.000	Variant 65	65																												complete	H
C	Leucocytes	2014/02/11 17:57:00.000	Variant 65	65																					18.1							complete	B
C	CRP	2014/02/11 17:57:00.000	Variant 65	65		186.0																										complete	B
C	Leucocytes	2014/02/14 17:00:00.000	Variant 65	65																					7.4							complete	B
C	CRP	2014/02/14 17:00:00.000	Variant 65	65		81.0																										complete	B
C	Release A	2014/02/15 19:00:00.000	Variant 65	65																												complete	E
D	ER Registration	2014/07/10 19:52:00.000	Variant 42	42	70		D	true	true	true	true	true	false	false	false	false	false	true	false	false	false	true	true			false	true	false	true	true	true	complete	A
D	ER Triage	2014/07/10 20:06:24.000	Variant 42	42																												complete	C
D	ER Sepsis Triage	2014/07/10 20:16:54.000	Variant 42	42																												complete	A
D	CRP	2014/07/10 20:50:00.000	Variant 42	42		171.0																										complete	B
D	LacticAcid	2014/07/10 20:50:00.000	Variant 42	42																				1.6								complete	B
D	Leucocytes	2014/07/10 20:50:00.000	Variant 42	42																					7.7							complete	B
D	IV Liquid	2014/07/10 20:56:57.000	Variant 42	42																												complete	A
D	IV Antibiotics	2014/07/10 20:57:05.000	Variant 42	42																												complete	A
D	Admission NC	2014/07/10 22:07:02.000	Variant 42	42																												complete	F
D	Leucocytes	2014/07/12 16:00:00.000	Variant 42	42																					7.6							complete	B
D	CRP	2014/07/13 16:00:00.000	Variant 42	42		49.0																										complete	B
D	Release A	2014/07/16 02:00:00.000	Variant 42	42																												complete	E
D	Return ER	2014/07/29 01:36:41.000	Variant 42	42																												complete	?
E	ER Registration	2015/01/16 05:14:58.000	Variant 16	16	75			true	true	true	true	true	false	false	false	true	true	true	false	false	false	true	true			false	true	false	true	true	true	complete	A
E	ER Triage	2015/01/16 05:16:03.000	Variant 16	16																												complete	C
E	ER Sepsis Triage	2015/01/16 05:17:15.000	Variant 16	16																												complete	A
E	IV Liquid	2015/01/16 05:30:32.000	Variant 16	16																												complete	A
E	CRP	2015/01/16 05:31:00.000	Variant 16	16		265.0																										complete	B
E	Leucocytes	2015/01/16 05:31:00.000	Variant 16	16																					8.5							complete	B
E	LacticAcid	2015/01/16 05:31:00.000	Variant 16	16																				2.8								complete	B
E	IV Antibiotics	2015/01/16 05:35:59.000	Variant 16	16																												complete	A
F	ER Registration	2014/05/08 02:56:57.000	Variant 66	66	50		E	false	true	true	true	true	false	false	false	false	false	true	false	false	false	true	true			false	true	false	false	true	true	complete	A
F	ER Triage	2014/05/08 02:57:49.000	Variant 66	66																												complete	C
F	ER Sepsis Triage	2014/05/08 02:58:08.000	Variant 66	66																												complete	A
F	Leucocytes	2014/05/08 03:11:00.000	Variant 66	66																					18.8							complete	B
F	CRP	2014/05/08 03:11:00.000	Variant 66	66		15.0																										complete	B
F	LacticAcid	2014/05/08 03:11:00.000	Variant 66	66																				2.3								complete	B
F	IV Antibiotics	2014/05/08 06:01:28.000	Variant 66	66																												complete	A
F	IV Liquid	2014/05/08 06:01:28.000	Variant 66	66																												complete	A
F	Admission NC	2014/05/08 06:03:00.000	Variant 66	66																												complete	I
F	Release A	2014/05/09 19:00:00.000	Variant 66	66																												complete	E
G	ER Registration	2014/09/05 22:40:47.000	Variant 67	67	60		F	false	true	true	true	true	false	false	false	true	true	true	false	false	false	true	true			false	true	false	false	true	true	complete	A
G	ER Triage	2014/09/05 22:52:39.000	Variant 67	67																												complete	C
G	ER Sepsis Triage	2014/09/05 22:53:30.000	Variant 67	67																												complete	A
G	IV Liquid	2014/09/05 23:19:00.000	Variant 67	67																												complete	A
G	IV Antibiotics	2014/09/05 23:19:14.000	Variant 67	67																												complete	A
G	LacticAcid	2014/09/05 23:21:00.000	Variant 67	67																				2.4								complete	B
G	CRP	2014/09/05 23:21:00.000	Variant 67	67		111.0																										complete	B
G	Leucocytes	2014/09/05 23:21:00.000	Variant 67	67																					24.1							complete	B
G	Admission NC	2014/09/06 03:20:13.000	Variant 67	67																												complete	H
G	Leucocytes	2014/09/09 16:00:00.000	Variant 67	67																					7.9							complete	B
G	CRP	2014/09/09 16:00:00.000	Variant 67	67		77.0																										complete	B
G	Release A	2014/09/12 18:00:00.000	Variant 67	67																												complete	E
H	ER Registration	2014/03/11 18:50:02.000	Variant 68	68	80		G	false	false	false	false	false	false	false	false	false	false	false	false	false	false	false	false			false	true	false	true	false	false	complete	A
H	ER Triage	2014/03/11 18:51:06.000	Variant 68	68																												complete	C
H	ER Sepsis Triage	2014/03/11 18:51:26.000	Variant 68	68																												complete	A
H	CRP	2014/03/11 19:22:00.000	Variant 68	68		144.0																										complete	B
H	LacticAcid	2014/03/11 19:22:00.000	Variant 68	68																				2.4								complete	B
H	Leucocytes	2014/03/11 19:22:00.000	Variant 68	68																					9.7							complete	B
H	Admission IC	2014/03/11 22:54:26.000	Variant 68	68																												complete	J
H	Admission NC	2014/03/12 16:00:00.000	Variant 68	68																												complete	J
H	CRP	2014/03/13 16:00:00.000	Variant 68	68		135.0																										complete	B
H	Leucocytes	2014/03/15 16:00:00.000	Variant 68	68																					6.4							complete	B
H	CRP	2014/03/15 16:00:00.000	Variant 68	68		78.0																										complete	B
H	Admission NC	2014/03/15 20:36:15.000	Variant 68	68																												complete	K
H	Release B	2014/03/16 10:00:00.000	Variant 68	68																												complete	E
I	ER Registration	2013/11/09 18:21:03.000	Variant 69	69	80		H	true	true	true	true	true	false	false	false	true	true	true	false	false	false	true	false			false	true	false	false	true	true	complete	L
I	ER Triage	2013/11/09 18:34:28.000	Variant 69	69																												complete	C
I	ER Sepsis Triage	2013/11/09 18:34:41.000	Variant 69	69																												complete	L
I	IV Antibiotics	2013/11/09 18:34:56.000	Variant 69	69																												complete	L
I	Leucocytes	2013/11/09 18:42:00.000	Variant 69	69																					11.0							complete	B
I	CRP	2013/11/09 18:42:00.000	Variant 69	69		9.0																										complete	B
I	LacticAcid	2013/11/09 18:42:00.000	Variant 69	69																				1.1								complete	B
I	Admission NC	2013/11/09 19:56:59.000	Variant 69	69																												complete	M
I	Leucocytes	2013/11/11 17:00:00.000	Variant 69	69																					8.7							complete	B
I	CRP	2013/11/11 17:00:00.000	Variant 69	69		14.0																										complete	B
I	Release A	2013/11/16 22:05:00.000	Variant 69	69																												complete	E
J	ER Registration	2014/01/03 01:45:45.000	Variant 70	70	80		B	false	true	true	true	true	false	false	false	false	true	true	false	false	false	true	true			false	true	false	true	true	true	complete	A
J	ER Triage	2014/01/03 01:47:18.000	Variant 70	70																												complete	C
J	ER Sepsis Triage	2014/01/03 01:55:51.000	Variant 70	70																												complete	A
J	CRP	2014/01/03 01:57:00.000	Variant 70	70		43.0																										complete	B
J	Leucocytes	2014/01/03 01:57:00.000	Variant 70	70																					15.5							complete	B
J	LacticAcid	2014/01/03 01:57:00.000	Variant 70	70																				2.2								complete	B
J	IV Liquid	2014/01/03 02:30:00.000	Variant 70	70																												complete	A
J	IV Antibiotics	2014/01/03 03:00:00.000	Variant 70	70																												complete	A
J	Admission NC	2014/01/03 05:09:47.000	Variant 70	70																												complete	F
J	CRP	2014/01/04 17:00:00.000	Variant 70	70		66.0																										complete	B
J	Release A	2014/01/06 20:00:00.000	Variant 70	70																												complete	E
K	ER Registration	2014/02/24 06:43:13.000	Variant 71	71	50		I	false	true	true	true	true	false	false	false	true	true	true	false	false	false	true	true			false	true	false	true	true	true	complete	A
K	ER Triage	2014/02/24 06:58:31.000	Variant 71	71																												complete	C
K	ER Sepsis Triage	2014/02/24 06:58:54.000	Variant 71	71																												complete	A
K	LacticAcid	2014/02/24 07:15:00.000	Variant 71	71																				2.5								complete	B
K	CRP	2014/02/24 07:15:00.000	Variant 71	71		67.0																										complete	B
K	Leucocytes	2014/02/24 07:15:00.000	Variant 71	71																					17.1							complete	B
K	IV Antibiotics	2014/02/24 09:39:44.000	Variant 71	71																												complete	A
K	Admission NC	2014/02/24 09:49:53.000	Variant 71	71																												complete	H
K	Leucocytes	2014/02/24 16:00:00.000	Variant 71	71																					14.4							complete	B
K	CRP	2014/02/24 16:00:00.000	Variant 71	71		82.0																										complete	B
K	Admission NC	2014/02/24 16:52:49.000	Variant 71	71																												complete	H
K	IV Liquid	2014/02/25 06:39:32.000	Variant 71	71																												complete	A
K	CRP	2014/02/25 22:00:00.000	Variant 71	71		77.0																										complete	B
K	Leucocytes	2014/02/25 22:00:00.000	Variant 71	71																					13.1							complete	B
K	Release A	2014/02/26 19:00:00.000	Variant 71	71																												complete	E
K	Return ER	2014/06/11 06:27:24.000	Variant 71	71																												complete	?
L	ER Registration	2014/09/01 02:47:15.000	Variant 72	72	85		J	false	true	true	true	true	false	false	false	true	true	true	false	false	false	true	true			false	true	false	true	true	true	complete	A
L	ER Triage	2014/09/01 02:50:36.000	Variant 72	72																												complete	C
L	ER Sepsis Triage	2014/09/01 02:52:40.000	Variant 72	72																												complete	A
L	Leucocytes	2014/09/01 03:00:00.000	Variant 72	72																					11.7							complete	B
L	CRP	2014/09/01 03:00:00.000	Variant 72	72		103.0																										complete	B
L	LacticAcid	2014/09/01 03:00:00.000	Variant 72	72																				1.6								complete	B
L	IV Liquid	2014/09/01 05:28:00.000	Variant 72	72																												complete	A
L	IV Antibiotics	2014/09/01 06:00:39.000	Variant 72	72																												complete	A
L	Admission NC	2014/09/01 06:34:21.000	Variant 72	72																												complete	N
L	Leucocytes	2014/09/02 16:00:00.000	Variant 72	72																					10.4							complete	B
L	Leucocytes	2014/09/03 16:00:00.000	Variant 72	72																					11.8							complete	B
L	Leucocytes	2014/09/07 16:00:00.000	Variant 72	72																					17.4							complete	B
L	CRP	2014/09/07 16:00:00.000	Variant 72	72		85.0																										complete	B
L	Release A	2014/09/08 18:30:00.000	Variant 72	72																												complete	E
L	Return ER	2014/09/12 08:40:27.000	Variant 72	72																												complete	?
M	ER Registration	2014/10/10 11:08:37.000	Variant 1	1	90			false	false	false	false	false	false	false	false	false	false	false	false	false	false	false	false			false	false	false	false	false	false	complete	A
M	ER Triage	2014/10/10 11:10:38.000	Variant 1	1																												complete	C
M	ER Sepsis Triage	2014/10/10 11:10:54.000	Variant 1	1																												complete	A
N	ER Registration	2014/06/16 18:34:58.000	Variant 73	73	55		K	false	true	false	true	true	false	false	false	true	true	true	false	false	false	true	true			false	true	false	false	true	true	complete	A
N	ER Triage	2014/06/16 18:39:41.000	Variant 73	73																												complete	C
N	ER Sepsis Triage	2014/06/16 18:40:44.000	Variant 73	73																												complete	A
N	CRP	2014/06/16 19:07:00.000	Variant 73	73		153.0																										complete	B
N	LacticAcid	2014/06/16 19:07:00.000	Variant 73	73																				1.3								complete	B
N	Leucocytes	2014/06/16 19:07:00.000	Variant 73	73																					10.7							complete	B
N	Admission NC	2014/06/16 21:01:19.000	Variant 73	73																												complete	O
N	IV Liquid	2014/06/16 21:02:05.000	Variant 73	73																												complete	A
N	IV Antibiotics	2014/06/16 21:02:14.000	Variant 73	73																												complete	A
N	CRP	2014/06/18 16:00:00.000	Variant 73	73		151.0																										complete	B
N	Leucocytes	2014/06/18 16:00:00.000	Variant 73	73																					6.8							complete	B
N	Release A	2014/06/21 22:30:00.000	Variant 73	73																												complete	E
O	ER Registration	2014/10/12 06:29:02.000	Variant 74	74	30		C	false	true	true	true	true	false	false	false	false	false	true	false	false	false	true	true			false	true	false	true	true	true	complete	A
O	ER Triage	2014/10/12 06:38:13.000	Variant 74	74																												complete	C
O	ER Sepsis Triage	2014/10/12 06:38:37.000	Variant 74	74																												complete	A
O	IV Liquid	2014/10/12 06:43:13.000	Variant 74	74																												complete	A
O	CRP	2014/10/12 06:51:00.000	Variant 74	74		81.0																										complete	B
O	Leucocytes	2014/10/12 06:51:00.000	Variant 74	74																					6.0							complete	B
O	LacticAcid	2014/10/12 06:51:00.000	Variant 74	74																				0.8								complete	B
O	IV Antibiotics	2014/10/12 07:00:27.000	Variant 74	74																												complete	A
O	Admission NC	2014/10/12 09:52:57.000	Variant 74	74																												complete	I
O	Release A	2014/10/14 20:30:00.000	Variant 74	74																												complete	E
O	Return ER	2014/10/18 02:40:42.000	Variant 74	74																												complete	?
P	ER Registration	2014/04/22 17:39:36.000	Variant 1	1	20			false	false	false	false	false	false	false	false	false	false	false	false	false	false	false	false			false	false	false	false	false	false	complete	A
P	ER Triage	2014/04/22 18:04:49.000	Variant 1	1																												complete	C
P	ER Sepsis Triage	2014/04/22 19:01:16.000	Variant 1	1																												complete	A
Q	ER Registration	2013/12/15 23:17:05.000	Variant 1	1	45			false	false	false	false	false	false	false	false	false	false	false	false	false	false	false	false			false	false	false	false	false	false	complete	L
Q	ER Triage	2013/12/15 23:18:49.000	Variant 1	1																												complete	C
Q	ER Sepsis Triage	2013/12/15 23:19:07.000	Variant 1	1																												complete	L
R	ER Registration	2014/11/30 21:38:16.000	Variant 3	3	45			false	false	false	false	false	false	false	false	false	false	false	false	false	false	false	false			false	false	false	false	false	false	complete	A
R	ER Triage	2014/11/30 21:40:09.000	Variant 3	3																												complete	C
R	ER Sepsis Triage	2014/11/30 21:40:29.000	Variant 3	3																												complete	A
R	CRP	2014/11/30 21:45:00.000	Variant 3	3																												complete	B
R	Leucocytes	2014/11/30 21:45:00.000	Variant 3	3																					9.1							complete	B
S	ER Registration	2014/01/21 21:16:14.000	Variant 75	75	60		B	false	true	true	true	true	false	false	false	false	false	true	false	false	false	true	true			false	true	false	true	true	true	complete	A
S	ER Triage	2014/01/21 21:18:55.000	Variant 75	75																												complete	C
S	ER Sepsis Triage	2014/01/21 21:19:08.000	Variant 75	75																												complete	A
S	Leucocytes	2014/01/21 21:22:00.000	Variant 75	75																					24.4							complete	B
S	CRP	2014/01/21 21:22:00.000	Variant 75	75		332.0																										complete	B
S	LacticAcid	2014/01/21 21:22:00.000	Variant 75	75																				0.8								complete	B
S	IV Liquid	2014/01/21 23:27:49.000	Variant 75	75																												complete	A
S	IV Antibiotics	2014/01/21 23:27:54.000	Variant 75	75																												complete	A
S	Admission NC	2014/01/22 00:24:18.000	Variant 75	75																												complete	G
S	Admission IC	2014/01/22 01:45:32.000	Variant 75	75																												complete	P
S	LacticAcid	2014/01/22 16:00:00.000	Variant 75	75																				0.7								complete	B
S	Leucocytes	2014/01/22 16:00:00.000	Variant 75	75																					14.8							complete	B
S	CRP	2014/01/22 16:00:00.000	Variant 75	75		242.0																										complete	B
S	Admission NC	2014/01/22 20:30:00.000	Variant 75	75																												complete	F
S	Leucocytes	2014/01/23 17:00:00.000	Variant 75	75																					13.1							complete	B
S	CRP	2014/01/23 17:00:00.000	Variant 75	75		102.0																										complete	B
S	Leucocytes	2014/01/25 17:00:00.000	Variant 75	75																					14.0							complete	B
S	Release A	2014/01/29 03:00:00.000	Variant 75	75																												complete	E
S	Return ER	2014/08/30 22:54:18.000	Variant 75	75																												complete	?
T	ER Registration	2014/10/07 06:24:16.000	Variant 76	76	70		C	false	true	true	true	true	false	false	false	true	true	true	true	true	false	true	true			false	true	false	false	true	true	complete	A
T	ER Triage	2014/10/07 06:28:59.000	Variant 76	76																												complete	C
T	ER Sepsis Triage	2014/10/07 06:29:18.000	Variant 76	76																												complete	A
T	IV Liquid	2014/10/07 06:30:33.000	Variant 76	76																												complete	A
T	IV Antibiotics	2014/10/07 06:30:36.000	Variant 76	76																												complete	A
T	CRP	2014/10/07 06:49:00.000	Variant 76	76		205.0																										complete	B
T	LacticAcid	2014/10/07 06:49:00.000	Variant 76	76																				3.4								complete	B
T	Leucocytes	2014/10/07 06:49:00.000	Variant 76	76																					11.1							complete	B
T	Admission NC	2014/10/07 08:56:09.000	Variant 76	76																												complete	Q
T	Release B	2014/10/09 12:00:00.000	Variant 76	76																												complete	E
U	ER Registration	2014/04/30 04:38:23.000	Variant 77	77	90		L	false	false	false	false	false	false	false	false	false	false	false	false	false	false	false	false			false	false	false	false	false	false	complete	A
U	ER Triage	2014/04/30 05:39:37.000	Variant 77	77																												complete	C
U	ER Sepsis Triage	2014/04/30 05:49:19.000	Variant 77	77																												complete	A
U	Leucocytes	2014/04/30 06:02:00.000	Variant 77	77																					17.6							complete	B
U	Admission NC	2014/04/30 07:01:15.000	Variant 77	77																												complete	H
U	Leucocytes	2014/04/30 16:00:00.000	Variant 77	77																					12.8							complete	B
U	Leucocytes	2014/05/01 15:00:00.000	Variant 77	77																					20.2							complete	B
U	Leucocytes	2014/05/01 17:03:00.000	Variant 77	77																					15.5							complete	B
U	Leucocytes	2014/05/01 18:23:00.000	Variant 77	77																					16.6							complete	B
U	CRP	2014/05/01 18:23:00.000	Variant 77	77		292.0																										complete	B
U	Release B	2014/05/02 03:10:00.000	Variant 77	77																												complete	E
V	ER Registration	2014/10/29 05:44:26.000	Variant 78	78	60		G	false	true	true	true	true	false	false	false	true	true	true	false	false	false	true	true			false	true	false	true	true	true	complete	A
V	ER Triage	2014/10/29 05:47:44.000	Variant 78	78																												complete	C
V	ER Sepsis Triage	2014/10/29 05:48:07.000	Variant 78	78																												complete	A
V	IV Liquid	2014/10/29 05:48:22.000	Variant 78	78																												complete	A
V	Leucocytes	2014/10/29 05:57:00.000	Variant 78	78																					10.7							complete	B
V	LacticAcid	2014/10/29 05:57:00.000	Variant 78	78																				6.3								complete	B
V	CRP	2014/10/29 05:57:00.000	Variant 78	78		25.0																										complete	B
V	IV Antibiotics	2014/10/29 07:02:55.000	Variant 78	78																												complete	A
V	Admission IC	2014/10/29 07:35:12.000	Variant 78	78																												complete	P
V	LacticAcid	2014/10/29 09:11:00.000	Variant 78	78																				3.9								complete	B
V	CRP	2014/10/29 15:00:00.000	Variant 78	78		121.0																										complete	B
V	Leucocytes	2014/10/29 15:00:00.000	Variant 78	78																					26.5							complete	B
V	LacticAcid	2014/10/29 15:00:00.000	Variant 78	78																				2.1								complete	B
V	LacticAcid	2014/10/30 15:00:00.000	Variant 78	78																				1.0								complete	B
V	CRP	2014/10/30 15:00:00.000	Variant 78	78		228.0																										complete	B
V	Leucocytes	2014/10/30 15:00:00.000	Variant 78	78																					15.8							complete	B
V	Admission NC	2014/10/30 19:00:00.000	Variant 78	78																												complete	O
V	Leucocytes	2014/11/01 16:00:00.000	Variant 78	78																					8.9							complete	B
V	CRP	2014/11/01 16:00:00.000	Variant 78	78		107.0																										complete	B
V	Release A	2014/11/03 19:25:00.000	Variant 78	78																												complete	E
V	Return ER	2015/01/19 17:55:06.000	Variant 78	78																												complete	?
W	ER Registration	2014/11/12 01:52:36.000	Variant 79	79	85		M	false	true	true	true	true	false	false	false	true	true	true	false	false	false	true	true			false	true	false	false	true	true	complete	A
W	ER Triage	2014/11/12 02:08:16.000	Variant 79	79																												complete	C
W	ER Sepsis Triage	2014/11/12 02:09:11.000	Variant 79	79																												complete	A
W	IV Liquid	2014/11/12 02:30:00.000	Variant 79	79																												complete	A
W	LacticAcid	2014/11/12 02:34:00.000	Variant 79	79																				0.9								complete	B
W	Leucocytes	2014/11/12 02:34:00.000	Variant 79	79																					10.0							complete	B
W	CRP	2014/11/12 02:34:00.000	Variant 79	79		136.0																										complete	B
W	IV Antibiotics	2014/11/12 02:40:00.000	Variant 79	79																												complete	A
W	Admission NC	2014/11/12 05:08:26.000	Variant 79	79																												complete	Q
W	CRP	2014/11/14 16:00:00.000	Variant 79	79		68.0																										complete	B
W	Release A	2014/11/15 20:00:00.000	Variant 79	79																												complete	E
X	ER Registration	2014/10/04 11:41:22.000	Variant 80	80	85		C	false	false	false	false	false	false	false	false	false	false	false	false	false	false	false	false			false	false	false	false	false	false	complete	A
X	ER Triage	2014/10/04 11:45:05.000	Variant 80	80																												complete	C
X	Leucocytes	2014/10/04 12:02:00.000	Variant 80	80																					8.7							complete	B
X	CRP	2014/10/04 12:02:00.000	Variant 80	80																												complete	B
X	LacticAcid	2014/10/04 12:02:00.000	Variant 80	80																												complete	B
X	ER Sepsis Triage	2014/10/04 12:03:13.000	Variant 80	80																												complete	A
X	Leucocytes	2014/10/04 12:29:00.000	Variant 80	80																												complete	B
X	CRP	2014/10/04 12:29:00.000	Variant 80	80																												complete	B
X	LacticAcid	2014/10/04 12:29:00.000	Variant 80	80																				1.7								complete	B
X	Admission NC	2014/10/04 15:55:41.000	Variant 80	80																												complete	M
X	CRP	2014/10/05 16:00:00.000	Variant 80	80		28.0																										complete	B
X	Release A	2014/10/07 18:00:00.000	Variant 80	80																												complete	E
X	Return ER	2015/05/09 18:52:02.000	Variant 80	80																												complete	?
Y	ER Registration	2015/02/25 19:06:20.000	Variant 81	81	75			false	true	true	true	true	false	false	false	true	true	true	false	false	false	true	true			false	true	false	true	true	true	complete	A
Y	ER Triage	2015/02/25 19:11:50.000	Variant 81	81																												complete	C
Y	ER Sepsis Triage	2015/02/25 19:12:22.000	Variant 81	81																												complete	A
Y	IV Antibiotics	2015/02/25 19:30:20.000	Variant 81	81																												complete	A
Y	CRP	2015/02/25 19:35:00.000	Variant 81	81		71.0																										complete	B
Y	LacticAcid	2015/02/25 19:35:00.000	Variant 81	81																				1.7								complete	B
Y	Leucocytes	2015/02/25 19:35:00.000	Variant 81	81																					13.1							complete	B
Y	IV Liquid	2015/02/25 20:00:19.000	Variant 81	81																												complete	A
Z	ER Registration	2014/04/03 16:49:53.000	Variant 82	82	80		G	true	true	true	true	true	false	false	false	true	true	true	false	false	false	true	false			false	false	false	true	true	true	complete	A
Z	ER Triage	2014/04/03 16:56:52.000	Variant 82	82																												complete	C
Z	ER Sepsis Triage	2014/04/03 17:01:00.000	Variant 82	82																												complete	A
Z	Leucocytes	2014/04/03 17:21:00.000	Variant 82	82																					5.6							complete	B
Z	LacticAcid	2014/04/03 17:21:00.000	Variant 82	82																				3.5								complete	B
Z	CRP	2014/04/03 17:21:00.000	Variant 82	82																												complete	B
Z	Admission IC	2014/04/03 18:12:01.000	Variant 82	82																												complete	J
Z	Admission NC	2014/04/04 00:00:00.000	Variant 82	82																												complete	J
Z	Admission NC	2014/04/04 19:00:00.000	Variant 82	82																												complete	R
Z	Release A	2014/04/07 18:00:00.000	Variant 82	82																												complete	E
AA	ER Registration	2014/12/03 18:06:44.000	Variant 7	7	75			false	true	true	true	true	false	false	false	true	true	true	false	false	false	true	true			false	true	false	true	true	true	complete	A
AA	ER Triage	2014/12/03 18:07:25.000	Variant 7	7																												complete	C
AA	ER Sepsis Triage	2014/12/03 18:07:35.000	Variant 7	7																												complete	A
AA	Leucocytes	2014/12/03 18:32:00.000	Variant 7	7																					8.6							complete	B
AA	LacticAcid	2014/12/03 18:32:00.000	Variant 7	7																				1.4								complete	B
AA	CRP	2014/12/03 18:32:00.000	Variant 7	7		23.0																										complete	B
AA	IV Liquid	2014/12/03 23:27:57.000	Variant 7	7																												complete	A
AA	IV Antibiotics	2014/12/03 23:28:01.000	Variant 7	7																												complete	A
BA	ER Registration	2014/05/08 01:36:23.000	Variant 83	83	75		D	false	true	true	true	true	false	false	false	true	true	true	false	false	false	true	true			false	true	false	true	true	true	complete	A
BA	ER Triage	2014/05/08 02:04:39.000	Variant 83	83																												complete	C
BA	ER Sepsis Triage	2014/05/08 02:04:57.000	Variant 83	83																												complete	A
BA	IV Liquid	2014/05/08 02:05:17.000	Variant 83	83																												complete	A
BA	IV Antibiotics	2014/05/08 02:05:21.000	Variant 83	83																												complete	A
BA	LacticAcid	2014/05/08 02:10:00.000	Variant 83	83																				2.6								complete	B
BA	CRP	2014/05/08 02:10:00.000	Variant 83	83		6.0																										complete	B
BA	Leucocytes	2014/05/08 02:10:00.000	Variant 83	83																					5.9							complete	B
BA	Admission NC	2014/05/08 05:07:17.000	Variant 83	83																												complete	F
BA	CRP	2014/05/09 17:00:00.000	Variant 83	83		58.0																										complete	B
BA	Leucocytes	2014/05/09 17:00:00.000	Variant 83	83																					9.2							complete	B
BA	Release A	2014/05/12 18:00:00.000	Variant 83	83																												complete	E
BA	Return ER	2014/08/01 16:58:21.000	Variant 83	83																												complete	?
CA	ER Registration	2013/12/24 04:11:35.000	Variant 49	49	75			false	true	false	true	true	false	false	false	false	false	false	false	false	false	true	true			false	true	false	true	true	true	complete	A
CA	ER Triage	2013/12/24 04:43:53.000	Variant 49	49																												complete	C
CA	ER Sepsis Triage	2013/12/24 04:44:36.000	Variant 49	49																												complete	A
CA	IV Liquid	2013/12/24 04:44:52.000	Variant 49	49																												complete	A
CA	IV Antibiotics	2013/12/24 04:50:26.000	Variant 49	49																												complete	A
CA	CRP	2013/12/24 04:57:00.000	Variant 49	49		8.0																										complete	B
CA	LacticAcid	2013/12/24 04:57:00.000	Variant 49	49																				2.4								complete	B
CA	Leucocytes	2013/12/24 04:57:00.000	Variant 49	49																					2.6							complete	B
DA	ER Registration	2014/02/17 06:57:06.000	Variant 84	84	90		C	false	true	true	true	true	false	false	true	false	false	true	false	false	false	true	true			false	true	false	true	true	true	complete	A
DA	ER Triage	2014/02/17 07:02:42.000	Variant 84	84																												complete	C
DA	ER Sepsis Triage	2014/02/17 07:02:56.000	Variant 84	84																												complete	A
DA	CRP	2014/02/17 07:27:00.000	Variant 84	84		350.0																										complete	B
DA	Leucocytes	2014/02/17 07:27:00.000	Variant 84	84																					15.3							complete	B
DA	LacticAcid	2014/02/17 07:27:00.000	Variant 84	84																				1.3								complete	B
DA	IV Antibiotics	2014/02/17 09:30:44.000	Variant 84	84																												complete	A
DA	Admission NC	2014/02/17 09:31:34.000	Variant 84	84																												complete	O
DA	IV Liquid	2014/02/18 07:15:00.000	Variant 84	84																												complete	A
DA	Leucocytes	2014/02/18 17:00:00.000	Variant 84	84																					20.4							complete	B
DA	CRP	2014/02/18 17:00:00.000	Variant 84	84		166.0																										complete	B
DA	Release C	2014/02/22 22:50:00.000	Variant 84	84																												complete	E
EA	ER Registration	2014/06/08 20:28:37.000	Variant 85	85	70		D	false	true	true	true	false	false	false	false	false	false	true	false	false	false	true	true			false	true	false	false	true	true	complete	A
EA	ER Triage	2014/06/08 20:42:51.000	Variant 85	85																												complete	C
EA	ER Sepsis Triage	2014/06/08 20:45:14.000	Variant 85	85																												complete	A
EA	Leucocytes	2014/06/08 21:02:00.000	Variant 85	85																					12.7							complete	B
EA	CRP	2014/06/08 21:02:00.000	Variant 85	85		58.0																										complete	B
EA	LacticAcid	2014/06/08 21:02:00.000	Variant 85	85																				1.3								complete	B
EA	IV Liquid	2014/06/09 00:28:03.000	Variant 85	85																												complete	A
EA	IV Antibiotics	2014/06/09 00:28:10.000	Variant 85	85																												complete	A
EA	Admission NC	2014/06/09 00:29:17.000	Variant 85	85																												complete	G
EA	Admission NC	2014/06/09 22:00:00.000	Variant 85	85																												complete	F
EA	Leucocytes	2014/06/10 16:00:00.000	Variant 85	85																					11.1							complete	B
EA	CRP	2014/06/10 16:00:00.000	Variant 85	85		133.0																										complete	B
EA	CRP	2014/06/11 16:00:00.000	Variant 85	85		75.0																										complete	B
EA	Release A	2014/06/13 20:00:00.000	Variant 85	85																												complete	E
EA	Return ER	2014/11/20 19:58:55.000	Variant 85	85																												complete	?
FA	ER Registration	2014/05/13 00:30:57.000	Variant 19	19	75			true	true	true	true	true	false	false	false	true	true	true	true	false	false	true	true			false	true	false	true	true	true	complete	A
FA	ER Triage	2014/05/13 00:32:15.000	Variant 19	19																												complete	C
FA	CRP	2014/05/13 02:01:00.000	Variant 19	19		409.0																										complete	B
FA	LacticAcid	2014/05/13 02:01:00.000	Variant 19	19																				1.1								complete	B
FA	Leucocytes	2014/05/13 02:01:00.000	Variant 19	19																					13.9							complete	B
FA	ER Sepsis Triage	2014/05/13 04:39:14.000	Variant 19	19																												complete	A
FA	IV Liquid	2014/05/13 06:17:41.000	Variant 19	19																												complete	A
FA	IV Antibiotics	2014/05/13 06:17:45.000	Variant 19	19																												complete	A
GA	ER Registration	2014/05/03 16:37:18.000	Variant 86	86	85		E	false	true	true	true	true	false	false	false	false	false	true	false	false	false	true	true			false	true	false	false	true	true	complete	A
GA	ER Triage	2014/05/03 16:49:13.000	Variant 86	86																												complete	C
GA	ER Sepsis Triage	2014/05/03 16:54:01.000	Variant 86	86																												complete	A
GA	IV Liquid	2014/05/03 17:00:35.000	Variant 86	86																												complete	A
GA	IV Antibiotics	2014/05/03 17:10:00.000	Variant 86	86																												complete	A
GA	CRP	2014/05/03 17:17:00.000	Variant 86	86		9.0																										complete	B
GA	Leucocytes	2014/05/03 17:17:00.000	Variant 86	86																					9.2							complete	B
GA	LacticAcid	2014/05/03 17:17:00.000	Variant 86	86																				0.9								complete	B
GA	Admission NC	2014/05/03 20:11:29.000	Variant 86	86																												complete	O
GA	CRP	2014/05/06 16:00:00.000	Variant 86	86		110.0																										complete	B
GA	Leucocytes	2014/05/06 16:00:00.000	Variant 86	86																					5.9							complete	B
GA	Release A	2014/05/07 19:00:00.000	Variant 86	86																												complete	E
HA	ER Registration	2013/11/16 20:38:41.000	Variant 87	87	90		N	false	false	false	false	false	false	false	false	false	false	false	false	false	false	false	false			false	true	false	true	false	false	complete	A
HA	ER Triage	2013/11/16 20:46:01.000	Variant 87	87																												complete	C
HA	Leucocytes	2013/11/16 20:49:00.000	Variant 87	87																					18.5							complete	B
HA	CRP	2013/11/16 20:49:00.000	Variant 87	87		33.0																										complete	B
HA	LacticAcid	2013/11/16 20:49:00.000	Variant 87	87																				3.1								complete	B
HA	ER Sepsis Triage	2013/11/16 20:49:01.000	Variant 87	87																												complete	A
HA	Admission NC	2013/11/16 23:51:41.000	Variant 87	87																												complete	N
HA	Admission NC	2013/11/17 20:00:00.000	Variant 87	87																												complete	D
HA	Leucocytes	2013/11/18 23:00:00.000	Variant 87	87																					10.4							complete	B
HA	CRP	2013/11/18 23:00:00.000	Variant 87	87		87.0																										complete	B
HA	Release A	2013/11/22 19:00:00.000	Variant 87	87																												complete	E
IA	IV Liquid	2014/07/11 17:32:24.000	Variant 88	88	75																											complete	A
IA	ER Registration	2014/07/11 17:36:43.000	Variant 88	88				true	true	true	true	true	false	true	false	true	true	true	true	true	false	true	true			false	true	true	true	false	true	complete	A
IA	ER Triage	2014/07/11 17:43:02.000	Variant 88	88																												complete	C
IA	ER Sepsis Triage	2014/07/11 17:43:22.000	Variant 88	88																												complete	A
IA	LacticAcid	2014/07/11 17:56:00.000	Variant 88	88																				1.2								complete	B
IA	CRP	2014/07/11 17:56:00.000	Variant 88	88		216.0																										complete	B
IA	Leucocytes	2014/07/11 17:56:00.000	Variant 88	88																					36.8							complete	B
IA	IV Antibiotics	2014/07/11 18:02:24.000	Variant 88	88																												complete	A
JA	ER Registration	2014/04/24 18:19:51.000	Variant 89	89	65		H	true	true	true	true	true	false	false	false	false	false	true	false	false	false	true	true			false	true	false	true	false	true	complete	A
JA	ER Sepsis Triage	2014/04/24 18:20:41.000	Variant 89	89																												complete	A
JA	IV Antibiotics	2014/04/24 18:27:12.000	Variant 89	89																												complete	A
JA	ER Triage	2014/04/24 18:27:40.000	Variant 89	89																												complete	C
JA	Leucocytes	2014/04/24 18:46:00.000	Variant 89	89																					4.5							complete	B
JA	LacticAcid	2014/04/24 18:46:00.000	Variant 89	89																				2.3								complete	B
JA	CRP	2014/04/24 18:46:00.000	Variant 89	89		15.0																										complete	B
JA	Admission NC	2014/04/25 00:28:40.000	Variant 89	89																												complete	N
JA	Admission NC	2014/04/26 20:00:49.000	Variant 89	89																												complete	F
JA	CRP	2014/04/28 17:00:00.000	Variant 89	89		27.0																										complete	B
JA	LacticAcid	2014/04/28 17:00:00.000	Variant 89	89																				3.0								complete	B
JA	Leucocytes	2014/05/01 17:00:00.000	Variant 89	89																					9.5							complete	B
JA	Release A	2014/05/05 19:00:00.000	Variant 89	89																												complete	E
JA	Return ER	2014/07/04 06:59:38.000	Variant 89	89																												complete	?
KA	ER Registration	2013/12/26 16:50:57.000	Variant 90	90	55		O	false	true	true	true	true	false	false	false	true	true	true	false	false	false	true	true			false	true	false	false	true	true	complete	A
KA	ER Triage	2013/12/26 16:52:14.000	Variant 90	90																												complete	C
KA	ER Sepsis Triage	2013/12/26 16:52:38.000	Variant 90	90																												complete	A
KA	IV Liquid	2013/12/26 16:59:33.000	Variant 90	90																												complete	A
KA	IV Antibiotics	2013/12/26 16:59:36.000	Variant 90	90																												complete	A
KA	CRP	2013/12/26 17:12:00.000	Variant 90	90		17.0																										complete	B
KA	LacticAcid	2013/12/26 17:12:00.000	Variant 90	90																				1.8								complete	B
KA	Leucocytes	2013/12/26 17:12:00.000	Variant 90	90																					3.4							complete	B
KA	Admission NC	2013/12/26 19:14:35.000	Variant 90	90																												complete	H
KA	Leucocytes	2013/12/27 17:00:00.000	Variant 90	90																					2.2							complete	B
KA	CRP	2013/12/27 17:00:00.000	Variant 90	90		127.0																										complete	B
KA	Leucocytes	2013/12/29 17:00:00.000	Variant 90	90																					3.4							complete	B
KA	CRP	2013/12/29 17:00:00.000	Variant 90	90		84.0																										complete	B
KA	CRP	2013/12/31 17:00:00.000	Variant 90	90		59.0																										complete	B
KA	Leucocytes	2013/12/31 17:00:00.000	Variant 90	90																					4.8							complete	B
KA	Release A	2013/12/31 21:09:34.000	Variant 90	90																												complete	E
LA	ER Registration	2014/11/20 21:11:27.000	Variant 2	2	85			false	false	false	false	false	false	false	false	false	false	false	false	false	false	false	false			false	false	false	false	false	false	complete	A
LA	ER Triage	2014/11/20 21:23:23.000	Variant 2	2																												complete	C
LA	ER Sepsis Triage	2014/11/20 21:24:07.000	Variant 2	2																												complete	A
LA	Leucocytes	2014/11/20 21:28:00.000	Variant 2	2																					5.9							complete	B
LA	CRP	2014/11/20 21:28:00.000	Variant 2	2																												complete	B
MA	ER Registration	2014/04/08 00:15:09.000	Variant 58	58	55		P	false	true	true	true	true	false	false	false	false	false	true	false	false	false	true	true			false	true	false	false	true	true	complete	A
MA	ER Triage	2014/04/08 00:18:05.000	Variant 58	58																												complete	C
MA	ER Sepsis Triage	2014/04/08 00:18:42.000	Variant 58	58																												complete	A
MA	LacticAcid	2014/04/08 00:24:00.000	Variant 58	58																				1.0								complete	B
MA	Leucocytes	2014/04/08 00:24:00.000	Variant 58	58																					15.2							complete	B
MA	CRP	2014/04/08 00:24:00.000	Variant 58	58		74.0																										complete	B
MA	IV Liquid	2014/04/08 03:28:38.000	Variant 58	58																												complete	A
MA	IV Antibiotics	2014/04/08 03:28:47.000	Variant 58	58																												complete	A
MA	Admission NC	2014/04/08 03:30:38.000	Variant 58	58																												complete	S
MA	Leucocytes	2014/04/09 23:00:00.000	Variant 58	58																					8.0							complete	B
MA	CRP	2014/04/09 23:00:00.000	Variant 58	58		112.0																										complete	B
MA	CRP	2014/04/10 17:00:00.000	Variant 58	58		100.0																										complete	B
MA	Leucocytes	2014/04/10 17:00:00.000	Variant 58	58																					7.1							complete	B
MA	Release A	2014/04/11 01:00:00.000	Variant 58	58																												complete	E
NA	ER Registration	2014/11/10 10:45:19.000	Variant 91	91	90		C	true	true	true	true	true	false	false	false	true	true	true	true	true	true	true	true			true	true	true	true	true	true	complete	A
NA	ER Triage	2014/11/10 10:50:10.000	Variant 91	91																												complete	C
NA	ER Sepsis Triage	2014/11/10 10:53:38.000	Variant 91	91																												complete	A
NA	IV Antibiotics	2014/11/10 10:54:36.000	Variant 91	91																												complete	A
NA	IV Liquid	2014/11/10 11:03:14.000	Variant 91	91																												complete	A
NA	Leucocytes	2014/11/10 11:23:00.000	Variant 91	91																					21.4							complete	B
NA	CRP	2014/11/10 11:23:00.000	Variant 91	91		156.0																										complete	B
NA	LacticAcid	2014/11/10 11:23:00.000	Variant 91	91																				1.0								complete	B
NA	Admission NC	2014/11/10 13:37:38.000	Variant 91	91																												complete	G
NA	Admission NC	2014/11/10 23:30:00.000	Variant 91	91																												complete	O
NA	Leucocytes	2014/11/11 16:00:00.000	Variant 91	91																					22.6							complete	B
NA	CRP	2014/11/11 16:00:00.000	Variant 91	91		213.0																										complete	B
NA	CRP	2014/11/13 16:00:00.000	Variant 91	91		207.0																										complete	B
NA	Leucocytes	2014/11/13 16:00:00.000	Variant 91	91																					17.9							complete	B
NA	Leucocytes	2014/11/16 01:08:00.000	Variant 91	91																					19.0							complete	B
NA	Leucocytes	2014/11/16 04:42:00.000	Variant 91	91																					17.1							complete	B
NA	Leucocytes	2014/11/16 08:46:00.000	Variant 91	91																					17.7							complete	B
NA	Leucocytes	2014/11/16 16:00:00.000	Variant 91	91																					17.2							complete	B
NA	CRP	2014/11/16 16:00:00.000	Variant 91	91		78.0																										complete	B
NA	LacticAcid	2014/11/16 22:05:00.000	Variant 91	91																				1.7								complete	B
NA	Leucocytes	2014/11/17 16:00:00.000	Variant 91	91																					17.4							complete	B
NA	CRP	2014/11/17 16:00:00.000	Variant 91	91		64.0																										complete	B
NA	Leucocytes	2014/11/18 16:00:00.000	Variant 91	91																					16.8							complete	B
NA	Release C	2014/11/22 23:30:00.000	Variant 91	91																												complete	E
OA	ER Registration	2013/12/21 07:42:14.000	Variant 92	92	85			false	true	true	true	true	false	false	false	true	true	true	false	false	false	true	true			false	true	false	true	true	true	complete	A
OA	ER Triage	2013/12/21 08:03:22.000	Variant 92	92																												complete	C
OA	ER Sepsis Triage	2013/12/21 08:03:48.000	Variant 92	92																												complete	A
OA	IV Liquid	2013/12/21 08:04:05.000	Variant 92	92																												complete	A
OA	IV Antibiotics	2013/12/21 08:04:09.000	Variant 92	92																												complete	A
OA	LacticAcid	2013/12/21 08:23:00.000	Variant 92	92																				4.2								complete	B
OA	CRP	2013/12/21 08:23:00.000	Variant 92	92		47.0																										complete	B
OA	Leucocytes	2013/12/21 08:23:00.000	Variant 92	92																					16.9							complete	B
OA	Leucocytes	2013/12/21 23:00:00.000	Variant 92	92																					16.8							complete	B
OA	CRP	2013/12/21 23:00:00.000	Variant 92	92		49.0																										complete	B
OA	LacticAcid	2013/12/21 23:00:00.000	Variant 92	92																				4.9								complete	B
PA	ER Registration	2014/11/03 21:01:35.000	Variant 5	5	70			false	true	true	true	true	false	false	false	false	false	true	false	false	false	false	false			false	false	false	false	false	false	complete	A
PA	ER Triage	2014/11/03 21:06:57.000	Variant 5	5																												complete	C
PA	ER Sepsis Triage	2014/11/03 21:18:51.000	Variant 5	5																												complete	A
PA	Leucocytes	2014/11/03 21:20:00.000	Variant 5	5																					11.4							complete	B
PA	CRP	2014/11/03 21:20:00.000	Variant 5	5		74.0																										complete	B
PA	LacticAcid	2014/11/03 21:20:00.000	Variant 5	5																				3.2								complete	B
QA	ER Registration	2014/12/24 04:53:47.000	Variant 93	93	90		Q	true	true	true	true	true	false	false	false	true	true	true	false	false	false	true	true			false	true	false	true	true	true	complete	A
QA	ER Triage	2014/12/24 05:09:37.000	Variant 93	93																												complete	C
QA	ER Sepsis Triage	2014/12/24 05:09:55.000	Variant 93	93																												complete	A
QA	IV Liquid	2014/12/24 05:16:53.000	Variant 93	93																												complete	A
QA	Leucocytes	2014/12/24 05:18:00.000	Variant 93	93																					17.7							complete	B
QA	LacticAcid	2014/12/24 05:18:00.000	Variant 93	93																				1.5								complete	B
QA	CRP	2014/12/24 05:18:00.000	Variant 93	93		282.0																										complete	B
QA	IV Antibiotics	2014/12/24 07:12:59.000	Variant 93	93																												complete	A
QA	Admission NC	2014/12/24 07:41:00.000	Variant 93	93																												complete	D
QA	CRP	2014/12/24 22:46:00.000	Variant 93	93		399.0																										complete	B
QA	Leucocytes	2014/12/24 22:46:00.000	Variant 93	93																					14.6							complete	B
QA	CRP	2014/12/27 17:00:00.000	Variant 93	93		223.0																										complete	B
QA	Leucocytes	2014/12/27 17:00:00.000	Variant 93	93																					8.5							complete	B
QA	Release D	2014/12/30 19:10:00.000	Variant 93	93																												complete	E
RA	ER Registration	2014/10/07 22:52:25.000	Variant 1	1	45			false	false	false	false	false	false	false	false	false	false	false	false	false	false	false	false			false	false	false	false	false	false	complete	A
RA	ER Triage	2014/10/07 23:38:18.000	Variant 1	1																												complete	C
RA	ER Sepsis Triage	2014/10/07 23:38:32.000	Variant 1	1																												complete	A
SA	ER Registration	2014/01/18 00:17:50.000	Variant 94	94	45		R	false	true	true	true	true	false	false	false	true	true	true	false	false	false	true	true			false	true	false	true	true	true	complete	L
SA	ER Triage	2014/01/18 00:24:54.000	Variant 94	94																												complete	C
SA	ER Sepsis Triage	2014/01/18 00:25:49.000	Variant 94	94																												complete	L
SA	IV Liquid	2014/01/18 00:45:37.000	Variant 94	94																												complete	L
SA	CRP	2014/01/18 01:12:00.000	Variant 94	94		230.0																										complete	B
SA	LacticAcid	2014/01/18 01:12:00.000	Variant 94	94																				1.2								complete	B
SA	Leucocytes	2014/01/18 01:12:00.000	Variant 94	94																					14.3							complete	B
SA	IV Antibiotics	2014/01/18 01:15:02.000	Variant 94	94																												complete	L
SA	Admission NC	2014/01/18 04:17:08.000	Variant 94	94																												complete	M
SA	CRP	2014/01/19 17:00:00.000	Variant 94	94		214.0																										complete	B
SA	Leucocytes	2014/01/19 17:00:00.000	Variant 94	94																					9.0							complete	B
SA	CRP	2014/01/21 17:00:00.000	Variant 94	94		93.0																										complete	B
SA	Release A	2014/01/23 22:00:00.000	Variant 94	94																												complete	E
SA	Return ER	2014/04/12 02:34:31.000	Variant 94	94																												complete	?
TA	ER Registration	2014/08/10 06:23:04.000	Variant 95	95	80		C	false	false	false	false	false	false	false	false	false	false	false	false	false	false	false	false			false	false	false	false	false	false	complete	A
TA	ER Triage	2014/08/10 06:27:21.000	Variant 95	95																												complete	C
TA	ER Sepsis Triage	2014/08/10 06:27:59.000	Variant 95	95																												complete	A
TA	CRP	2014/08/10 06:46:00.000	Variant 95	95		140.0																										complete	B
TA	Leucocytes	2014/08/10 06:46:00.000	Variant 95	95																					15.2							complete	B
TA	Admission NC	2014/08/10 08:26:59.000	Variant 95	95																												complete	O
TA	CRP	2014/08/10 16:00:00.000	Variant 95	95		169.0																										complete	B
TA	Leucocytes	2014/08/10 16:00:00.000	Variant 95	95																					12.4							complete	B
TA	CRP	2014/08/11 16:00:00.000	Variant 95	95		149.0																										complete	B
TA	Release A	2014/08/13 04:00:00.000	Variant 95	95																												complete	E
UA	ER Registration	2014/03/23 17:19:14.000	Variant 96	96	85		E	false	true	true	true	true	false	false	false	true	true	true	false	false	false	true	true			false	true	false	false	true	true	complete	A
UA	ER Triage	2014/03/23 17:22:11.000	Variant 96	96																												complete	C
UA	ER Sepsis Triage	2014/03/23 17:22:27.000	Variant 96	96																												complete	A
UA	LacticAcid	2014/03/23 17:31:00.000	Variant 96	96																				3.4								complete	B
UA	Leucocytes	2014/03/23 17:31:00.000	Variant 96	96																					8.0							complete	B
UA	CRP	2014/03/23 17:31:00.000	Variant 96	96		10.0																										complete	B
UA	IV Liquid	2014/03/23 18:00:00.000	Variant 96	96																												complete	A
UA	IV Antibiotics	2014/03/23 18:30:00.000	Variant 96	96																												complete	A
UA	Admission NC	2014/03/23 21:14:34.000	Variant 96	96																												complete	I
UA	LacticAcid	2014/03/24 16:00:00.000	Variant 96	96																				1.6								complete	B
UA	Release A	2014/03/28 18:00:00.000	Variant 96	96																												complete	E
VA	ER Registration	2014/10/10 03:00:29.000	Variant 97	97	90		C	true	true	true	true	true	false	false	false	true	true	true	false	false	false	true	true			false	true	false	true	true	true	complete	A
VA	ER Triage	2014/10/10 03:06:04.000	Variant 97	97																												complete	C
VA	ER Sepsis Triage	2014/10/10 03:06:19.000	Variant 97	97																												complete	A
VA	CRP	2014/10/10 03:30:00.000	Variant 97	97																												complete	B
VA	LacticAcid	2014/10/10 03:30:00.000	Variant 97	97																				1.1								complete	B
VA	Leucocytes	2014/10/10 03:30:00.000	Variant 97	97																					5.0							complete	B
VA	IV Liquid	2014/10/10 05:29:34.000	Variant 97	97																												complete	A
VA	IV Antibiotics	2014/10/10 05:29:38.000	Variant 97	97																												complete	A
VA	Admission NC	2014/10/10 05:30:17.000	Variant 97	97																												complete	G
VA	CRP	2014/10/10 15:00:00.000	Variant 97	97		67.0																										complete	B
VA	Leucocytes	2014/10/10 15:00:00.000	Variant 97	97																					12.7							complete	B
VA	Admission NC	2014/10/10 22:10:00.000	Variant 97	97																												complete	O
VA	Release A	2014/10/15 18:30:00.000	Variant 97	97																												complete	E
WA	ER Registration	2014/09/29 00:35:41.000	Variant 98	98	85		S	false	false	false	false	false	false	false	false	false	false	false	false	false	false	false	false			false	false	false	false	false	false	complete	A
WA	ER Triage	2014/09/29 00:46:23.000	Variant 98	98																												complete	C
WA	ER Sepsis Triage	2014/09/29 00:46:32.000	Variant 98	98																												complete	A
WA	CRP	2014/09/29 01:23:00.000	Variant 98	98		5.0																										complete	B
WA	Admission NC	2014/09/29 05:38:27.000	Variant 98	98																												complete	F
WA	Admission NC	2014/09/29 22:45:33.000	Variant 98	98																												complete	R
WA	Release A	2014/10/04 22:30:00.000	Variant 98	98																												complete	E
WA	Return ER	2014/10/12 00:13:13.000	Variant 98	98																												complete	?
XA	ER Registration	2014/04/12 23:18:52.000	Variant 1	1	70			false	false	false	false	false	false	false	false	false	false	false	false	false	false	false	false			false	false	false	false	false	false	complete	A
XA	ER Triage	2014/04/12 23:27:26.000	Variant 1	1																												complete	C
XA	ER Sepsis Triage	2014/04/12 23:28:16.000	Variant 1	1																												complete	A
YA	ER Registration	2014/07/10 20:33:44.000	Variant 5	5	90			false	true	true	true	true	false	false	false	false	false	true	false	false	false	true	false			false	true	false	true	true	true	complete	A
YA	ER Triage	2014/07/10 20:38:27.000	Variant 5	5																												complete	C
YA	ER Sepsis Triage	2014/07/10 20:38:36.000	Variant 5	5																												complete	A
YA	Leucocytes	2014/07/10 20:54:00.000	Variant 5	5																					20.4							complete	B
YA	CRP	2014/07/10 20:54:00.000	Variant 5	5		69.0																										complete	B
YA	LacticAcid	2014/07/10 20:54:00.000	Variant 5	5																				2.0								complete	B
ZA	ER Registration	2014/05/24 19:32:26.000	Variant 4	4	90			false	true	true	true	true	false	false	false	true	true	true	false	false	false	true	true			false	true	false	false	true	true	complete	A
ZA	ER Triage	2014/05/24 19:45:41.000	Variant 4	4																												complete	C
ZA	ER Sepsis Triage	2014/05/24 19:46:10.000	Variant 4	4																												complete	A
ZA	CRP	2014/05/24 20:00:00.000	Variant 4	4		219.0																										complete	B
ZA	LacticAcid	2014/05/24 20:00:00.000	Variant 4	4																				1.3								complete	B
ZA	Leucocytes	2014/05/24 20:00:00.000	Variant 4	4																					15.4							complete	B
ZA	IV Liquid	2014/05/24 20:40:50.000	Variant 4	4																												complete	A
ZA	IV Antibiotics	2014/05/24 20:40:56.000	Variant 4	4																												complete	A
AB	ER Registration	2014/02/16 18:55:43.000	Variant 4	4	90			true	true	true	true	true	false	false	false	true	true	true	false	false	false	true	true			false	true	false	true	true	true	complete	A
AB	ER Triage	2014/02/16 18:57:14.000	Variant 4	4																												complete	C
AB	ER Sepsis Triage	2014/02/16 18:57:28.000	Variant 4	4																												complete	A
AB	CRP	2014/02/16 19:03:00.000	Variant 4	4		48.0																										complete	B
AB	LacticAcid	2014/02/16 19:03:00.000	Variant 4	4																				1.3								complete	B
AB	Leucocytes	2014/02/16 19:03:00.000	Variant 4	4																					15.7							complete	B
AB	IV Liquid	2014/02/16 22:52:02.000	Variant 4	4																												complete	A
AB	IV Antibiotics	2014/02/16 22:52:06.000	Variant 4	4																												complete	A
BB	ER Registration	2014/03/10 21:13:21.000	Variant 14	14	35			false	false	false	false	false	false	false	false	false	false	false	false	false	false	false	false			false	true	false	true	true	false	complete	A
BB	ER Triage	2014/03/10 21:21:58.000	Variant 14	14																												complete	C
BB	ER Sepsis Triage	2014/03/10 21:43:44.000	Variant 14	14																												complete	A
BB	CRP	2014/03/10 22:07:00.000	Variant 14	14		39.0																										complete	B
BB	LacticAcid	2014/03/10 22:07:00.000	Variant 14	14																				2.0								complete	B
BB	Leucocytes	2014/03/10 22:07:00.000	Variant 14	14																					13.1							complete	B
CB	ER Registration	2014/02/11 21:36:56.000	Variant 99	99	75		E	true	true	true	true	true	false	false	true	true	true	true	false	false	false	true	true			false	true	false	true	true	true	complete	A
CB	ER Triage	2014/02/11 21:46:27.000	Variant 99	99																												complete	C
CB	ER Sepsis Triage	2014/02/11 21:46:46.000	Variant 99	99																												complete	A
CB	CRP	2014/02/11 22:04:00.000	Variant 99	99		136.0																										complete	B
CB	LacticAcid	2014/02/11 22:04:00.000	Variant 99	99																				2.0								complete	B
CB	Leucocytes	2014/02/11 22:04:00.000	Variant 99	99																					18.4							complete	B
CB	IV Liquid	2014/02/11 22:10:03.000	Variant 99	99																												complete	A
CB	IV Antibiotics	2014/02/12 00:24:34.000	Variant 99	99																												complete	A
CB	Admission NC	2014/02/12 00:25:23.000	Variant 99	99																												complete	G
CB	Admission NC	2014/02/12 03:30:00.000	Variant 99	99																												complete	O
CB	CRP	2014/02/12 16:00:00.000	Variant 99	99		184.0																										complete	B
CB	Leucocytes	2014/02/15 16:00:00.000	Variant 99	99																					9.4							complete	B
CB	CRP	2014/02/15 16:00:00.000	Variant 99	99		87.0																										complete	B
CB	Release A	2014/02/18 18:00:00.000	Variant 99	99																												complete	E
DB	ER Registration	2014/06/04 19:56:17.000	Variant 100	100	90		E	false	true	true	true	true	false	false	false	true	true	true	false	false	false	true	true			false	true	false	false	true	true	complete	A
DB	ER Triage	2014/06/04 19:59:44.000	Variant 100	100																												complete	C
DB	ER Sepsis Triage	2014/06/04 20:00:45.000	Variant 100	100																												complete	A
DB	CRP	2014/06/04 20:19:00.000	Variant 100	100		80.0																										complete	B
DB	LacticAcid	2014/06/04 20:19:00.000	Variant 100	100																				1.9								complete	B
DB	Leucocytes	2014/06/04 20:19:00.000	Variant 100	100																					9.8							complete	B
DB	IV Liquid	2014/06/04 23:39:30.000	Variant 100	100																												complete	A
DB	IV Antibiotics	2014/06/04 23:39:34.000	Variant 100	100																												complete	A
DB	Admission NC	2014/06/04 23:40:29.000	Variant 100	100																												complete	M
DB	Leucocytes	2014/06/07 16:00:00.000	Variant 100	100																												complete	B
DB	CRP	2014/06/07 16:00:00.000	Variant 100	100		76.0																										complete	B
DB	Release A	2014/06/09 19:30:00.000	Variant 100	100																												complete	E
EB	ER Registration	2014/10/17 18:02:44.000	Variant 6	6	80			true	true	true	true	true	false	false	false	true	true	true	false	false	false	true	true			false	true	false	true	true	true	complete	A
EB	ER Triage	2014/10/17 18:03:46.000	Variant 6	6																												complete	C
EB	ER Sepsis Triage	2014/10/17 18:04:08.000	Variant 6	6																												complete	A
EB	Leucocytes	2014/10/17 18:20:00.000	Variant 6	6																					26.6							complete	B
EB	CRP	2014/10/17 18:20:00.000	Variant 6	6		237.0																										complete	B
EB	LacticAcid	2014/10/17 18:20:00.000	Variant 6	6																				1.9								complete	B
EB	IV Liquid	2014/10/17 22:07:33.000	Variant 6	6																												complete	A
EB	IV Antibiotics	2014/10/17 22:07:37.000	Variant 6	6																												complete	A
FB	ER Registration	2014/05/22 01:02:23.000	Variant 50	50	85			true	true	true	true	true	false	false	false	false	false	true	false	false	false	true	true			false	true	false	true	false	true	complete	A
FB	ER Triage	2014/05/22 01:07:35.000	Variant 50	50																												complete	C
FB	ER Sepsis Triage	2014/05/22 01:24:26.000	Variant 50	50																												complete	A
FB	IV Liquid	2014/05/22 01:24:45.000	Variant 50	50																												complete	A
FB	IV Antibiotics	2014/05/22 01:24:49.000	Variant 50	50																												complete	A
FB	CRP	2014/05/22 01:34:00.000	Variant 50	50																												complete	B
FB	Leucocytes	2014/05/22 01:34:00.000	Variant 50	50																					7.1							complete	B
FB	LacticAcid	2014/05/22 01:34:00.000	Variant 50	50																				1.5								complete	B
GB	ER Registration	2014/08/27 10:15:42.000	Variant 101	101	85		C	false	true	true	true	true	false	false	false	false	false	true	false	false	false	true	true			false	true	false	true	true	true	complete	A
GB	Leucocytes	2014/08/27 10:25:00.000	Variant 101	101																					13.1							complete	B
GB	LacticAcid	2014/08/27 10:25:00.000	Variant 101	101																				2.1								complete	B
GB	CRP	2014/08/27 10:25:00.000	Variant 101	101		12.0																										complete	B
GB	ER Triage	2014/08/27 10:27:21.000	Variant 101	101																												complete	C
GB	ER Sepsis Triage	2014/08/27 10:41:56.000	Variant 101	101																												complete	A
GB	IV Liquid	2014/08/27 10:42:13.000	Variant 101	101																												complete	A
GB	IV Antibiotics	2014/08/27 10:42:19.000	Variant 101	101																												complete	A
GB	Admission NC	2014/08/27 12:19:07.000	Variant 101	101																												complete	O
GB	Leucocytes	2014/08/29 16:00:00.000	Variant 101	101																					9.8							complete	B
GB	CRP	2014/08/29 16:00:00.000	Variant 101	101		54.0																										complete	B
GB	Release A	2014/08/29 22:05:00.000	Variant 101	101																												complete	E
GB	Return ER	2015/04/29 23:32:06.000	Variant 101	101																												complete	?
HB	ER Registration	2014/04/17 22:28:36.000	Variant 102	102	80		T	false	true	true	true	true	false	false	false	true	true	true	false	false	false	true	true			false	true	false	true	true	true	complete	A
HB	ER Triage	2014/04/17 22:48:36.000	Variant 102	102																												complete	C
HB	ER Sepsis Triage	2014/04/17 22:48:45.000	Variant 102	102																												complete	A
HB	CRP	2014/04/17 22:56:00.000	Variant 102	102		157.0																										complete	B
HB	LacticAcid	2014/04/17 22:56:00.000	Variant 102	102																				1.1								complete	B
HB	Leucocytes	2014/04/17 22:56:00.000	Variant 102	102																					18.5							complete	B
HB	IV Liquid	2014/04/17 23:00:00.000	Variant 102	102																												complete	A
HB	IV Antibiotics	2014/04/18 00:00:00.000	Variant 102	102																												complete	A
HB	Admission NC	2014/04/18 01:11:49.000	Variant 102	102																												complete	T
HB	CRP	2014/04/18 14:46:00.000	Variant 102	102		294.0																										complete	B
HB	Leucocytes	2014/04/18 14:46:00.000	Variant 102	102																					17.5							complete	B
HB	Admission NC	2014/04/19 23:30:00.000	Variant 102	102																												complete	H
HB	Leucocytes	2014/04/20 16:00:00.000	Variant 102	102																					10.7							complete	B
HB	CRP	2014/04/20 16:00:00.000	Variant 102	102		177.0																										complete	B
HB	Release A	2014/04/22 19:39:58.000	Variant 102	102																												complete	E
IB	ER Registration	2014/03/25 09:14:37.000	Variant 103	103	80		U	false	true	true	true	true	false	false	false	false	false	true	false	false	false	true	true			false	true	false	true	true	true	complete	A
IB	Leucocytes	2014/03/25 09:32:00.000	Variant 103	103																					6.8							complete	B
IB	CRP	2014/03/25 09:32:00.000	Variant 103	103		259.0																										complete	B
IB	LacticAcid	2014/03/25 09:32:00.000	Variant 103	103																				1.3								complete	B
IB	ER Triage	2014/03/25 09:41:18.000	Variant 103	103																												complete	C
IB	ER Sepsis Triage	2014/03/25 09:42:37.000	Variant 103	103																												complete	A
IB	IV Liquid	2014/03/25 09:42:56.000	Variant 103	103																												complete	A
IB	IV Antibiotics	2014/03/25 09:43:02.000	Variant 103	103																												complete	A
IB	Admission NC	2014/03/25 12:04:10.000	Variant 103	103																												complete	G
IB	Leucocytes	2014/03/25 16:00:00.000	Variant 103	103																					13.7							complete	B
IB	Admission NC	2014/03/25 21:00:00.000	Variant 103	103																												complete	O
IB	CRP	2014/03/27 17:00:00.000	Variant 103	103		119.0																										complete	B
IB	Leucocytes	2014/03/27 17:00:00.000	Variant 103	103																					9.2							complete	B
IB	Release A	2014/03/28 20:00:00.000	Variant 103	103																												complete	E
JB	ER Registration	2014/02/24 00:55:06.000	Variant 4	4	75			false	true	true	true	true	false	false	false	true	true	true	false	false	false	true	true			false	true	false	true	true	true	complete	A
JB	ER Triage	2014/02/24 01:04:04.000	Variant 4	4																												complete	C
JB	ER Sepsis Triage	2014/02/24 01:04:28.000	Variant 4	4																												complete	A
JB	CRP	2014/02/24 01:14:00.000	Variant 4	4		64.0																										complete	B
JB	LacticAcid	2014/02/24 01:14:00.000	Variant 4	4																				1.5								complete	B
JB	Leucocytes	2014/02/24 01:14:00.000	Variant 4	4																					7.7							complete	B
JB	IV Liquid	2014/02/24 02:41:47.000	Variant 4	4																												complete	A
JB	IV Antibiotics	2014/02/24 02:43:39.000	Variant 4	4																												complete	A
KB	ER Registration	2014/06/17 19:02:28.000	Variant 104	104	70		H	false	true	true	true	true	false	false	false	true	true	true	false	false	false	true	true			false	true	false	false	true	true	complete	A
KB	ER Triage	2014/06/17 19:09:16.000	Variant 104	104																												complete	C
KB	ER Sepsis Triage	2014/06/17 19:09:41.000	Variant 104	104																												complete	A
KB	LacticAcid	2014/06/17 19:20:00.000	Variant 104	104																				1.5								complete	B
KB	CRP	2014/06/17 19:20:00.000	Variant 104	104		15.0																										complete	B
KB	Leucocytes	2014/06/17 19:20:00.000	Variant 104	104																					23.2							complete	B
KB	IV Antibiotics	2014/06/17 19:30:00.000	Variant 104	104																												complete	A
KB	IV Liquid	2014/06/17 19:30:00.000	Variant 104	104																												complete	A
KB	Admission NC	2014/06/17 23:10:43.000	Variant 104	104																												complete	F
KB	Release A	2014/06/23 22:15:00.000	Variant 104	104																												complete	E
KB	Return ER	2014/11/09 07:04:52.000	Variant 104	104																												complete	?
LB	ER Registration	2013/12/02 19:51:22.000	Variant 105	105	85		J	true	true	true	true	true	false	false	false	true	true	true	false	false	false	true	true			false	true	false	true	false	true	complete	A
LB	ER Triage	2013/12/02 19:59:38.000	Variant 105	105																												complete	C
LB	LacticAcid	2013/12/02 20:17:00.000	Variant 105	105																				2.6								complete	B
LB	CRP	2013/12/02 20:17:00.000	Variant 105	105		130.0																										complete	B
LB	Leucocytes	2013/12/02 20:17:00.000	Variant 105	105																					0.5							complete	B
LB	ER Sepsis Triage	2013/12/02 21:09:46.000	Variant 105	105																												complete	A
LB	IV Liquid	2013/12/02 21:10:16.000	Variant 105	105																												complete	A
LB	IV Antibiotics	2013/12/02 21:10:16.000	Variant 105	105																												complete	A
LB	Admission NC	2013/12/02 22:17:41.000	Variant 105	105																												complete	I
LB	Admission NC	2013/12/03 00:00:44.000	Variant 105	105																												complete	N
LB	CRP	2013/12/04 13:50:00.000	Variant 105	105		94.0																										complete	B
LB	Leucocytes	2013/12/04 13:50:00.000	Variant 105	105																					1.7							complete	B
LB	Leucocytes	2013/12/06 17:00:00.000	Variant 105	105																					11.1							complete	B
LB	CRP	2013/12/06 17:00:00.000	Variant 105	105		88.0																										complete	B
LB	CRP	2013/12/08 17:00:00.000	Variant 105	105		94.0																										complete	B
LB	Leucocytes	2013/12/08 17:00:00.000	Variant 105	105																					13.9							complete	B
LB	Leucocytes	2013/12/11 17:00:00.000	Variant 105	105																					22.8							complete	B
LB	CRP	2013/12/11 17:00:00.000	Variant 105	105		23.0																										complete	B
LB	Release B	2013/12/12 15:45:00.000	Variant 105	105																												complete	E
MB	ER Registration	2014/11/04 22:55:37.000	Variant 1	1	75			false	false	false	false	false	false	false	false	false	false	false	false	false	false	false	false			false	false	false	false	false	false	complete	A
MB	ER Triage	2014/11/04 23:02:45.000	Variant 1	1																												complete	C
MB	ER Sepsis Triage	2014/11/04 23:03:10.000	Variant 1	1																												complete	A
NB	ER Registration	2014/10/11 02:16:35.000	Variant 106	106	65		E	false	true	true	true	true	false	false	true	true	true	true	false	false	false	true	true			false	true	false	false	true	true	complete	A
NB	ER Triage	2014/10/11 02:33:43.000	Variant 106	106																												complete	C
NB	ER Sepsis Triage	2014/10/11 02:33:55.000	Variant 106	106																												complete	A
NB	Leucocytes	2014/10/11 02:49:00.000	Variant 106	106																					13.1							complete	B
NB	LacticAcid	2014/10/11 02:49:00.000	Variant 106	106																				2.4								complete	B
NB	CRP	2014/10/11 02:49:00.000	Variant 106	106		343.0																										complete	B
NB	IV Liquid	2014/10/11 03:49:54.000	Variant 106	106																												complete	A
NB	IV Antibiotics	2014/10/11 04:50:06.000	Variant 106	106																												complete	A
NB	Admission NC	2014/10/11 04:52:37.000	Variant 106	106																												complete	G
NB	CRP	2014/10/11 15:00:00.000	Variant 106	106		270.0																										complete	B
NB	Leucocytes	2014/10/11 15:00:00.000	Variant 106	106																					10.2							complete	B
NB	LacticAcid	2014/10/11 15:00:00.000	Variant 106	106																				1.2								complete	B
NB	Admission NC	2014/10/11 19:00:00.000	Variant 106	106																												complete	I
NB	CRP	2014/10/12 16:00:00.000	Variant 106	106		319.0																										complete	B
NB	Leucocytes	2014/10/14 16:00:00.000	Variant 106	106																					8.1							complete	B
NB	CRP	2014/10/14 16:00:00.000	Variant 106	106		243.0																										complete	B
NB	CRP	2014/10/16 16:00:00.000	Variant 106	106		155.0																										complete	B
NB	Leucocytes	2014/10/16 16:00:00.000	Variant 106	106																					9.2							complete	B
NB	CRP	2014/10/19 16:00:00.000	Variant 106	106		39.0																										complete	B
NB	Leucocytes	2014/10/19 16:00:00.000	Variant 106	106																					11.4							complete	B
NB	Release A	2014/10/19 21:00:00.000	Variant 106	106																												complete	E
OB	ER Registration	2014/12/05 18:39:50.000	Variant 107	107	80		E	false	true	true	true	true	false	false	false	true	true	true	false	false	false	true	true			false	true	false	true	true	true	complete	A
OB	ER Triage	2014/12/05 18:42:32.000	Variant 107	107																												complete	C
OB	CRP	2014/12/05 19:06:00.000	Variant 107	107		184.0																										complete	B
OB	LacticAcid	2014/12/05 19:06:00.000	Variant 107	107																				1.5								complete	B
OB	Leucocytes	2014/12/05 19:06:00.000	Variant 107	107																					15.5							complete	B
OB	ER Sepsis Triage	2014/12/05 19:21:49.000	Variant 107	107																												complete	A
OB	IV Liquid	2014/12/05 19:22:12.000	Variant 107	107																												complete	A
OB	IV Antibiotics	2014/12/05 20:30:00.000	Variant 107	107																												complete	A
OB	Admission NC	2014/12/06 00:09:24.000	Variant 107	107																												complete	N
OB	CRP	2014/12/07 16:00:00.000	Variant 107	107		208.0																										complete	B
OB	Leucocytes	2014/12/07 16:00:00.000	Variant 107	107																					11.4							complete	B
OB	Leucocytes	2014/12/10 16:00:00.000	Variant 107	107																					11.4							complete	B
OB	CRP	2014/12/10 16:00:00.000	Variant 107	107		111.0																										complete	B
OB	Leucocytes	2014/12/12 16:00:00.000	Variant 107	107																					7.6							complete	B
OB	CRP	2014/12/12 16:00:00.000	Variant 107	107		65.0																										complete	B
OB	Release A	2014/12/13 19:45:00.000	Variant 107	107																												complete	E
PB	ER Registration	2015/01/18 04:51:42.000	Variant 47	47	80		V	false	true	true	true	true	false	false	false	false	false	true	false	false	false	true	true			false	true	false	true	true	true	complete	A
PB	ER Triage	2015/01/18 04:53:28.000	Variant 47	47																												complete	C
PB	ER Sepsis Triage	2015/01/18 04:54:58.000	Variant 47	47																												complete	A
PB	IV Liquid	2015/01/18 04:55:12.000	Variant 47	47																												complete	A
PB	CRP	2015/01/18 05:05:00.000	Variant 47	47		207.0																										complete	B
PB	LacticAcid	2015/01/18 05:05:00.000	Variant 47	47																				1.9								complete	B
PB	Leucocytes	2015/01/18 05:05:00.000	Variant 47	47																					7.4							complete	B
PB	IV Antibiotics	2015/01/18 08:11:54.000	Variant 47	47																												complete	A
PB	Admission NC	2015/01/18 08:12:55.000	Variant 47	47																												complete	O
PB	Leucocytes	2015/01/19 17:00:00.000	Variant 47	47																					10.7							complete	B
PB	CRP	2015/01/19 17:00:00.000	Variant 47	47		263.0																										complete	B
PB	Leucocytes	2015/01/19 20:00:00.000	Variant 47	47																					10.8							complete	B
PB	CRP	2015/01/21 20:00:00.000	Variant 47	47		139.0																										complete	B
PB	Leucocytes	2015/01/21 20:00:00.000	Variant 47	47																					9.1							complete	B
PB	Release A	2015/01/23 23:00:00.000	Variant 47	47																												complete	E
PB	Return ER	2015/02/05 18:15:08.000	Variant 47	47																												complete	?
QB	ER Registration	2014/10/24 18:23:20.000	Variant 108	108	85		W	false	true	true	true	true	false	false	false	true	true	true	false	false	false	true	true			false	true	false	true	true	true	complete	A
QB	ER Triage	2014/10/24 18:24:24.000	Variant 108	108																												complete	C
QB	ER Sepsis Triage	2014/10/24 18:24:43.000	Variant 108	108																												complete	A
QB	IV Liquid	2014/10/24 18:24:55.000	Variant 108	108																												complete	A
QB	CRP	2014/10/24 18:47:00.000	Variant 108	108		14.0																										complete	B
QB	LacticAcid	2014/10/24 18:47:00.000	Variant 108	108																				1.8								complete	B
QB	Leucocytes	2014/10/24 18:47:00.000	Variant 108	108																					17.0							complete	B
QB	IV Antibiotics	2014/10/24 22:43:11.000	Variant 108	108																												complete	A
QB	Admission NC	2014/10/24 22:44:20.000	Variant 108	108																												complete	D
QB	CRP	2014/10/25 16:00:00.000	Variant 108	108		201.0																										complete	B
QB	Leucocytes	2014/10/25 16:00:00.000	Variant 108	108																					19.7							complete	B
QB	Leucocytes	2014/10/26 00:00:00.000	Variant 108	108																					18.7							complete	B
QB	CRP	2014/10/27 16:00:00.000	Variant 108	108		85.0																										complete	B
QB	Leucocytes	2014/10/27 16:00:00.000	Variant 108	108																					11.3							complete	B
QB	Release A	2014/10/29 18:00:00.000	Variant 108	108																												complete	E
QB	Return ER	2014/11/12 22:20:15.000	Variant 108	108																												complete	?
RB	ER Registration	2014/04/22 18:21:51.000	Variant 9	9	90		X	false	false	false	false	false	false	false	false	false	false	false	false	false	false	false	false			false	false	false	false	false	false	complete	L
RB	ER Triage	2014/04/22 18:27:42.000	Variant 9	9																												complete	C
RB	ER Sepsis Triage	2014/04/22 18:28:51.000	Variant 9	9																												complete	L
RB	Leucocytes	2014/04/22 18:41:00.000	Variant 9	9																					7.5							complete	B
RB	CRP	2014/04/22 18:41:00.000	Variant 9	9																												complete	B
RB	Admission NC	2014/04/22 21:04:26.000	Variant 9	9																												complete	M
RB	Release A	2014/04/25 22:30:00.000	Variant 9	9																												complete	E
SB	ER Registration	2014/05/01 18:17:37.000	Variant 109	109	80		B	true	true	true	true	true	false	false	false	false	false	true	false	false	false	true	true			false	true	false	true	true	true	complete	A
SB	ER Triage	2014/05/01 18:25:25.000	Variant 109	109																												complete	C
SB	ER Sepsis Triage	2014/05/01 18:25:39.000	Variant 109	109																												complete	A
SB	IV Liquid	2014/05/01 18:25:47.000	Variant 109	109																												complete	A
SB	IV Antibiotics	2014/05/01 18:25:47.000	Variant 109	109																												complete	A
SB	Leucocytes	2014/05/01 18:26:00.000	Variant 109	109																					9.8							complete	B
SB	CRP	2014/05/01 18:26:00.000	Variant 109	109		91.0																										complete	B
SB	LacticAcid	2014/05/01 18:26:00.000	Variant 109	109																				1.0								complete	B
SB	Admission NC	2014/05/01 20:26:43.000	Variant 109	109																												complete	I
SB	CRP	2014/05/03 23:00:00.000	Variant 109	109		51.0																										complete	B
SB	Admission NC	2014/05/03 23:00:05.000	Variant 109	109																												complete	F
SB	CRP	2014/05/08 16:00:00.000	Variant 109	109		38.0																										complete	B
SB	Release A	2014/05/10 22:00:00.000	Variant 109	109																												complete	E
SB	Return ER	2014/08/16 14:04:26.000	Variant 109	109																												complete	?
TB	ER Registration	2014/09/11 17:33:19.000	Variant 110	110	70		Y	false	false	false	false	false	false	false	false	false	false	false	false	false	false	false	false			false	false	false	false	false	false	complete	A
TB	ER Triage	2014/09/11 17:40:09.000	Variant 110	110																												complete	C
TB	ER Sepsis Triage	2014/09/11 17:42:34.000	Variant 110	110																												complete	A
TB	Leucocytes	2014/09/11 18:05:00.000	Variant 110	110																					13.8							complete	B
TB	LacticAcid	2014/09/11 18:05:00.000	Variant 110	110																				1.1								complete	B
TB	CRP	2014/09/11 18:05:00.000	Variant 110	110		39.0																										complete	B
TB	Admission NC	2014/09/11 22:18:24.000	Variant 110	110																												complete	N
TB	Release A	2014/09/20 19:20:00.000	Variant 110	110																												complete	E
TB	Return ER	2015/02/24 21:54:09.000	Variant 110	110																												complete	?
UB	ER Registration	2014/07/20 20:27:47.000	Variant 111	111	90			true	true	true	true	true	false	false	false	false	false	true	false	false	false	true	true			false	false	false	true	true	true	complete	A
UB	ER Triage	2014/07/20 20:45:46.000	Variant 111	111																												complete	C
UB	ER Sepsis Triage	2014/07/20 20:48:25.000	Variant 111	111																												complete	A
UB	IV Liquid	2014/07/20 20:48:40.000	Variant 111	111																												complete	A
UB	CRP	2014/07/20 20:54:00.000	Variant 111	111		255.0																										complete	B
UB	LacticAcid	2014/07/20 20:54:00.000	Variant 111	111																				3.2								complete	B
UB	Leucocytes	2014/07/20 20:54:00.000	Variant 111	111																					8.9							complete	B
UB	IV Antibiotics	2014/07/20 20:55:10.000	Variant 111	111																												complete	A
UB	Admission NC	2014/07/20 23:43:53.000	Variant 111	111																												complete	F
VB	ER Registration	2015/02/16 02:07:29.000	Variant 112	112	75		Z	false	true	true	true	true	false	false	false	false	false	true	false	false	false	true	false			false	true	false	false	true	true	complete	A
VB	ER Triage	2015/02/16 02:27:26.000	Variant 112	112																												complete	C
VB	ER Sepsis Triage	2015/02/16 02:28:03.000	Variant 112	112																												complete	A
VB	Leucocytes	2015/02/16 02:35:00.000	Variant 112	112																					11.1							complete	B
VB	CRP	2015/02/16 02:35:00.000	Variant 112	112		97.0																										complete	B
VB	LacticAcid	2015/02/16 02:35:00.000	Variant 112	112																				1.6								complete	B
VB	IV Antibiotics	2015/02/16 05:44:51.000	Variant 112	112																												complete	A
VB	Admission NC	2015/02/16 05:48:23.000	Variant 112	112																												complete	G
VB	Admission NC	2015/02/16 23:00:00.000	Variant 112	112																												complete	I
VB	CRP	2015/02/17 17:00:00.000	Variant 112	112		70.0																										complete	B
VB	Leucocytes	2015/02/17 17:00:00.000	Variant 112	112																					6.9							complete	B
VB	Release A	2015/02/22 19:00:00.000	Variant 112	112																												complete	E
VB	Return ER	2015/05/06 00:12:17.000	Variant 112	112																												complete	?
WB	ER Registration	2014/11/01 23:32:49.000	Variant 3	3	50			false	false	false	false	false	false	false	false	false	false	false	false	false	false	false	false			false	false	false	false	false	false	complete	A
WB	ER Triage	2014/11/01 23:38:31.000	Variant 3	3																												complete	C
WB	ER Sepsis Triage	2014/11/01 23:38:48.000	Variant 3	3																												complete	A
WB	CRP	2014/11/02 00:22:00.000	Variant 3	3																												complete	B
WB	Leucocytes	2014/11/02 00:22:00.000	Variant 3	3																					9.7							complete	B
XB	ER Registration	2014/10/21 19:34:38.000	Variant 113	113	60		B	false	true	true	true	true	false	false	false	true	true	true	false	false	false	true	true			false	true	false	true	true	true	complete	A
XB	ER Triage	2014/10/21 19:37:27.000	Variant 113	113																												complete	C
XB	ER Sepsis Triage	2014/10/21 19:37:57.000	Variant 113	113																												complete	A
XB	Leucocytes	2014/10/21 19:52:00.000	Variant 113	113																					23.1							complete	B
XB	LacticAcid	2014/10/21 19:52:00.000	Variant 113	113																				6.7								complete	B
XB	CRP	2014/10/21 19:52:00.000	Variant 113	113		335.0																										complete	B
XB	IV Liquid	2014/10/21 21:26:49.000	Variant 113	113																												complete	A
XB	IV Antibiotics	2014/10/21 21:26:54.000	Variant 113	113																												complete	A
XB	Admission NC	2014/10/21 21:27:27.000	Variant 113	113																												complete	F
XB	LacticAcid	2014/10/21 21:54:00.000	Variant 113	113																				8.2								complete	B
XB	Release B	2014/10/23 08:30:00.000	Variant 113	113																												complete	E
YB	ER Registration	2014/11/10 05:21:38.000	Variant 114	114	85		B	true	true	true	true	true	false	false	false	true	true	true	false	false	false	true	true			false	true	false	false	true	true	complete	A
YB	ER Triage	2014/11/10 05:34:35.000	Variant 114	114																												complete	C
YB	ER Sepsis Triage	2014/11/10 05:35:19.000	Variant 114	114																												complete	A
YB	CRP	2014/11/10 05:54:00.000	Variant 114	114		63.0																										complete	B
YB	LacticAcid	2014/11/10 05:54:00.000	Variant 114	114																				1.1								complete	B
YB	Leucocytes	2014/11/10 05:54:00.000	Variant 114	114																					10.0							complete	B
YB	IV Antibiotics	2014/11/10 06:39:13.000	Variant 114	114																												complete	A
YB	IV Liquid	2014/11/10 08:09:54.000	Variant 114	114																												complete	A
YB	Admission NC	2014/11/10 08:21:02.000	Variant 114	114																												complete	G
YB	Admission NC	2014/11/10 20:00:00.000	Variant 114	114																												complete	F
YB	CRP	2014/11/11 17:00:00.000	Variant 114	114		178.0																										complete	B
YB	Leucocytes	2014/11/11 17:00:00.000	Variant 114	114																					8.6							complete	B
YB	Leucocytes	2014/11/13 17:00:00.000	Variant 114	114																					5.2							complete	B
YB	CRP	2014/11/13 17:00:00.000	Variant 114	114		88.0																										complete	B
YB	Release A	2014/11/14 05:00:00.000	Variant 114	114																												complete	E
ZB	ER Registration	2014/04/27 04:35:33.000	Variant 115	115	75		AA	false	true	true	true	true	false	false	false	true	true	true	false	false	false	true	true			false	true	false	true	true	true	complete	A
ZB	ER Triage	2014/04/27 05:18:20.000	Variant 115	115																												complete	C
ZB	ER Sepsis Triage	2014/04/27 05:18:37.000	Variant 115	115																												complete	A
ZB	Leucocytes	2014/04/27 05:23:00.000	Variant 115	115																					7.8							complete	B
ZB	LacticAcid	2014/04/27 05:23:00.000	Variant 115	115																				1.9								complete	B
ZB	CRP	2014/04/27 05:23:00.000	Variant 115	115		125.0																										complete	B
ZB	IV Antibiotics	2014/04/27 10:12:36.000	Variant 115	115																												complete	A
ZB	Admission NC	2014/04/27 10:14:21.000	Variant 115	115																												complete	O
ZB	IV Liquid	2014/04/28 05:18:55.000	Variant 115	115																												complete	A
ZB	Leucocytes	2014/04/28 17:00:00.000	Variant 115	115																					10.1							complete	B
ZB	CRP	2014/04/28 17:00:00.000	Variant 115	115		182.0																										complete	B
ZB	Leucocytes	2014/04/29 17:00:00.000	Variant 115	115																					3.5							complete	B
ZB	CRP	2014/04/29 19:33:00.000	Variant 115	115		87.0																										complete	B
ZB	Leucocytes	2014/05/01 17:00:00.000	Variant 115	115																					3.3							complete	B
ZB	Release A	2014/05/01 23:00:00.000	Variant 115	115																												complete	E
ZB	Return ER	2015/01/03 21:34:52.000	Variant 115	115																												complete	?
AC	ER Registration	2014/09/24 23:39:13.000	Variant 116	116	80		C	false	true	true	true	true	false	false	false	true	true	true	false	false	false	true	true			false	false	false	true	true	true	complete	A
AC	ER Triage	2014/09/24 23:52:40.000	Variant 116	116																												complete	C
AC	ER Sepsis Triage	2014/09/24 23:55:14.000	Variant 116	116																												complete	A
AC	Leucocytes	2014/09/25 00:04:00.000	Variant 116	116																					8.8							complete	B
AC	LacticAcid	2014/09/25 00:04:00.000	Variant 116	116																				1.5								complete	B
AC	CRP	2014/09/25 00:04:00.000	Variant 116	116		94.0																										complete	B
AC	IV Liquid	2014/09/25 01:20:09.000	Variant 116	116																												complete	A
AC	IV Antibiotics	2014/09/25 02:50:15.000	Variant 116	116																												complete	A
AC	Admission NC	2014/09/25 04:22:34.000	Variant 116	116																												complete	O
AC	CRP	2014/09/27 17:00:00.000	Variant 116	116		60.0																										complete	B
AC	Leucocytes	2014/09/27 17:00:00.000	Variant 116	116																					6.3							complete	B
AC	Release A	2014/09/30 19:30:00.000	Variant 116	116																												complete	E
AC	Return ER	2014/12/03 03:47:17.000	Variant 116	116																												complete	?
BC	ER Registration	2015/02/08 00:14:13.000	Variant 2	2	80			false	false	false	false	false	false	false	false	false	false	false	false	false	false	false	false			false	false	false	false	false	false	complete	A
BC	ER Triage	2015/02/08 00:43:50.000	Variant 2	2																												complete	C
BC	ER Sepsis Triage	2015/02/08 00:45:17.000	Variant 2	2																												complete	A
BC	Leucocytes	2015/02/08 01:23:00.000	Variant 2	2																					12.0							complete	B
BC	CRP	2015/02/08 01:23:00.000	Variant 2	2		85.0																										complete	B
CC	ER Registration	2015/02/23 09:50:05.000	Variant 117	117	75		E	false	true	true	true	true	false	false	false	true	true	true	false	false	false	true	true			false	true	false	true	true	true	complete	A
CC	ER Triage	2015/02/23 10:00:26.000	Variant 117	117																												complete	C
CC	ER Sepsis Triage	2015/02/23 10:00:45.000	Variant 117	117																												complete	A
CC	IV Liquid	2015/02/23 10:01:18.000	Variant 117	117																												complete	A
CC	IV Antibiotics	2015/02/23 10:01:22.000	Variant 117	117																												complete	A
CC	CRP	2015/02/23 10:16:00.000	Variant 117	117		54.0																										complete	B
CC	Leucocytes	2015/02/23 10:16:00.000	Variant 117	117																					11.1							complete	B
CC	LacticAcid	2015/02/23 10:16:00.000	Variant 117	117																				1.0								complete	B
CC	Admission NC	2015/02/23 12:03:25.000	Variant 117	117																												complete	Q
CC	Admission NC	2015/02/24 00:15:00.000	Variant 117	117																												complete	O
CC	CRP	2015/02/24 17:00:00.000	Variant 117	117		79.0																										complete	B
CC	Leucocytes	2015/02/24 17:00:00.000	Variant 117	117																					6.7							complete	B
CC	Release D	2015/02/25 18:49:39.000	Variant 117	117																												complete	E
CC	Return ER	2015/02/26 23:18:29.000	Variant 117	117																												complete	?
DC	ER Registration	2014/03/08 12:44:37.000	Variant 60	60	45		BA	true	true	true	true	true	false	false	false	false	false	true	false	false	false	true	true			false	true	false	true	true	true	complete	A
DC	ER Triage	2014/03/08 12:54:54.000	Variant 60	60																												complete	C
DC	ER Sepsis Triage	2014/03/08 12:55:06.000	Variant 60	60																												complete	A
DC	LacticAcid	2014/03/08 12:58:00.000	Variant 60	60																				1.9								complete	B
DC	Leucocytes	2014/03/08 12:58:00.000	Variant 60	60																					11.4							complete	B
DC	CRP	2014/03/08 12:58:00.000	Variant 60	60																												complete	B
DC	IV Liquid	2014/03/08 13:30:51.000	Variant 60	60																												complete	A
DC	IV Antibiotics	2014/03/08 13:31:17.000	Variant 60	60																												complete	A
DC	Admission NC	2014/03/08 14:32:44.000	Variant 60	60																												complete	F
DC	CRP	2014/03/10 17:00:00.000	Variant 60	60																												complete	B
DC	Release A	2014/03/13 23:00:00.000	Variant 60	60																												complete	E
DC	Return ER	2014/11/26 12:05:34.000	Variant 60	60																												complete	?
EC	ER Registration	2014/02/27 17:58:20.000	Variant 118	118	85		B	false	true	true	true	true	false	false	false	false	false	true	false	false	false	true	true			false	true	false	true	false	true	complete	A
EC	ER Triage	2014/02/27 18:01:06.000	Variant 118	118																												complete	C
EC	ER Sepsis Triage	2014/02/27 18:01:57.000	Variant 118	118																												complete	A
EC	LacticAcid	2014/02/27 18:30:00.000	Variant 118	118																				3.0								complete	B
EC	Leucocytes	2014/02/27 18:30:00.000	Variant 118	118																					8.2							complete	B
EC	CRP	2014/02/27 18:30:00.000	Variant 118	118		22.0																										complete	B
EC	IV Liquid	2014/02/27 20:07:18.000	Variant 118	118																												complete	A
EC	IV Antibiotics	2014/02/27 22:07:27.000	Variant 118	118																												complete	A
EC	Admission NC	2014/02/27 22:08:40.000	Variant 118	118																												complete	F
EC	CRP	2014/03/02 15:22:00.000	Variant 118	118		100.0																										complete	B
EC	Leucocytes	2014/03/02 15:22:00.000	Variant 118	118																					16.7							complete	B
EC	Leucocytes	2014/03/03 16:00:00.000	Variant 118	118																					14.0							complete	B
EC	CRP	2014/03/03 16:00:00.000	Variant 118	118		120.0																										complete	B
EC	Leucocytes	2014/03/05 16:00:00.000	Variant 118	118																					18.6							complete	B
EC	CRP	2014/03/05 16:00:00.000	Variant 118	118		52.0																										complete	B
EC	Leucocytes	2014/03/15 16:00:00.000	Variant 118	118																					12.2							complete	B
EC	Release A	2014/03/16 18:30:00.000	Variant 118	118																												complete	E
FC	ER Registration	2014/03/11 22:36:01.000	Variant 9	9	80		S	false	false	false	false	false	false	false	false	false	false	false	false	false	false	false	false			false	false	false	false	false	false	complete	A
FC	ER Triage	2014/03/11 22:56:49.000	Variant 9	9																												complete	C
FC	ER Sepsis Triage	2014/03/11 22:57:07.000	Variant 9	9																												complete	A
FC	Leucocytes	2014/03/11 23:29:00.000	Variant 9	9																					6.0							complete	B
FC	CRP	2014/03/11 23:29:00.000	Variant 9	9		20.0																										complete	B
FC	Admission NC	2014/03/12 01:56:39.000	Variant 9	9																												complete	R
FC	Release A	2014/03/13 19:00:00.000	Variant 9	9																												complete	E
GC	ER Registration	2014/08/25 14:18:21.000	Variant 119	119	85		S	true	true	true	true	true	false	false	false	true	true	true	false	false	false	true	true			false	true	false	true	false	true	complete	A
GC	ER Triage	2014/08/25 14:21:04.000	Variant 119	119																												complete	C
GC	ER Sepsis Triage	2014/08/25 14:36:36.000	Variant 119	119																												complete	A
GC	IV Liquid	2014/08/25 14:37:01.000	Variant 119	119																												complete	A
GC	IV Antibiotics	2014/08/25 14:37:15.000	Variant 119	119																												complete	A
GC	Leucocytes	2014/08/25 14:39:00.000	Variant 119	119																					9.2							complete	B
GC	CRP	2014/08/25 14:39:00.000	Variant 119	119		55.0																										complete	B
GC	LacticAcid	2014/08/25 14:39:00.000	Variant 119	119																				1.4								complete	B
GC	Admission NC	2014/08/25 16:24:35.000	Variant 119	119																												complete	R
GC	CRP	2014/08/29 00:00:00.000	Variant 119	119		34.0																										complete	B
GC	Leucocytes	2014/08/29 00:00:00.000	Variant 119	119																					6.4							complete	B
GC	Release A	2014/08/31 18:00:00.000	Variant 119	119																												complete	E
HC	ER Registration	2014/04/30 04:06:23.000	Variant 2	2	35			false	true	true	true	true	false	false	false	false	true	true	false	false	false	true	false			false	true	false	true	true	true	complete	A
HC	ER Triage	2014/04/30 04:12:55.000	Variant 2	2																												complete	C
HC	ER Sepsis Triage	2014/04/30 04:14:03.000	Variant 2	2																												complete	A
HC	Leucocytes	2014/04/30 04:41:00.000	Variant 2	2																					11.8							complete	B
HC	CRP	2014/04/30 04:41:00.000	Variant 2	2																												complete	B
IC	ER Triage	2014/04/10 10:09:50.000	Variant 120	120	75		S																									complete	C
IC	ER Registration	2014/04/10 13:24:57.000	Variant 120	120				true	true	true	true	true	false	false	false	false	false	true	true	false	false	true	true			false	true	false	true	true	true	complete	A
IC	ER Sepsis Triage	2014/04/10 13:26:32.000	Variant 120	120																												complete	A
IC	IV Liquid	2014/04/10 13:52:45.000	Variant 120	120																												complete	A
IC	IV Antibiotics	2014/04/10 13:52:59.000	Variant 120	120																												complete	A
IC	Leucocytes	2014/04/10 13:53:00.000	Variant 120	120																					8.5							complete	B
IC	CRP	2014/04/10 13:53:00.000	Variant 120	120		7.0																										complete	B
IC	LacticAcid	2014/04/10 13:53:00.000	Variant 120	120																				5.5								complete	B
IC	Admission NC	2014/04/10 17:20:12.000	Variant 120	120																												complete	R
IC	Leucocytes	2014/04/15 17:00:00.000	Variant 120	120																					3.7							complete	B
IC	Release A	2014/04/18 23:00:00.000	Variant 120	120																												complete	E
IC	Return ER	2014/06/13 00:35:29.000	Variant 120	120																												complete	?
JC	ER Registration	2014/03/01 01:31:31.000	Variant 121	121	85		C	false	true	true	true	true	false	false	false	true	true	true	false	false	false	true	true			false	false	false	true	true	true	complete	A
JC	ER Triage	2014/03/01 01:32:58.000	Variant 121	121																												complete	C
JC	ER Sepsis Triage	2014/03/01 01:33:14.000	Variant 121	121																												complete	A
JC	IV Liquid	2014/03/01 01:35:05.000	Variant 121	121																												complete	A
JC	IV Antibiotics	2014/03/01 01:35:24.000	Variant 121	121																												complete	A
JC	Leucocytes	2014/03/01 01:37:00.000	Variant 121	121																					17.8							complete	B
JC	CRP	2014/03/01 01:37:00.000	Variant 121	121		74.0																										complete	B
JC	LacticAcid	2014/03/01 01:37:00.000	Variant 121	121																				2.4								complete	B
JC	Admission NC	2014/03/01 04:18:24.000	Variant 121	121																												complete	Q
JC	CRP	2014/03/01 16:00:00.000	Variant 121	121		107.0																										complete	B
JC	Leucocytes	2014/03/01 16:00:00.000	Variant 121	121																					10.1							complete	B
JC	CRP	2014/03/03 16:00:00.000	Variant 121	121		30.0																										complete	B
JC	Leucocytes	2014/03/03 16:00:00.000	Variant 121	121																					5.0							complete	B
JC	Release A	2014/03/05 20:15:00.000	Variant 121	121																												complete	E
JC	Return ER	2014/05/21 04:46:05.000	Variant 121	121																												complete	?
KC	ER Registration	2014/06/05 16:25:58.000	Variant 122	122	75		H	true	true	true	true	true	false	false	true	false	false	true	false	false	false	true	true			false	true	false	true	true	true	complete	A
KC	ER Triage	2014/06/05 16:34:31.000	Variant 122	122																												complete	C
KC	ER Sepsis Triage	2014/06/05 16:34:46.000	Variant 122	122																												complete	A
KC	Leucocytes	2014/06/05 16:56:00.000	Variant 122	122																					38.6							complete	B
KC	LacticAcid	2014/06/05 16:56:00.000	Variant 122	122																				1.7								complete	B
KC	CRP	2014/06/05 16:56:00.000	Variant 122	122		128.0																										complete	B
KC	IV Liquid	2014/06/05 17:13:54.000	Variant 122	122																												complete	A
KC	IV Antibiotics	2014/06/05 17:14:10.000	Variant 122	122																												complete	A
KC	Admission NC	2014/06/05 19:15:36.000	Variant 122	122																												complete	F
KC	CRP	2014/06/07 16:00:00.000	Variant 122	122		145.0																										complete	B
KC	Leucocytes	2014/06/07 16:00:00.000	Variant 122	122																					19.1							complete	B
KC	CRP	2014/06/08 16:00:00.000	Variant 122	122		82.0																										complete	B
KC	Release A	2014/06/22 19:00:00.000	Variant 122	122																												complete	E
LC	ER Registration	2014/05/02 14:09:01.000	Variant 123	123	75		H	true	true	true	true	true	false	false	false	false	false	true	false	false	false	true	false			false	true	true	true	true	true	complete	A
LC	ER Triage	2014/05/02 14:10:16.000	Variant 123	123																												complete	C
LC	ER Sepsis Triage	2014/05/02 14:18:12.000	Variant 123	123																												complete	A
LC	CRP	2014/05/02 14:22:00.000	Variant 123	123		130.0																										complete	B
LC	LacticAcid	2014/05/02 14:22:00.000	Variant 123	123																				1.6								complete	B
LC	Leucocytes	2014/05/02 14:22:00.000	Variant 123	123																					20.1							complete	B
LC	IV Antibiotics	2014/05/02 16:18:33.000	Variant 123	123																												complete	A
LC	Admission NC	2014/05/02 16:32:22.000	Variant 123	123																												complete	I
LC	Admission NC	2014/05/02 23:00:30.000	Variant 123	123																												complete	M
LC	CRP	2014/05/04 17:00:00.000	Variant 123	123		70.0																										complete	B
LC	CRP	2014/05/08 16:00:00.000	Variant 123	123		11.0																										complete	B
LC	Leucocytes	2014/05/13 19:00:00.000	Variant 123	123																					19.2							complete	B
LC	CRP	2014/05/13 19:00:00.000	Variant 123	123		20.0																										complete	B
LC	CRP	2014/05/16 16:00:00.000	Variant 123	123		69.0																										complete	B
LC	Leucocytes	2014/05/16 16:00:00.000	Variant 123	123																					13.9							complete	B
LC	CRP	2014/05/19 19:00:00.000	Variant 123	123		51.0																										complete	B
LC	Leucocytes	2014/05/21 16:00:00.000	Variant 123	123																					12.9							complete	B
LC	CRP	2014/05/22 16:00:00.000	Variant 123	123		11.0																										complete	B
LC	Leucocytes	2014/05/22 16:00:00.000	Variant 123	123																					13.8							complete	B
LC	Release A	2014/05/24 18:00:00.000	Variant 123	123																												complete	E
LC	Return ER	2014/05/26 16:25:58.000	Variant 123	123																												complete	?
MC	ER Registration	2013/12/28 01:14:54.000	Variant 124	124	75		H	false	true	true	true	true	false	false	false	false	false	true	false	false	false	true	true			false	true	false	false	true	true	complete	L
MC	ER Triage	2013/12/28 01:37:00.000	Variant 124	124																												complete	C
MC	ER Sepsis Triage	2013/12/28 01:37:13.000	Variant 124	124																												complete	L
MC	IV Liquid	2013/12/28 01:37:52.000	Variant 124	124																												complete	L
MC	Leucocytes	2013/12/28 01:51:00.000	Variant 124	124																					33.4							complete	B
MC	CRP	2013/12/28 01:51:00.000	Variant 124	124		121.0																										complete	B
MC	LacticAcid	2013/12/28 01:51:00.000	Variant 124	124																				1.1								complete	B
MC	IV Antibiotics	2013/12/28 05:55:43.000	Variant 124	124																												complete	L
MC	Admission NC	2013/12/28 05:56:44.000	Variant 124	124																												complete	O
MC	Leucocytes	2013/12/28 07:52:00.000	Variant 124	124																					28.7							complete	B
MC	CRP	2013/12/29 17:00:00.000	Variant 124	124		67.0																										complete	B
MC	Leucocytes	2013/12/29 17:00:00.000	Variant 124	124																					27.1							complete	B
MC	Release A	2013/12/31 19:00:00.000	Variant 124	124																												complete	E
MC	Return ER	2014/01/06 21:15:26.000	Variant 124	124																												complete	?
NC	ER Registration	2014/09/11 19:51:28.000	Variant 38	38	35			false	true	true	true	true	false	false	false	true	true	true	false	false	false	true	true			false	true	false	false	true	true	complete	A
NC	ER Triage	2014/09/11 19:56:31.000	Variant 38	38																												complete	C
NC	ER Sepsis Triage	2014/09/11 19:56:48.000	Variant 38	38																												complete	A
NC	Leucocytes	2014/09/11 20:12:00.000	Variant 38	38																					19.3							complete	B
NC	CRP	2014/09/11 20:12:00.000	Variant 38	38		32.0																										complete	B
NC	IV Antibiotics	2014/09/12 00:45:07.000	Variant 38	38																												complete	A
NC	IV Liquid	2014/09/12 00:58:59.000	Variant 38	38																												complete	A
OC	ER Registration	2013/12/21 21:19:23.000	Variant 125	125	75		CA	false	false	true	true	true	false	false	false	false	false	true	false	false	false	true	true			false	true	false	true	true	true	complete	A
OC	ER Triage	2013/12/21 21:21:30.000	Variant 125	125																												complete	C
OC	ER Sepsis Triage	2013/12/21 21:22:06.000	Variant 125	125																												complete	A
OC	IV Liquid	2013/12/21 21:27:15.000	Variant 125	125																												complete	A
OC	IV Antibiotics	2013/12/21 21:27:27.000	Variant 125	125																												complete	A
OC	Leucocytes	2013/12/21 21:54:00.000	Variant 125	125																												complete	B
OC	CRP	2013/12/21 21:54:00.000	Variant 125	125																												complete	B
OC	CRP	2013/12/21 21:57:00.000	Variant 125	125		103.0																										complete	B
OC	Leucocytes	2013/12/21 21:57:00.000	Variant 125	125																					17.8							complete	B
OC	LacticAcid	2013/12/21 21:57:00.000	Variant 125	125																				2.7								complete	B
OC	Admission IC	2013/12/22 00:58:41.000	Variant 125	125																												complete	P
OC	CRP	2013/12/22 16:00:00.000	Variant 125	125		282.0																										complete	B
OC	LacticAcid	2013/12/22 16:00:00.000	Variant 125	125																				1.0								complete	B
OC	Leucocytes	2013/12/22 16:00:00.000	Variant 125	125																					17.6							complete	B
OC	Leucocytes	2013/12/23 16:00:00.000	Variant 125	125																					12.4							complete	B
OC	CRP	2013/12/23 16:00:00.000	Variant 125	125		262.0																										complete	B
OC	LacticAcid	2013/12/23 16:00:00.000	Variant 125	125																				0.7								complete	B
OC	Admission NC	2013/12/23 23:30:00.000	Variant 125	125																												complete	F
OC	Leucocytes	2013/12/25 17:00:00.000	Variant 125	125																					10.0							complete	B
OC	CRP	2013/12/25 17:00:00.000	Variant 125	125		78.0																										complete	B
OC	Release A	2013/12/27 20:00:00.000	Variant 125	125																												complete	E
OC	Return ER	2014/08/30 21:58:30.000	Variant 125	125																												complete	?
PC	ER Registration	2013/11/28 23:27:20.000	Variant 2	2	80			false	false	false	false	false	false	false	false	false	false	false	false	false	false	false	false			false	false	false	false	false	false	complete	A
PC	ER Triage	2013/11/28 23:33:00.000	Variant 2	2																												complete	C
PC	ER Sepsis Triage	2013/11/28 23:33:20.000	Variant 2	2																												complete	A
PC	Leucocytes	2013/11/29 00:34:00.000	Variant 2	2																					9.8							complete	B
PC	CRP	2013/11/29 00:34:00.000	Variant 2	2		150.0																										complete	B
QC	ER Registration	2015/01/22 02:57:22.000	Variant 33	33	70		R	false	true	true	true	true	false	false	false	true	true	true	false	true	false	true	true			false	true	false	false	true	true	complete	A
QC	ER Triage	2015/01/22 03:17:15.000	Variant 33	33																												complete	C
QC	ER Sepsis Triage	2015/01/22 03:17:38.000	Variant 33	33																												complete	A
QC	Leucocytes	2015/01/22 04:39:00.000	Variant 33	33																					10.5							complete	B
QC	CRP	2015/01/22 04:39:00.000	Variant 33	33		125.0																										complete	B
QC	LacticAcid	2015/01/22 04:39:00.000	Variant 33	33																				2.0								complete	B
QC	IV Liquid	2015/01/22 07:57:15.000	Variant 33	33																												complete	A
QC	IV Antibiotics	2015/01/22 07:57:27.000	Variant 33	33																												complete	A
QC	Admission NC	2015/01/22 08:01:07.000	Variant 33	33																												complete	R
QC	CRP	2015/01/22 23:27:00.000	Variant 33	33		130.0																										complete	B
QC	Leucocytes	2015/01/27 17:00:00.000	Variant 33	33																					9.6							complete	B
QC	CRP	2015/01/27 17:00:00.000	Variant 33	33		136.0																										complete	B
QC	Leucocytes	2015/01/29 17:00:00.000	Variant 33	33																					7.1							complete	B
QC	CRP	2015/01/29 17:00:00.000	Variant 33	33		108.0																										complete	B
QC	Release A	2015/02/01 22:00:00.000	Variant 33	33																												complete	E
RC	ER Registration	2014/10/31 00:57:15.000	Variant 126	126	65		C	false	true	true	true	true	false	false	false	true	true	true	false	false	false	true	true			false	true	false	true	false	true	complete	A
RC	ER Triage	2014/10/31 01:02:10.000	Variant 126	126																												complete	C
RC	ER Sepsis Triage	2014/10/31 01:03:46.000	Variant 126	126																												complete	A
RC	CRP	2014/10/31 01:11:00.000	Variant 126	126		17.0																										complete	B
RC	Leucocytes	2014/10/31 01:11:00.000	Variant 126	126																					6.4							complete	B
RC	IV Liquid	2014/10/31 04:14:26.000	Variant 126	126																												complete	A
RC	IV Antibiotics	2014/10/31 04:14:30.000	Variant 126	126																												complete	A
RC	Admission NC	2014/10/31 06:16:52.000	Variant 126	126																												complete	G
RC	Admission NC	2014/10/31 19:14:00.000	Variant 126	126																												complete	I
RC	CRP	2014/11/01 16:00:00.000	Variant 126	126		16.0																										complete	B
RC	CRP	2014/11/04 16:00:00.000	Variant 126	126		6.0																										complete	B
RC	Release A	2014/11/05 21:30:00.000	Variant 126	126																												complete	E
RC	Return ER	2014/11/08 23:57:00.000	Variant 126	126																												complete	?
SC	ER Registration	2014/09/14 08:01:52.000	Variant 127	127	65			true	true	true	true	true	false	false	false	true	true	true	false	false	false	true	true			false	true	true	true	true	true	complete	A
SC	ER Triage	2014/09/14 08:22:51.000	Variant 127	127																												complete	C
SC	ER Sepsis Triage	2014/09/14 08:23:21.000	Variant 127	127																												complete	A
SC	CRP	2014/09/14 08:29:00.000	Variant 127	127		55.0																										complete	B
SC	LacticAcid	2014/09/14 08:29:00.000	Variant 127	127																				9.7								complete	B
SC	Leucocytes	2014/09/14 08:29:00.000	Variant 127	127																					4.2							complete	B
SC	IV Antibiotics	2014/09/14 09:00:00.000	Variant 127	127																												complete	A
SC	IV Liquid	2014/09/14 09:00:00.000	Variant 127	127																												complete	A
SC	LacticAcid	2014/09/14 16:00:00.000	Variant 127	127																				4.0								complete	B
TC	ER Registration	2014/01/17 19:50:43.000	Variant 128	128	65		C	false	true	true	true	true	false	false	false	true	true	true	true	true	false	true	true			false	true	false	true	true	true	complete	A
TC	IV Liquid	2014/01/17 19:55:00.000	Variant 128	128																												complete	A
TC	ER Triage	2014/01/17 19:57:04.000	Variant 128	128																												complete	C
TC	ER Sepsis Triage	2014/01/17 19:57:40.000	Variant 128	128																												complete	A
TC	IV Antibiotics	2014/01/17 19:58:05.000	Variant 128	128																												complete	A
TC	CRP	2014/01/17 19:59:00.000	Variant 128	128		213.0																										complete	B
TC	LacticAcid	2014/01/17 19:59:00.000	Variant 128	128																				4.6								complete	B
TC	Leucocytes	2014/01/17 19:59:00.000	Variant 128	128																					7.5							complete	B
TC	Admission IC	2014/01/17 22:31:20.000	Variant 128	128																												complete	P
TC	CRP	2014/01/18 16:00:00.000	Variant 128	128		283.0																										complete	B
TC	LacticAcid	2014/01/18 16:00:00.000	Variant 128	128																				1.7								complete	B
TC	Leucocytes	2014/01/18 16:00:00.000	Variant 128	128																					4.0							complete	B
TC	CRP	2014/01/19 16:00:00.000	Variant 128	128		218.0																										complete	B
TC	Leucocytes	2014/01/19 16:00:00.000	Variant 128	128																					2.2							complete	B
TC	LacticAcid	2014/01/19 16:00:00.000	Variant 128	128																				2.0								complete	B
TC	LacticAcid	2014/01/20 16:00:00.000	Variant 128	128																				1.3								complete	B
TC	CRP	2014/01/20 16:00:00.000	Variant 128	128		169.0																										complete	B
TC	Leucocytes	2014/01/20 16:00:00.000	Variant 128	128																					2.1							complete	B
TC	Leucocytes	2014/01/21 16:00:00.000	Variant 128	128																					2.8							complete	B
TC	CRP	2014/01/21 16:00:00.000	Variant 128	128		135.0																										complete	B
TC	LacticAcid	2014/01/21 16:00:00.000	Variant 128	128																				1.0								complete	B
TC	Admission NC	2014/01/21 20:12:12.000	Variant 128	128																												complete	I
TC	Release A	2014/01/24 19:00:00.000	Variant 128	128																												complete	E
TC	Return ER	2014/06/28 08:01:52.000	Variant 128	128																												complete	?
UC	ER Registration	2014/02/27 00:04:17.000	Variant 129	129	65		C	true	true	true	true	true	false	false	false	true	true	true	false	true	false	true	true			true	true	false	false	true	true	complete	A
UC	ER Triage	2014/02/27 00:13:21.000	Variant 129	129																												complete	C
UC	ER Sepsis Triage	2014/02/27 00:13:47.000	Variant 129	129																												complete	A
UC	IV Liquid	2014/02/27 00:13:59.000	Variant 129	129																												complete	A
UC	Leucocytes	2014/02/27 00:26:00.000	Variant 129	129																					8.5							complete	B
UC	CRP	2014/02/27 00:26:00.000	Variant 129	129		42.0																										complete	B
UC	IV Antibiotics	2014/02/27 02:49:05.000	Variant 129	129																												complete	A
UC	Admission NC	2014/02/27 02:49:55.000	Variant 129	129																												complete	G
UC	Admission IC	2014/02/27 05:27:49.000	Variant 129	129																												complete	P
UC	LacticAcid	2014/02/27 06:14:00.000	Variant 129	129																				10.0								complete	B
UC	CRP	2014/02/27 06:14:00.000	Variant 129	129		70.0																										complete	B
UC	Leucocytes	2014/02/27 06:14:00.000	Variant 129	129																					5.9							complete	B
UC	Leucocytes	2014/02/27 09:24:00.000	Variant 129	129																					7.2							complete	B
UC	CRP	2014/02/27 09:24:00.000	Variant 129	129		93.0																										complete	B
UC	LacticAcid	2014/02/27 09:24:00.000	Variant 129	129																				8.3								complete	B
UC	LacticAcid	2014/02/27 13:17:00.000	Variant 129	129																				7.1								complete	B
UC	Leucocytes	2014/02/27 13:17:00.000	Variant 129	129																					12.9							complete	B
UC	LacticAcid	2014/02/27 16:00:00.000	Variant 129	129																				5.8								complete	B
UC	CRP	2014/02/27 16:00:00.000	Variant 129	129		136.0																										complete	B
UC	Leucocytes	2014/02/27 16:00:00.000	Variant 129	129																					11.2							complete	B
UC	LacticAcid	2014/02/28 01:14:00.000	Variant 129	129																				4.1								complete	B
UC	LacticAcid	2014/02/28 07:30:00.000	Variant 129	129																				1.3								complete	B
UC	Leucocytes	2014/02/28 13:20:00.000	Variant 129	129																					6.4							complete	B
UC	LacticAcid	2014/02/28 13:20:00.000	Variant 129	129																				1.1								complete	B
UC	CRP	2014/02/28 13:20:00.000	Variant 129	129		198.0																										complete	B
UC	Admission NC	2014/02/28 23:00:00.000	Variant 129	129																												complete	I
UC	Leucocytes	2014/03/01 17:00:00.000	Variant 129	129																					4.7							complete	B
UC	CRP	2014/03/01 17:00:00.000	Variant 129	129		247.0																										complete	B
UC	Leucocytes	2014/03/03 17:00:00.000	Variant 129	129																					3.2							complete	B
UC	CRP	2014/03/03 17:00:00.000	Variant 129	129		157.0																										complete	B
UC	Release A	2014/03/07 20:59:00.000	Variant 129	129																												complete	E
UC	Return ER	2014/04/26 19:50:43.000	Variant 129	129																												complete	?
VC	ER Registration	2014/12/15 17:31:52.000	Variant 130	130	60		B	false	true	true	true	true	false	false	true	true	true	true	false	false	false	true	true			false	true	false	false	true	true	complete	A
VC	ER Triage	2014/12/15 17:33:12.000	Variant 130	130																												complete	C
VC	ER Sepsis Triage	2014/12/15 17:33:51.000	Variant 130	130																												complete	A
VC	LacticAcid	2014/12/15 17:42:00.000	Variant 130	130																				1.5								complete	B
VC	Leucocytes	2014/12/15 17:42:00.000	Variant 130	130																					8.3							complete	B
VC	CRP	2014/12/15 17:42:00.000	Variant 130	130		139.0																										complete	B
VC	IV Antibiotics	2014/12/15 17:50:00.000	Variant 130	130																												complete	A
VC	IV Liquid	2014/12/15 18:29:37.000	Variant 130	130																												complete	A
VC	Admission NC	2014/12/15 21:23:05.000	Variant 130	130																												complete	F
VC	CRP	2014/12/16 16:00:00.000	Variant 130	130		133.0																										complete	B
VC	Leucocytes	2014/12/18 23:00:00.000	Variant 130	130																					4.0							complete	B
VC	CRP	2014/12/18 23:00:00.000	Variant 130	130		31.0																										complete	B
VC	Release A	2014/12/19 21:00:00.000	Variant 130	130																												complete	E
WC	IV Liquid	2014/04/28 19:20:41.000	Variant 131	131	80		H																									complete	A
WC	ER Registration	2014/04/28 20:18:32.000	Variant 131	131				true	true	false	true	true	false	false	false	false	false	false	false	false	false	true	true			false	true	false	false	true	true	complete	A
WC	ER Triage	2014/04/28 20:23:09.000	Variant 131	131																												complete	C
WC	ER Sepsis Triage	2014/04/28 20:25:07.000	Variant 131	131																												complete	A
WC	LacticAcid	2014/04/28 20:41:00.000	Variant 131	131																				1.8								complete	B
WC	CRP	2014/04/28 20:41:00.000	Variant 131	131		120.0																										complete	B
WC	Leucocytes	2014/04/28 20:41:00.000	Variant 131	131																					13.9							complete	B
WC	IV Antibiotics	2014/04/28 23:21:03.000	Variant 131	131																												complete	A
WC	Admission NC	2014/04/28 23:22:03.000	Variant 131	131																												complete	G
WC	Admission NC	2014/04/29 01:49:22.000	Variant 131	131																												complete	U
WC	Release A	2014/05/01 21:00:00.000	Variant 131	131																												complete	E
WC	Return ER	2014/05/09 03:20:37.000	Variant 131	131																												complete	?
XC	ER Registration	2014/02/24 00:42:28.000	Variant 48	48	90			false	true	true	true	true	false	false	false	true	true	true	false	false	false	true	true			false	true	false	false	true	true	complete	A
XC	ER Triage	2014/02/24 00:44:28.000	Variant 48	48																												complete	C
XC	ER Sepsis Triage	2014/02/24 00:44:48.000	Variant 48	48																												complete	A
XC	IV Liquid	2014/02/24 01:00:34.000	Variant 48	48																												complete	A
XC	IV Antibiotics	2014/02/24 01:00:52.000	Variant 48	48																												complete	A
XC	LacticAcid	2014/02/24 01:03:00.000	Variant 48	48																				1.6								complete	B
XC	Leucocytes	2014/02/24 01:03:00.000	Variant 48	48																					10.4							complete	B
XC	CRP	2014/02/24 01:03:00.000	Variant 48	48		11.0																										complete	B
YC	CRP	2014/07/16 19:47:00.000	Variant 132	132	35																											complete	B
YC	Leucocytes	2014/07/16 19:47:00.000	Variant 132	132																					25.0							complete	B
YC	ER Registration	2014/07/17 01:27:04.000	Variant 132	132				false	true	true	true	false	false	false	false	false	false	true	false	false	false	true	true			false	true	false	true	true	true	complete	A
YC	ER Triage	2014/07/17 01:56:46.000	Variant 132	132																												complete	C
YC	Leucocytes	2014/07/17 02:44:00.000	Variant 132	132																					18.4							complete	B
YC	CRP	2014/07/17 02:44:00.000	Variant 132	132		12.0																										complete	B
YC	ER Sepsis Triage	2014/07/17 06:45:32.000	Variant 132	132																												complete	A
YC	IV Liquid	2014/07/17 06:45:50.000	Variant 132	132																												complete	A
YC	IV Antibiotics	2014/07/17 06:45:51.000	Variant 132	132																												complete	A
ZC	ER Registration	2014/07/15 02:34:00.000	Variant 133	133	70			false	false	false	false	false	false	false	false	false	false	false	false	false	false	true	true			false	true	false	false	true	true	complete	A
ZC	LacticAcid	2014/07/15 02:40:00.000	Variant 133	133																				11.0								complete	B
ZC	CRP	2014/07/15 02:40:00.000	Variant 133	133		58.0																										complete	B
ZC	Leucocytes	2014/07/15 02:40:00.000	Variant 133	133																					12.3							complete	B
ZC	ER Triage	2014/07/15 02:44:49.000	Variant 133	133																												complete	C
ZC	ER Sepsis Triage	2014/07/15 02:45:05.000	Variant 133	133																												complete	A
ZC	LacticAcid	2014/07/15 04:49:00.000	Variant 133	133																				1.2								complete	B
ZC	LacticAcid	2014/07/15 05:56:00.000	Variant 133	133																				7.9								complete	B
ZC	IV Liquid	2014/07/15 08:56:17.000	Variant 133	133																												complete	A
ZC	IV Antibiotics	2014/07/15 08:56:24.000	Variant 133	133																												complete	A
AD	ER Registration	2013/12/19 18:04:38.000	Variant 134	134	70		B	false	false	true	true	true	false	false	false	false	true	true	false	false	false	true	true			false	false	false	true	true	true	complete	A
AD	ER Triage	2013/12/19 18:13:31.000	Variant 134	134																												complete	C
AD	ER Sepsis Triage	2013/12/19 18:13:54.000	Variant 134	134																												complete	A
AD	LacticAcid	2013/12/19 18:26:00.000	Variant 134	134																				1.1								complete	B
AD	CRP	2013/12/19 18:26:00.000	Variant 134	134		102.0																										complete	B
AD	Leucocytes	2013/12/19 18:26:00.000	Variant 134	134																					11.3							complete	B
AD	IV Liquid	2013/12/19 19:18:44.000	Variant 134	134																												complete	A
AD	IV Antibiotics	2013/12/19 19:45:53.000	Variant 134	134																												complete	A
AD	Admission NC	2013/12/19 22:34:41.000	Variant 134	134																												complete	S
AD	Admission IC	2013/12/20 06:05:16.000	Variant 134	134																												complete	P
AD	Leucocytes	2013/12/20 07:15:00.000	Variant 134	134																					9.4							complete	B
AD	LacticAcid	2013/12/20 07:15:00.000	Variant 134	134																				1.2								complete	B
AD	CRP	2013/12/20 07:15:00.000	Variant 134	134		117.0																										complete	B
AD	LacticAcid	2013/12/20 16:00:00.000	Variant 134	134																				0.8								complete	B
AD	Leucocytes	2013/12/20 16:00:00.000	Variant 134	134																					8.3							complete	B
AD	CRP	2013/12/20 16:00:00.000	Variant 134	134		116.0																										complete	B
AD	Leucocytes	2013/12/21 16:00:00.000	Variant 134	134																					8.2							complete	B
AD	CRP	2013/12/21 16:00:00.000	Variant 134	134		47.0																										complete	B
AD	LacticAcid	2013/12/21 16:00:00.000	Variant 134	134																				1.5								complete	B
AD	CRP	2013/12/22 16:00:00.000	Variant 134	134		23.0																										complete	B
AD	LacticAcid	2013/12/22 16:00:00.000	Variant 134	134																				1.7								complete	B
AD	Leucocytes	2013/12/22 16:00:00.000	Variant 134	134																					7.4							complete	B
AD	Admission NC	2013/12/22 23:00:00.000	Variant 134	134																												complete	F
AD	CRP	2013/12/29 20:00:00.000	Variant 134	134		19.0																										complete	B
AD	Leucocytes	2013/12/29 20:00:00.000	Variant 134	134																					11.5							complete	B
AD	Leucocytes	2014/01/02 17:00:00.000	Variant 134	134																					14.6							complete	B
AD	CRP	2014/01/02 17:00:00.000	Variant 134	134		19.0																										complete	B
AD	Release A	2014/01/04 20:45:00.000	Variant 134	134																												complete	E
AD	Return ER	2014/05/05 02:34:00.000	Variant 134	134																												complete	?
BD	ER Registration	2015/02/02 11:03:30.000	Variant 135	135	50		DA	false	true	true	true	true	false	false	false	false	true	true	false	false	false	true	true			false	true	false	true	true	true	complete	A
BD	ER Triage	2015/02/02 11:18:23.000	Variant 135	135																												complete	C
BD	IV Liquid	2015/02/02 11:50:35.000	Variant 135	135																												complete	A
BD	ER Sepsis Triage	2015/02/02 11:56:49.000	Variant 135	135																												complete	A
BD	CRP	2015/02/02 12:20:00.000	Variant 135	135		26.0																										complete	B
BD	LacticAcid	2015/02/02 12:20:00.000	Variant 135	135																				1.1								complete	B
BD	Leucocytes	2015/02/02 12:20:00.000	Variant 135	135																					17.0							complete	B
BD	IV Antibiotics	2015/02/02 14:12:47.000	Variant 135	135																												complete	A
BD	Admission NC	2015/02/02 14:16:58.000	Variant 135	135																												complete	H
BD	Leucocytes	2015/02/04 17:00:00.000	Variant 135	135																					11.3							complete	B
BD	CRP	2015/02/04 17:00:00.000	Variant 135	135		185.0																										complete	B
BD	Release A	2015/02/05 19:00:00.000	Variant 135	135																												complete	E
CD	ER Registration	2014/09/22 22:38:49.000	Variant 7	7	55			false	true	true	true	true	false	false	false	true	true	true	false	false	false	true	true			false	true	false	false	true	true	complete	A
CD	ER Triage	2014/09/22 22:52:24.000	Variant 7	7																												complete	C
CD	ER Sepsis Triage	2014/09/22 22:52:40.000	Variant 7	7																												complete	A
CD	Leucocytes	2014/09/22 23:37:00.000	Variant 7	7																					18.0							complete	B
CD	LacticAcid	2014/09/22 23:37:00.000	Variant 7	7																				1.8								complete	B
CD	CRP	2014/09/22 23:37:00.000	Variant 7	7		415.0																										complete	B
CD	IV Liquid	2014/09/23 04:15:29.000	Variant 7	7																												complete	A
CD	IV Antibiotics	2014/09/23 04:15:38.000	Variant 7	7																												complete	A
DD	ER Registration	2014/02/13 22:14:23.000	Variant 36	36	90		EA	false	true	true	true	true	false	false	false	false	true	true	false	false	false	true	false			false	false	false	true	true	true	complete	A
DD	ER Triage	2014/02/13 22:21:47.000	Variant 36	36																												complete	C
DD	ER Sepsis Triage	2014/02/13 22:22:27.000	Variant 36	36																												complete	A
DD	Leucocytes	2014/02/13 22:37:00.000	Variant 36	36																					18.0							complete	B
DD	CRP	2014/02/13 22:37:00.000	Variant 36	36																												complete	B
DD	LacticAcid	2014/02/13 22:37:00.000	Variant 36	36																				1.4								complete	B
DD	Admission NC	2014/02/14 00:48:05.000	Variant 36	36																												complete	V
DD	Release B	2014/02/19 04:30:00.000	Variant 36	36																												complete	E
ED	ER Registration	2014/02/19 18:26:10.000	Variant 136	136	90		C	true	true	true	true	true	false	false	false	false	false	true	true	true	false	true	true			false	true	false	true	true	true	complete	A
ED	ER Triage	2014/02/19 18:30:07.000	Variant 136	136																												complete	C
ED	ER Sepsis Triage	2014/02/19 18:32:06.000	Variant 136	136																												complete	A
ED	Leucocytes	2014/02/19 18:44:00.000	Variant 136	136																					6.1							complete	B
ED	CRP	2014/02/19 18:44:00.000	Variant 136	136		44.0																										complete	B
ED	LacticAcid	2014/02/19 18:44:00.000	Variant 136	136																				2.9								complete	B
ED	IV Liquid	2014/02/19 19:30:00.000	Variant 136	136																												complete	A
ED	IV Antibiotics	2014/02/19 19:40:00.000	Variant 136	136																												complete	A
ED	Admission NC	2014/02/19 22:44:21.000	Variant 136	136																												complete	G
ED	Leucocytes	2014/02/20 16:00:00.000	Variant 136	136																					8.5							complete	B
ED	Admission NC	2014/02/20 22:33:20.000	Variant 136	136																												complete	N
ED	Leucocytes	2014/02/21 17:00:00.000	Variant 136	136																					7.9							complete	B
ED	Leucocytes	2014/02/22 17:00:00.000	Variant 136	136																					7.8							complete	B
ED	CRP	2014/02/22 17:00:00.000	Variant 136	136		108.0																										complete	B
ED	CRP	2014/02/24 17:00:00.000	Variant 136	136		48.0																										complete	B
ED	CRP	2014/02/26 21:20:00.000	Variant 136	136		17.0																										complete	B
ED	Leucocytes	2014/02/26 21:20:00.000	Variant 136	136																					12.9							complete	B
ED	Leucocytes	2014/02/27 08:33:00.000	Variant 136	136																					11.9							complete	B
ED	Leucocytes	2014/02/27 17:00:00.000	Variant 136	136																					15.7							complete	B
ED	Leucocytes	2014/02/28 18:12:00.000	Variant 136	136																					13.7							complete	B
ED	Leucocytes	2014/03/01 17:00:00.000	Variant 136	136																					14.1							complete	B
ED	CRP	2014/03/01 17:00:00.000	Variant 136	136		11.0																										complete	B
ED	Admission NC	2014/03/01 18:43:02.000	Variant 136	136																												complete	N
ED	Admission NC	2014/03/01 22:17:39.000	Variant 136	136																												complete	Q
ED	Leucocytes	2014/03/02 13:26:00.000	Variant 136	136																					12.8							complete	B
ED	Leucocytes	2014/03/04 22:09:00.000	Variant 136	136																					10.7							complete	B
ED	CRP	2014/03/04 22:09:00.000	Variant 136	136		12.0																										complete	B
ED	CRP	2014/03/05 17:00:00.000	Variant 136	136		9.0																										complete	B
ED	Leucocytes	2014/03/05 17:00:00.000	Variant 136	136																					10.9							complete	B
ED	CRP	2014/03/06 17:00:00.000	Variant 136	136		9.0																										complete	B
ED	Leucocytes	2014/03/06 17:00:00.000	Variant 136	136																					7.4							complete	B
ED	Release A	2014/03/11 22:00:00.000	Variant 136	136																												complete	E
ED	Return ER	2014/08/06 06:02:37.000	Variant 136	136																												complete	?
FD	ER Registration	2014/05/11 06:26:10.000	Variant 137	137	65			false	true	true	true	true	false	false	false	true	true	true	true	false	true	true	true			false	true	false	true	true	true	complete	A
FD	ER Triage	2014/05/11 06:28:19.000	Variant 137	137																												complete	C
FD	ER Sepsis Triage	2014/05/11 06:29:04.000	Variant 137	137																												complete	A
FD	CRP	2014/05/11 06:36:00.000	Variant 137	137		208.0																										complete	B
FD	Leucocytes	2014/05/11 06:36:00.000	Variant 137	137																					14.5							complete	B
FD	LacticAcid	2014/05/11 06:36:00.000	Variant 137	137																				6.4								complete	B
FD	IV Liquid	2014/05/11 06:51:04.000	Variant 137	137																												complete	A
FD	IV Antibiotics	2014/05/11 07:51:09.000	Variant 137	137																												complete	A
FD	CRP	2014/05/11 15:00:00.000	Variant 137	137		219.0																										complete	B
FD	Leucocytes	2014/05/11 15:00:00.000	Variant 137	137																					9.8							complete	B
FD	LacticAcid	2014/05/11 15:00:00.000	Variant 137	137																				0.8								complete	B
GD	ER Registration	2014/07/06 23:19:13.000	Variant 138	138	90		C	false	true	false	true	true	false	false	false	false	false	false	false	false	false	true	true			false	true	false	true	true	true	complete	A
GD	ER Triage	2014/07/06 23:20:31.000	Variant 138	138																												complete	C
GD	ER Sepsis Triage	2014/07/06 23:21:24.000	Variant 138	138																												complete	A
GD	Leucocytes	2014/07/06 23:45:00.000	Variant 138	138																					19.8							complete	B
GD	LacticAcid	2014/07/06 23:45:00.000	Variant 138	138																				1.6								complete	B
GD	CRP	2014/07/06 23:45:00.000	Variant 138	138		198.0																										complete	B
GD	IV Liquid	2014/07/07 02:56:07.000	Variant 138	138																												complete	A
GD	IV Antibiotics	2014/07/07 02:56:08.000	Variant 138	138																												complete	A
GD	Admission NC	2014/07/07 02:58:21.000	Variant 138	138																												complete	O
GD	Leucocytes	2014/07/07 16:00:00.000	Variant 138	138																					16.7							complete	B
GD	CRP	2014/07/07 16:00:00.000	Variant 138	138		210.0																										complete	B
GD	Leucocytes	2014/07/09 16:00:00.000	Variant 138	138																					12.0							complete	B
GD	CRP	2014/07/09 16:00:00.000	Variant 138	138		124.0																										complete	B
GD	Release C	2014/07/12 18:30:00.000	Variant 138	138																												complete	E
HD	ER Registration	2014/12/08 21:12:19.000	Variant 139	139	85		G	false	true	true	true	true	false	false	false	true	true	true	true	true	false	true	true			true	true	true	true	true	true	complete	L
HD	ER Triage	2014/12/08 21:28:28.000	Variant 139	139																												complete	C
HD	Leucocytes	2014/12/08 21:46:00.000	Variant 139	139																					17.2							complete	B
HD	CRP	2014/12/08 21:46:00.000	Variant 139	139		233.0																										complete	B
HD	LacticAcid	2014/12/08 21:46:00.000	Variant 139	139																				3.8								complete	B
HD	ER Sepsis Triage	2014/12/08 22:22:35.000	Variant 139	139																												complete	L
HD	IV Liquid	2014/12/09 00:33:52.000	Variant 139	139																												complete	L
HD	IV Antibiotics	2014/12/09 00:33:56.000	Variant 139	139																												complete	L
HD	Admission IC	2014/12/09 00:34:36.000	Variant 139	139																												complete	K
HD	Admission IC	2014/12/09 01:15:00.000	Variant 139	139																												complete	W
HD	Leucocytes	2014/12/09 01:50:00.000	Variant 139	139																					2.5							complete	B
HD	CRP	2014/12/09 01:50:00.000	Variant 139	139		166.0																										complete	B
HD	LacticAcid	2014/12/09 01:50:00.000	Variant 139	139																				4.3								complete	B
HD	Leucocytes	2014/12/09 07:44:00.000	Variant 139	139																					18.9							complete	B
HD	CRP	2014/12/09 07:44:00.000	Variant 139	139		155.0																										complete	B
HD	LacticAcid	2014/12/09 07:44:00.000	Variant 139	139																				2.2								complete	B
HD	Leucocytes	2014/12/09 12:17:00.000	Variant 139	139																					24.1							complete	B
HD	Leucocytes	2014/12/09 16:00:00.000	Variant 139	139																					19.7							complete	B
HD	CRP	2014/12/09 16:00:00.000	Variant 139	139		175.0																										complete	B
HD	LacticAcid	2014/12/09 16:00:00.000	Variant 139	139																				2.3								complete	B
HD	LacticAcid	2014/12/09 23:23:00.000	Variant 139	139																				1.6								complete	B
HD	CRP	2014/12/10 03:50:00.000	Variant 139	139		239.0																										complete	B
HD	LacticAcid	2014/12/10 03:50:00.000	Variant 139	139																				2.1								complete	B
HD	Leucocytes	2014/12/10 03:50:00.000	Variant 139	139																					17.8							complete	B
HD	LacticAcid	2014/12/10 16:00:00.000	Variant 139	139																				1.2								complete	B
HD	Leucocytes	2014/12/10 16:00:00.000	Variant 139	139																					18.8							complete	B
HD	CRP	2014/12/10 16:00:00.000	Variant 139	139		185.0																										complete	B
HD	Leucocytes	2014/12/11 16:00:00.000	Variant 139	139																					15.6							complete	B
HD	LacticAcid	2014/12/11 16:00:00.000	Variant 139	139																				1.1								complete	B
HD	CRP	2014/12/11 16:00:00.000	Variant 139	139		98.0																										complete	B
HD	Admission NC	2014/12/11 23:10:00.000	Variant 139	139																												complete	O
HD	Release A	2014/12/15 04:00:00.000	Variant 139	139																												complete	E
ID	ER Registration	2014/08/25 20:20:55.000	Variant 1	1	70			false	false	false	false	false	false	false	false	false	false	false	false	false	false	false	false			false	false	false	false	false	false	complete	A
ID	ER Triage	2014/08/25 20:58:42.000	Variant 1	1																												complete	C
ID	ER Sepsis Triage	2014/08/25 20:59:02.000	Variant 1	1																												complete	A
JD	ER Registration	2014/07/16 16:54:39.000	Variant 140	140	70		B	false	true	true	true	true	false	false	false	false	false	true	false	false	false	true	true			false	true	false	true	true	true	complete	L
JD	LacticAcid	2014/07/16 17:01:00.000	Variant 140	140																				1.2								complete	B
JD	Leucocytes	2014/07/16 17:01:00.000	Variant 140	140																					14.5							complete	B
JD	CRP	2014/07/16 17:01:00.000	Variant 140	140		98.0																										complete	B
JD	ER Triage	2014/07/16 17:02:39.000	Variant 140	140																												complete	C
JD	ER Sepsis Triage	2014/07/16 17:02:58.000	Variant 140	140																												complete	L
JD	IV Liquid	2014/07/16 17:03:27.000	Variant 140	140																												complete	L
JD	IV Antibiotics	2014/07/16 20:25:58.000	Variant 140	140																												complete	L
JD	Admission NC	2014/07/16 20:30:17.000	Variant 140	140																												complete	R
JD	Admission NC	2014/07/17 22:00:00.000	Variant 140	140																												complete	F
JD	Leucocytes	2014/07/19 22:00:00.000	Variant 140	140																					11.6							complete	B
JD	CRP	2014/07/19 22:00:00.000	Variant 140	140		26.0																										complete	B
JD	Release A	2014/07/22 22:00:00.000	Variant 140	140																												complete	E
JD	Return ER	2015/02/20 19:19:11.000	Variant 140	140																												complete	?
KD	ER Sepsis Triage	2014/02/25 06:00:00.000	Variant 141	141	70		CA																									complete	A
KD	ER Registration	2014/02/25 06:02:06.000	Variant 141	141				true	true	true	true	true	false	false	false	true	true	true	false	false	false	true	true			false	true	false	true	true	true	complete	A
KD	ER Triage	2014/02/25 06:05:52.000	Variant 141	141																												complete	C
KD	Leucocytes	2014/02/25 06:19:00.000	Variant 141	141																					23.9							complete	B
KD	CRP	2014/02/25 06:19:00.000	Variant 141	141		73.0																										complete	B
KD	LacticAcid	2014/02/25 06:19:00.000	Variant 141	141																				6.9								complete	B
KD	IV Liquid	2014/02/25 06:30:00.000	Variant 141	141																												complete	A
KD	IV Antibiotics	2014/02/25 06:33:09.000	Variant 141	141																												complete	A
KD	Admission IC	2014/02/25 08:43:05.000	Variant 141	141																												complete	P
KD	LacticAcid	2014/02/25 09:45:00.000	Variant 141	141																				0.8								complete	B
KD	CRP	2014/02/25 09:45:00.000	Variant 141	141		77.0																										complete	B
KD	CRP	2014/02/25 16:00:00.000	Variant 141	141		108.0																										complete	B
KD	LacticAcid	2014/02/25 16:00:00.000	Variant 141	141																				1.2								complete	B
KD	Leucocytes	2014/02/25 16:00:00.000	Variant 141	141																					14.8							complete	B
KD	Admission NC	2014/02/25 19:40:27.000	Variant 141	141																												complete	F
KD	Release A	2014/02/28 23:00:00.000	Variant 141	141																												complete	E
KD	Return ER	2014/06/26 16:54:39.000	Variant 141	141																												complete	?
LD	ER Registration	2015/01/26 00:08:46.000	Variant 142	142	75		R	false	true	true	true	true	false	true	false	true	true	true	false	false	false	true	true			false	true	false	true	true	true	complete	A
LD	ER Triage	2015/01/26 01:29:32.000	Variant 142	142																												complete	C
LD	ER Sepsis Triage	2015/01/26 01:30:37.000	Variant 142	142																												complete	A
LD	IV Liquid	2015/01/26 01:30:46.000	Variant 142	142																												complete	A
LD	CRP	2015/01/26 01:35:00.000	Variant 142	142		112.0																										complete	B
LD	LacticAcid	2015/01/26 01:35:00.000	Variant 142	142																				1.3								complete	B
LD	Leucocytes	2015/01/26 01:35:00.000	Variant 142	142																					23.1							complete	B
LD	IV Antibiotics	2015/01/26 05:09:00.000	Variant 142	142																												complete	A
LD	Admission NC	2015/01/26 06:11:32.000	Variant 142	142																												complete	O
LD	Leucocytes	2015/01/29 17:00:00.000	Variant 142	142																					8.9							complete	B
LD	CRP	2015/01/29 17:00:00.000	Variant 142	142		27.0																										complete	B
LD	Leucocytes	2015/01/31 17:00:00.000	Variant 142	142																												complete	B
LD	CRP	2015/01/31 17:00:00.000	Variant 142	142		12.0																										complete	B
LD	Release A	2015/02/02 05:00:00.000	Variant 142	142																												complete	E
MD	ER Registration	2014/09/23 07:48:47.000	Variant 143	143	75		R	false	true	true	true	true	false	false	false	false	true	true	false	false	false	true	true			false	true	false	false	true	true	complete	A
MD	ER Triage	2014/09/23 07:50:44.000	Variant 143	143																												complete	C
MD	CRP	2014/09/23 08:00:00.000	Variant 143	143		242.0																										complete	B
MD	LacticAcid	2014/09/23 08:00:00.000	Variant 143	143																				1.4								complete	B
MD	Leucocytes	2014/09/23 08:00:00.000	Variant 143	143																					21.5							complete	B
MD	ER Sepsis Triage	2014/09/23 08:13:43.000	Variant 143	143																												complete	A
MD	IV Liquid	2014/09/23 10:18:38.000	Variant 143	143																												complete	A
MD	IV Antibiotics	2014/09/23 10:18:41.000	Variant 143	143																												complete	A
MD	Admission NC	2014/09/23 10:19:25.000	Variant 143	143																												complete	O
MD	Leucocytes	2014/09/24 17:00:00.000	Variant 143	143																					11.5							complete	B
MD	CRP	2014/09/24 17:00:00.000	Variant 143	143		146.0																										complete	B
MD	CRP	2014/09/25 23:00:00.000	Variant 143	143		78.0																										complete	B
MD	Leucocytes	2014/09/25 23:00:00.000	Variant 143	143																					10.7							complete	B
MD	Release A	2014/09/29 23:00:00.000	Variant 143	143																												complete	E
MD	Return ER	2014/10/07 00:08:46.000	Variant 143	143																												complete	?
ND	ER Registration	2013/12/03 06:33:43.000	Variant 144	144	70		Y	false	true	false	true	true	false	false	false	false	false	false	false	false	false	true	true			false	true	false	false	true	true	complete	A
ND	ER Triage	2013/12/03 06:49:43.000	Variant 144	144																												complete	C
ND	ER Sepsis Triage	2013/12/03 06:51:32.000	Variant 144	144																												complete	A
ND	CRP	2013/12/03 07:45:00.000	Variant 144	144		126.0																										complete	B
ND	Leucocytes	2013/12/03 07:45:00.000	Variant 144	144																					1.4							complete	B
ND	LacticAcid	2013/12/03 07:45:00.000	Variant 144	144																				2.1								complete	B
ND	IV Antibiotics	2013/12/03 09:51:06.000	Variant 144	144																												complete	A
ND	Admission NC	2013/12/03 10:52:45.000	Variant 144	144																												complete	R
ND	Admission NC	2013/12/03 22:30:00.000	Variant 144	144																												complete	I
ND	IV Liquid	2013/12/04 08:51:05.000	Variant 144	144																												complete	A
ND	CRP	2013/12/04 17:00:00.000	Variant 144	144		109.0																										complete	B
ND	Leucocytes	2013/12/04 17:00:00.000	Variant 144	144																					2.5							complete	B
ND	Leucocytes	2013/12/05 18:10:00.000	Variant 144	144																					3.2							complete	B
ND	CRP	2013/12/06 17:00:00.000	Variant 144	144		35.0																										complete	B
ND	Leucocytes	2013/12/06 17:00:00.000	Variant 144	144																					4.7							complete	B
ND	Release A	2013/12/08 22:00:00.000	Variant 144	144																												complete	E
OD	ER Registration	2014/05/27 11:53:13.000	Variant 145	145	75		CA	true	false	true	true	false	false	false	false	false	false	true	true	true	false	true	true			false	true	true	true	false	true	complete	A
OD	CRP	2014/05/27 12:06:00.000	Variant 145	145		320.0																										complete	B
OD	Leucocytes	2014/05/27 12:06:00.000	Variant 145	145																					19.2							complete	B
OD	ER Triage	2014/05/27 12:06:46.000	Variant 145	145																												complete	C
OD	ER Sepsis Triage	2014/05/27 12:07:01.000	Variant 145	145																												complete	A
OD	IV Liquid	2014/05/27 13:33:45.000	Variant 145	145																												complete	A
OD	IV Antibiotics	2014/05/27 13:33:54.000	Variant 145	145																												complete	A
OD	Admission IC	2014/05/27 13:36:13.000	Variant 145	145																												complete	W
OD	LacticAcid	2014/05/27 14:59:00.000	Variant 145	145																				2.8								complete	B
OD	CRP	2014/05/27 14:59:00.000	Variant 145	145		318.0																										complete	B
OD	Leucocytes	2014/05/27 14:59:00.000	Variant 145	145																					16.7							complete	B
OD	LacticAcid	2014/05/27 21:21:00.000	Variant 145	145																				3.5								complete	B
OD	LacticAcid	2014/05/28 15:00:00.000	Variant 145	145																				2.0								complete	B
OD	Leucocytes	2014/05/28 15:00:00.000	Variant 145	145																					27.4							complete	B
OD	CRP	2014/05/28 15:00:00.000	Variant 145	145		315.0																										complete	B
OD	CRP	2014/05/29 15:00:00.000	Variant 145	145		188.0																										complete	B
OD	Leucocytes	2014/05/29 15:00:00.000	Variant 145	145																					22.7							complete	B
OD	LacticAcid	2014/05/29 15:00:00.000	Variant 145	145																				2.2								complete	B
OD	Leucocytes	2014/05/30 15:00:00.000	Variant 145	145																					19.1							complete	B
OD	CRP	2014/05/30 15:00:00.000	Variant 145	145		196.0																										complete	B
OD	LacticAcid	2014/05/30 15:00:00.000	Variant 145	145																				1.1								complete	B
OD	CRP	2014/05/31 15:00:00.000	Variant 145	145		174.0																										complete	B
OD	LacticAcid	2014/05/31 15:00:00.000	Variant 145	145																				1.6								complete	B
OD	Leucocytes	2014/05/31 15:00:00.000	Variant 145	145																					18.0							complete	B
OD	Leucocytes	2014/06/01 15:00:00.000	Variant 145	145																					17.7							complete	B
OD	CRP	2014/06/01 15:00:00.000	Variant 145	145		176.0																										complete	B
OD	LacticAcid	2014/06/01 15:00:00.000	Variant 145	145																				1.7								complete	B
OD	Leucocytes	2014/06/02 15:00:00.000	Variant 145	145																					18.3							complete	B
OD	LacticAcid	2014/06/02 15:00:00.000	Variant 145	145																				2.1								complete	B
OD	CRP	2014/06/02 15:00:00.000	Variant 145	145		119.0																										complete	B
OD	CRP	2014/06/03 15:00:00.000	Variant 145	145		81.0																										complete	B
OD	LacticAcid	2014/06/03 15:00:00.000	Variant 145	145																				1.8								complete	B
OD	Leucocytes	2014/06/03 15:00:00.000	Variant 145	145																					25.3							complete	B
OD	Leucocytes	2014/06/04 15:00:00.000	Variant 145	145																					23.0							complete	B
OD	CRP	2014/06/04 15:00:00.000	Variant 145	145		50.0																										complete	B
OD	LacticAcid	2014/06/04 15:00:00.000	Variant 145	145																				1.8								complete	B
OD	CRP	2014/06/05 15:00:00.000	Variant 145	145		32.0																										complete	B
OD	Leucocytes	2014/06/05 15:00:00.000	Variant 145	145																					21.9							complete	B
OD	LacticAcid	2014/06/05 15:00:00.000	Variant 145	145																				2.2								complete	B
OD	CRP	2014/06/06 15:00:00.000	Variant 145	145		21.0																										complete	B
OD	Leucocytes	2014/06/06 15:00:00.000	Variant 145	145																					26.1							complete	B
OD	LacticAcid	2014/06/06 15:00:00.000	Variant 145	145																				2.8								complete	B
OD	LacticAcid	2014/06/07 15:00:00.000	Variant 145	145																				2.4								complete	B
OD	Leucocytes	2014/06/07 15:00:00.000	Variant 145	145																					25.9							complete	B
OD	CRP	2014/06/07 15:00:00.000	Variant 145	145		16.0																										complete	B
OD	LacticAcid	2014/06/08 15:00:00.000	Variant 145	145																				1.7								complete	B
OD	CRP	2014/06/08 15:00:00.000	Variant 145	145		13.0																										complete	B
OD	Leucocytes	2014/06/08 15:00:00.000	Variant 145	145																					24.4							complete	B
OD	Leucocytes	2014/06/09 15:00:00.000	Variant 145	145																					19.5							complete	B
OD	CRP	2014/06/09 15:00:00.000	Variant 145	145		30.0																										complete	B
OD	LacticAcid	2014/06/09 15:00:00.000	Variant 145	145																				0.7								complete	B
OD	LacticAcid	2014/06/10 15:00:00.000	Variant 145	145																				0.3								complete	B
OD	Leucocytes	2014/06/10 15:00:00.000	Variant 145	145																					17.3							complete	B
OD	CRP	2014/06/10 15:00:00.000	Variant 145	145		64.0																										complete	B
OD	CRP	2014/06/11 15:00:00.000	Variant 145	145		77.0																										complete	B
OD	Leucocytes	2014/06/11 15:00:00.000	Variant 145	145																					16.8							complete	B
OD	LacticAcid	2014/06/11 15:00:00.000	Variant 145	145																				0.6								complete	B
OD	Leucocytes	2014/06/12 15:00:00.000	Variant 145	145																					18.4							complete	B
OD	CRP	2014/06/12 15:00:00.000	Variant 145	145		68.0																										complete	B
OD	LacticAcid	2014/06/12 15:00:00.000	Variant 145	145																				0.6								complete	B
OD	CRP	2014/06/13 14:30:00.000	Variant 145	145		80.0																										complete	B
OD	LacticAcid	2014/06/13 14:30:00.000	Variant 145	145																				0.8								complete	B
OD	Leucocytes	2014/06/13 14:30:00.000	Variant 145	145																					17.0							complete	B
OD	LacticAcid	2014/06/14 15:00:00.000	Variant 145	145																				1.0								complete	B
OD	CRP	2014/06/14 15:00:00.000	Variant 145	145		63.0																										complete	B
OD	Leucocytes	2014/06/14 15:00:00.000	Variant 145	145																					15.9							complete	B
OD	Leucocytes	2014/06/15 14:30:00.000	Variant 145	145																					15.7							complete	B
OD	CRP	2014/06/15 14:30:00.000	Variant 145	145		63.0																										complete	B
OD	LacticAcid	2014/06/15 14:30:00.000	Variant 145	145																				1.0								complete	B
OD	LacticAcid	2014/06/16 15:00:00.000	Variant 145	145																				0.9								complete	B
OD	CRP	2014/06/16 15:00:00.000	Variant 145	145		84.0																										complete	B
OD	Leucocytes	2014/06/16 15:00:00.000	Variant 145	145																					14.3							complete	B
OD	LacticAcid	2014/06/17 15:00:00.000	Variant 145	145																				0.5								complete	B
OD	Leucocytes	2014/06/17 15:00:00.000	Variant 145	145																					14.1							complete	B
OD	CRP	2014/06/17 15:00:00.000	Variant 145	145		98.0																										complete	B
OD	Leucocytes	2014/06/18 15:00:00.000	Variant 145	145																					19.2							complete	B
OD	CRP	2014/06/18 15:00:00.000	Variant 145	145		152.0																										complete	B
OD	LacticAcid	2014/06/18 15:00:00.000	Variant 145	145																				2.0								complete	B
OD	Leucocytes	2014/06/19 15:00:00.000	Variant 145	145																					16.3							complete	B
OD	LacticAcid	2014/06/19 15:00:00.000	Variant 145	145																				1.2								complete	B
OD	CRP	2014/06/19 15:00:00.000	Variant 145	145		120.0																										complete	B
OD	CRP	2014/06/20 15:00:00.000	Variant 145	145		83.0																										complete	B
OD	Leucocytes	2014/06/20 15:00:00.000	Variant 145	145																					15.7							complete	B
OD	LacticAcid	2014/06/20 15:00:00.000	Variant 145	145																				1.8								complete	B
OD	CRP	2014/06/21 15:00:00.000	Variant 145	145		61.0																										complete	B
OD	LacticAcid	2014/06/21 15:00:00.000	Variant 145	145																				0.8								complete	B
OD	Leucocytes	2014/06/21 15:00:00.000	Variant 145	145																					13.1							complete	B
OD	Leucocytes	2014/06/22 01:47:00.000	Variant 145	145																					11.0							complete	B
OD	CRP	2014/06/22 15:00:00.000	Variant 145	145		63.0																										complete	B
OD	Leucocytes	2014/06/22 15:00:00.000	Variant 145	145																					11.4							complete	B
OD	LacticAcid	2014/06/22 15:00:00.000	Variant 145	145																				1.4								complete	B
OD	Leucocytes	2014/06/23 14:58:00.000	Variant 145	145																					12.4							complete	B
OD	CRP	2014/06/23 14:58:00.000	Variant 145	145		75.0																										complete	B
OD	LacticAcid	2014/06/23 14:58:00.000	Variant 145	145																				2.0								complete	B
OD	Leucocytes	2014/06/24 15:00:00.000	Variant 145	145																					9.7							complete	B
OD	LacticAcid	2014/06/24 15:00:00.000	Variant 145	145																				1.4								complete	B
OD	CRP	2014/06/24 15:00:00.000	Variant 145	145		66.0																										complete	B
OD	LacticAcid	2014/06/25 15:00:00.000	Variant 145	145																				1.4								complete	B
OD	Leucocytes	2014/06/25 15:00:00.000	Variant 145	145																					11.8							complete	B
OD	CRP	2014/06/25 15:00:00.000	Variant 145	145		40.0																										complete	B
OD	CRP	2014/06/26 15:00:00.000	Variant 145	145		71.0																										complete	B
OD	LacticAcid	2014/06/26 15:00:00.000	Variant 145	145																				1.0								complete	B
OD	Leucocytes	2014/06/26 15:00:00.000	Variant 145	145																					10.6							complete	B
OD	Leucocytes	2014/06/27 15:00:00.000	Variant 145	145																					9.8							complete	B
OD	CRP	2014/06/27 15:00:00.000	Variant 145	145		39.0																										complete	B
OD	LacticAcid	2014/06/27 15:00:00.000	Variant 145	145																				0.6								complete	B
OD	LacticAcid	2014/06/28 07:32:00.000	Variant 145	145																				0.4								complete	B
OD	LacticAcid	2014/06/28 15:00:00.000	Variant 145	145																				0.5								complete	B
OD	CRP	2014/06/28 15:00:00.000	Variant 145	145		20.0																										complete	B
OD	Leucocytes	2014/06/28 15:00:00.000	Variant 145	145																					7.2							complete	B
OD	Leucocytes	2014/06/29 01:10:00.000	Variant 145	145																					6.8							complete	B
OD	Leucocytes	2014/06/29 15:00:00.000	Variant 145	145																					8.7							complete	B
OD	CRP	2014/06/29 15:00:00.000	Variant 145	145		16.0																										complete	B
OD	LacticAcid	2014/06/29 15:00:00.000	Variant 145	145																				0.6								complete	B
OD	CRP	2014/06/30 15:00:00.000	Variant 145	145		12.0																										complete	B
OD	LacticAcid	2014/06/30 15:00:00.000	Variant 145	145																				0.6								complete	B
OD	Leucocytes	2014/06/30 15:00:00.000	Variant 145	145																					8.9							complete	B
OD	Release B	2014/07/02 05:00:00.000	Variant 145	145																												complete	E
PD	ER Registration	2014/06/03 22:28:01.000	Variant 146	146	75			false	true	true	true	true	false	false	false	true	true	true	false	false	false	true	true			false	true	false	true	true	true	complete	A
PD	Leucocytes	2014/06/03 22:46:00.000	Variant 146	146																					15.0							complete	B
PD	LacticAcid	2014/06/03 22:46:00.000	Variant 146	146																				3.5								complete	B
PD	CRP	2014/06/03 22:46:00.000	Variant 146	146		50.0																										complete	B
PD	ER Triage	2014/06/03 22:47:30.000	Variant 146	146																												complete	C
PD	ER Sepsis Triage	2014/06/03 22:47:42.000	Variant 146	146																												complete	A
PD	IV Liquid	2014/06/03 22:47:55.000	Variant 146	146																												complete	A
PD	IV Antibiotics	2014/06/03 22:47:59.000	Variant 146	146																												complete	A
PD	Leucocytes	2014/06/04 00:45:00.000	Variant 146	146																					16.6							complete	B
QD	ER Registration	2014/10/12 06:29:47.000	Variant 147	147	65		C	false	true	false	true	true	false	false	false	false	false	false	false	false	false	true	true			false	true	false	false	true	true	complete	A
QD	ER Triage	2014/10/12 06:31:23.000	Variant 147	147																												complete	C
QD	ER Sepsis Triage	2014/10/12 06:31:39.000	Variant 147	147																												complete	A
QD	CRP	2014/10/12 06:48:00.000	Variant 147	147		197.0																										complete	B
QD	LacticAcid	2014/10/12 06:48:00.000	Variant 147	147																				4.7								complete	B
QD	Leucocytes	2014/10/12 06:48:00.000	Variant 147	147																					18.2							complete	B
QD	IV Antibiotics	2014/10/12 09:48:37.000	Variant 147	147																												complete	A
QD	Admission NC	2014/10/12 09:52:51.000	Variant 147	147																												complete	Q
QD	Admission NC	2014/10/12 19:30:00.000	Variant 147	147																												complete	O
QD	CRP	2014/10/13 16:00:00.000	Variant 147	147		211.0																										complete	B
QD	Leucocytes	2014/10/13 16:00:00.000	Variant 147	147																					19.3							complete	B
QD	Release B	2014/10/17 05:30:00.000	Variant 147	147																												complete	E
RD	ER Registration	2014/04/08 05:23:26.000	Variant 148	148	65			true	true	true	true	true	false	false	false	true	true	true	false	false	false	true	true			false	true	false	false	true	true	complete	A
RD	ER Triage	2014/04/08 05:24:51.000	Variant 148	148																												complete	C
RD	ER Sepsis Triage	2014/04/08 05:25:22.000	Variant 148	148																												complete	A
RD	Leucocytes	2014/04/08 06:40:00.000	Variant 148	148																					7.1							complete	B
RD	CRP	2014/04/08 06:40:00.000	Variant 148	148		119.0																										complete	B
RD	IV Liquid	2014/04/08 09:36:21.000	Variant 148	148																												complete	A
RD	IV Antibiotics	2014/04/08 09:36:24.000	Variant 148	148																												complete	A
SD	ER Registration	2014/10/27 19:09:46.000	Variant 149	149	90		K	false	true	true	true	true	false	false	false	true	true	true	false	false	false	true	true			false	true	false	true	true	true	complete	A
SD	ER Triage	2014/10/27 19:20:04.000	Variant 149	149																												complete	C
SD	CRP	2014/10/27 19:45:00.000	Variant 149	149		256.0																										complete	B
SD	LacticAcid	2014/10/27 19:45:00.000	Variant 149	149																				1.6								complete	B
SD	Leucocytes	2014/10/27 19:45:00.000	Variant 149	149																					15.4							complete	B
SD	ER Sepsis Triage	2014/10/27 23:21:03.000	Variant 149	149																												complete	A
SD	IV Antibiotics	2014/10/27 23:21:26.000	Variant 149	149																												complete	A
SD	IV Liquid	2014/10/27 23:21:26.000	Variant 149	149																												complete	A
SD	Admission NC	2014/10/27 23:22:25.000	Variant 149	149																												complete	R
SD	Leucocytes	2014/10/28 17:00:00.000	Variant 149	149																					8.3							complete	B
SD	CRP	2014/10/28 17:00:00.000	Variant 149	149		263.0																										complete	B
SD	Leucocytes	2014/10/31 17:00:00.000	Variant 149	149																					7.3							complete	B
SD	CRP	2014/10/31 17:00:00.000	Variant 149	149		116.0																										complete	B
SD	Release A	2014/11/01 23:00:00.000	Variant 149	149																												complete	E
TD	ER Registration	2014/11/10 05:47:29.000	Variant 150	150	85		C	true	true	true	true	true	false	false	false	true	true	true	false	false	false	true	true			false	true	false	true	true	true	complete	A
TD	ER Triage	2014/11/10 05:48:38.000	Variant 150	150																												complete	C
TD	ER Sepsis Triage	2014/11/10 05:49:05.000	Variant 150	150																												complete	A
TD	Leucocytes	2014/11/10 06:07:00.000	Variant 150	150																					22.6							complete	B
TD	CRP	2014/11/10 06:07:00.000	Variant 150	150		110.0																										complete	B
TD	IV Antibiotics	2014/11/10 08:50:37.000	Variant 150	150																												complete	A
TD	Admission NC	2014/11/10 08:51:19.000	Variant 150	150																												complete	G
TD	LacticAcid	2014/11/10 13:53:00.000	Variant 150	150																				2.0								complete	B
TD	Admission NC	2014/11/10 23:03:26.000	Variant 150	150																												complete	D
TD	Admission NC	2014/11/10 23:04:00.000	Variant 150	150																												complete	D
TD	IV Liquid	2014/11/11 06:49:56.000	Variant 150	150																												complete	A
TD	Leucocytes	2014/11/11 16:00:00.000	Variant 150	150																					14.4							complete	B
TD	CRP	2014/11/11 16:00:00.000	Variant 150	150		312.0																										complete	B
TD	CRP	2014/11/13 16:00:00.000	Variant 150	150		237.0																										complete	B
TD	Leucocytes	2014/11/13 16:00:00.000	Variant 150	150																					16.3							complete	B
TD	Release B	2014/11/20 04:15:00.000	Variant 150	150																												complete	E
UD	ER Registration	2014/08/01 23:56:11.000	Variant 151	151	85		U	true	true	true	true	true	false	false	false	false	false	true	false	true	false	true	true			true	true	true	true	true	true	complete	A
UD	ER Triage	2014/08/02 00:02:17.000	Variant 151	151																												complete	C
UD	ER Sepsis Triage	2014/08/02 00:07:19.000	Variant 151	151																												complete	A
UD	CRP	2014/08/02 00:25:00.000	Variant 151	151		187.0																										complete	B
UD	LacticAcid	2014/08/02 00:25:00.000	Variant 151	151																				6.4								complete	B
UD	Leucocytes	2014/08/02 00:25:00.000	Variant 151	151																					29.5							complete	B
UD	IV Liquid	2014/08/02 04:20:21.000	Variant 151	151																												complete	A
UD	IV Antibiotics	2014/08/02 04:20:22.000	Variant 151	151																												complete	A
UD	Admission NC	2014/08/02 04:24:01.000	Variant 151	151																												complete	G
UD	LacticAcid	2014/08/02 18:52:00.000	Variant 151	151																				1.4								complete	B
UD	Leucocytes	2014/08/02 18:52:00.000	Variant 151	151																					27.2							complete	B
UD	CRP	2014/08/02 18:52:00.000	Variant 151	151		289.0																										complete	B
UD	Admission NC	2014/08/02 19:30:00.000	Variant 151	151																												complete	Q
UD	Leucocytes	2014/08/05 16:00:00.000	Variant 151	151																					30.2							complete	B
UD	CRP	2014/08/05 16:00:00.000	Variant 151	151		98.0																										complete	B
UD	CRP	2014/08/07 16:00:00.000	Variant 151	151		66.0																										complete	B
UD	Leucocytes	2014/08/07 16:00:00.000	Variant 151	151																					35.9							complete	B
UD	Leucocytes	2014/08/08 16:00:00.000	Variant 151	151																					33.4							complete	B
UD	CRP	2014/08/08 16:00:00.000	Variant 151	151		46.0																										complete	B
UD	CRP	2014/08/10 16:00:00.000	Variant 151	151		36.0																										complete	B
UD	Leucocytes	2014/08/10 16:00:00.000	Variant 151	151																					32.6							complete	B
UD	CRP	2014/08/12 19:00:00.000	Variant 151	151		21.0																										complete	B
UD	CRP	2014/08/14 16:00:00.000	Variant 151	151		23.0																										complete	B
UD	CRP	2014/08/17 16:00:00.000	Variant 151	151		23.0																										complete	B
UD	Leucocytes	2014/08/17 16:00:00.000	Variant 151	151																					24.7							complete	B
UD	CRP	2014/08/17 22:00:00.000	Variant 151	151																												complete	B
UD	Leucocytes	2014/08/19 06:50:00.000	Variant 151	151																					22.2							complete	B
UD	CRP	2014/08/19 06:50:00.000	Variant 151	151		19.0																										complete	B
UD	CRP	2014/08/19 16:00:00.000	Variant 151	151		17.0																										complete	B
UD	Release D	2014/08/20 18:45:00.000	Variant 151	151																												complete	E
UD	Return ER	2014/09/24 23:11:02.000	Variant 151	151																												complete	?
VD	ER Registration	2015/01/06 07:09:57.000	Variant 152	152	50		H	true	true	true	true	true	false	false	false	true	true	true	false	false	false	true	true			false	true	false	false	true	true	complete	A
VD	Leucocytes	2015/01/06 07:42:00.000	Variant 152	152																					6.7							complete	B
VD	LacticAcid	2015/01/06 07:42:00.000	Variant 152	152																				1.1								complete	B
VD	CRP	2015/01/06 07:42:00.000	Variant 152	152		78.0																										complete	B
VD	ER Triage	2015/01/06 07:48:09.000	Variant 152	152																												complete	C
VD	ER Sepsis Triage	2015/01/06 07:50:23.000	Variant 152	152																												complete	A
VD	IV Antibiotics	2015/01/06 09:50:10.000	Variant 152	152																												complete	A
VD	Admission NC	2015/01/06 10:32:50.000	Variant 152	152																												complete	G
VD	Admission NC	2015/01/06 18:43:00.000	Variant 152	152																												complete	F
VD	IV Liquid	2015/01/07 07:50:40.000	Variant 152	152																												complete	A
VD	Release A	2015/01/08 19:00:00.000	Variant 152	152																												complete	E
WD	ER Registration	2014/11/12 00:26:44.000	Variant 1	1	75			false	false	false	false	false	false	false	false	false	false	false	false	false	false	false	false			false	false	false	false	false	false	complete	A
WD	ER Triage	2014/11/12 00:49:22.000	Variant 1	1																												complete	C
WD	ER Sepsis Triage	2014/11/12 02:12:29.000	Variant 1	1																												complete	A
XD	ER Registration	2014/08/20 21:28:09.000	Variant 153	153	90		E	false	true	true	true	true	false	false	false	true	true	true	false	false	false	true	true			false	true	false	false	true	true	complete	A
XD	IV Liquid	2014/08/20 21:39:06.000	Variant 153	153																												complete	A
XD	ER Triage	2014/08/20 21:44:09.000	Variant 153	153																												complete	C
XD	ER Sepsis Triage	2014/08/20 21:49:49.000	Variant 153	153																												complete	A
XD	IV Antibiotics	2014/08/20 21:50:38.000	Variant 153	153																												complete	A
XD	CRP	2014/08/20 21:51:00.000	Variant 153	153		32.0																										complete	B
XD	LacticAcid	2014/08/20 21:51:00.000	Variant 153	153																				1.8								complete	B
XD	Leucocytes	2014/08/20 21:51:00.000	Variant 153	153																					19.7							complete	B
XD	Admission NC	2014/08/21 00:22:27.000	Variant 153	153																												complete	O
XD	Release A	2014/08/25 22:30:00.000	Variant 153	153																												complete	E
YD	ER Registration	2014/05/07 20:46:40.000	Variant 11	11	75			false	true	true	true	true	false	false	false	true	true	true	false	false	false	true	true			false	true	false	true	true	true	complete	A
YD	ER Triage	2014/05/07 21:05:34.000	Variant 11	11																												complete	C
YD	ER Sepsis Triage	2014/05/07 21:05:47.000	Variant 11	11																												complete	A
YD	LacticAcid	2014/05/07 21:26:00.000	Variant 11	11																				0.8								complete	B
YD	Leucocytes	2014/05/07 21:26:00.000	Variant 11	11																					1.6							complete	B
YD	CRP	2014/05/07 21:26:00.000	Variant 11	11		139.0																										complete	B
YD	IV Liquid	2014/05/07 22:21:46.000	Variant 11	11																												complete	A
YD	IV Antibiotics	2014/05/07 22:21:48.000	Variant 11	11																												complete	A
ZD	ER Registration	2014/04/07 18:15:33.000	Variant 15	15	90		FA	false	false	false	false	false	false	false	false	false	false	false	false	false	false	false	false			false	false	false	false	false	false	complete	A
ZD	ER Triage	2014/04/07 18:19:49.000	Variant 15	15																												complete	C
ZD	ER Sepsis Triage	2014/04/07 18:20:07.000	Variant 15	15																												complete	A
ZD	CRP	2014/04/07 18:26:00.000	Variant 15	15		16.0																										complete	B
ZD	Leucocytes	2014/04/07 18:26:00.000	Variant 15	15																					5.6							complete	B
ZD	Admission NC	2014/04/07 21:46:50.000	Variant 15	15																												complete	R
ZD	Release A	2014/04/12 19:00:00.000	Variant 15	15																												complete	E
AE	ER Registration	2014/03/11 17:41:47.000	Variant 154	154	90		D	true	true	true	true	true	false	false	false	false	false	true	false	false	false	true	true			false	true	false	true	true	true	complete	A
AE	ER Triage	2014/03/11 17:47:35.000	Variant 154	154																												complete	C
AE	ER Sepsis Triage	2014/03/11 17:47:47.000	Variant 154	154																												complete	A
AE	Leucocytes	2014/03/11 18:17:00.000	Variant 154	154																					8.2							complete	B
AE	CRP	2014/03/11 18:17:00.000	Variant 154	154		68.0																										complete	B
AE	LacticAcid	2014/03/11 18:17:00.000	Variant 154	154																				1.1								complete	B
AE	IV Liquid	2014/03/11 21:41:12.000	Variant 154	154																												complete	A
AE	IV Antibiotics	2014/03/11 21:41:23.000	Variant 154	154																												complete	A
AE	Admission NC	2014/03/11 21:42:02.000	Variant 154	154																												complete	F
AE	Leucocytes	2014/03/13 16:00:00.000	Variant 154	154																					7.1							complete	B
AE	CRP	2014/03/13 16:00:00.000	Variant 154	154		75.0																										complete	B
AE	Admission IC	2014/03/13 17:34:24.000	Variant 154	154																												complete	P
AE	Leucocytes	2014/03/14 15:00:00.000	Variant 154	154																					4.0							complete	B
AE	LacticAcid	2014/03/14 15:00:00.000	Variant 154	154																				0.6								complete	B
AE	CRP	2014/03/14 15:00:00.000	Variant 154	154		62.0																										complete	B
AE	Admission NC	2014/03/14 22:17:22.000	Variant 154	154																												complete	F
AE	Release A	2014/03/18 21:00:00.000	Variant 154	154																												complete	E
AE	Return ER	2014/07/24 01:38:24.000	Variant 154	154																												complete	?
BE	ER Registration	2014/02/21 20:37:38.000	Variant 155	155	70		GA	false	false	true	true	false	false	false	false	true	true	true	false	false	false	true	true			false	true	false	true	true	true	complete	A
BE	ER Triage	2014/02/21 20:55:39.000	Variant 155	155																												complete	C
BE	ER Sepsis Triage	2014/02/21 20:55:54.000	Variant 155	155																												complete	A
BE	Leucocytes	2014/02/21 21:14:00.000	Variant 155	155																					10.5							complete	B
BE	CRP	2014/02/21 21:14:00.000	Variant 155	155		166.0																										complete	B
BE	LacticAcid	2014/02/21 21:14:00.000	Variant 155	155																				1.9								complete	B
BE	IV Antibiotics	2014/02/22 01:12:28.000	Variant 155	155																												complete	A
BE	IV Liquid	2014/02/22 01:12:29.000	Variant 155	155																												complete	A
BE	Admission NC	2014/02/22 01:14:48.000	Variant 155	155																												complete	V
BE	Leucocytes	2014/02/22 16:00:00.000	Variant 155	155																					9.6							complete	B
BE	Admission NC	2014/02/23 22:00:10.000	Variant 155	155																												complete	T
BE	CRP	2014/02/24 16:00:00.000	Variant 155	155		107.0																										complete	B
BE	Leucocytes	2014/02/24 16:00:00.000	Variant 155	155																					5.7							complete	B
BE	Release A	2014/02/26 18:00:00.000	Variant 155	155																												complete	E
BE	Return ER	2014/11/01 00:35:09.000	Variant 155	155																												complete	?
CE	ER Registration	2014/10/12 00:40:44.000	Variant 156	156	50		C	false	true	true	true	true	false	false	false	false	false	true	false	false	false	true	true			false	true	true	true	true	true	complete	A
CE	ER Triage	2014/10/12 00:50:38.000	Variant 156	156																												complete	C
CE	ER Sepsis Triage	2014/10/12 00:51:43.000	Variant 156	156																												complete	A
CE	Leucocytes	2014/10/12 01:24:00.000	Variant 156	156																					13.5							complete	B
CE	LacticAcid	2014/10/12 01:24:00.000	Variant 156	156																				1.8								complete	B
CE	CRP	2014/10/12 01:24:00.000	Variant 156	156		237.0																										complete	B
CE	IV Liquid	2014/10/12 02:28:48.000	Variant 156	156																												complete	A
CE	IV Antibiotics	2014/10/12 02:28:55.000	Variant 156	156																												complete	A
CE	Admission NC	2014/10/12 03:01:51.000	Variant 156	156																												complete	T
CE	Admission NC	2014/10/13 05:48:00.000	Variant 156	156																												complete	V
CE	Release A	2014/10/21 16:00:00.000	Variant 156	156																												complete	E
DE	ER Registration	2014/02/20 09:02:34.000	Variant 3	3	75			false	false	false	false	false	false	false	false	false	false	false	false	false	false	false	false			false	false	false	false	false	false	complete	A
DE	ER Triage	2014/02/20 09:05:24.000	Variant 3	3																												complete	C
DE	ER Sepsis Triage	2014/02/20 09:06:34.000	Variant 3	3																												complete	A
DE	CRP	2014/02/20 09:26:00.000	Variant 3	3		7.0																										complete	B
DE	Leucocytes	2014/02/20 09:26:00.000	Variant 3	3																					15.2							complete	B
EE	ER Registration	2014/07/18 13:04:02.000	Variant 9	9	85		P	false	false	false	false	false	false	false	false	false	false	false	false	false	false	false	false			false	false	false	false	false	false	complete	A
EE	ER Triage	2014/07/18 13:08:42.000	Variant 9	9																												complete	C
EE	ER Sepsis Triage	2014/07/18 13:09:10.000	Variant 9	9																												complete	A
EE	Leucocytes	2014/07/18 13:14:00.000	Variant 9	9																					6.5							complete	B
EE	CRP	2014/07/18 13:14:00.000	Variant 9	9																												complete	B
EE	Admission NC	2014/07/18 15:54:02.000	Variant 9	9																												complete	U
EE	Release A	2014/07/23 18:00:00.000	Variant 9	9																												complete	E
FE	ER Registration	2015/01/25 01:45:54.000	Variant 157	157	80		GA	false	true	false	true	true	false	false	false	true	true	false	false	false	false	true	false			false	true	false	false	true	true	complete	A
FE	ER Triage	2015/01/25 02:06:14.000	Variant 157	157																												complete	C
FE	Leucocytes	2015/01/25 02:41:00.000	Variant 157	157																					11.4							complete	B
FE	LacticAcid	2015/01/25 02:41:00.000	Variant 157	157																				1.6								complete	B
FE	CRP	2015/01/25 02:41:00.000	Variant 157	157		186.0																										complete	B
FE	ER Sepsis Triage	2015/01/25 07:41:44.000	Variant 157	157																												complete	A
FE	Admission NC	2015/01/25 07:42:53.000	Variant 157	157																												complete	I
FE	CRP	2015/01/25 16:00:00.000	Variant 157	157		165.0																										complete	B
FE	Leucocytes	2015/01/25 16:00:00.000	Variant 157	157																					10.3							complete	B
FE	CRP	2015/01/26 17:00:00.000	Variant 157	157		188.0																										complete	B
FE	Leucocytes	2015/01/26 17:00:00.000	Variant 157	157																					10.5							complete	B
FE	CRP	2015/01/28 17:00:00.000	Variant 157	157		69.0																										complete	B
FE	Leucocytes	2015/01/28 17:00:00.000	Variant 157	157																					6.7							complete	B
FE	CRP	2015/01/31 17:00:00.000	Variant 157	157		12.0																										complete	B
FE	Leucocytes	2015/01/31 17:00:00.000	Variant 157	157																					7.7							complete	B
FE	Release A	2015/01/31 23:00:00.000	Variant 157	157																												complete	E
FE	Return ER	2015/02/20 19:34:07.000	Variant 157	157																												complete	?
GE	ER Registration	2014/08/01 18:35:00.000	Variant 158	158	80		R	false	true	true	true	true	false	false	false	true	false	true	false	false	false	true	true			false	false	false	true	true	true	complete	A
GE	ER Triage	2014/08/01 18:37:01.000	Variant 158	158																												complete	C
GE	ER Sepsis Triage	2014/08/01 18:37:27.000	Variant 158	158																												complete	A
GE	Leucocytes	2014/08/01 18:49:00.000	Variant 158	158																					8.0							complete	B
GE	LacticAcid	2014/08/01 18:49:00.000	Variant 158	158																				2.2								complete	B
GE	CRP	2014/08/01 18:49:00.000	Variant 158	158		133.0																										complete	B
GE	IV Liquid	2014/08/01 19:01:36.000	Variant 158	158																												complete	A
GE	IV Antibiotics	2014/08/01 19:01:41.000	Variant 158	158																												complete	A
GE	Admission NC	2014/08/01 21:58:21.000	Variant 158	158																												complete	G
GE	Admission NC	2014/08/01 22:35:00.000	Variant 158	158																												complete	O
GE	Leucocytes	2014/08/03 16:00:00.000	Variant 158	158																					7.8							complete	B
GE	CRP	2014/08/03 16:00:00.000	Variant 158	158		142.0																										complete	B
GE	CRP	2014/08/07 16:00:00.000	Variant 158	158		25.0																										complete	B
GE	Leucocytes	2014/08/07 16:00:00.000	Variant 158	158																					8.4							complete	B
GE	Release A	2014/08/08 18:05:00.000	Variant 158	158																												complete	E
HE	ER Registration	2014/03/07 00:30:48.000	Variant 159	159	60		B	false	true	true	true	true	false	false	false	false	false	true	false	false	false	true	true			false	true	false	false	true	true	complete	A
HE	ER Triage	2014/03/07 00:34:01.000	Variant 159	159																												complete	C
HE	ER Sepsis Triage	2014/03/07 00:34:19.000	Variant 159	159																												complete	A
HE	CRP	2014/03/07 00:50:00.000	Variant 159	159		372.0																										complete	B
HE	LacticAcid	2014/03/07 00:50:00.000	Variant 159	159																				1.5								complete	B
HE	Leucocytes	2014/03/07 00:50:00.000	Variant 159	159																					17.0							complete	B
HE	IV Liquid	2014/03/07 03:55:14.000	Variant 159	159																												complete	A
HE	IV Antibiotics	2014/03/07 03:55:18.000	Variant 159	159																												complete	A
HE	Admission NC	2014/03/07 03:56:56.000	Variant 159	159																												complete	G
HE	Leucocytes	2014/03/07 16:00:00.000	Variant 159	159																					10.5							complete	B
HE	CRP	2014/03/07 16:00:00.000	Variant 159	159		320.0																										complete	B
HE	Admission NC	2014/03/07 20:35:37.000	Variant 159	159																												complete	F
HE	Leucocytes	2014/03/08 17:00:00.000	Variant 159	159																					10.7							complete	B
HE	CRP	2014/03/08 17:00:00.000	Variant 159	159		295.0																										complete	B
HE	CRP	2014/03/10 17:00:00.000	Variant 159	159		189.0																										complete	B
HE	CRP	2014/03/12 17:00:00.000	Variant 159	159		84.0																										complete	B
HE	Release A	2014/03/14 02:00:00.000	Variant 159	159																												complete	E
IE	ER Registration	2014/07/29 02:02:48.000	Variant 9	9	55		HA	false	false	false	false	false	false	false	false	false	false	false	false	false	false	false	false			false	false	false	false	false	false	complete	A
IE	ER Triage	2014/07/29 02:08:27.000	Variant 9	9																												complete	C
IE	ER Sepsis Triage	2014/07/29 02:09:09.000	Variant 9	9																												complete	A
IE	Leucocytes	2014/07/29 02:21:00.000	Variant 9	9																					11.4							complete	B
IE	CRP	2014/07/29 02:21:00.000	Variant 9	9																												complete	B
IE	Admission NC	2014/07/29 06:30:59.000	Variant 9	9																												complete	J
IE	Release A	2014/07/31 18:20:00.000	Variant 9	9																												complete	E
JE	ER Registration	2014/02/26 02:33:52.000	Variant 160	160	90		C	true	true	true	true	true	false	false	false	true	true	true	false	false	false	true	true			false	true	true	false	true	true	complete	A
JE	ER Triage	2014/02/26 02:47:07.000	Variant 160	160																												complete	C
JE	ER Sepsis Triage	2014/02/26 02:47:18.000	Variant 160	160																												complete	A
JE	Leucocytes	2014/02/26 02:49:00.000	Variant 160	160																					10.3							complete	B
JE	CRP	2014/02/26 02:49:00.000	Variant 160	160		406.0																										complete	B
JE	LacticAcid	2014/02/26 02:49:00.000	Variant 160	160																				1.5								complete	B
JE	IV Antibiotics	2014/02/26 03:00:00.000	Variant 160	160																												complete	A
JE	IV Liquid	2014/02/26 03:00:00.000	Variant 160	160																												complete	A
JE	Admission NC	2014/02/26 06:17:26.000	Variant 160	160																												complete	G
JE	Admission NC	2014/02/27 00:00:00.000	Variant 160	160																												complete	O
JE	Leucocytes	2014/03/01 17:00:00.000	Variant 160	160																					11.2							complete	B
JE	CRP	2014/03/01 17:00:00.000	Variant 160	160		139.0																										complete	B
JE	CRP	2014/03/03 17:00:00.000	Variant 160	160		38.0																										complete	B
JE	Leucocytes	2014/03/03 17:00:00.000	Variant 160	160																					6.4							complete	B
JE	Release A	2014/03/04 19:00:00.000	Variant 160	160																												complete	E
JE	Return ER	2014/03/14 22:23:38.000	Variant 160	160																												complete	?
KE	ER Registration	2013/12/17 00:30:19.000	Variant 161	161	80		C	true	true	true	true	true	false	false	false	true	true	true	false	false	false	true	true			false	true	false	true	true	true	complete	A
KE	ER Triage	2013/12/17 00:37:04.000	Variant 161	161																												complete	C
KE	ER Sepsis Triage	2013/12/17 00:37:16.000	Variant 161	161																												complete	A
KE	CRP	2013/12/17 00:59:00.000	Variant 161	161																												complete	B
KE	LacticAcid	2013/12/17 00:59:00.000	Variant 161	161																				1.7								complete	B
KE	Leucocytes	2013/12/17 00:59:00.000	Variant 161	161																					5.7							complete	B
KE	IV Antibiotics	2013/12/17 01:11:27.000	Variant 161	161																												complete	A
KE	IV Liquid	2013/12/17 01:31:17.000	Variant 161	161																												complete	A
KE	Admission NC	2013/12/17 06:47:11.000	Variant 161	161																												complete	G
KE	Leucocytes	2013/12/17 16:00:00.000	Variant 161	161																					7.0							complete	B
KE	CRP	2013/12/17 16:00:00.000	Variant 161	161		57.0																										complete	B
KE	Admission NC	2013/12/17 20:00:50.000	Variant 161	161																												complete	O
KE	Leucocytes	2013/12/19 17:00:00.000	Variant 161	161																					6.7							complete	B
KE	CRP	2013/12/19 17:00:00.000	Variant 161	161		98.0																										complete	B
KE	Release A	2013/12/21 21:00:00.000	Variant 161	161																												complete	E
KE	Return ER	2014/11/18 00:54:09.000	Variant 161	161																												complete	?
LE	ER Registration	2014/03/14 20:00:15.000	Variant 162	162	85		B	true	true	true	true	true	false	false	false	true	true	true	false	false	false	true	true			false	true	false	true	true	true	complete	A
LE	ER Triage	2014/03/14 20:11:49.000	Variant 162	162																												complete	C
LE	ER Sepsis Triage	2014/03/14 20:12:19.000	Variant 162	162																												complete	A
LE	CRP	2014/03/14 20:17:00.000	Variant 162	162		147.0																										complete	B
LE	Leucocytes	2014/03/14 20:17:00.000	Variant 162	162																					9.0							complete	B
LE	LacticAcid	2014/03/14 20:17:00.000	Variant 162	162																				1.8								complete	B
LE	IV Antibiotics	2014/03/14 21:00:00.000	Variant 162	162																												complete	A
LE	IV Liquid	2014/03/14 21:00:00.000	Variant 162	162																												complete	A
LE	Admission NC	2014/03/15 02:41:18.000	Variant 162	162																												complete	M
LE	Leucocytes	2014/03/16 17:00:00.000	Variant 162	162																					9.3							complete	B
LE	CRP	2014/03/16 17:00:00.000	Variant 162	162		176.0																										complete	B
LE	Release B	2014/03/18 03:30:00.000	Variant 162	162																												complete	E
ME	ER Registration	2014/05/18 08:24:21.000	Variant 163	163	85		H	false	true	true	true	true	false	false	false	false	false	true	false	false	false	true	true			false	true	false	true	false	true	complete	A
ME	ER Triage	2014/05/18 08:28:51.000	Variant 163	163																												complete	C
ME	CRP	2014/05/18 08:37:00.000	Variant 163	163																												complete	B
ME	LacticAcid	2014/05/18 08:37:00.000	Variant 163	163																				4.9								complete	B
ME	Leucocytes	2014/05/18 08:37:00.000	Variant 163	163																					8.6							complete	B
ME	ER Sepsis Triage	2014/05/18 08:56:23.000	Variant 163	163																												complete	A
ME	IV Liquid	2014/05/18 08:57:20.000	Variant 163	163																												complete	A
ME	IV Antibiotics	2014/05/18 08:57:23.000	Variant 163	163																												complete	A
ME	Admission NC	2014/05/18 10:20:43.000	Variant 163	163																												complete	F
ME	CRP	2014/05/19 16:00:00.000	Variant 163	163																												complete	B
ME	Leucocytes	2014/05/19 16:00:00.000	Variant 163	163																					13.6							complete	B
ME	CRP	2014/05/20 16:00:00.000	Variant 163	163																												complete	B
ME	Leucocytes	2014/05/20 16:00:00.000	Variant 163	163																					12.7							complete	B
ME	Release A	2014/05/23 03:00:00.000	Variant 163	163																												complete	E
ME	Return ER	2014/09/09 17:23:41.000	Variant 163	163																												complete	?
NE	ER Registration	2014/10/24 01:23:57.000	Variant 3	3	75			false	false	false	false	false	false	false	false	false	false	false	false	false	false	false	false			false	false	false	false	false	false	complete	A
NE	ER Triage	2014/10/24 01:31:49.000	Variant 3	3																												complete	C
NE	ER Sepsis Triage	2014/10/24 01:32:34.000	Variant 3	3																												complete	A
NE	CRP	2014/10/24 01:39:00.000	Variant 3	3																												complete	B
NE	Leucocytes	2014/10/24 01:39:00.000	Variant 3	3																					10.6							complete	B
OE	ER Registration	2014/06/11 02:34:30.000	Variant 1	1	55			false	false	false	false	false	false	false	false	false	false	false	false	false	false	false	false			false	false	false	false	false	false	complete	A
OE	ER Triage	2014/06/11 02:58:13.000	Variant 1	1																												complete	C
OE	ER Sepsis Triage	2014/06/11 02:58:20.000	Variant 1	1																												complete	A
PE	ER Registration	2014/12/02 00:19:31.000	Variant 50	50	70			false	true	true	true	true	false	false	false	false	false	true	false	false	false	true	true			false	true	false	true	true	true	complete	A
PE	ER Triage	2014/12/02 01:09:16.000	Variant 50	50																												complete	C
PE	ER Sepsis Triage	2014/12/02 01:09:52.000	Variant 50	50																												complete	A
PE	IV Liquid	2014/12/02 01:10:24.000	Variant 50	50																												complete	A
PE	IV Antibiotics	2014/12/02 01:20:00.000	Variant 50	50																												complete	A
PE	CRP	2014/12/02 01:45:00.000	Variant 50	50		89.0																										complete	B
PE	Leucocytes	2014/12/02 01:45:00.000	Variant 50	50																					0.2							complete	B
PE	LacticAcid	2014/12/02 01:45:00.000	Variant 50	50																				1.3								complete	B
QE	ER Registration	2014/10/08 20:06:40.000	Variant 164	164	60		G	false	true	true	true	true	false	false	false	true	true	true	false	false	false	true	true			false	true	false	false	true	true	complete	A
QE	ER Triage	2014/10/08 20:14:29.000	Variant 164	164																												complete	C
QE	ER Sepsis Triage	2014/10/08 20:18:09.000	Variant 164	164																												complete	A
QE	Leucocytes	2014/10/08 20:26:00.000	Variant 164	164																					10.5							complete	B
QE	LacticAcid	2014/10/08 20:26:00.000	Variant 164	164																				1.7								complete	B
QE	CRP	2014/10/08 20:26:00.000	Variant 164	164		148.0																										complete	B
QE	IV Liquid	2014/10/09 00:10:56.000	Variant 164	164																												complete	A
QE	IV Antibiotics	2014/10/09 00:30:57.000	Variant 164	164																												complete	A
QE	Admission IC	2014/10/09 02:18:09.000	Variant 164	164																												complete	P
QE	CRP	2014/10/09 15:00:00.000	Variant 164	164		189.0																										complete	B
QE	LacticAcid	2014/10/09 15:00:00.000	Variant 164	164																				0.6								complete	B
QE	Leucocytes	2014/10/09 15:00:00.000	Variant 164	164																					8.7							complete	B
QE	Admission NC	2014/10/09 19:00:00.000	Variant 164	164																												complete	Q
QE	CRP	2014/10/10 15:00:00.000	Variant 164	164		145.0																										complete	B
QE	Leucocytes	2014/10/10 15:00:00.000	Variant 164	164																					6.0							complete	B
QE	CRP	2014/10/11 16:00:00.000	Variant 164	164		91.0																										complete	B
QE	Leucocytes	2014/10/11 16:00:00.000	Variant 164	164																					5.8							complete	B
QE	Leucocytes	2014/10/13 16:00:00.000	Variant 164	164																					6.4							complete	B
QE	CRP	2014/10/13 16:00:00.000	Variant 164	164		25.0																										complete	B
QE	Release A	2014/10/14 02:00:00.000	Variant 164	164																												complete	E
QE	Return ER	2014/12/26 00:44:03.000	Variant 164	164																												complete	?
RE	ER Registration	2014/01/06 20:18:20.000	Variant 16	16	50			true	true	true	true	true	false	false	false	false	false	true	true	true	false	true	true			true	true	false	true	true	true	complete	A
RE	ER Triage	2014/01/06 20:23:34.000	Variant 16	16																												complete	C
RE	ER Sepsis Triage	2014/01/06 20:23:52.000	Variant 16	16																												complete	A
RE	IV Liquid	2014/01/06 20:24:09.000	Variant 16	16																												complete	A
RE	CRP	2014/01/06 20:36:00.000	Variant 16	16		299.0																										complete	B
RE	Leucocytes	2014/01/06 20:36:00.000	Variant 16	16																					13.8							complete	B
RE	LacticAcid	2014/01/06 20:36:00.000	Variant 16	16																				8.7								complete	B
RE	IV Antibiotics	2014/01/06 20:45:41.000	Variant 16	16																												complete	A
SE	ER Registration	2014/10/12 04:15:50.000	Variant 165	165	85		R	true	true	true	true	true	false	false	false	true	true	true	false	false	false	true	true			false	true	false	true	true	true	complete	A
SE	ER Triage	2014/10/12 04:21:17.000	Variant 165	165																												complete	C
SE	ER Sepsis Triage	2014/10/12 04:21:28.000	Variant 165	165																												complete	A
SE	IV Liquid	2014/10/12 04:22:13.000	Variant 165	165																												complete	A
SE	CRP	2014/10/12 04:41:00.000	Variant 165	165		7.0																										complete	B
SE	LacticAcid	2014/10/12 04:41:00.000	Variant 165	165																				1.7								complete	B
SE	Leucocytes	2014/10/12 04:41:00.000	Variant 165	165																					18.6							complete	B
SE	IV Antibiotics	2014/10/12 05:00:00.000	Variant 165	165																												complete	A
SE	Admission NC	2014/10/12 07:47:59.000	Variant 165	165																												complete	O
SE	Release A	2014/10/16 19:50:00.000	Variant 165	165																												complete	E
TE	ER Registration	2015/01/06 17:39:52.000	Variant 8	8	30			false	false	false	false	false	false	false	false	false	false	false	false	false	false	false	false			false	false	false	false	false	false	complete	A
TE	ER Triage	2015/01/06 17:55:55.000	Variant 8	8																												complete	C
TE	CRP	2015/01/06 17:56:00.000	Variant 8	8																												complete	B
TE	Leucocytes	2015/01/06 17:56:00.000	Variant 8	8																					6.1							complete	B
TE	ER Sepsis Triage	2015/01/06 17:56:15.000	Variant 8	8																												complete	A
UE	ER Registration	2014/05/24 04:22:19.000	Variant 166	166	90		N	true	true	true	true	true	false	false	false	true	true	true	false	false	false	true	true			false	true	false	true	true	true	complete	A
UE	ER Triage	2014/05/24 04:31:42.000	Variant 166	166																												complete	C
UE	ER Sepsis Triage	2014/05/24 04:32:08.000	Variant 166	166																												complete	A
UE	IV Liquid	2014/05/24 04:37:50.000	Variant 166	166																												complete	A
UE	IV Antibiotics	2014/05/24 04:44:57.000	Variant 166	166																												complete	A
UE	Leucocytes	2014/05/24 04:46:00.000	Variant 166	166																					13.0							complete	B
UE	CRP	2014/05/24 04:46:00.000	Variant 166	166		18.0																										complete	B
UE	LacticAcid	2014/05/24 04:46:00.000	Variant 166	166																				3.2								complete	B
UE	Admission NC	2014/05/24 07:53:24.000	Variant 166	166																												complete	G
UE	CRP	2014/05/24 16:00:00.000	Variant 166	166		89.0																										complete	B
UE	Leucocytes	2014/05/24 16:00:00.000	Variant 166	166																					14.5							complete	B
UE	Admission NC	2014/05/24 20:00:00.000	Variant 166	166																												complete	D
UE	CRP	2014/05/25 17:00:00.000	Variant 166	166		138.0																										complete	B
UE	Leucocytes	2014/05/25 17:00:00.000	Variant 166	166																					9.6							complete	B
UE	Leucocytes	2014/05/27 16:00:00.000	Variant 166	166																					8.7							complete	B
UE	CRP	2014/05/27 16:00:00.000	Variant 166	166		49.0																										complete	B
UE	Leucocytes	2014/05/29 16:00:00.000	Variant 166	166																					9.5							complete	B
UE	CRP	2014/05/29 16:00:00.000	Variant 166	166		19.0																										complete	B
UE	Release A	2014/05/30 18:20:00.000	Variant 166	166																												complete	E
VE	ER Registration	2014/11/12 04:48:42.000	Variant 167	167	55		G	false	true	true	true	true	false	false	false	false	false	true	false	false	false	true	true			false	true	false	true	true	true	complete	A
VE	ER Triage	2014/11/12 04:50:18.000	Variant 167	167																												complete	C
VE	ER Sepsis Triage	2014/11/12 04:50:32.000	Variant 167	167																												complete	A
VE	LacticAcid	2014/11/12 04:59:00.000	Variant 167	167																				1.0								complete	B
VE	CRP	2014/11/12 04:59:00.000	Variant 167	167		63.0																										complete	B
VE	Leucocytes	2014/11/12 04:59:00.000	Variant 167	167																					12.4							complete	B
VE	IV Liquid	2014/11/12 05:15:00.000	Variant 167	167																												complete	A
VE	IV Antibiotics	2014/11/12 05:30:00.000	Variant 167	167																												complete	A
VE	Admission IC	2014/11/12 07:21:45.000	Variant 167	167																												complete	W
VE	Leucocytes	2014/11/12 16:00:00.000	Variant 167	167																					9.3							complete	B
VE	CRP	2014/11/12 16:00:00.000	Variant 167	167		113.0																										complete	B
VE	LacticAcid	2014/11/12 16:00:00.000	Variant 167	167																				0.4								complete	B
VE	LacticAcid	2014/11/13 16:00:00.000	Variant 167	167																				1.1								complete	B
VE	CRP	2014/11/13 16:00:00.000	Variant 167	167		165.0																										complete	B
VE	Leucocytes	2014/11/13 16:00:00.000	Variant 167	167																					9.3							complete	B
VE	CRP	2014/11/14 16:00:00.000	Variant 167	167		145.0																										complete	B
VE	LacticAcid	2014/11/14 16:00:00.000	Variant 167	167																				0.7								complete	B
VE	Leucocytes	2014/11/14 16:00:00.000	Variant 167	167																					9.2							complete	B
VE	Release A	2014/11/15 22:00:00.000	Variant 167	167																												complete	E
WE	ER Registration	2014/04/21 20:35:46.000	Variant 168	168	90		IA	false	false	false	false	false	false	false	false	false	false	false	false	false	false	false	false			false	false	false	false	false	false	complete	A
WE	ER Triage	2014/04/21 20:43:57.000	Variant 168	168																												complete	C
WE	CRP	2014/04/21 21:17:00.000	Variant 168	168		113.0																										complete	B
WE	LacticAcid	2014/04/21 21:17:00.000	Variant 168	168																				4.0								complete	B
WE	Leucocytes	2014/04/21 21:17:00.000	Variant 168	168																					14.3							complete	B
WE	ER Sepsis Triage	2014/04/21 22:53:43.000	Variant 168	168																												complete	A
WE	Admission IC	2014/04/22 00:54:00.000	Variant 168	168																												complete	P
WE	LacticAcid	2014/04/22 02:52:00.000	Variant 168	168																				2.4								complete	B
WE	Leucocytes	2014/04/22 02:52:00.000	Variant 168	168																					15.3							complete	B
WE	CRP	2014/04/22 02:52:00.000	Variant 168	168		147.0																										complete	B
WE	LacticAcid	2014/04/22 06:00:00.000	Variant 168	168																				1.5								complete	B
WE	Leucocytes	2014/04/22 15:00:00.000	Variant 168	168																					12.0							complete	B
WE	CRP	2014/04/22 15:00:00.000	Variant 168	168		190.0																										complete	B
WE	LacticAcid	2014/04/22 15:00:00.000	Variant 168	168																				1.2								complete	B
WE	Admission NC	2014/04/22 19:00:00.000	Variant 168	168																												complete	H
WE	Release A	2014/04/24 21:36:42.000	Variant 168	168																												complete	E
WE	Return ER	2014/10/01 05:59:52.000	Variant 168	168																												complete	?
XE	ER Registration	2014/04/03 19:27:25.000	Variant 22	22	85			true	true	true	true	true	false	false	false	false	false	true	false	false	false	true	true			false	true	false	true	true	true	complete	A
XE	ER Triage	2014/04/03 19:29:55.000	Variant 22	22																												complete	C
XE	ER Sepsis Triage	2014/04/03 19:30:10.000	Variant 22	22																												complete	A
XE	IV Liquid	2014/04/03 19:45:25.000	Variant 22	22																												complete	A
XE	IV Antibiotics	2014/04/03 19:45:31.000	Variant 22	22																												complete	A
XE	Leucocytes	2014/04/03 19:48:00.000	Variant 22	22																					10.8							complete	B
XE	LacticAcid	2014/04/03 19:48:00.000	Variant 22	22																				1.7								complete	B
XE	CRP	2014/04/03 19:48:00.000	Variant 22	22		280.0																										complete	B
YE	ER Registration	2014/08/25 22:06:46.000	Variant 169	169	65		H	true	true	true	true	true	false	false	false	false	true	true	false	false	false	true	true			false	true	false	true	true	true	complete	A
YE	ER Triage	2014/08/25 22:14:40.000	Variant 169	169																												complete	C
YE	ER Sepsis Triage	2014/08/25 22:15:18.000	Variant 169	169																												complete	A
YE	LacticAcid	2014/08/25 22:18:00.000	Variant 169	169																				3.1								complete	B
YE	Leucocytes	2014/08/25 22:18:00.000	Variant 169	169																					9.1							complete	B
YE	CRP	2014/08/25 22:18:00.000	Variant 169	169		245.0																										complete	B
YE	IV Liquid	2014/08/26 02:01:14.000	Variant 169	169																												complete	A
YE	IV Antibiotics	2014/08/26 02:03:16.000	Variant 169	169																												complete	A
YE	Admission NC	2014/08/26 02:07:27.000	Variant 169	169																												complete	G
YE	Admission NC	2014/08/26 02:21:55.000	Variant 169	169																												complete	F
YE	Leucocytes	2014/08/27 16:00:00.000	Variant 169	169																					11.0							complete	B
YE	CRP	2014/08/27 16:00:00.000	Variant 169	169		118.0																										complete	B
YE	Release A	2014/08/29 22:00:00.000	Variant 169	169																												complete	E
ZE	ER Registration	2014/07/02 22:35:50.000	Variant 170	170	75		D	false	true	true	true	true	false	false	false	false	false	true	false	false	false	true	true			false	true	false	true	true	true	complete	A
ZE	ER Triage	2014/07/02 22:42:19.000	Variant 170	170																												complete	C
[truncated: 13,215 more rows]
